# Supplementary material for: Short-Term Dietary Intervention with Whole Oats Protects from Antibiotic-Induced Dysbiosis
Source: Microbiol Spectr. 2023 Jul 13;11(4):e02376-23. doi: 10.1128/spectrum.02376-23 (PMC10434222; doi:10.1128/spectrum.02376-23)
Supplement: Supplemental file 1 — Data Set S1. Download spectrum.02376-23-s0002.xlsx, XLSX file, 0.05 MB [file spectrum.02376-23-s0002.xlsx]

## Sheet: A.D., R.O. and P.O. day 0
	baseMean	log2FoldChange	lfcSE	stat	pvalue	padj
no differences

## Sheet: A.D. and R.O. day 2
	baseMean	log2FoldChange	lfcSE	stat	pvalue	padj	Rank1	Rank2	Rank3	Rank4	Rank5	Rank6	Rank7	Amox	FDR-log10
1c53f9cfa27f07433961b9f54bf32c9c	137.133	7.83218	1.11353	7.03366	2.01e-12	1.11e-10	d__Bacteria	Bacteroidota	c__Bacteroidia	o__Bacteroidales	f__Bacteroidaceae	g__Bacteroides	NA	+	9.95604
5be4f22e6208327561f41988a88b0fcd	115.133	7.57909	1.53439	4.93948	7.83e-07	1.44e-05	d__Bacteria	Bacteroidota	c__Bacteroidia	o__Bacteroidales	f__Muribaculaceae	g__Muribaculaceae	NA	+	4.84283
6a55555087014dabffa37d2c4c227034	48.2	6.31589	1.3574	4.65294	3.27e-06	4.36e-05	d__Bacteria	Bacteroidota	c__Bacteroidia	o__Bacteroidales	f__Muribaculaceae	g__Muribaculaceae	NA	+	4.36012
07862ad0f0d4fae961ddc1eed7f6bdb8	21.6	5.14295	1.39018	3.69948	0.000216045	0.00132027	d__Bacteria	Proteobacteria	c__Gammaproteobacteria	o__Pseudomonadales	f__Moraxellaceae	g__Acinetobacter	NA	+	2.87934
7be89efb913fcb740a0fb67d554a62fe	12.4	4.32192	1.0453	4.13463	3.56e-05	0.000274947	d__Bacteria	Firmicutes	c__Clostridia	o__Lachnospirales	f__Lachnospiraceae	g__Lachnospiraceae_UCG-004	NA	+	3.56075
4d9778fbfc4021e33461afdb48b3ede7	6.6	3.36923	1.0453	3.22322	0.00126757	0.00615145	d__Bacteria	Firmicutes	c__Clostridia	o__Oscillospirales	f__Ruminococcaceae	g__uncultured	s__uncultured_bacterium	+	2.21102
a9f3e985f0a49838d2c243f2cbcb848c	5249.8	2.94928	0.722152	4.08401	4.43e-05	0.000317554	d__Bacteria	Bacteroidota	c__Bacteroidia	o__Bacteroidales	f__Bacteroidaceae	g__Bacteroides	NA	+	3.49818
19db66ce35f0394bc665109bed2613f7	3.66667	-2.9386	0.915151	-3.21105	0.00132251	0.0062347	d__Bacteria	Firmicutes	c__Clostridia	o__Lachnospirales	f__Lachnospiraceae	g__Lachnoclostridium	NA	+	2.20518
7d6ec749e62502d582b6f90b59ecc313	3.73333	-2.96962	0.82178	-3.61365	0.000301918	0.00171781	d__Bacteria	Firmicutes	c__Clostridia	o__Lachnospirales	f__Lachnospiraceae	g__Acetatifactor	s__uncultured_bacterium	+	2.76503
b18e315adf36121d69da3d7828d932b3	2693.2	-3.00554	0.902586	-3.32992	0.000868702	0.00434351	d__Bacteria	Bacteroidota	c__Bacteroidia	o__Bacteroidales	f__Muribaculaceae	g__Muribaculaceae	s__uncultured_bacterium	+	2.36216
663c080b0adcd94d7e45eb78e1ce60b4	6.86667	-3.0279	0.808632	-3.74447	0.000180772	0.00114721	d__Bacteria	Firmicutes	c__Clostridia	o__Oscillospirales	f__Oscillospiraceae	g__NK4A214_group	s__unidentified	+	2.94036
3b4bfc744caf718da1524810add95460	23.2	-3.12685	0.828697	-3.77322	0.000161156	0.00106363	d__Bacteria	Bacteroidota	c__Bacteroidia	o__Bacteroidales	f__Muribaculaceae	g__Muribaculaceae	s__uncultured_bacterium	+	2.97321
e1907f8f5cd9ae81360560daa8b100e5	4.4	-3.24792	0.834047	-3.89417	9.85e-05	0.000677422	d__Bacteria	Firmicutes	c__Clostridia	o__Clostridia_UCG-014	f__Clostridia_UCG-014	g__Clostridia_UCG-014	NA	+	3.16914
f47103da713109622bbb5cb528f0c50c	13.1333	-3.30237	0.973499	-3.39227	0.000693164	0.00357413	d__Bacteria	Firmicutes	c__Clostridia	o__Lachnospirales	f__Lachnospiraceae	g__Lachnoclostridium	NA	+	2.44683
7ab0204fd6ae9cac66cef513bb9155dc	16.7333	-3.41212	1.10495	-3.08802	0.00201496	0.00923521	d__Bacteria	Firmicutes	c__Clostridia	o__Oscillospirales	f__Oscillospiraceae	g__UCG-005	s__unidentified	+	2.03455
2a072b30d414353bac78cb7de50b9b4d	5.13333	-3.5025	0.973931	-3.59624	0.000322845	0.00177565	d__Bacteria	Firmicutes	c__Bacilli	o__RF39	f__RF39	g__RF39	s__gut_metagenome	+	2.75064
7727807070fc3e10e20d506cdc90194b	32.9333	-3.52356	0.772311	-4.56236	5.06e-06	5.22e-05	d__Bacteria	Firmicutes	c__Bacilli	o__Lactobacillales	f__Lactobacillaceae	g__Lactobacillus	NA	+	4.28264
65bb2d7a513325b3095747b19e59ecd2	5.6	-3.64385	1.0571	-3.44702	0.000566805	0.00301686	d__Bacteria	Firmicutes	c__Clostridia	o__Lachnospirales	f__Lachnospiraceae	NA	NA	+	2.52044
0b6f70dde447c23dbfa669e8405df7f7	6.2	-3.80735	0.822783	-4.6274	3.7e-06	4.36e-05	d__Bacteria	Firmicutes	c__Clostridia	o__Oscillospirales	f__Oscillospiraceae	g__uncultured	s__uncultured_bacterium	+	4.36012
9f4dfdd06fff5ff64e9e339199f0d0d2	6.46667	-3.87447	0.840228	-4.61121	4e-06	4.4e-05	d__Bacteria	Firmicutes	c__Clostridia	o__Peptostreptococcales-Tissierellales	f__Anaerovoracaceae	g__[Eubacterium]_nodatum_group	s__uncultured_organism	+	4.35618
665ad50f57265c546c4c028266041a86	6.8	-3.95419	0.887481	-4.45552	8.37e-06	7.75e-05	d__Bacteria	Firmicutes	c__Clostridia	o__Lachnospirales	f__Lachnospiraceae	NA	NA	+	4.11098
b731715fabf2101e8cdbd7698ca87d54	1546	-4.01091	1.10422	-3.63235	0.000280855	0.00165504	d__Bacteria	Bacteroidota	c__Bacteroidia	o__Bacteroidales	f__Muribaculaceae	g__Muribaculaceae	s__uncultured_bacterium	+	2.78119
d235d0f9b680c837249000433c8c34f2	7.26667	-4.05889	0.983357	-4.12758	3.67e-05	0.000274947	d__Bacteria	Firmicutes	c__Clostridia	o__Peptostreptococcales-Tissierellales	f__Peptostreptococcaceae	g__Romboutsia	NA	+	3.56075
31b295a0b6ee7e82bbac2301b51225c6	7.8	-4.16992	0.978387	-4.26204	2.03e-05	0.000167122	d__Bacteria	Firmicutes	c__Clostridia	o__Clostridia_UCG-014	f__Clostridia_UCG-014	g__Clostridia_UCG-014	NA	+	3.77697
7c698feffafa100439189a85277f4f7a	9.13333	-4.41503	0.995683	-4.43417	9.24e-06	8.03e-05	d__Bacteria	Firmicutes	c__Clostridia	o__Oscillospirales	f__Oscillospiraceae	g__uncultured	s__uncultured_bacterium	+	4.09548
e97adffcdd3e915b09923401f653caed	9.13333	-4.41503	0.95267	-4.63437	3.58e-06	4.36e-05	d__Bacteria	Firmicutes	c__Clostridia	o__Lachnospirales	f__Defluviitaleaceae	g__Defluviitaleaceae_UCG-011	s__uncultured_organism	+	4.36012
3343eba579afd9c1e56fa58ca3ee9880	10.2667	-4.59494	0.813443	-5.64876	1.62e-08	4.44e-07	d__Bacteria	Firmicutes	c__Clostridia	o__Oscillospirales	f__Ruminococcaceae	g__Anaerotruncus	s__uncultured_bacterium	+	6.3522
9eec535f72b2319125ece19f944590e9	15	-4.61244	1.03569	-4.45348	8.45e-06	7.75e-05	d__Bacteria	Firmicutes	c__Clostridia	o__Oscillospirales	f__Oscillospiraceae	g__uncultured	NA	+	4.11098
93ea8bd6ce56e473a320a1c23958c330	11.2667	-4.73696	0.877077	-5.40085	6.63e-08	1.37e-06	d__Bacteria	Firmicutes	c__Clostridia	o__Oscillospirales	f__Ruminococcaceae	g__uncultured	s__uncultured_bacterium	+	5.86392
0ed1fa2604ffc210ba2f32c15db23713	13.8	-5.04439	1.03382	-4.87937	1.06e-06	1.6e-05	d__Bacteria	Firmicutes	c__Clostridia	o__Oscillospirales	f__Oscillospiraceae	g__uncultured	s__Clostridium_sp.	+	4.79686
652dc2d0a441298dfaea23e5d821f495	14.6667	-5.13613	1.04967	-4.89311	9.93e-07	1.6e-05	d__Bacteria	Firmicutes	c__Clostridia	o__Lachnospirales	f__Lachnospiraceae	g__Lachnospiraceae_NK4A136_group	s__uncultured_bacterium	+	4.79686
4ce197c3f07e9012504a789cd2ab4fc1	27.8	-5.54273	0.968758	-5.72147	1.06e-08	3.48e-07	d__Bacteria	Firmicutes	c__Clostridia	o__Lachnospirales	f__Lachnospiraceae	g__[Eubacterium]_fissicatena_group	s__uncultured_bacterium	+	6.45781
44a4ee881cb2bab5670e1f51cab1cc75	254.6	-5.94134	0.955642	-6.21712	5.06e-10	2.09e-08	d__Bacteria	Firmicutes	c__Clostridia	o__Peptococcales	f__Peptococcaceae	g__uncultured	s__unidentified	+	7.68013
27bab3131ee06aa72352711e62b49928	39.6	-6.60732	1.21814	-5.42408	5.83e-08	1.37e-06	d__Bacteria	Firmicutes	c__Clostridia	o__Oscillospirales	f__Oscillospiraceae	g__uncultured	s__uncultured_bacterium	+	5.86392
134b540b653e71446dbb1fcd17a83fcb	497.6	-8.35663	0.969225	-8.62197	6.58e-18	5.43e-16	d__Bacteria	Firmicutes	c__Bacilli	o__Erysipelotrichales	f__Erysipelotrichaceae	g__Dubosiella	s__Dubosiella_newyorkensis	+	15.2653
a177f164e8d7bd40883914e1574016bb	455.867	-10.1525	0.814903	-12.4585	1.26e-35	2.07e-33	d__Bacteria	Bacteroidota	c__Bacteroidia	o__Bacteroidales	f__Muribaculaceae	g__Muribaculaceae	s__uncultured_bacterium	+	32.6833

## Sheet: A.D. and R.O. day 5
	baseMean	log2FoldChange	lfcSE	stat	pvalue	padj	Rank1	Rank2	Rank3	Rank4	Rank5	Rank6	Rank7	Amox	FDR-log10
93eb60299d495592652679742006916d	852.45	10.7346	1.35177	7.94112	2e-15	4.89e-14	d__Bacteria	Proteobacteria	c__Gammaproteobacteria	o__Enterobacterales	f__Enterobacteriaceae	NA	NA	+	13.3
1c53f9cfa27f07433961b9f54bf32c9c	37.85	6.22303	1.05541	5.8963	3.72e-09	3.35e-08	d__Bacteria	Bacteroidota	c__Bacteroidia	o__Bacteroidales	f__Bacteroidaceae	g__Bacteroides	NA	+	7.48
59d1d04c494ed59c3afdfc57505ca1f3	27.45	5.75221	1.0679	5.38645	7.19e-08	5.12e-07	d__Bacteria	Proteobacteria	c__Gammaproteobacteria	o__Enterobacterales	f__Enterobacteriaceae	NA	NA	+	6.29
dfeb7ec84123cf94f0f6e9e4b4637c4c	3.65	2.65535	0.825408	3.21702	0.00129532	0.00375423	Unassigned	NA	NA	NA	NA	NA	NA	+	2.43
3b710f315475ef950b50bc8799699105	3.6	2.63227	0.857934	3.06814	0.00215393	0.00566649	d__Bacteria	Firmicutes	c__Clostridia	o__Oscillospirales	f__Ruminococcaceae	g__uncultured	s__uncultured_bacterium	+	2.25
a9f3e985f0a49838d2c243f2cbcb848c	2862.2	2.0781	0.668718	3.10759	0.00188617	0.00503962	d__Bacteria	Bacteroidota	c__Bacteroidia	o__Bacteroidales	f__Bacteroidaceae	g__Bacteroides	NA	+	2.3
42df1324f82e5da41eb1ce882b452bb7	18230	1.10955	0.383953	2.88982	0.00385468	0.00955291	d__Bacteria	Verrucomicrobiota	c__Verrucomicrobiae	o__Verrucomicrobiales	f__Akkermansiaceae	g__Akkermansia	NA	+	2.02
27aac072dd1884dd85b44080736043f9	36.8	-1.96594	0.594908	-3.30461	0.000951097	0.00285329	d__Bacteria	Firmicutes	c__Clostridia	o__Oscillospirales	f__Oscillospiraceae	g__Colidextribacter	NA	+	2.54
2e00c527c3f16a10c396b1263590c8ec	2.6	-2.07039	0.708557	-2.92198	0.00347817	0.00874657	d__Bacteria	Firmicutes	c__Clostridia	o__Christensenellales	f__Christensenellaceae	g__uncultured	s__uncultured_bacterium	+	2.06
7972f9b417def05a787ce23f3cba2d7c	2.85	-2.23266	0.775617	-2.87856	0.00399499	0.0097592	d__Bacteria	Firmicutes	c__Clostridia	o__Lachnospirales	f__Lachnospiraceae	g__GCA-900066575	s__uncultured_bacterium	+	2.01
adcd17dde607cafc99c1fd78bcdb81c0	2.85	-2.23266	0.704159	-3.17067	0.00152086	0.0042634	d__Bacteria	Firmicutes	c__Clostridia	o__Oscillospirales	f__Ruminococcaceae	g__Incertae_Sedis	s__uncultured_bacterium	+	2.37
5da03c2bf706a057e60787b50d0a68ab	3	-2.32193	0.763034	-3.04302	0.00234218	0.00606839	d__Bacteria	Firmicutes	c__Clostridia	o__Oscillospirales	f__Ethanoligenenaceae	g__uncultured	NA	+	2.22
e1907f8f5cd9ae81360560daa8b100e5	3.05	-2.3505	0.796595	-2.95068	0.00317076	0.00809253	d__Bacteria	Firmicutes	c__Clostridia	o__Clostridia_UCG-014	f__Clostridia_UCG-014	g__Clostridia_UCG-014	NA	+	2.09
3b4bfc744caf718da1524810add95460	9.35	-2.38773	0.744841	-3.20569	0.0013474	0.0038401	d__Bacteria	Bacteroidota	c__Bacteroidia	o__Bacteroidales	f__Muribaculaceae	g__Muribaculaceae	s__uncultured_bacterium	+	2.42
5d8829ccdad7a1dcb1eaed3d4a6d238c	3.15	-2.40599	0.77206	-3.11633	0.00183119	0.00497037	d__Bacteria	Firmicutes	c__Clostridia	o__Lachnospirales	f__Lachnospiraceae	g__Blautia	s__Lachnospiraceae_bacterium	+	2.3
45fd2eb2e046139dff082730e92b4c74	3.15	-2.40599	0.770521	-3.12255	0.00179291	0.00494496	d__Bacteria	Firmicutes	c__Clostridia	o__Lachnospirales	f__Lachnospiraceae	g__Lachnospiraceae_UCG-006	s__uncultured_bacterium	+	2.31
2f1c4204470a81a6d5096408b2aeba9c	3.35	-2.51096	0.761485	-3.29745	0.000975663	0.00287652	d__Bacteria	Firmicutes	c__Clostridia	o__Oscillospirales	f__Butyricicoccaceae	g__UCG-009	NA	+	2.54
91283c7a288ca5767527b4cdd091bd76	14.3	-2.62058	0.705362	-3.71523	0.000203017	0.000680705	d__Bacteria	Firmicutes	c__Clostridia	o__Clostridia_vadinBB60_group	f__Clostridia_vadinBB60_group	g__Clostridia_vadinBB60_group	s__unidentified	+	3.17
b49ced4b5df431f8d0f64c4ca7da3e2c	3.8	-2.72246	0.799655	-3.40455	0.000662733	0.0020605	d__Bacteria	Firmicutes	c__Clostridia	o__Lachnospirales	f__Lachnospiraceae	g__GCA-900066575	s__uncultured_bacterium	+	2.69
67251fa72d301c0dd0444f85aebca144	4.15	-2.86789	0.848643	-3.37939	0.000726475	0.00221834	d__Bacteria	Firmicutes	c__Clostridia	o__Clostridia_vadinBB60_group	f__Clostridia_vadinBB60_group	g__Clostridia_vadinBB60_group	s__unidentified	+	2.65
9f4dfdd06fff5ff64e9e339199f0d0d2	4.15	-2.86789	0.746575	-3.8414	0.000122334	0.000435816	d__Bacteria	Firmicutes	c__Clostridia	o__Peptostreptococcales-Tissierellales	f__Anaerovoracaceae	g__[Eubacterium]_nodatum_group	s__uncultured_organism	+	3.36
8455235db01c1074e856f512fda0ad1b	4.5	-3	0.830424	-3.61261	0.000303133	0.000996842	d__Bacteria	Firmicutes	c__Clostridia	o__Lachnospirales	f__Lachnospiraceae	NA	NA	+	3
70fd98d36f89097ca5ac825c67bf7aa0	4.85	-3.12101	0.873376	-3.5735	0.000352236	0.00113646	d__Bacteria	Firmicutes	c__Clostridia	o__Lachnospirales	f__Lachnospiraceae	g__GCA-900066575	s__uncultured_bacterium	+	2.94
30a29064fbf6989341e35102de5210a8	69.35	-3.13218	0.916928	-3.41595	0.000635605	0.00201275	d__Bacteria	Firmicutes	c__Clostridia	o__Lachnospirales	f__Lachnospiraceae	g__A2	NA	+	2.7
5a45b8c9dc7879676e4defd7e2add5fa	5.1	-3.20163	0.83966	-3.81301	0.000137286	0.0004791	d__Bacteria	Firmicutes	c__Clostridia	o__Lachnospirales	f__Lachnospiraceae	g__Lachnoclostridium	s__human_gut	+	3.32
31b295a0b6ee7e82bbac2301b51225c6	5.4	-3.29278	0.808905	-4.07066	4.69e-05	0.000174272	d__Bacteria	Firmicutes	c__Clostridia	o__Clostridia_UCG-014	f__Clostridia_UCG-014	g__Clostridia_UCG-014	NA	+	3.76
d3135e4d19536e83a4d4656e318bf78a	5.45	-3.30743	0.726469	-4.55274	5.3e-06	2.38e-05	d__Bacteria	Firmicutes	c__Clostridia	o__Lachnospirales	f__Lachnospiraceae	g__Blautia	s__unidentified	+	4.62
b35523a6de764fe1c92152d2dab470c5	5.65	-3.36457	0.833101	-4.03861	5.38e-05	0.000195629	d__Bacteria	Firmicutes	c__Clostridia	o__Oscillospirales	f__Ruminococcaceae	g__Incertae_Sedis	s__uncultured_bacterium	+	3.71
7ce0a7eea41a69fdd8c6367070145f81	5.75	-3.39232	0.676784	-5.01241	5.38e-07	3.17e-06	d__Bacteria	Firmicutes	c__Clostridia	o__Peptococcales	f__Peptococcaceae	g__uncultured	s__uncultured_bacterium	+	5.5
65bb2d7a513325b3095747b19e59ecd2	5.8	-3.40599	0.904529	-3.76548	0.000166228	0.000568501	d__Bacteria	Firmicutes	c__Clostridia	o__Lachnospirales	f__Lachnospiraceae	NA	NA	+	3.25
a322bfdfa2611fd3bb7a83f8ad8eb5ad	5.9	-3.43296	0.77908	-4.40642	1.05e-05	4.18e-05	d__Bacteria	Firmicutes	c__Clostridia	o__Oscillospirales	f__Ruminococcaceae	NA	NA	+	4.38
fa421e6fce69531d6376fb57ebc4b73e	5.95	-3.44625	0.760786	-4.52986	5.9e-06	2.59e-05	d__Bacteria	Firmicutes	c__Clostridia	o__Lachnospirales	f__Lachnospiraceae	g__uncultured	s__uncultured_bacterium	+	4.59
2c583b7879d54a0f8776e0e4f46fb596	6.3	-3.53605	0.81799	-4.32285	1.54e-05	5.86e-05	d__Bacteria	Firmicutes	c__Clostridia	o__Lachnospirales	f__Lachnospiraceae	g__uncultured	s__uncultured_bacterium	+	4.23
663c080b0adcd94d7e45eb78e1ce60b4	6.4	-3.56071	0.823714	-4.32275	1.54e-05	5.86e-05	d__Bacteria	Firmicutes	c__Clostridia	o__Oscillospirales	f__Oscillospiraceae	g__NK4A214_group	s__unidentified	+	4.23
0b6f70dde447c23dbfa669e8405df7f7	13.45	-3.63807	0.747919	-4.86426	1.15e-06	5.9e-06	d__Bacteria	Firmicutes	c__Clostridia	o__Oscillospirales	f__Oscillospiraceae	g__uncultured	s__uncultured_bacterium	+	5.23
e97adffcdd3e915b09923401f653caed	7.1	-3.72246	0.759611	-4.90049	9.56e-07	5.11e-06	d__Bacteria	Firmicutes	c__Clostridia	o__Lachnospirales	f__Defluviitaleaceae	g__Defluviitaleaceae_UCG-011	s__uncultured_organism	+	5.29
662672631d19bc2cd8dceffc12e98c55	7.75	-3.85798	0.758196	-5.08837	3.61e-07	2.21e-06	d__Bacteria	Firmicutes	c__Clostridia	o__Oscillospirales	f__Oscillospiraceae	g__Intestinimonas	NA	+	5.66
8c2bf84af13ecd76dadf466ba54d2f45	11.8	-3.88101	0.725344	-5.35057	8.77e-08	6e-07	d__Bacteria	Firmicutes	c__Clostridia	o__Oscillospirales	f__Oscillospiraceae	g__uncultured	s__uncultured_bacterium	+	6.22
2a072b30d414353bac78cb7de50b9b4d	8.6	-4.01792	0.897056	-4.479	7.5e-06	3.13e-05	d__Bacteria	Firmicutes	c__Bacilli	o__RF39	f__RF39	g__RF39	s__gut_metagenome	+	4.5
7130d669fb402811667c8723e6cf2a35	9.2	-4.12101	0.827064	-4.9827	6.27e-07	3.57e-06	d__Bacteria	Firmicutes	c__Clostridia	o__Oscillospirales	f__Oscillospiraceae	g__uncultured	s__uncultured_bacterium	+	5.45
83caa0f4ad9d5a42c3dc3cb9039d2004	9.35	-4.14567	0.93818	-4.41885	9.92e-06	4.04e-05	d__Bacteria	Firmicutes	c__Clostridia	o__Clostridia_UCG-014	f__Clostridia_UCG-014	g__Clostridia_UCG-014	NA	+	4.39
0ed1fa2604ffc210ba2f32c15db23713	9.7	-4.20163	0.879529	-4.77713	1.78e-06	8.69e-06	d__Bacteria	Firmicutes	c__Clostridia	o__Oscillospirales	f__Oscillospiraceae	g__uncultured	s__Clostridium_sp.	+	5.06
a1c3bf9cdaf5f319d57a0362142bc134	9.95	-4.24031	0.800792	-5.29515	1.19e-07	7.82e-07	d__Bacteria	Firmicutes	c__Clostridia	o__Oscillospirales	f__Oscillospiraceae	NA	NA	+	6.11
81f7855b47ca31b8b66d367dc9178c19	10.35	-4.30012	0.914143	-4.70399	2.55e-06	1.21e-05	d__Bacteria	Firmicutes	c__Bacilli	o__Erysipelotrichales	f__Erysipelotrichaceae	g__uncultured	s__unidentified	+	4.92
bacf0ac44a9b5e1e78a83ea193b6dfc3	10.4	-4.30742	0.927764	-4.6428	3.44e-06	1.59e-05	d__Bacteria	Firmicutes	c__Clostridia	o__Lachnospirales	f__Lachnospiraceae	g__A2	s__uncultured_bacterium	+	4.8
b731715fabf2101e8cdbd7698ca87d54	1255.1	-4.39231	0.978528	-4.48869	7.17e-06	3.06e-05	d__Bacteria	Bacteroidota	c__Bacteroidia	o__Bacteroidales	f__Muribaculaceae	g__Muribaculaceae	s__uncultured_bacterium	+	4.51
e55ad9cef3a3683f2a2e9bce296c3e2b	11.65	-4.47897	0.905862	-4.94442	7.64e-07	4.21e-06	d__Bacteria	Firmicutes	c__Clostridia	o__Lachnospirales	f__Lachnospiraceae	NA	NA	+	5.38
a191a52ee0c88603abf0d6141b57c2fb	12.25	-4.55458	0.817211	-5.57333	2.5e-08	2.04e-07	d__Bacteria	Firmicutes	c__Clostridia	o__Lachnospirales	f__Lachnospiraceae	NA	NA	+	6.69
91cb7a07fc4d79e302b3b4bfec9877a0	12.4	-4.57289	0.809701	-5.64763	1.63e-08	1.39e-07	d__Bacteria	Firmicutes	c__Clostridia	o__Oscillospirales	f__Oscillospiraceae	g__Oscillibacter	s__uncultured_bacterium	+	6.86
32201029df18cb804a9ccc0d311fdf55	13.3	-4.67807	0.77252	-6.0556	1.4e-09	1.41e-08	d__Bacteria	Firmicutes	c__Clostridia	o__Lachnospirales	f__Lachnospiraceae	g__Tuzzerella	NA	+	7.85
26ea581b1cd0d143d2e2359ba27bb913	15.2	-4.87774	1.00365	-4.86002	1.17e-06	5.9e-06	d__Bacteria	Bacteroidota	c__Bacteroidia	o__Bacteroidales	f__Muribaculaceae	g__Muribaculaceae	s__uncultured_bacterium	+	5.23
2c9766b8403fa5150224cfe4bbd1b386	16.15	-4.96809	0.766736	-6.47953	9.2e-11	1.05e-09	d__Bacteria	Firmicutes	c__Clostridia	o__Oscillospirales	f__Oscillospiraceae	g__Colidextribacter	NA	+	8.98
7d6ec749e62502d582b6f90b59ecc313	19.05	-5.21334	0.937822	-5.55899	2.71e-08	2.11e-07	d__Bacteria	Firmicutes	c__Clostridia	o__Lachnospirales	f__Lachnospiraceae	g__Acetatifactor	s__uncultured_bacterium	+	6.68
9eec535f72b2319125ece19f944590e9	20.65	-5.3327	1.04186	-5.11844	3.08e-07	1.95e-06	d__Bacteria	Firmicutes	c__Clostridia	o__Oscillospirales	f__Oscillospiraceae	g__uncultured	NA	+	5.71
652dc2d0a441298dfaea23e5d821f495	22.4	-5.45285	0.821114	-6.6408	3.12e-11	4.85e-10	d__Bacteria	Firmicutes	c__Clostridia	o__Lachnospirales	f__Lachnospiraceae	g__Lachnospiraceae_NK4A136_group	s__uncultured_bacterium	+	9.31
93ea8bd6ce56e473a320a1c23958c330	24.5	-5.58496	0.725546	-7.6976	1.39e-14	2.63e-13	d__Bacteria	Firmicutes	c__Clostridia	o__Oscillospirales	f__Ruminococcaceae	g__uncultured	s__uncultured_bacterium	+	12.6
45abbe44005206febb953b55cbbf2aec	25	-5.61471	0.736845	-7.61993	2.54e-14	4.34e-13	d__Bacteria	Firmicutes	c__Clostridia	o__Oscillospirales	f__Ruminococcaceae	g__uncultured	s__uncultured_bacterium	+	12.4
7ab0204fd6ae9cac66cef513bb9155dc	27.65	-5.76287	0.973817	-5.91782	3.26e-09	3.1e-08	d__Bacteria	Firmicutes	c__Clostridia	o__Oscillospirales	f__Oscillospiraceae	g__UCG-005	s__unidentified	+	7.51
3405ae0a29c3aac1cb08ce7b8bcc7618	29.2	-5.84298	0.665446	-8.78054	1.63e-18	5.56e-17	d__Bacteria	Firmicutes	c__Clostridia	o__Oscillospirales	f__Oscillospiraceae	g__Oscillibacter	NA	+	16.3
665ad50f57265c546c4c028266041a86	30.2	-5.89238	0.897795	-6.56317	5.27e-11	6.93e-10	d__Bacteria	Firmicutes	c__Clostridia	o__Lachnospirales	f__Lachnospiraceae	NA	NA	+	9.16
f47103da713109622bbb5cb528f0c50c	31.3	-5.94485	1.08513	-5.47846	4.29e-08	3.19e-07	d__Bacteria	Firmicutes	c__Clostridia	o__Lachnospirales	f__Lachnospiraceae	g__Lachnoclostridium	NA	+	6.5
f629c6491229d6d8980ec874786dfe55	36.95	-6.18784	0.947683	-6.52944	6.6e-11	8.06e-10	d__Bacteria	Bacteroidota	c__Bacteroidia	o__Bacteroidales	f__Muribaculaceae	g__Muribaculaceae	s__uncultured_bacterium	+	9.09
4ce197c3f07e9012504a789cd2ab4fc1	38.5	-6.24792	0.948783	-6.5852	4.54e-11	6.47e-10	d__Bacteria	Firmicutes	c__Clostridia	o__Lachnospirales	f__Lachnospiraceae	g__[Eubacterium]_fissicatena_group	s__uncultured_bacterium	+	9.19
3343eba579afd9c1e56fa58ca3ee9880	41.8	-6.36806	0.803607	-7.92436	2.29e-15	4.9e-14	d__Bacteria	Firmicutes	c__Clostridia	o__Oscillospirales	f__Ruminococcaceae	g__Anaerotruncus	s__uncultured_bacterium	+	13.3
d533b6f92a977314818ea3570ebe2b8f	57.85	-6.84171	1.08799	-6.28841	3.21e-10	3.43e-09	d__Bacteria	Firmicutes	c__Bacilli	o__Erysipelotrichales	f__Erysipelotrichaceae	g__Dubosiella	s__Dubosiella_newyorkensis	+	8.46
27bab3131ee06aa72352711e62b49928	168.05	-6.94814	0.8318	-8.35314	6.65e-17	1.89e-15	d__Bacteria	Firmicutes	c__Clostridia	o__Oscillospirales	f__Oscillospiraceae	g__uncultured	s__uncultured_bacterium	+	14.7
44a4ee881cb2bab5670e1f51cab1cc75	213.4	-7.24249	0.665144	-10.8886	1.31e-27	7.45e-26	d__Bacteria	Firmicutes	c__Clostridia	o__Peptococcales	f__Peptococcaceae	g__uncultured	s__unidentified	+	25.1
a177f164e8d7bd40883914e1574016bb	430.95	-8.3685	0.639864	-13.0786	4.37e-39	7.47e-37	d__Bacteria	Bacteroidota	c__Bacteroidia	o__Bacteroidales	f__Muribaculaceae	g__Muribaculaceae	s__uncultured_bacterium	+	36.1
7727807070fc3e10e20d506cdc90194b	365	-9.50976	0.904516	-10.5136	7.47e-26	3.2e-24	d__Bacteria	Firmicutes	c__Bacilli	o__Lactobacillales	f__Lactobacillaceae	g__Lactobacillus	NA	+	23.5
134b540b653e71446dbb1fcd17a83fcb	2296.7	-11.1647	0.92359	-12.0884	1.22e-33	1.04e-31	d__Bacteria	Firmicutes	c__Bacilli	o__Erysipelotrichales	f__Erysipelotrichaceae	g__Dubosiella	s__Dubosiella_newyorkensis	+	31

## Sheet: Always Dextrose day +9
	baseMean	log2FoldChange	lfcSE	stat	pvalue	padj	Rank1	Rank2	Rank3	Rank4	Rank5	Rank6	Rank7	Amox	FDR-log10
95cc03b8a62c9d8f69759ed1ea97ff06	458.364	9.49125	1.94442	4.88127	1.05e-06	3.24e-05	d__Bacteria	Actinobacteriota	c__Coriobacteriia	o__Coriobacteriales	f__Atopobiaceae	g__Coriobacteriaceae_UCG-002	s__uncultured_bacterium	+	4.49
04969267d85bb1fa7798b5129fb0092f	165	6.84129	1.63792	4.17682	2.96e-05	0.000519443	d__Bacteria	Bacteroidota	c__Bacteroidia	o__Bacteroidales	f__Muribaculaceae	g__Muribaculaceae	s__uncultured_bacterium	+	3.28
16d92cb50275652d3fd05f9797ff1ead	50	6.28538	1.80939	3.47375	0.000513234	0.00450913	d__Bacteria	Bacteroidota	c__Bacteroidia	o__Bacteroidales	f__Muribaculaceae	g__Muribaculaceae	s__uncultured_bacterium	+	2.35
2c9766b8403fa5150224cfe4bbd1b386	49.8182	6.28009	1.43583	4.37385	1.22e-05	0.000250252	d__Bacteria	Firmicutes	c__Clostridia	o__Oscillospirales	f__Oscillospiraceae	g__Colidextribacter	NA	+	3.6
01e804014093c57182df0608aaf8295b	27.1818	5.39721	1.38735	3.8903	0.00010012	0.00136831	d__Bacteria	Firmicutes	c__Clostridia	o__Oscillospirales	f__Ruminococcaceae	g__uncultured	s__uncultured_Clostridiales	+	2.86
86e14334e0473af8b33e6b2328efa8d7	21.1818	5.03184	1.34801	3.73278	0.000189375	0.00194109	d__Bacteria	Firmicutes	c__Clostridia	o__Lachnospirales	f__Lachnospiraceae	NA	NA	+	2.71
453dd0a883b0be77d9001b1bebed5a13	15.9091	4.61049	1.39924	3.295	0.000984207	0.00737497	d__Bacteria	Firmicutes	c__Clostridia	o__Lachnospirales	f__Lachnospiraceae	g__Blautia	s__Lachnospiraceae_bacterium	+	2.13
c5397919891b489ac463a41a944a625e	14.7273	4.49642	1.14823	3.91597	9e-05	0.00136831	d__Bacteria	Firmicutes	c__Bacilli	o__Lactobacillales	f__Enterococcaceae	g__Enterococcus	NA	+	2.86
d4f1b2145adf20f1163c6657c6672b4d	14.3636	4.45942	1.38265	3.22528	0.00125851	0.0085998	d__Bacteria	Firmicutes	c__Clostridia	o__Lachnospirales	f__Lachnospiraceae	NA	NA	+	2.07
5be4f22e6208327561f41988a88b0fcd	13.2727	4.34238	1.37734	3.15274	0.00161747	0.00994745	d__Bacteria	Bacteroidota	c__Bacteroidia	o__Bacteroidales	f__Muribaculaceae	g__Muribaculaceae	NA	+	2
6779dfc71e4ba5f01d5d0843fb9491f1	7.45455	3.47804	1.09936	3.1637	0.00155776	0.00994745	d__Bacteria	Firmicutes	c__Bacilli	o__Erysipelotrichales	f__Erysipelotrichaceae	g__Erysipelotrichaceae	s__uncultured_bacterium	+	2
4ce197c3f07e9012504a789cd2ab4fc1	69.9091	2.60563	0.793156	3.28514	0.00101931	0.00737497	d__Bacteria	Firmicutes	c__Clostridia	o__Lachnospirales	f__Lachnospiraceae	g__[Eubacterium]_fissicatena_group	s__uncultured_bacterium	+	2.13
42df1324f82e5da41eb1ce882b452bb7	11319.6	0.807049	0.240777	3.35185	0.000802748	0.00658253	d__Bacteria	Verrucomicrobiota	c__Verrucomicrobiae	o__Verrucomicrobiales	f__Akkermansiaceae	g__Akkermansia	NA	+	2.18
9eec535f72b2319125ece19f944590e9	11.7273	-3.73335	0.984601	-3.79174	0.000149597	0.00182196	d__Bacteria	Firmicutes	c__Clostridia	o__Oscillospirales	f__Oscillospiraceae	g__uncultured	NA	+	2.74
665ad50f57265c546c4c028266041a86	6.81818	-4.08746	1.10524	-3.69825	0.000217091	0.00205402	d__Bacteria	Firmicutes	c__Clostridia	o__Lachnospirales	f__Lachnospiraceae	NA	NA	+	2.69
26ea581b1cd0d143d2e2359ba27bb913	12	-4.96577	1.31702	-3.77047	0.00016294	0.00182196	d__Bacteria	Bacteroidota	c__Bacteroidia	o__Bacteroidales	f__Muribaculaceae	g__Muribaculaceae	s__uncultured_bacterium	+	2.74
292fc341294cea423b20162ea8f9aafc	12	-4.96578	1.08549	-4.57468	4.77e-06	0.00011733	d__Bacteria	Firmicutes	c__Clostridia	o__Oscillospirales	f__Oscillospiraceae	g__Colidextribacter	NA	+	3.93
93ea8bd6ce56e473a320a1c23958c330	12.7273	-5.05528	0.987572	-5.11889	3.07e-07	1.26e-05	d__Bacteria	Firmicutes	c__Clostridia	o__Oscillospirales	f__Ruminococcaceae	g__uncultured	s__uncultured_bacterium	+	4.9
67251fa72d301c0dd0444f85aebca144	22.0909	-5.88263	1.09333	-5.38045	7.43e-08	4.57e-06	d__Bacteria	Firmicutes	c__Clostridia	o__Clostridia_vadinBB60_group	f__Clostridia_vadinBB60_group	g__Clostridia_vadinBB60_group	s__unidentified	+	5.34
27bab3131ee06aa72352711e62b49928	33.7273	-6.50779	0.929263	-7.00317	2.5e-12	3.08e-10	d__Bacteria	Firmicutes	c__Clostridia	o__Oscillospirales	f__Oscillospiraceae	g__uncultured	s__uncultured_bacterium	+	9.51

## Sheet: Recovery Oats day +9
	baseMean	log2FoldChange	lfcSE	stat	pvalue	padj	Rank1	Rank2	Rank3	Rank4	Rank5	Rank6	Rank7	Amox	FDR-log10
01e804014093c57182df0608aaf8295b	14.25	4.78135	1.1276	4.24029	2.23e-05	0.000744098	d__Bacteria	Firmicutes	c__Clostridia	o__Oscillospirales	f__Ruminococcaceae	g__uncultured	s__uncultured_Clostridiales	+	3.12837
b35523a6de764fe1c92152d2dab470c5	11.75	4.49185	1.17024	3.83839	0.000123844	0.00247687	d__Bacteria	Firmicutes	c__Clostridia	o__Oscillospirales	f__Ruminococcaceae	g__Incertae_Sedis	s__uncultured_bacterium	+	2.6061
652dc2d0a441298dfaea23e5d821f495	11	-4.39231	1.25219	-3.5077	0.000452	0.00684154	d__Bacteria	Firmicutes	c__Clostridia	o__Lachnospirales	f__Lachnospiraceae	g__Lachnospiraceae_NK4A136_group	s__uncultured_bacterium	+	2.16485
17a7c7f1ce25a7dc546706834c52bf16	11.125	-4.40938	1.33042	-3.31428	0.000918798	0.00918797	d__Bacteria	Firmicutes	c__Clostridia	o__Lachnospirales	f__Lachnospiraceae	NA	NA	+	2.03678
d9d408250d87624cdf8b3f6fd50115c2	14.5	-4.80734	1.39233	-3.45273	0.000554936	0.0069367	d__Bacteria	Firmicutes	c__Clostridia	o__Oscillospirales	f__Oscillospiraceae	g__Colidextribacter	s__uncultured_Clostridiales	+	2.15885
7ab0204fd6ae9cac66cef513bb9155dc	20	-5.28539	1.2742	-4.148	3.35e-05	0.000838464	d__Bacteria	Firmicutes	c__Clostridia	o__Oscillospirales	f__Oscillospiraceae	g__UCG-005	s__unidentified	+	3.07652
93ea8bd6ce56e473a320a1c23958c330	23	-5.49184	1.1241	-4.88553	1.03e-06	5.16e-05	d__Bacteria	Firmicutes	c__Clostridia	o__Oscillospirales	f__Ruminococcaceae	g__uncultured	s__uncultured_bacterium	+	4.28756
6faedd68f5dc5279c63a97de86afcf7b	25.125	-5.62203	1.60984	-3.49228	0.000478908	0.00684154	d__Bacteria	Firmicutes	c__Clostridia	o__Lachnospirales	f__Lachnospiraceae	g__Lachnospiraceae_NK4A136_group	s__uncultured_bacterium	+	2.16485
37b400405eadb71ec7041bcd8bdedc34	44.125	-6.44705	1.9363	-3.32957	0.000869818	0.00918797	d__Bacteria	Firmicutes	c__Bacilli	o__Erysipelotrichales	f__Erysipelotrichaceae	g__Dubosiella	s__Dubosiella_newyorkensis	+	2.03678
134b540b653e71446dbb1fcd17a83fcb	2680.25	-10.928	0.812905	-13.4431	3.38e-41	3.38e-39	d__Bacteria	Firmicutes	c__Bacilli	o__Erysipelotrichales	f__Erysipelotrichaceae	g__Dubosiella	s__Dubosiella_newyorkensis	+	38.4711

## Sheet: Prophylactic Oats day 0
	baseMean	log2FoldChange	lfcSE	stat	pvalue	padj
no differences

## Sheet: Prophylactic Oats day 2
	baseMean	log2FoldChange	lfcSE	stat	pvalue	padj	Rank1	Rank2	Rank3	Rank4	Rank5	Rank6	Rank7	Amox	FDR-log10
1c53f9cfa27f07433961b9f54bf32c9c	21.5833	5.39802	1.23168	4.38267	1.17e-05	0.00091444	d__Bacteria	Bacteroidota	c__Bacteroidia	o__Bacteroidales	f__Bacteroidaceae	g__Bacteroides	NA	+	3.03884
c70d552e5befc756329f3d85ee930a18	99.25	4.60528	1.28812	3.5752	0.000349954	0.00750357	d__Bacteria	Firmicutes	c__Bacilli	o__Lactobacillales	f__Streptococcaceae	g__Lactococcus	NA	+	2.12473
b731715fabf2101e8cdbd7698ca87d54	1085.83	-2.25649	0.568935	-3.96616	7.3e-05	0.0028486	d__Bacteria	Bacteroidota	c__Bacteroidia	o__Bacteroidales	f__Muribaculaceae	g__Muribaculaceae	s__uncultured_bacterium	+	2.54537
7130d669fb402811667c8723e6cf2a35	7.41667	-3.79007	1.07085	-3.53931	0.000401175	0.00750357	d__Bacteria	Firmicutes	c__Clostridia	o__Oscillospirales	f__Oscillospiraceae	g__uncultured	s__uncultured_bacterium	+	2.12473
44a4ee881cb2bab5670e1f51cab1cc75	27.5	-4.29461	1.23015	-3.49112	0.000480998	0.00750357	d__Bacteria	Firmicutes	c__Clostridia	o__Peptococcales	f__Peptococcaceae	g__uncultured	s__unidentified	+	2.12473

## Sheet: Prophylactic Oats day 5
	baseMean	log2FoldChange	lfcSE	stat	pvalue	padj	Rank1	Rank2	Rank3	Rank4	Rank5	Rank6	Rank7	Amox	FDR-log10
1c53f9cfa27f07433961b9f54bf32c9c	27.3333	5.74594	1.50876	3.8084	0.000139871	0.00159453	d__Bacteria	Bacteroidota	c__Bacteroidia	o__Bacteroidales	Bacteroidaceae	g__Bacteroides	NA	+	2.79737
0ed1fa2604ffc210ba2f32c15db23713	27	-5.7279	1.52416	-3.75808	0.00017122	0.00162659	d__Bacteria	Firmicutes	c__Clostridia	o__Oscillospirales	Oscillospiraceae	g__uncultured	s__Clostridium_sp.	+	2.78872
9eec535f72b2319125ece19f944590e9	24.8333	-5.60485	1.38922	-4.03454	5.47e-05	0.000779608	d__Bacteria	Firmicutes	c__Clostridia	o__Oscillospirales	Oscillospiraceae	g__uncultured	NA	+	3.10812
26ea581b1cd0d143d2e2359ba27bb913	37.8333	-6.22237	1.52369	-4.08375	4.43e-05	0.000779608	d__Bacteria	Bacteroidota	c__Bacteroidia	o__Bacteroidales	Muribaculaceae	g__Muribaculaceae	s__uncultured_bacterium	+	3.10812
16d92cb50275652d3fd05f9797ff1ead	24.6667	-5.59492	1.69708	-3.2968	0.000977935	0.00696778	d__Bacteria	Bacteroidota	c__Bacteroidia	o__Bacteroidales	Muribaculaceae	g__Muribaculaceae	s__uncultured_bacterium	+	2.15691
652dc2d0a441298dfaea23e5d821f495	18	-5.12927	1.40072	-3.66187	0.000250382	0.00203882	d__Bacteria	Firmicutes	c__Clostridia	o__Lachnospirales	Lachnospiraceae	g__Lachnospiraceae_NK4A136_group	s__uncultured_bacterium	+	2.69062
7727807070fc3e10e20d506cdc90194b	374.167	-9.54558	1.4113	-6.76369	1.35e-11	7.67e-10	d__Bacteria	Firmicutes	c__Bacilli	o__Lactobacillales	Lactobacillaceae	g__Lactobacillus	NA	+	9.11533
134b540b653e71446dbb1fcd17a83fcb	68.5	-7.08745	1.34932	-5.25259	1.5e-07	4.27e-06	d__Bacteria	Firmicutes	c__Bacilli	o__Erysipelotrichales	Erysipelotrichaceae	g__Dubosiella	s__Dubosiella_newyorkensis	+	5.36914

## Sheet: Prophylactic Oats day +9
	baseMean	log2FoldChange	lfcSE	stat	pvalue	padj	Rank1	Rank2	Rank3	Rank4	Rank5	Rank6	Rank7	Amox	FDR-log10
95cc03b8a62c9d8f69759ed1ea97ff06	63.1667	-6.96961	1.22503	-5.68934	1.28e-08	6.44e-07	d__Bacteria	Actinobacteriota	c__Coriobacteriia	o__Coriobacteriales	f__Atopobiaceae	g__Coriobacteriaceae_UCG-002	s__uncultured_bacterium	+	6.19
9cdb5483b334541b04e82a6d4700455b	27.8333	-5.77258	1.25669	-4.59346	4.36e-06	8.81e-05	d__Bacteria	Actinobacteriota	c__Actinobacteria	o__Bifidobacteriales	f__Bifidobacteriaceae	g__Bifidobacterium	NA	+	4.06
0ed1fa2604ffc210ba2f32c15db23713	35.6667	-6.13612	1.32329	-4.63703	3.53e-06	8.81e-05	d__Bacteria	Firmicutes	c__Clostridia	o__Oscillospirales	f__Oscillospiraceae	g__uncultured	s__Clostridium_sp.	+	4.06
f1e71247ebf031ef158254723ca1e9d4	17.6667	-5.10153	1.27988	-3.98595	6.72e-05	0.000754262	d__Bacteria	Firmicutes	c__Clostridia	o__Oscillospirales	f__[Eubacterium]_coprostanoligenes_group	g__[Eubacterium]_coprostanoligenes_group	s__gut_metagenome	+	3.12
26ea581b1cd0d143d2e2359ba27bb913	35.8333	-6.14293	1.69761	-3.61857	0.000296233	0.00299196	d__Bacteria	Bacteroidota	c__Bacteroidia	o__Bacteroidales	f__Muribaculaceae	g__Muribaculaceae	s__uncultured_bacterium	+	2.52
5bc018e142227d8c72dcdfe5adf087f7	43.5	6.42625	1.41216	4.55066	5.35e-06	9e-05	d__Bacteria	Bacteroidota	c__Bacteroidia	o__Bacteroidales	f__Muribaculaceae	g__Muribaculaceae	s__uncultured_bacterium	+	4.05
ad101d3607253a828d464a3c5e886a69	26.1667	-5.68181	1.32032	-4.30336	1.68e-05	0.000242728	d__Bacteria	Firmicutes	c__Clostridia	o__Oscillospirales	f__Oscillospiraceae	g__Oscillibacter	s__unidentified	+	3.61
c0ba322472838860cf9af48229664667	37	-6.18981	1.49839	-4.13097	3.61e-05	0.00045605	d__Bacteria	Firmicutes	c__Bacilli	o__Lactobacillales	f__Lactobacillaceae	g__Lactobacillus	NA	+	3.34
a47e9904dc629641861c63aaa9c9961b	149	-8.2143	1.22667	-6.69641	2.14e-11	2.16e-09	d__Bacteria	Firmicutes	c__Bacilli	o__Lactobacillales	f__Lactobacillaceae	g__Lactobacillus	NA	+	8.67
1331f33aaaac114a329b56985b73b721	38	-6.22881	1.2613	-4.9384	7.88e-07	2.65e-05	d__Bacteria	Firmicutes	c__Bacilli	o__Lactobacillales	f__Lactobacillaceae	g__Lactobacillus	s__Lactobacillus_reuteri	+	4.58
134b540b653e71446dbb1fcd17a83fcb	13	-4.64385	1.33379	-3.48168	0.000498276	0.00457508	d__Bacteria	Firmicutes	c__Bacilli	o__Erysipelotrichales	f__Erysipelotrichaceae	g__Dubosiella	s__Dubosiella_newyorkensis	+	2.34

## Sheet: Always Oats day 0
	baseMean	log2FoldChange	lfcSE	stat	pvalue	padj	Rank1	Rank2	Rank3	Rank4	Rank5	Rank6	Rank7	Amox	FDRlog10
88c193d75507946ec8d142574301943b	109.417	7.76706	1.60677	4.83397	1.33835e-06	0.000198075	d__Bacteria	p__Firmicutes	c__Clostridia	o__Lachnospirales	f__Lachnospiraceae	g__Lachnospiraceae_NK4A136_group	NA	+	3.70317
98fa198ffa033964e650fdbcd1f18927	40.5833	6.32492	1.08988	5.80334	6.50076e-09	1.92422e-06	d__Bacteria	p__Firmicutes	c__Clostridia	o__Oscillospirales	f__Ruminococcaceae	g__Incertae_Sedis	s__uncultured_bacterium	+	5.7167
321ec3cab53d6d57294021a3ecd4da87	28.25	5.7944	1.45802	3.97416	7.06295e-05	0.00298662	d__Bacteria	p__Firmicutes	c__Bacilli	o__Erysipelotrichales	f__Erysipelotrichaceae	g__Dubosiella	s__Dubosiella_newyorkensis	+	2.52482
66f35c1d9ba4d96872c12743d392709e	17.3333	5.07324	1.40819	3.60265	0.000314984	0.00932352	d__Bacteria	p__Firmicutes	c__Clostridia	o__Oscillospirales	f__Oscillospiraceae	g__Colidextribacter	NA	+	2.03042
70fd98d36f89097ca5ac825c67bf7aa0	15.5833	4.91487	1.33604	3.67869	0.000234436	0.00771033	d__Bacteria	p__Firmicutes	c__Clostridia	o__Lachnospirales	f__Lachnospiraceae	g__GCA-900066575	s__uncultured_bacterium	+	2.11293
4f38f1f6643cb502e420a78ca657e1db	68.3333	4.71881	1.14419	4.12414	3.72128e-05	0.00183583	d__Bacteria	p__Firmicutes	c__Clostridia	o__Oscillospirales	f__[Eubacterium]_coprostanoligenes_group	g__[Eubacterium]_coprostanoligenes_group	NA	+	2.73617
e919cde2ce2b3df8b1f270594fe73b63	9.91667	-4.23521	1.14844	-3.68778	0.000226216	0.00771033	d__Bacteria	p__Firmicutes	c__Clostridia	o__Lachnospirales	f__Lachnospiraceae	g__[Eubacterium]_xylanophilum_group	s__uncultured_bacterium	+	2.11293
9cdb5483b334541b04e82a6d4700455b	20.4167	-5.31589	1.25264	-4.24374	2.1982e-05	0.00162667	d__Bacteria	p__Actinobacteriota	c__Actinobacteria	o__Bifidobacteriales	f__Bifidobacteriaceae	g__Bifidobacterium	NA	+	2.7887
ca09065eb1d78815a7f4af1f42e4d976	36.0833	-6.15311	1.47817	-4.16266	3.14568e-05	0.00183583	d__Bacteria	p__Firmicutes	c__Clostridia	o__Lachnospirales	f__Lachnospiraceae	g__Lachnoclostridium	NA	+	2.73617
83df1c0f2f56805965586e4e672ff19c	38.6667	-6.25422	1.40539	-4.45017	8.58017e-06	0.000846577	d__Bacteria	p__Firmicutes	c__Clostridia	o__Peptostreptococcales-Tissierellales	f__Peptostreptococcaceae	g__Romboutsia	NA	+	3.07233

[truncated: 3 more sheets: Always Oats day 2, Always Oats day 5, Always Oats day +9]
