# Supplementary material for: Short-Term Dietary Intervention with Whole Oats Protects from Antibiotic-Induced Dysbiosis
Source: Microbiol Spectr. 2023 Jul 13;11(4):e02376-23. doi: 10.1128/spectrum.02376-23 (PMC10434222; doi:10.1128/spectrum.02376-23)
Supplement: Supplemental file 2 — Data Set S2. Download spectrum.02376-23-s0003.xlsx, XLSX file, 0.04 MB [file spectrum.02376-23-s0003.xlsx]

## Sheet: Always Dextrose day 5
Organism Name	baseMean	controlMean	experimentalMean	log2FoldChange	lfcSE	stat	pvalue	padj	Phylum
Paraprevotella MGBC133623	111.541	9.08361	213.999	4.51795	1.02935	4.38913	1.13806e-05	0.000136714	Bacteroidota
Phocaeicola MGBC116964	579.803	53.722	1105.88	4.36124	0.9132	4.77578	1.79011e-06	2.89196e-05	Bacteroidota
Oscillibacter MGBC104191	91158.8	8700.73	173617	4.31863	1.16347	3.71185	NA	NA	Firmicute
Bacteroides MGBC143234	2130.06	214.978	4045.15	4.23318	0.841312	5.03165	4.86288e-07	9.90547e-06	Bacteroidota
Bacteroides faecichinchillae	4200.45	429.887	7971.01	4.21256	0.827043	5.09352	3.51474e-07	8.03247e-06	Bacteroidota
Bacteroides xylanisolvens	1765.72	181.752	3349.7	4.20378	0.822785	5.10921	3.23507e-07	7.57814e-06	Bacteroidota
Prevotella sp900545525	215.343	22.3609	408.326	4.17202	1.08206	3.85564	0.000115429	0.000918742	Bacteroidota
Paraprevotella MGBC135601	117.472	12.2163	222.729	4.15539	1.0384	4.00171	6.28856e-05	0.000555885	Bacteroidota
Bacteroides ovatus	6389.31	681.963	12096.7	4.14871	0.822983	5.04106	4.62956e-07	9.63978e-06	Bacteroidota
Bacteroides thetaiotaomicron	6.63444e+06	709411	1.25595e+07	4.14601	0.82129	5.04817	4.46053e-07	9.4989e-06	Bacteroidota
Phocaeicola sp002493165	2625.61	289.786	4961.43	4.09724	0.899872	4.55313	5.28529e-06	6.97509e-05	Bacteroidota
Alistipes onderdonkii	103.365	11.3965	195.333	4.06375	1.0666	3.80999	0.000138974	0.00107619	Bacteroidota
Bacteroides congonensis	5981.12	676.842	11285.4	4.05949	0.834768	4.86301	1.15613e-06	2.02412e-05	Bacteroidota
Prevotella MGBC104324	193.082	22.4294	363.735	4.01182	0.885886	4.5286	5.93762e-06	7.62131e-05	Bacteroidota
Enterococcus_C asini	267.512	31.8007	503.224	3.98063	0.849453	4.6861	2.78454e-06	4.23105e-05	Firmicutes
Bacteroides MGBC111476	518.135	63.5253	972.744	3.9377	0.81002	4.86124	1.16651e-06	2.02412e-05	Bacteroidota
Akkermansia sp001580195	4109.42	504.701	7714.14	3.93439	0.76091	5.17064	2.33292e-07	5.90796e-06	Verrucomicrobiota
Staphylococcus xylosus	239.098	30.0915	448.105	3.89437	2.7277	1.42772	NA	NA	Firmicutes
Akkermansia muciniphila	2.80058e+06	360785	5.24037e+06	3.86046	0.762857	5.06053	4.18101e-07	9.11071e-06	Verrucomicrobiota
Parabacteroides goldsteinii	773.266	101.217	1445.32	3.83557	0.818692	4.685	2.79963e-06	4.23105e-05	Bacteroidota
Parabacteroides distasonis	1466.49	195.207	2737.77	3.80905	0.822922	4.62868	3.67996e-06	5.22443e-05	Bacteroidota
Bacteroides caecimuris	4795.4	645.025	8945.78	3.79363	0.82527	4.59684	4.2895e-06	5.82502e-05	Bacteroidota
Bacteroides intestinalis	1222.6	170.017	2275.18	3.74211	0.834126	4.48626	7.2485e-06	9.07751e-05	Bacteroidota
Akkermansia muciniphila_A	37814.4	5464.63	70164.2	3.68257	0.753363	4.88817	1.01778e-06	1.83396e-05	Verrucomicrobiota
Bacteroides sp002491635	5145.38	752.52	9538.25	3.66379	0.84879	4.31648	1.58535e-05	0.000175884	Bacteroidota
Prevotella MGBC113195	313.232	47.2616	579.202	3.61594	0.833516	4.33817	1.43671e-05	0.000162193	Bacteroidota
Bacteroides MGBC140467	2427.39	369.091	4485.69	3.60295	0.829858	4.34165	1.41419e-05	0.000161597	Bacteroidota
Erysipelatoclostridiaceae_NOV MGBC163490	2064.72	326.306	3803.13	3.54294	1.81713	1.94974	NA	NA	Firmicutes
Alistipes finegoldii	163.717	26.8908	300.544	3.47882	0.837714	4.15275	3.28501e-05	0.000324006	Bacteroidota
Phocaeicola sartorii	1421	235.71	2606.29	3.46624	0.842349	4.11497	3.87237e-05	0.000366506	Bacteroidota
Bacteroides acidifaciens	36144.5	6137.78	66151.2	3.42996	0.831195	4.12654	3.68259e-05	0.000355731	Bacteroidota
Bacteroides uniformis	1265.38	225.425	2305.34	3.35403	0.820726	4.08666	4.37629e-05	0.000405999	Bacteroidota
Borkfalkiaceae_NOV MGBC129052	139.088	25.1663	253.01	3.33642	0.836579	3.98817	6.65851e-05	0.000583086	Firmicutes
Odoribacter MGBC131955	2033.47	378.74	3688.21	3.28344	0.724497	4.53202	5.8422e-06	7.60298e-05	Bacteroidota
Erysipelatoclostridium cocleatum	1882.82	375.657	3389.98	3.17362	1.81685	1.74677	NA	NA	Firmicutes
Hungatella_A MGBC000080	5238.7	1058.2	9419.2	3.15402	1.50075	2.10163	0.0355853	0.0995326	Firmicutes
Oscillibacter MGBC161747	131451	29074.6	233827	3.00762	1.35698	2.21641	0.0266634	0.0813799	Firmicutes
Parabacteroides MGBC100138	187.592	42.0206	333.164	2.97957	0.856742	3.47779	0.000505566	0.00324463	Bacteroidota
Prevotella sp002933775	683.743	154.553	1212.93	2.97046	0.847162	3.50637	0.000454264	0.00297654	Bacteroidota
Phocaeicola dorei	858.98	199.338	1518.62	2.92844	0.844074	3.46941	0.000521597	0.00332474	Bacteroidota
Alistipes sp002362235	341.378	79.8317	602.925	2.91377	0.768477	3.79162	0.000149671	0.00114017	Bacteroidota
Parabacteroides distasonis_A	625.202	153.108	1097.3	2.84104	0.84264	3.3716	0.000747341	0.00463747	Bacteroidota
Borkfalkiaceae_NOV MGBC135946	138.689	34.5069	242.871	2.81368	1.15634	2.43326	NA	NA	Firmicutes
Borkfalkiaceae_NOV MGBC157066	417.859	105.084	730.634	2.79422	0.992356	2.81575	NA	NA	Firmicutes
Mycoplasmoidaceae_NOV MGBC110633	117.547	29.6747	205.419	2.79402	0.927193	3.01342	0.00258323	0.0131548	Mycoplasmatota
Acetatifactor MGBC130773	5250.24	1365.53	9134.95	2.74207	1.38597	1.97845	0.0478774	0.12009	Firmicutes
Longicatena innocuum	379.939	102.444	657.434	2.68203	0.750499	3.57366	0.000352027	0.00240728	Firmicutes
Prevotella sp002298815	1026.68	294.993	1758.36	2.57478	0.818348	3.14631	0.00165344	0.00907241	Bacteroidota
AF33-28 MGBC164422	1731.31	503.032	2959.58	2.55712	1.07643	2.37556	0.0175222	0.0610346	Firmicutes
Rikenella MGBC105264	226.585	67.0877	386.083	2.52239	0.826033	3.05362	0.002261	0.0119692	Bacteroidota
Phocaeicola vulgatus	5267.09	1564.44	8969.74	2.51938	0.777109	3.242	0.00118696	0.00690795	Bacteroidota
Selenomonadaceae_NOV MGBC110822	190.006	57.0378	322.974	2.4983	0.77323	3.23099	0.00123361	0.00713512	Firmicutes
Alistipes MGBC143807	117.636	36.0371	199.236	2.45718	0.84387	2.9118	0.00359354	0.0171793	Bacteroidota
Oscillibacter MGBC120045	889.458	292.37	1486.55	2.34658	0.993958	2.36084	0.0182334	0.062181	Firmicutes
Oscillibacter MGBC145212	748.957	249.948	1247.97	2.32015	1.00737	2.30318	0.0212686	0.0699252	Firmicutes
Muribaculum MGBC113403	195.588	65.417	325.76	2.31295	0.853153	2.71106	0.00670686	0.028768	Bacteroidota
Paramuribaculum MGBC110562	149.503	53.0395	245.967	2.20789	0.859734	2.56811	0.0102255	0.0402575	Bacteroidota
Pediococcus pentosaceus	668.032	240.19	1095.87	2.18882	0.818783	2.67326	0.00751187	0.0311443	Firmicutes
Oscillibacter MGBC000151	6370.87	2345.23	10396.5	2.14839	1.07662	1.99549	0.045989	0.117416	Firmicutes
Paramuribaculum MGBC114255	8215.78	3189.43	13242.1	2.05383	0.754457	2.72226	0.00648368	0.028126	Bacteroidota
Lachnospiraceae_NOV MGBC103678	133.732	214.96	52.5048	-2.02254	1.01114	-2.00027	0.0454714	0.116412	Firmicutes
Enterocloster bolteae	147.914	242.474	53.3541	-2.17375	1.06841	-2.03456	0.0418951	0.110269	Firmicutes
Eubacterium_J MGBC123503	278.914	458.38	99.448	-2.1988	1.10497	-1.98993	0.0465987	0.118008	Firmicutes
Lachnospiraceae_NOV MGBC108519	220.741	363.233	78.2484	-2.20755	1.07954	-2.0449	0.0408643	0.109088	Firmicutes
Dorea MGBC161213	127.496	210.405	44.5861	-2.22538	1.09041	-2.04086	0.0412652	0.109225	Firmicutes
Eubacterium_J MGBC117467	238.974	394.496	83.4513	-2.23424	1.09453	-2.04127	0.0412238	0.109225	Firmicutes
Kineothrix MGBC158835	183.763	303.709	63.817	-2.24224	1.04037	-2.15523	0.0311442	0.0909099	Firmicutes
Duncaniella sp001689425	1101.9	1825	378.796	-2.26935	0.639595	-3.54811	0.000388003	0.00261553	Firmicutes
Paramuribaculum MGBC108134	185.652	309.946	61.3569	-2.32872	1.02112	-2.28054	0.0225757	0.0731952	Bacteroidota
Dorea MGBC119866	228.074	381.549	74.5985	-2.34676	1.08731	-2.15832	0.0309027	0.0904871	Firmicutes
Lachnospiraceae_NOV MGBC107218	236.994	398.022	75.9672	-2.38032	0.845035	-2.81683	0.00485008	0.0221477	Firmicutes
Lachnospiraceae_NOV MGBC117495	177.854	298.941	56.7665	-2.38648	1.11305	-2.14408	0.0320262	0.092619	Firmicutes
Kineothrix MGBC100172	101.241	170.344	32.1378	-2.39203	1.07139	-2.23265	0.0255723	0.0798021	Firmicutes
Acetatifactor MGBC107450	168.656	283.974	53.3373	-2.40159	1.10089	-2.1815	0.0291464	0.0864246	Firmicutes
Lachnospiraceae_NOV MGBC161419	3912.62	6617.12	1208.13	-2.45308	1.66352	-1.47463	NA	NA	Firmicutes
Lachnospiraceae_NOV MGBC136627	278.002	470.868	85.137	-2.46151	1.17424	-2.09627	0.0360584	0.0999607	Firmicutes
Muribaculum intestinale	363.95	616.624	111.276	-2.46559	1.05083	-2.34632	0.0189598	0.0640653	Bacteroidota
Eubacterium_G MGBC000141	934.969	1592.42	277.514	-2.51871	1.18552	-2.12456	0.0336232	0.0954435	Firmicutes
Dorea MGBC129764	1386.48	2365.23	407.729	-2.53516	1.25312	-2.02307	0.0430658	0.112091	Firmicutes
Lachnospiraceae_NOV MGBC143741	508.45	871.876	145.024	-2.58398	1.08943	-2.37187	0.0176982	0.0614192	Firmicutes
Acutalibacter MGBC000120	1143.18	1967.53	318.826	-2.6241	1.15291	-2.27607	0.0228417	0.0735487	Firmicutes
Schaedlerella MGBC166500	372.72	643.278	102.161	-2.6485	1.09446	-2.41992	0.015524	0.0561828	Firmicutes
Dorea MGBC164454	3914.26	6769.04	1059.49	-2.67499	1.0533	-2.53964	0.0110966	0.0433229	Firmicutes
Lachnospiraceae_NOV MGBC100288	115.744	200.601	30.8857	-2.68539	1.30128	-2.06364	0.0390515	0.10668	Firmicutes
Anaerotignum MGBC136833	13839.1	23972	3706.27	-2.69317	1.20155	-2.24141	0.0249998	0.0786069	Firmicutes
Roseburia MGBC104949	147.247	256.569	37.9249	-2.74671	1.3135	-2.09114	0.0365155	0.100632	Firmicutes
Lachnospiraceae_NOV MGBC111861	120.475	210.879	30.0707	-2.78901	0.997087	-2.79716	0.00515541	0.0232241	Firmicutes
Lachnospiraceae_NOV MGBC153991	5507.73	9656.52	1358.93	-2.82871	1.34756	-2.09914	0.0358044	0.0998473	Firmicutes
Dorea MGBC117094	2556.18	4482.4	629.961	-2.82993	1.05085	-2.693	0.0070813	0.0299123	Firmicutes
Acetatifactor MGBC163656	334.631	588.333	80.9294	-2.85482	1.12756	-2.53187	0.0113457	0.0441117	Firmicutes
Oscillospiraceae_NOV MGBC148330	8256.6	14524.9	1988.35	-2.86859	1.13603	-2.52509	0.0115668	0.0447854	Firmicutes
Dorea MGBC116946	174.854	308.121	41.5867	-2.87911	1.32202	-2.17782	0.0294197	0.0869599	Firmicutes
Lawsonibacter MGBC163672	3333.75	5877.75	789.757	-2.89492	0.963425	-3.00482	0.00265735	0.0134591	Firmicutes
Kineothrix MGBC139812	116.135	205.3	26.9705	-2.91136	1.27818	-2.27775	0.0227416	0.0734788	Firmicutes
Kineothrix MGBC110941	116.653	206.388	26.9179	-2.92188	1.27705	-2.28799	0.022138	0.0721199	Firmicutes
Duncaniella MGBC164402	2655.13	4753.27	556.98	-3.09222	1.07971	-2.86393	0.00418417	0.0193131	Firmicutes
Eubacterium_R MGBC101131	122.679	220.052	25.3049	-3.10269	1.27277	-2.43774	0.0147795	0.054954	Firmicutes
Muricomes sp000509105	132.71	239.515	25.9044	-3.19142	1.27118	-2.5106	0.0120528	0.0462846	Firmicutes
Evtepia MGBC117610	2563.03	4624.02	502.037	-3.20229	1.20412	-2.65944	0.00782698	0.0318864	Firmicutes
Schaedlerella MGBC000003	337.751	611.52	63.9808	-3.25044	1.36466	-2.38187	0.0172251	0.060449	Firmicutes
Oscillibacter MGBC163303	8257.26	14963.7	1550.85	-3.26998	1.02938	-3.17664	0.0014899	0.00840987	Firmicutes
Adlercreutzia MGBC165019	153.947	279.617	28.2775	-3.28222	0.994886	-3.29909	0.000969979	0.00578898	Actinobacteria
Eubacterium_F MGBC166763	165.504	301.608	29.3993	-3.34356	1.28223	-2.60762	0.00911747	0.0363535	Firmicutes
Lachnospiraceae_NOV MGBC000113	2517.87	4589.71	446.043	-3.36206	1.23501	-2.7223	0.00648295	0.028126	Firmicutes
Kineothrix MGBC000496	458.58	836.4	80.7597	-3.36526	1.12762	-2.98439	0.00284149	0.0141754	Firmicutes
Anaerovoracaceae_NOV MGBC000227	822.943	1501.52	144.371	-3.37536	1.23428	-2.73468	0.006244	0.0275973	Firmicutes
Dorea MGBC115029	620.426	1132.94	107.91	-3.38873	1.41466	-2.39544	0.0166003	0.0586962	Firmicutes
Acetatifactor MGBC108232	2134.81	3898.8	370.826	-3.39286	1.18053	-2.87401	0.00405297	0.0188937	Firmicutes
Dorea MGBC109699	4367.46	7987.67	747.255	-3.41729	0.975979	-3.5014	0.000462824	0.00301157	Firmicutes
Acetatifactor MGBC129547	7397.78	13536.1	1259.44	-3.42562	1.33065	-2.5744	0.0100413	0.0396991	Firmicutes
Oscillospiraceae_NOV MGBC104380	28532.5	52404.7	4660.24	-3.49113	1.45057	-2.40673	0.0160963	0.0573468	Firmicutes
Emergencia MGBC000042	1335.33	2457.06	213.601	-3.52117	0.972785	-3.61968	0.000294963	0.00206254	Firmicutes
Dorea sp000403475	1128.18	2091.2	165.17	-3.65946	1.23756	-2.95701	0.00310639	0.0153194	Firmicutes
Clostridium MGBC000603	279.485	518.661	40.3095	-3.66987	0.983934	-3.7298	0.000191635	0.00141387	Firmicutes
Eubacterium_G MGBC130525	615.394	1142.23	88.5564	-3.68476	1.40183	-2.62854	0.00857524	0.0343376	Firmicutes
Lachnospiraceae_NOV MGBC102897	2181.62	4057.92	305.328	-3.73088	1.25876	-2.96394	0.00303724	0.0150577	Firmicutes
Limosilactobacillus reuteri_D	239.019	445.022	33.0171	-3.73525	0.954892	-3.9117	9.16496e-05	0.000746745	Firmicutes
Dorea MGBC118412	123.116	229.829	16.4023	-3.77975	1.21828	-3.10253	0.00191872	0.0103324	Firmicutes
Clostridium_Q MGBC131118	4048.56	7603.71	493.414	-3.94503	1.34323	-2.93698	0.00331431	0.0160109	Firmicutes
Acutalibacter MGBC161676	5018.09	9451.13	585.059	-4.0131	0.98035	-4.09354	4.24835e-05	0.00039807	Firmicutes
Bifidobacterium globosum	367.746	693.656	41.8369	-4.03641	0.980404	-4.11708	3.83695e-05	0.000366506	Actinobacteria
Lachnospiraceae_NOV MGBC131161	934.589	1762.64	106.539	-4.04283	1.10861	-3.64676	0.000265566	0.00189951	Firmicutes
Dorea MGBC000158	2105.86	3983.72	227.987	-4.1251	1.27761	-3.22876	0.00124326	0.00714686	Firmicutes
Muribaculum MGBC161558	108.609	206.464	10.7536	-4.21504	1.15522	-3.64868	0.000263592	0.00189951	Bacteroidota
Lactobacillus intestinalis	723.511	1373.29	73.729	-4.22876	0.73199	-5.77708	7.6009e-09	2.45588e-07	Firmicutes
An181 MGBC129736	36896.1	70091.7	3700.41	-4.24334	1.18801	-3.5718	0.000354541	0.00240728	Firmicutes
Lachnospiraceae_NOV MGBC165282	4034.12	7706.29	361.959	-4.41101	1.31745	-3.34815	0.000813537	0.00488643	Firmicutes
ASF356 MGBC163564	669.607	1280.2	59.0117	-4.43262	1.3175	-3.36441	0.000767072	0.0046696	Firmicutes
Anaerotruncus sp000403395	34218	65485	2950.87	-4.47169	0.959186	-4.66197	3.13201e-06	4.51492e-05	Firmicutes
Erysipelotrichaceae_NOV MGBC163961	4204.55	8051.59	357.506	-4.49228	1.45531	-3.08682	0.00202307	0.0108321	Firmicutes
Acutalibacter MGBC101916	10920.3	20975.4	865.23	-4.599	1.20162	-3.82733	0.00012954	0.00101149	Firmicutes
Lachnospiraceae_NOV MGBC000200	7478.47	14382.8	574.173	-4.64599	1.34494	-3.45442	0.000551483	0.00349149	Firmicutes
Lachnospiraceae_NOV MGBC164599	1366.81	2639.97	93.663	-4.81082	1.13089	-4.25401	2.09975e-05	0.000221063	Firmicutes
Oscillibacter MGBC129725	11656.1	22528.2	784.059	-4.84417	1.22506	-3.95424	7.67784e-05	0.000654012	Firmicutes
Eubacterium_G MGBC106873	116.193	224.821	7.56462	-4.85952	1.55694	-3.1212	NA	NA	Firmicutes
Dorea MGBC105254	11703.3	22730.9	675.775	-5.07116	1.13759	-4.45783	8.27953e-06	0.000102078	Firmicutes
Dorea MGBC129937	3040.49	5917.95	163.035	-5.17863	1.20529	-4.2966	1.73439e-05	0.000188968	Firmicutes
Adlercreutzia MGBC131384	3118.14	6105.63	130.652	-5.54373	0.683521	-8.11054	5.03947e-16	4.72198e-14	Actinobacteria
Lachnospiraceae_NOV MGBC159923	284.872	558.614	11.1306	-5.60302	1.17058	-4.78652	1.69696e-06	2.78956e-05	Firmicutes
Dorea MGBC000111	12189.4	23947	431.889	-5.79217	1.41912	-4.08153	4.47401e-05	0.000410995	Firmicutes
Schaedlerella MGBC000001	15066.7	29608	525.441	-5.81538	1.2449	-4.67136	2.99212e-06	4.38065e-05	Firmicutes
Lactobacillus johnsonii	162567	319490	5643.5	-5.82318	0.707968	-8.2252	1.94867e-16	2.28238e-14	Firmicutes
Lactobacillus taiwanensis	4946.12	9738.63	153.622	-5.99226	0.776232	-7.71968	1.16626e-14	7.80563e-13	Firmicutes
Acutalibacter MGBC162081	6781.49	13387.5	175.453	-6.25062	1.1194	-5.58389	2.35202e-08	7.34613e-07	Firmicutes
Lachnospiraceae_NOV MGBC129472	7503.64	14826.1	181.205	-6.35164	1.21818	-5.21404	1.84772e-07	4.80921e-06	Firmicutes
Roseburia MGBC161823	2551.91	5051.9	51.9136	-6.59179	1.00086	-6.58611	4.5151e-11	2.48862e-09	Firmicutes
Kineothrix MGBC162921	75396.9	149252	1542.14	-6.59641	1.13324	-5.82085	5.85507e-09	1.95936e-07	Firmicutes
Romboutsia ilealis	1556.23	3081.81	30.6477	-6.63818	1.32631	-5.00501	5.58585e-07	1.1136e-05	Firmicutes
Dubosiella MGBC127872	423.644	840.731	6.55722	-6.92418	1.08672	-6.37164	1.87017e-10	8.76175e-09	Firmicutes
Dorea MGBC107888	52846.1	104943	749.02	-7.13056	0.624849	-11.4117	3.65696e-30	1.14219e-27	Firmicutes
Acetatifactor MGBC162151	52440.9	104273	608.386	-7.42032	1.21052	-6.12986	8.7957e-10	3.58329e-08	Firmicutes
Erysipelotrichaceae_NOV MGBC165187	2886.22	5757.7	14.7398	-8.58328	1.3331	-6.43859	1.20591e-10	6.27741e-09	Firmicutes
Lactobacillus hominis	529.945	1057.44	2.45044	-8.58466	1.22079	-7.03205	2.03523e-12	1.27134e-10	Firmicutes
Lactobacillus MGBC162746	9397.02	18761.3	32.7148	-9.19494	0.77447	-11.8726	1.64356e-32	7.70007e-30	Firmicutes
Dubosiella newyorkensis	456356	911601	1110.65	-9.68157	0.715893	-13.5238	1.1322e-41	1.06087e-38	Firmicutes
Ileibacterium valens	179.725	359.45	0	-10.6655	1.35163	-7.89079	3.00288e-15	2.16438e-13	Firmicutes
Limosilactobacillus reuteri	248.494	496.988	0	-11.1337	1.3633	-8.16669	3.16958e-16	3.29989e-14	Firmicutes
Dubosiella sp000403415	268.298	536.596	0	-11.2436	1.34898	-8.33486	7.75903e-17	1.0386e-14	Firmicutes
Lactobacillus rodentium	500.557	1001.11	0	-12.1438	1.35373	-8.97057	2.94977e-19	5.52786e-17	Firmicutes

## Sheet: Prophylactic Oats day 5
Organism Name	baseMean	controlMean	experimentalMean	log2FoldChange	lfcSE	stat	pvalue	padj	Phylum
Borkfalkiaceae_NOV MGBC135946	16172.6	128.605	32216.6	7.96879	1.91891	4.15278	NA	NA	Firmicutes
Erysipelotrichaceae_NOV MGBC163961	1811.9	189.787	3434.02	4.17934	0.338974	12.3294	6.29504e-35	2.9787e-33	Firmicutes
Oscillospiraceae_NOV MGBC163448	75795.6	9934.88	141656	3.83371	0.276647	13.8578	1.14161e-43	6.99071e-42	Firmicutes
Eubacterium_R MGBC120247	5370.2	839.833	9900.57	3.55939	1.40115	2.54033	NA	NA	Firmicutes
Oscillibacter MGBC000151	28504.4	5368.81	51640.1	3.26583	0.654845	4.98718	6.1267e-07	3.68665e-06	Firmicutes
Acutalibacter MGBC115182	4856.15	1128.93	8583.38	2.92602	0.431081	6.78765	1.13978e-11	1.23595e-10	Firmicutes
Erysipelotrichaceae_NOV MGBC000147	5353.04	1362.42	9343.66	2.77709	0.160696	17.2817	6.46568e-67	7.47864e-65	Firmicutes
Erysipelatoclostridium cocleatum	3012.14	887.983	5136.29	2.5319	0.646912	3.91382	9.08476e-05	0.00038601	Firmicutes
Erysipelatoclostridiaceae_NOV MGBC163490	5961.92	1920.59	10003.3	2.38094	0.554076	4.29713	1.73021e-05	8.45612e-05	Firmicutes
Bacteroides xylanisolvens	583.271	188.696	977.845	2.37629	0.24056	9.87813	5.17917e-23	1.22534e-21	Bacteroidota
Bacteroides faecichinchillae	1401.22	461.204	2341.23	2.34553	0.228822	10.2505	1.17757e-24	3.40513e-23	Bacteroidota
Staphylococcus xylosus	126.564	41.8691	211.259	2.33536	2.17934	1.07159	NA	NA	Firmicutes
Lachnospiraceae_NOV MGBC105353	10794.2	3600.84	17987.5	2.32063	0.87724	2.64538	NA	NA	Firmicutes
Bacteroides ovatus	2052.08	703.368	3400.8	2.27453	0.224118	10.1488	3.35377e-24	8.72819e-23	Bacteroidota
Bacteroides MGBC111476	180.494	62.5641	298.423	2.26718	0.21875	10.3642	3.60597e-25	1.10406e-23	Bacteroidota
Bacteroides thetaiotaomicron	2.15545e+06	743367	3.56754e+06	2.26278	0.209255	10.8135	2.97061e-27	1.06635e-25	Bacteroidota
Bacteroides MGBC143234	682.141	239.44	1124.84	2.23472	0.191677	11.6588	2.06928e-31	8.61647e-30	Bacteroidota
Flavonifractor MGBC117744	28110.6	9907.34	46313.9	2.22487	0.401871	5.53628	3.08957e-08	2.17314e-07	Firmicutes
Bacteroides congonensis	1957.43	707.597	3207.27	2.18135	0.258482	8.43908	3.19846e-17	5.54933e-16	Bacteroidota
Hungatella_A MGBC000080	6157.6	2260.84	10054.4	2.15285	0.610014	3.52917	NA	NA	Firmicutes
Eubacterium_F MGBC165605	3336.98	1324.03	5349.93	2.01477	0.464233	4.33999	1.4249e-05	7.02994e-05	Firmicutes
Lachnospiraceae_NOV MGBC102897	10064.3	16334.9	3793.83	-2.10648	0.191118	-11.0219	2.99741e-28	1.11439e-26	Firmicutes
Lachnospiraceae_NOV MGBC165282	1018.24	1655.72	380.762	-2.12101	0.594313	-3.56885	0.000358553	0.00133802	Firmicutes
Lachnospiraceae_NOV MGBC000200	15549.9	25580	5519.88	-2.21239	0.37709	-5.86701	4.43727e-09	3.42163e-08	Firmicutes
Eubacterium_G MGBC106873	1073.64	1815.07	332.22	-2.44935	0.427949	-5.72347	1.04369e-08	7.76055e-08	Firmicutes
Lachnospiraceae_NOV MGBC164599	5417.28	9173.96	1660.6	-2.4653	0.396536	-6.2171	5.06437e-10	4.54484e-09	Firmicutes
Oscillospiraceae_NOV MGBC104380	175158	297753	52563.7	-2.50196	0.34425	-7.26785	3.65252e-13	4.52652e-12	Firmicutes
Anaerotruncus sp000403395	32851.7	56097.2	9606.17	-2.54589	0.527079	-4.83019	1.36404e-06	7.88868e-06	Firmicutes
Clostridium_Q MGBC131118	11958.3	20602.7	3313.98	-2.63633	0.392161	-6.72256	1.78556e-11	1.91626e-10	Firmicutes
Acetatifactor MGBC146413	193698	334635	52761.1	-2.66504	0.938408	-2.83996	0.00451192	0.0131936	Firmicutes
Clostridium MGBC000603	466.209	832.108	100.311	-3.04951	0.283252	-10.7661	4.97861e-27	1.72758e-25	Firmicutes
Lachnospiraceae_NOV MGBC129472	15227.7	27258.2	3197.15	-3.09186	0.667378	-4.63286	3.60656e-06	1.93527e-05	Firmicutes
Acutalibacter MGBC162081	23064	41485	4642.93	-3.15948	0.457542	-6.90534	5.00845e-12	5.60623e-11	Firmicutes
Dubosiella sp004793885	1274.89	2301.78	247.999	-3.21535	0.315251	-10.1993	1.99657e-24	5.61737e-23	Firmicutes
Schaedlerella MGBC000001	39476.9	73146.8	5807	-3.65484	0.356121	-10.2629	1.03551e-24	3.07991e-23	Firmicutes
Acutalibacter MGBC101916	18229.3	33875.9	2582.72	-3.71319	0.223713	-16.598	7.20577e-62	7.50121e-60	Firmicutes
Roseburia MGBC161823	3628.78	6745.41	512.142	-3.71741	0.428652	-8.67232	4.23396e-18	7.59922e-17	Firmicutes
Eubacterium_R MGBC101131	6664.34	12728.1	600.591	-4.40581	0.815912	-5.39986	6.66921e-08	4.50821e-07	Firmicutes
Dorea MGBC129937	14832.8	28602.2	1063.34	-4.74938	0.50986	-9.31508	1.21862e-20	2.58895e-19	Firmicutes
Eubacterium_F MGBC122214	35529.8	68567.5	2492.14	-4.78229	0.15574	-30.7069	4.60676e-207	1.19891e-204	Firmicutes
Hungatella_A sp002358555	50986	98926.9	3045	-5.0219	0.500639	-10.031	1.11399e-23	2.82844e-22	Firmicutes
Lactobacillus intestinalis	1519.87	2955.04	84.6964	-5.13261	0.327399	-15.6769	2.17576e-55	2.05906e-53	Firmicutes
Limosilactobacillus reuteri	604.521	1179.01	30.0353	-5.32547	0.411021	-12.9567	2.15282e-38	1.06718e-36	Firmicutes
Acetatifactor MGBC162151	79525.3	155414	3636.75	-5.4176	0.153612	-35.2681	1.81339e-272	1.88774e-269	Firmicutes
Dubosiella MGBC127872	645.817	1265.7	25.938	-5.58973	0.642488	-8.70014	3.31488e-18	6.05403e-17	Firmicutes
Erysipelotrichaceae_NOV MGBC165187	3863.9	7641.26	86.5371	-6.46466	0.249898	-25.8692	1.47933e-147	2.56664e-145	Firmicutes
Lactobacillus johnsonii	363931	721416	6446.22	-6.80633	0.283541	-24.0047	2.48269e-127	3.69211e-125	Firmicutes
Ileibacterium valens	264.231	525.59	2.87243	-7.32406	0.905019	-8.09271	5.83498e-16	9.49096e-15	Firmicutes
Lactobacillus taiwanensis	11051.4	22019.3	83.4166	-8.04104	0.309589	-25.9733	9.92874e-149	2.06716e-146	Firmicutes
Bacillus_AC sp001076885	112.119	224.237	0	-9.60847	1.11823	-8.59256	8.50563e-18	1.50074e-16	Firmicutes
Dubosiella newyorkensis	689313	1.37743e+06	1198.94	-10.1658	0.307575	-33.0514	1.48337e-239	5.1473e-237	Firmicutes
Dubosiella sp000403415	429.038	858.076	0	-11.543	1.10251	-10.4697	1.19017e-25	3.75444e-24	Firmicutes
Lactobacillus rodentium	1109.92	2219.83	0	-12.9149	1.08265	-11.929	8.35723e-33	3.62495e-31	Firmicutes
Lactobacillus hominis	1152.34	2304.68	0	-12.969	1.07403	-12.0751	1.43013e-33	6.4729e-32	Firmicutes
Lactobacillus MGBC162746	21190.3	42377.2	3.47693	-13.4564	0.940427	-14.3088	1.92701e-46	1.25376e-44	Firmicutes

## Sheet: Shared bacteria and change
	Log2Fold change		Phylum
Species	Always Dextrose	Prophylactic Oats
Borkfalkiaceae_NOV MGBC135946	2.81368	7.96879	Firmicutes
Erysipelotrichaceae_NOV MGBC163961	-4.49228	4.17934	Firmicutes
Oscillospiraceae_NOV MGBC163448	N/A	3.83371	Firmicutes
Eubacterium_R MGBC120247	N/A	3.55939	Firmicutes
Oscillibacter MGBC000151	2.14839	3.26583	Firmicutes
Acutalibacter MGBC115182	N/A	2.92602	Firmicutes
Erysipelotrichaceae_NOV MGBC000147	N/A	2.77709	Firmicutes
Erysipelatoclostridium cocleatum	3.17362	2.5319	Firmicutes
Erysipelatoclostridiaceae_NOV MGBC163490	3.54294	2.38094	Firmicutes
Bacteroides xylanisolvens	4.20378	2.37629	Bacteroidota
Bacteroides faecichinchillae	4.21256	2.34553	Bacteroidota
Staphylococcus xylosus	3.89437	2.33536	Firmicutes
Lachnospiraceae_NOV MGBC105353	N/A	2.32063	Firmicutes
Bacteroides ovatus	4.14871	2.27453	Bacteroidota
Bacteroides MGBC111476	3.9377	2.26718	Bacteroidota
Bacteroides thetaiotaomicron	4.14601	2.26278	Bacteroidota
Bacteroides MGBC143234	4.23318	2.23472	Bacteroidota
Flavonifractor MGBC117744	N/A	2.22487	Firmicutes
Bacteroides congonensis	4.05949	2.18135	Bacteroidota
Hungatella_A MGBC000080	3.15402	2.15285	Firmicutes
Eubacterium_F MGBC165605	N/A	2.01477	Firmicutes
Lachnospiraceae_NOV MGBC102897	-3.73088	-2.10648	Firmicutes
Lachnospiraceae_NOV MGBC165282	-4.41101	-2.12101	Firmicutes
Lachnospiraceae_NOV MGBC000200	-4.64599	-2.21239	Firmicutes
Eubacterium_G MGBC106873	-4.85952	-2.44935	Firmicutes
Lachnospiraceae_NOV MGBC164599	-4.81082	-2.4653	Firmicutes
Oscillospiraceae_NOV MGBC104380	-3.49113	-2.50196	Firmicutes
Anaerotruncus sp000403395	-4.47169	-2.54589	Firmicutes
Clostridium_Q MGBC131118	-3.94503	-2.63633	Firmicutes
Acetatifactor MGBC146413	N/A	-2.66504	Firmicutes
Clostridium MGBC000603	-3.66987	-3.04951	Firmicutes
Lachnospiraceae_NOV MGBC129472	-6.35164	-3.09186	Firmicutes
Acutalibacter MGBC162081	-6.25062	-3.15948	Firmicutes
Dubosiella sp004793885	N/A	-3.21535	Firmicutes
Schaedlerella MGBC000001	-5.81538	-3.65484	Firmicutes
Acutalibacter MGBC101916	-4.599	-3.71319	Firmicutes
Roseburia MGBC161823	-6.59179	-3.71741	Firmicutes
Eubacterium_R MGBC101131	-3.10269	-4.40581	Firmicutes
Dorea MGBC129937	-5.17863	-4.74938	Firmicutes
Eubacterium_F MGBC122214	N/A	-4.78229	Firmicutes
Hungatella_A sp002358555	N/A	-5.0219	Firmicutes
Lactobacillus intestinalis	-4.22876	-5.13261	Firmicutes
Limosilactobacillus reuteri	-11.1337	-5.32547	Firmicutes
Acetatifactor MGBC162151	-7.42032	-5.4176	Firmicutes
Dubosiella MGBC127872	-6.92418	-5.58973	Firmicutes
Erysipelotrichaceae_NOV MGBC165187	-8.58328	-6.46466	Firmicutes
Lactobacillus johnsonii	-5.82318	-6.80633	Firmicutes
Ileibacterium valens	-10.6655	-7.32406	Firmicutes
Lactobacillus taiwanensis	-5.99226	-8.04104	Firmicutes
Bacillus_AC sp001076885	N/A	-9.60847	Firmicutes
Dubosiella newyorkensis	-9.68157	-10.1658	Firmicutes
Dubosiella sp000403415	-11.2436	-11.543	Firmicutes
Lactobacillus rodentium	-12.1438	-12.9149	Firmicutes
Lactobacillus hominis	-8.58466	-12.969	Firmicutes
Lactobacillus MGBC162746	-9.19494	-13.4564	Firmicutes
