# Supplementary material for: Short-Term Dietary Intervention with Whole Oats Protects from Antibiotic-Induced Dysbiosis
Source: Microbiol Spectr. 2023 Jul 13;11(4):e02376-23. doi: 10.1128/spectrum.02376-23 (PMC10434222; doi:10.1128/spectrum.02376-23)
Supplement: Supplemental file 3 — Data Set S3. Download spectrum.02376-23-s0004.xlsx, XLSX file, 0.3 MB [file spectrum.02376-23-s0004.xlsx]

## Sheet: Always Dextrose Day 5
Organism Name	baseMean	controlMean	experimentalMean	log2FoldChange	lfcSE	stat	pvalue	padj
Bacteroides thetaiotaomicron	6.63444e+06	709411	1.25595e+07	4.14601	0.82129	5.04817	4.46053e-07	9.4989e-06
Akkermansia muciniphila	2.80058e+06	360785	5.24037e+06	3.86046	0.762857	5.06053	4.18101e-07	9.11071e-06
Dubosiella newyorkensis	456356	911601	1110.65	-9.68157	0.715893	-13.5238	1.1322e-41	1.06087e-38
UBA3700_NOV MGBC161649	422301	227491	617112	1.43972	0.662914	2.17181	0.0298698	0.0880126
Lactococcus lactis	357517	290902	424131	0.543978	0.677927	0.802413	0.422314	0.527611
CAG-873 MGBC104416	279955	459089	100822	-2.18696	0.73107	-2.99145	0.00277659	0.0139874
CAG-485 sp002362485	273287	515615	30958.5	-4.05785	0.753888	-5.38257	7.34306e-08	2.02366e-06
UMGS1004 MGBC130616	213951	933.502	426968	8.83715	1.6924	5.22168	NA	NA
14-2 MGBC000170	182255	247540	116970	-1.0815	1.39154	-0.777201	NA	NA
Lactobacillus johnsonii	162567	319490	5643.5	-5.82318	0.707968	-8.2252	1.94867e-16	2.28238e-14
Parasutterella excrementihominis	131457	54247.3	208668	1.94358	0.884827	2.19657	0.0280515	0.0839753
Oscillibacter MGBC161747	131451	29074.6	233827	3.00762	1.35698	2.21641	0.0266634	0.0813799
Acetatifactor MGBC130908	92468.9	114713	70224.5	-0.707966	1.21115	-0.58454	0.558857	0.652587
Oscillibacter MGBC104191	91158.8	8700.73	173617	4.31863	1.16347	3.71185	NA	NA
Kineothrix MGBC162921	75396.9	149252	1542.14	-6.59641	1.13324	-5.82085	5.85507e-09	1.95936e-07
1XD42-69 MGBC163558	72042.8	143835	250.494	-9.16289	0.81272	-11.2744	1.75668e-29	4.11502e-27
Lawsonibacter MGBC131434	61883	35929.5	87836.6	1.28967	1.16673	1.10537	0.269001	0.381322
UBA7185 MGBC129548	56571.9	105475	7669.1	-3.78162	1.16493	-3.24622	0.00116947	0.00684872
Dorea MGBC107888	52846.1	104943	749.02	-7.13056	0.624849	-11.4117	3.65696e-30	1.14219e-27
Acetatifactor MGBC162151	52440.9	104273	608.386	-7.42032	1.21052	-6.12986	8.7957e-10	3.58329e-08
Oscillospiraceae_NOV MGBC161755	51270.6	51646.3	50895	-0.0211112	1.53402	-0.013762	0.98902	0.992987
CAG-95 MGBC123032	44099.7	87913.3	286.111	-8.26201	1.34143	-6.15908	7.31667e-10	3.11624e-08
UBA9475 MGBC117253	39314.3	75784	2844.51	-4.73544	1.08297	-4.37266	1.22744e-05	0.000141988
Akkermansia muciniphila_A	37814.4	5464.63	70164.2	3.68257	0.753363	4.88817	1.01778e-06	1.83396e-05
An181 MGBC129736	36896.1	70091.7	3700.41	-4.24334	1.18801	-3.5718	0.000354541	0.00240728
Bacteroides acidifaciens	36144.5	6137.78	66151.2	3.42996	0.831195	4.12654	3.68259e-05	0.000355731
Anaerotruncus sp000403395	34218	65485	2950.87	-4.47169	0.959186	-4.66197	3.13201e-06	4.51492e-05
Angelakisella MGBC161672	28577	48257	8896.9	-2.43931	1.38568	-1.76036	0.0783463	0.166087
Oscillospiraceae_NOV MGBC104380	28532.5	52404.7	4660.24	-3.49113	1.45057	-2.40673	0.0160963	0.0573468
Lawsonibacter MGBC000555	21704.7	17089.5	26320	0.623077	1.09164	0.570773	0.568154	0.657235
UMGS1872 MGBC116724	20978.1	26045.5	15910.8	-0.710977	1.41995	-0.500707	NA	NA
UBA9475 MGBC159253	19786.1	34724.6	4847.57	-2.84053	1.05688	-2.68766	0.00719548	0.030099
Dorea MGBC111235	18609.3	17510.2	19708.3	0.170634	1.24424	0.137139	0.890921	0.925491
UBA7182 MGBC114924	17507.5	34876	139.045	-7.96701	1.20073	-6.63513	3.24224e-11	1.89874e-09
CAG-81 MGBC118027	17302.5	9967.59	24637.4	1.30555	1.14926	1.136	0.255957	0.36954
Kineothrix MGBC130615	16973.4	24177.8	9768.9	-1.30736	1.52705	-0.856133	0.391924	0.499637
14-2 MGBC131887	16456.1	32549.3	362.784	-6.48633	1.31439	-4.93488	8.02017e-07	1.50298e-05
Acetatifactor MGBC113998	15597.2	21614	9580.42	-1.17375	1.37396	-0.854281	0.392949	0.500263
Schaedlerella MGBC000001	15066.7	29608	525.441	-5.81538	1.2449	-4.67136	2.99212e-06	4.38065e-05
Flavonifractor MGBC117744	14877.6	5782.38	23972.9	2.05168	1.50525	1.36302	0.172876	0.280251
UBA7160 sp003612585	14311.3	14891.6	13731.1	-0.11698	1.10841	-0.105539	0.915948	0.944359
Anaerotignum MGBC136833	13839.1	23972	3706.27	-2.69317	1.20155	-2.24141	0.0249998	0.0786069
Lawsonibacter sp003612335	13652.3	18951.6	8353.08	-1.18187	1.14503	-1.03218	0.30199	0.413691
UMGS1370 MGBC104963	12531.9	11189.9	13874	0.310233	1.4749	0.210341	0.833401	0.88038
Dorea MGBC000111	12189.4	23947	431.889	-5.79217	1.41912	-4.08153	4.47401e-05	0.000410995
Marseille-P3106 MGBC161418	11919.2	9937.78	13900.7	0.484196	1.10436	0.438439	0.661068	0.731622
Dorea MGBC105254	11703.3	22730.9	675.775	-5.07116	1.13759	-4.45783	8.27953e-06	0.000102078
Oscillibacter MGBC129725	11656.1	22528.2	784.059	-4.84417	1.22506	-3.95424	7.67784e-05	0.000654012
1XD42-69 MGBC129998	11179.5	22110.9	248.15	-6.47562	1.26672	-5.11211	3.18588e-07	7.57814e-06
Oscillospiraceae_NOV MGBC162040	11132.4	17160.8	5104.04	-1.74927	1.05361	-1.66027	0.0968609	0.191833
CAG-95 MGBC105224	11127.3	17700.9	4553.69	-1.95861	1.24944	-1.56759	0.116976	0.214605
Acutalibacter MGBC101916	10920.3	20975.4	865.23	-4.599	1.20162	-3.82733	0.00012954	0.00101149
Angelakisella MGBC131977	10122.9	10915.1	9330.78	-0.226193	1.35559	-0.166859	0.867481	0.905155
Lactobacillus MGBC162746	9397.02	18761.3	32.7148	-9.19494	0.77447	-11.8726	1.64356e-32	7.70007e-30
1XD42-69 MGBC140242	9164.95	18278.1	51.7701	-8.45936	0.999907	-8.46014	2.67049e-17	4.17041e-15
UBA11940 MGBC162018	8942.14	10017.9	7866.37	-0.348912	1.19594	-0.291747	0.77048	0.830771
Oscillibacter MGBC163329	8645.94	6900.62	10391.3	0.590602	1.11221	0.531019	0.595406	0.674601
Oscillospiraceae_NOV MGBC107693	8499.3	8632.45	8366.15	-0.0451316	1.06875	-0.0422286	0.966316	0.982037
Schaedlerella sp000364245	8437.03	12239.3	4634.76	-1.40083	1.16636	-1.20102	0.229742	0.344202
Oscillibacter MGBC163303	8257.26	14963.7	1550.85	-3.26998	1.02938	-3.17664	0.0014899	0.00840987
Oscillospiraceae_NOV MGBC148330	8256.6	14524.9	1988.35	-2.86859	1.13603	-2.52509	0.0115668	0.0447854
Paramuribaculum MGBC114255	8215.78	3189.43	13242.1	2.05383	0.754457	2.72226	0.00648368	0.028126
Angelakisella MGBC136623	7696.87	3770	11623.8	1.62455	1.44984	1.1205	0.2625	0.375788
Lachnospiraceae_NOV MGBC129472	7503.64	14826.1	181.205	-6.35164	1.21818	-5.21404	1.84772e-07	4.80921e-06
Lachnospiraceae_NOV MGBC000200	7478.47	14382.8	574.173	-4.64599	1.34494	-3.45442	0.000551483	0.00349149
Acetatifactor MGBC129547	7397.78	13536.1	1259.44	-3.42562	1.33065	-2.5744	0.0100413	0.0396991
CAG-776 MGBC129856	7383.99	14712.2	55.7239	-8.03831	1.3292	-6.04747	1.47136e-09	5.51467e-08
CAG-776 MGBC161736	7063.16	8325.53	5800.79	-0.521129	1.1181	-0.466083	0.641156	0.716901
Acutalibacter MGBC162081	6781.49	13387.5	175.453	-6.25062	1.1194	-5.58389	2.35202e-08	7.34613e-07
Oscillibacter MGBC114107	6459.75	9942.48	2977.03	-1.73965	1.14923	-1.51376	0.130087	0.229551
Bacteroides ovatus	6389.31	681.963	12096.7	4.14871	0.822983	5.04106	4.62956e-07	9.63978e-06
Oscillibacter MGBC000151	6370.87	2345.23	10396.5	2.14839	1.07662	1.99549	0.045989	0.117416
Bacteroides congonensis	5981.12	676.842	11285.4	4.05949	0.834768	4.86301	1.15613e-06	2.02412e-05
UMGS1370 MGBC163738	5835.39	2944.26	8726.51	1.56756	1.21935	1.28558	0.198591	0.309617
Lactococcus lactis_E	5656.14	4661.41	6650.88	0.512701	0.679981	0.753993	0.450853	0.552365
Lachnospiraceae_NOV MGBC153991	5507.73	9656.52	1358.93	-2.82871	1.34756	-2.09914	0.0358044	0.0998473
UBA9475 MGBC155975	5479.73	2651.93	8307.54	1.64746	1.46248	1.12649	NA	NA
Phocaeicola vulgatus	5267.09	1564.44	8969.74	2.51938	0.777109	3.242	0.00118696	0.00690795
Acetatifactor MGBC130773	5250.24	1365.53	9134.95	2.74207	1.38597	1.97845	0.0478774	0.12009
Hungatella_A MGBC000080	5238.7	1058.2	9419.2	3.15402	1.50075	2.10163	0.0355853	0.0995326
Bacteroides sp002491635	5145.38	752.52	9538.25	3.66379	0.84879	4.31648	1.58535e-05	0.000175884
Acutalibacter MGBC161676	5018.09	9451.13	585.059	-4.0131	0.98035	-4.09354	4.24835e-05	0.00039807
Lactobacillus taiwanensis	4946.12	9738.63	153.622	-5.99226	0.776232	-7.71968	1.16626e-14	7.80563e-13
UMGS268 sp900540705	4833.03	445.019	9221.05	4.37293	0.877939	4.9809	6.32884e-07	1.23544e-05
CAG-81 MGBC131109	4826.39	8616.01	1036.77	-3.0545	1.30146	-2.34698	0.0189265	0.0640653
UBA9502 MGBC105122	4823.01	3853.74	5792.28	0.58793	1.4148	0.415556	0.677735	0.74535
Bacteroides caecimuris	4795.4	645.025	8945.78	3.79363	0.82527	4.59684	4.2895e-06	5.82502e-05
Dorea MGBC109699	4367.46	7987.67	747.255	-3.41729	0.975979	-3.5014	0.000462824	0.00301157
Erysipelotrichaceae_NOV MGBC163961	4204.55	8051.59	357.506	-4.49228	1.45531	-3.08682	0.00202307	0.0108321
Bacteroides faecichinchillae	4200.45	429.887	7971.01	4.21256	0.827043	5.09352	3.51474e-07	8.03247e-06
Akkermansia sp001580195	4109.42	504.701	7714.14	3.93439	0.76091	5.17064	2.33292e-07	5.90796e-06
Acetatifactor MGBC159247	4087.82	5424.3	2751.34	-0.978968	0.79626	-1.22946	0.2189	0.33243
Clostridium_Q MGBC131118	4048.56	7603.71	493.414	-3.94503	1.34323	-2.93698	0.00331431	0.0160109
Lachnospiraceae_NOV MGBC165282	4034.12	7706.29	361.959	-4.41101	1.31745	-3.34815	0.000813537	0.00488643
Oscillibacter MGBC164430	4018.4	1705.84	6330.96	1.89205	1.04656	1.80788	0.0706259	0.155344
Dorea MGBC164454	3914.26	6769.04	1059.49	-2.67499	1.0533	-2.53964	0.0110966	0.0433229
Lachnospiraceae_NOV MGBC161419	3912.62	6617.12	1208.13	-2.45308	1.66352	-1.47463	NA	NA
UBA3282 sp003611805	3747.68	4856.8	2638.57	-0.879961	0.77844	-1.13042	0.258301	0.371779
Lawsonibacter MGBC165440	3613.38	4062.06	3164.71	-0.35996	1.06371	-0.338402	0.73506	0.799016
Acetatifactor MGBC146413	3438.41	4770.77	2106.05	-1.17991	0.647137	-1.82328	0.0682616	0.151567
UBA9502 MGBC105355	3404.77	937.868	5871.67	2.64626	1.30222	2.03212	0.0421411	0.110606
Lawsonibacter MGBC163672	3333.75	5877.75	789.757	-2.89492	0.963425	-3.00482	0.00265735	0.0134591
Hungatella_A MGBC165023	3268.72	4713.78	1823.67	-1.36968	0.921844	-1.4858	0.137332	0.239183
COE1 sp002358575	3252.47	4890.7	1614.24	-1.59884	0.672496	-2.37748	0.0174316	0.0609454
Acutalibacter muris	3209.09	4236.89	2181.3	-0.957463	0.83519	-1.1464	0.251629	0.365544
Oscillibacter sp000403435	3201.18	2798.32	3604.03	0.365301	0.789205	0.462871	0.643456	0.716907
Adlercreutzia MGBC131384	3118.14	6105.63	130.652	-5.54373	0.683521	-8.11054	5.03947e-16	4.72198e-14
Oscillospiraceae_NOV MGBC163448	3110.04	2015.61	4204.47	1.06076	1.40252	0.756323	0.449455	0.551952
AM07-15 MGBC109914	3085.05	4505.83	1664.27	-1.43649	1.05338	-1.3637	0.172661	0.280251
COE1 sp003513705	3060.37	4512.06	1608.68	-1.48758	0.670742	-2.21781	0.0265675	0.0813522
Dorea MGBC129937	3040.49	5917.95	163.035	-5.17863	1.20529	-4.2966	1.73439e-05	0.000188968
UBA9475 MGBC152423	2963.35	3131.95	2794.76	-0.164111	0.916151	-0.179131	0.857835	0.897088
Dorea sp000403455	2933.67	4836.65	1030.7	-2.22984	1.16644	-1.91166	0.0559203	0.134104
Erysipelotrichaceae_NOV MGBC165187	2886.22	5757.7	14.7398	-8.58328	1.3331	-6.43859	1.20591e-10	6.27741e-09
COE1 sp002490665	2825.38	3840.42	1810.34	-1.08453	0.816944	-1.32754	0.184329	0.293236
UMGS1872 MGBC119734	2819.49	5014.98	624.011	-3.00581	1.22928	-2.44518	0.0144778	0.0546834
UBA7182 MGBC105174	2781.73	3994.09	1569.37	-1.34732	0.993367	-1.35631	0.174999	0.282715
Enterococcus faecalis	2718.79	2023.11	3414.47	0.754737	1.24201	0.607673	NA	NA
UBA9502 MGBC139341	2703.11	4841.03	565.191	-3.09767	1.27038	-2.43838	0.0147534	0.054954
CAG-95 sp000403495	2677.51	4438.86	916.164	-2.27573	0.96323	-2.3626	0.0181472	0.062181
Duncaniella MGBC164402	2655.13	4753.27	556.98	-3.09222	1.07971	-2.86393	0.00418417	0.0193131
1XD8-76 MGBC135302	2627.7	3107.21	2148.19	-0.532135	0.967443	-0.550043	0.58229	0.666789
Phocaeicola sp002493165	2625.61	289.786	4961.43	4.09724	0.899872	4.55313	5.28529e-06	6.97509e-05
Kineothrix sp000403275	2624.63	4061.23	1188.03	-1.77265	0.845494	-2.09658	0.0360307	0.0999607
Acutalibacter MGBC000533	2624.35	4065.71	1182.98	-1.78062	1.10959	-1.60476	0.108547	0.205472
Dorea MGBC000089	2587.66	2502.98	2672.35	0.0946098	1.24871	0.0757658	0.939605	0.961147
Evtepia MGBC117610	2563.03	4624.02	502.037	-3.20229	1.20412	-2.65944	0.00782698	0.0318864
Dorea MGBC117094	2556.18	4482.4	629.961	-2.82993	1.05085	-2.693	0.0070813	0.0299123
Roseburia MGBC161823	2551.91	5051.9	51.9136	-6.59179	1.00086	-6.58611	4.5151e-11	2.48862e-09
Schaedlerella sp000403295	2534.03	3932.48	1135.58	-1.79165	1.37547	-1.30257	0.19272	0.301971
Lachnospiraceae_NOV MGBC000113	2517.87	4589.71	446.043	-3.36206	1.23501	-2.7223	0.00648295	0.028126
Acetatifactor MGBC118768	2471.99	3050.88	1893.1	-0.688017	0.835387	-0.823591	0.410172	0.516574
CAG-95 MGBC161056	2460.12	4418.83	501.411	-3.1387	1.1692	-2.68448	0.0072643	0.0302518
Bacteroides MGBC140467	2427.39	369.091	4485.69	3.60295	0.829858	4.34165	1.41419e-05	0.000161597
Schaedlerella MGBC156629	2423.13	3775.38	1070.87	-1.81745	1.3802	-1.31681	0.187904	0.296907
Oscillospiraceae_NOV MGBC109106	2422.65	2917.03	1928.28	-0.596934	1.26805	-0.470751	0.637818	0.714021
Oscillibacter MGBC000153	2338.15	1736.09	2940.2	0.760289	0.928853	0.818524	0.413058	0.518814
CAG-95 MGBC114603	2296.53	2260.44	2332.62	0.0456814	0.773597	0.0590506	0.952912	0.97052
COE1 sp000403215	2221.83	3238.04	1205.62	-1.42472	0.917699	-1.55249	0.120545	0.218473
Lachnospiraceae_NOV MGBC102897	2181.62	4057.92	305.328	-3.73088	1.25876	-2.96394	0.00303724	0.0150577
UBA9502 MGBC105519	2160.85	1792.68	2529.03	0.496633	1.34802	0.368417	0.712562	0.778171
Muribaculum sp002492595	2141.52	1186.91	3096.14	1.38291	0.776513	1.78093	0.0749244	0.16065
Acetatifactor MGBC108232	2134.81	3898.8	370.826	-3.39286	1.18053	-2.87401	0.00405297	0.0188937
Bacteroides MGBC143234	2130.06	214.978	4045.15	4.23318	0.841312	5.03165	4.86288e-07	9.90547e-06
Dorea MGBC000158	2105.86	3983.72	227.987	-4.1251	1.27761	-3.22876	0.00124326	0.00714686
Oscillibacter MGBC115181	2087.1	986.925	3187.27	1.69152	0.937096	1.80507	0.0710644	0.155578
Erysipelatoclostridiaceae_NOV MGBC163490	2064.72	326.306	3803.13	3.54294	1.81713	1.94974	NA	NA
Oscillospiraceae_NOV MGBC109982	2047.69	2312.35	1783.02	-0.374664	0.964493	-0.388457	0.697678	0.766382
CAG-95 sp003612395	2046.93	3937.41	156.452	-4.64972	0.837977	-5.54874	2.87729e-08	8.69685e-07
Eubacterium_F MGBC164771	2039.47	2995.14	1083.8	-1.46593	1.00758	-1.4549	0.145697	0.249327
Odoribacter MGBC131955	2033.47	378.74	3688.21	3.28344	0.724497	4.53202	5.8422e-06	7.60298e-05
Acetatifactor sp003612485	2014.88	3213.36	816.389	-1.9762	1.26358	-1.56397	NA	NA
COE1 MGBC134341	2007.71	3160.31	855.116	-1.8851	1.00977	-1.86685	0.0619226	0.142794
Ligilactobacillus murinus	1994.65	2468.47	1520.84	-0.698512	0.66082	-1.05704	0.290494	0.402386
UBA3282 MGBC103686	1970.34	2744.03	1196.66	-1.19658	0.806893	-1.48295	0.138087	0.240051
Lawsonibacter MGBC000518	1967.73	1990.95	1944.51	-0.0338165	1.25386	-0.0269698	0.978484	0.987973
Parasutterella sp900552195	1947.83	786.571	3109.08	1.98237	0.903749	2.1935	0.0282713	0.0843637
UBA7182 MGBC000116	1886.32	2143.55	1629.09	-0.395679	1.40687	-0.281248	0.778521	0.836552
Erysipelatoclostridium cocleatum	1882.82	375.657	3389.98	3.17362	1.81685	1.74677	NA	NA
Acetatifactor MGBC000219	1848.03	2231.55	1464.51	-0.60719	1.05965	-0.57301	0.566638	0.656292
Lawsonibacter MGBC000135	1841.27	1946.66	1735.89	-0.164922	0.903395	-0.182558	0.855145	0.895275
UBA9475 MGBC000146	1792.83	1888.09	1697.56	-0.153094	0.957184	-0.159942	0.872927	0.908814
Acutalibacter MGBC129708	1771.31	2622.45	920.17	-1.51047	1.25824	-1.20047	0.229958	0.344202
UMGS268 MGBC107741	1766.78	2621.77	911.799	-1.5229	0.713434	-2.1346	0.0327935	0.0939725
Bacteroides xylanisolvens	1765.72	181.752	3349.7	4.20378	0.822785	5.10921	3.23507e-07	7.57814e-06
UBA7182 MGBC106896	1740.21	2554.63	925.78	-1.46393	1.31729	-1.11131	0.266433	0.378828
Lawsonibacter MGBC000515	1734.32	1725.93	1742.72	0.0142036	1.24085	0.0114467	0.990867	0.992987
AF33-28 MGBC164422	1731.31	503.032	2959.58	2.55712	1.07643	2.37556	0.0175222	0.0610346
Lachnospiraceae_NOV MGBC000078	1684.46	1960.53	1408.38	-0.476933	1.30514	-0.365428	0.714792	0.779698
Lawsonibacter sp000492175	1636.23	1594.44	1678.02	0.0739538	1.23566	0.0598498	0.952275	0.97052
14-2 sp000403315	1579.74	1975.92	1183.57	-0.738849	1.07251	-0.688896	0.490888	0.591972
Romboutsia ilealis	1556.23	3081.81	30.6477	-6.63818	1.32631	-5.00501	5.58585e-07	1.1136e-05
Lachnospiraceae_NOV MGBC105353	1551.22	1718.13	1384.31	-0.311314	0.671317	-0.463737	0.642836	0.716907
UBA3282 MGBC107550	1548.93	1965.06	1132.8	-0.793938	0.736647	-1.07777	0.281135	0.394347
Paramuribaculum sp900553585	1542.99	1093.06	1992.91	0.865977	0.743144	1.16529	0.243902	0.359073
UBA9475 MGBC162871	1529.5	1229.72	1829.28	0.573148	0.993771	0.576741	0.564115	0.654405
Lachnospiraceae_NOV MGBC162097	1525.15	2484.15	566.148	-2.13293	1.42296	-1.49894	0.13389	0.233622
Hungatella_A MGBC142035	1491.25	2347.03	635.461	-1.88418	1.23063	-1.53107	0.125752	0.225025
Parabacteroides distasonis	1466.49	195.207	2737.77	3.80905	0.822922	4.62868	3.67996e-06	5.22443e-05
CAG-552_NOV MGBC113161	1461.51	882.142	2040.87	1.20972	0.722923	1.67337	0.0942549	0.18857
Hungatella_A MGBC130490	1446.07	2266.54	625.599	-1.85647	1.31972	-1.40671	0.159512	0.264537
TF01-11 MGBC109838	1426.4	1987.32	865.466	-1.19857	0.912788	-1.31308	0.189155	0.297879
UBA3282 MGBC131258	1425.26	1839.17	1011.34	-0.862053	0.965904	-0.892484	0.372134	0.480288
CAG-110 MGBC164609	1422.5	1446.29	1398.7	-0.0479081	1.25464	-0.0381849	0.96954	0.982565
Phocaeicola sartorii	1421	235.71	2606.29	3.46624	0.842349	4.11497	3.87237e-05	0.000366506
1XD42-69 sp003612565	1419.6	1257.95	1581.25	0.330232	0.781789	0.422406	0.672729	0.741055
UBA3818 MGBC116419	1410.94	1385.37	1436.5	0.0525281	1.28578	0.0408532	0.967413	0.982087
Anaerotruncus sp003612625	1386.84	2021.65	752.026	-1.42575	0.976544	-1.45999	0.144292	0.247622
Dorea MGBC129764	1386.48	2365.23	407.729	-2.53516	1.25312	-2.02307	0.0430658	0.112091
Lachnospiraceae_NOV MGBC164599	1366.81	2639.97	93.663	-4.81082	1.13089	-4.25401	2.09975e-05	0.000221063
Emergencia MGBC000042	1335.33	2457.06	213.601	-3.52117	0.972785	-3.61968	0.000294963	0.00206254
Flavonifractor MGBC000542	1299	954.193	1643.8	0.78526	0.851457	0.922255	0.356396	0.464455
UBA3282 sp003612405	1276.41	1906.78	646.046	-1.56025	0.91536	-1.70452	0.0882837	0.181407
CAG-485 sp002493045	1266.42	1723.1	809.742	-1.09044	0.689677	-1.58108	0.113859	0.211678
Bacteroides uniformis	1265.38	225.425	2305.34	3.35403	0.820726	4.08666	4.37629e-05	0.000405999
CAG-56 sp004793585	1259.07	1801.71	716.421	-1.32947	0.995744	-1.33515	0.181828	0.291126
CAG-552_NOV MGBC159744	1233.24	2038.26	428.215	-2.25144	1.2289	-1.83208	0.0669402	0.148986
Oscillibacter MGBC131504	1233.24	918.708	1547.77	0.752889	0.932509	0.807379	0.419448	0.52473
14-2 sp000403255	1226.94	1930.78	523.101	-1.88317	1.28009	-1.47113	0.141257	0.244202
COE1 sp000403335	1226.58	1473.1	980.058	-0.587077	0.811007	-0.723887	0.469135	0.570142
Bacteroides intestinalis	1222.6	170.017	2275.18	3.74211	0.834126	4.48626	7.2485e-06	9.07751e-05
Lawsonibacter MGBC105408	1221.58	1600.1	843.067	-0.924033	1.24646	-0.741323	0.458497	0.56012
Hungatella_A sp002358555	1218.86	1688.87	748.847	-1.17229	0.970815	-1.20754	0.227226	0.34175
Butyricicoccaceae_NOV MGBC000503	1215.96	1244.65	1187.27	-0.0674654	0.930945	-0.0724699	0.942228	0.962778
UBA7173 sp001689485	1213.72	1249.47	1177.96	-0.0859106	0.705383	-0.121793	0.903063	0.934995
UBA9502 sp003611875	1207.84	1569.27	846.412	-0.88983	0.944664	-0.941954	0.346216	0.454986
UBA946 MGBC137711	1198.08	1627.74	768.426	-1.08232	0.653047	-1.65733	0.097452	0.191833
Lawsonibacter MGBC000538	1189.23	1189.94	1188.53	-0.00109102	0.947128	-0.00115192	0.999081	0.999081
14-2 sp004793545	1187.22	1861.1	513.335	-1.85728	1.25717	-1.47735	0.139583	0.242202
Oscillibacter MGBC101923	1157.35	697.717	1616.98	1.21294	0.950519	1.27608	0.201926	0.311233
Oscillibacter MGBC115325	1156.24	526.756	1785.72	1.76155	0.943962	1.86612	0.0620248	0.142794
Acutalibacter MGBC000120	1143.18	1967.53	318.826	-2.6241	1.15291	-2.27607	0.0228417	0.0735487
QANA01 MGBC163952	1139.56	2251.07	28.0582	-6.3104	1.26914	-4.97218	6.62045e-07	1.26599e-05
Erysipelotrichaceae_NOV MGBC000147	1133.45	756.332	1510.57	0.998427	1.12614	0.886589	NA	NA
Dorea sp000403475	1128.18	2091.2	165.17	-3.65946	1.23756	-2.95701	0.00310639	0.0153194
Duncaniella sp001689425	1101.9	1825	378.796	-2.26935	0.639595	-3.54811	0.000388003	0.00261553
UBA11940 MGBC104819	1097.16	771.904	1422.42	0.881988	0.873535	1.00968	0.31265	0.425023
Oscillospiraceae_NOV MGBC108722	1071.02	815.177	1326.87	0.703466	0.952635	0.738443	0.460245	0.561523
UBA11940 MGBC107459	1070.77	92.7902	2048.76	4.46458	1.21607	3.67132	NA	NA
UBA9502 MGBC000489	1067.36	1592.75	541.961	-1.55397	1.0022	-1.55055	0.121009	0.21889
Lawsonibacter MGBC116689	1055.94	1493.47	618.416	-1.27114	1.20314	-1.05652	0.290731	0.402386
Oscillospiraceae_NOV MGBC162663	1046.49	1164.4	928.571	-0.325952	1.21598	-0.268056	0.788656	0.844538
Prevotella sp002298815	1026.68	294.993	1758.36	2.57478	0.818348	3.14631	0.00165344	0.00907241
Lachnospiraceae_NOV MGBC163085	1019.05	1076.72	961.376	-0.163248	0.712726	-0.229048	0.818832	0.869893
Eubacterium_J MGBC104730	1016.3	638.565	1394.04	1.12661	0.810683	1.38971	0.164617	0.270133
COE1 MGBC111351	1008.7	1371.02	646.385	-1.08363	0.912082	-1.18808	0.234801	0.349538
UBA3282 MGBC104969	999.768	1521.67	477.865	-1.67002	1.16171	-1.43755	0.150561	0.256443
Dubosiella sp004793885	978.621	1509.97	447.275	-1.75727	0.724485	-2.42554	0.0152857	0.0561674
Dorea MGBC000083	973.779	1458.99	488.569	-1.57755	1.35811	-1.16158	0.245406	0.359073
COE1 MGBC135202	956.658	1162.98	750.332	-0.631338	0.963148	-0.655495	0.512149	0.612879
Lachnospira MGBC164289	946.366	515.905	1376.83	1.41623	0.824626	1.71742	0.085903	0.177684
Eubacterium_G MGBC000141	934.969	1592.42	277.514	-2.51871	1.18552	-2.12456	0.0336232	0.0954435
Lachnospiraceae_NOV MGBC131161	934.589	1762.64	106.539	-4.04283	1.10861	-3.64676	0.000265566	0.00189951
Acutalibacter MGBC000548	930.138	1281.98	578.293	-1.14766	1.18635	-0.967385	0.333352	0.44305
Anaerotruncus MGBC140748	925.468	1515.19	335.743	-2.17258	1.21014	-1.79532	0.0726023	0.157388
Eubacterium_J MGBC130483	912.051	1429.49	394.61	-1.85518	0.958193	-1.93612	0.0528527	0.129641
Hungatella_A MGBC164450	909.889	1390.97	428.805	-1.6966	1.29021	-1.31498	0.188515	0.297372
UBA7173 sp004102805	906.997	1740.84	73.1552	-4.56688	1.35705	-3.36531	0.000764577	0.0046696
Paramuribaculum intestinale	903.079	1255.08	551.078	-1.18913	0.6893	-1.72512	0.0845054	0.175959
Enterocloster clostridioformis	902.784	1020.29	785.279	-0.377434	0.652352	-0.578574	0.562877	0.654362
Oscillibacter MGBC104027	901.202	868.27	934.134	0.106258	0.883081	0.120326	0.904225	0.935164
Oscillibacter MGBC120045	889.458	292.37	1486.55	2.34658	0.993958	2.36084	0.0182334	0.062181
Oscillibacter MGBC130208	888.554	919.805	857.302	-0.100773	0.95703	-0.105298	0.916139	0.944359
Phocaeicola dorei	858.98	199.338	1518.62	2.92844	0.844074	3.46941	0.000521597	0.00332474
UBA11940 MGBC111253	854.594	553.322	1155.87	1.06217	0.730379	1.45427	0.145873	0.249327
14-2 MGBC101638	852.582	1074.92	630.247	-0.769477	1.23396	-0.623584	0.532901	0.62967
Anaerotruncus MGBC000100	834.182	830.145	838.219	0.014378	0.910802	0.0157861	0.987405	0.992987
Anaerovoracaceae_NOV MGBC000227	822.943	1501.52	144.371	-3.37536	1.23428	-2.73468	0.006244	0.0275973
Hungatella_A MGBC163323	817.045	523.76	1110.33	1.08443	1.40001	0.774589	0.438582	0.540726
UBA9475 MGBC143610	813.033	1017.08	608.991	-0.739237	1.17544	-0.628903	0.529412	0.628916
Dorea MGBC116392	809.504	1117.95	501.063	-1.15837	0.715657	-1.61861	0.10553	0.201739
RC9 sp002298075	809.489	1030.93	588.045	-0.808564	0.865414	-0.93431	0.350144	0.458219
COE1 MGBC113999	802.159	1144.7	459.616	-1.31547	1.16139	-1.13266	0.257355	0.370987
Kineothrix MGBC119012	795.673	757.89	833.457	0.136261	0.66633	0.204495	0.837967	0.884206
UMGS1370 MGBC156614	787.941	1058.18	517.701	-1.03008	1.00044	-1.02963	0.303185	0.414722
Parabacteroides goldsteinii	773.266	101.217	1445.32	3.83557	0.818692	4.685	2.79963e-06	4.23105e-05
Lachnospiraceae_NOV MGBC149507	763.955	1188.82	339.094	-1.80828	1.15962	-1.55938	0.118907	0.216763
Lachnospiraceae_NOV MGBC000171	753.263	1229.92	276.609	-2.15077	1.18091	-1.82129	0.0685632	0.151876
Oscillibacter MGBC145212	748.957	249.948	1247.97	2.32015	1.00737	2.30318	0.0212686	0.0699252
COE1 MGBC145421	745.447	1160.33	330.568	-1.81001	1.14181	-1.58521	0.112918	0.210765
Acetatifactor MGBC165149	731.926	1174.05	289.797	-2.01668	1.21566	-1.65892	0.097131	0.191833
UMGS1815 MGBC142214	724.264	1397.78	50.7518	-4.77285	1.13891	-4.19073	2.78064e-05	0.000280157
Lactobacillus intestinalis	723.511	1373.29	73.729	-4.22876	0.73199	-5.77708	7.6009e-09	2.45588e-07
Mailhella sp003512875	718.561	729.635	707.488	-0.0452486	0.658644	-0.0686996	0.945229	0.964792
Acetatifactor muris	693.782	1078.95	308.611	-1.8041	1.18078	-1.52788	0.126542	0.225025
CAG-95 MGBC105120	693.57	1282.74	104.398	-3.61532	1.34141	-2.69517	NA	NA
1XD8-76 MGBC108016	692.078	1095.24	288.913	-1.91979	0.872304	-2.20083	0.0277483	0.0836019
UBA9475 MGBC113841	690.279	761.241	619.317	-0.296925	1.18801	-0.249936	0.802637	0.856573
Schaedlerella MGBC163752	687.319	1107.27	267.368	-2.04822	1.12668	-1.81792	0.0690757	0.152651
Clostridium_Q MGBC161412	687.169	929.9	444.437	-1.06393	1.25046	-0.850833	0.394862	0.501336
Prevotella sp002933775	683.743	154.553	1212.93	2.97046	0.847162	3.50637	0.000454264	0.00297654
Helicobacter_C typhlonius	680.202	907.642	452.762	-1.00242	1.324	-0.757111	NA	NA
Duncaniella muris	678.94	988.42	369.459	-1.42259	0.721302	-1.97226	0.0485804	0.121386
Faecalibaculum rodentium	673.811	987.603	360.018	-1.45376	0.902065	-1.61159	0.107052	0.203877
ASF356 MGBC163564	669.607	1280.2	59.0117	-4.43262	1.3175	-3.36441	0.000767072	0.0046696
Pediococcus pentosaceus	668.032	240.19	1095.87	2.18882	0.818783	2.67326	0.00751187	0.0311443
Oscillibacter MGBC114113	662.605	948.997	376.213	-1.33384	0.957635	-1.39284	0.163667	0.269046
Eubacterium_F MGBC122214	660.754	865.926	455.582	-0.92527	1.19237	-0.77599	0.437755	0.540726
Acetatifactor MGBC147959	659.969	1052.29	267.644	-1.97377	0.920192	-2.14495	0.0319567	0.092619
Alistipes sp002428825	659.628	907.672	411.583	-1.14133	0.64262	-1.77606	0.0757235	0.161786
Dorea MGBC000041	657.028	952.27	361.786	-1.39617	0.68345	-2.04282	0.0410703	0.109225
Oscillibacter MGBC101978	654.244	464.193	844.294	0.863804	0.914446	0.94462	0.344853	0.454415
COE1 MGBC143556	640.91	1033.87	247.949	-2.05782	1.1899	-1.7294	0.0837375	0.175138
Duncaniella sp002492665	639.64	936.599	342.681	-1.45234	0.652418	-2.22609	0.026008	0.0806937
Oscillibacter MGBC125253	636.306	304.326	968.286	1.67105	0.894928	1.86725	0.0618669	0.142794
Acutalibacter MGBC000243	631.36	728.32	534.4	-0.445656	1.20711	-0.369192	0.711985	0.778171
CAG-590 MGBC129221	631.283	871.491	391.075	-1.15709	0.705008	-1.64124	0.100748	0.195447
Oscillibacter MGBC114583	628.341	415.357	841.326	1.01864	0.909452	1.12005	0.26269	0.375788
14-2 MGBC166864	628.201	904.489	351.914	-1.36124	0.673248	-2.02191	0.0431861	0.112093
Parabacteroides distasonis_A	625.202	153.108	1097.3	2.84104	0.84264	3.3716	0.000747341	0.00463747
UBA9475 MGBC104717	624.671	633.07	616.273	-0.0379677	1.19317	-0.0318209	0.974615	0.985129
UBA9475 MGBC113509	623.757	721.848	525.666	-0.45606	0.871585	-0.523254	0.600797	0.679888
Dorea MGBC115029	620.426	1132.94	107.91	-3.38873	1.41466	-2.39544	0.0166003	0.0586962
UMGS1004 MGBC162833	618.611	18.0854	1219.14	6.0769	1.38433	4.38977	NA	NA
Eubacterium_G MGBC130525	615.394	1142.23	88.5564	-3.68476	1.40183	-2.62854	0.00857524	0.0343376
Clostridium MGBC164501	597.788	920.083	275.493	-1.73854	1.52833	-1.13755	NA	NA
COE1 MGBC113610	596.785	1000.98	192.585	-2.37505	1.13977	-2.0838	0.0371786	0.102159
UBA2882 MGBC163421	594.592	952.64	236.544	-2.00762	1.18432	-1.69517	0.0900427	0.182657
TF01-11 MGBC137941	588.845	729.672	448.017	-0.703035	1.18304	-0.594264	0.552336	0.648545
Acutalibacter MGBC115182	585.052	581.093	589.011	0.0201573	1.24162	0.0162347	0.987047	0.992987
Oscillibacter MGBC129315	583.328	353.785	812.871	1.20095	0.918463	1.30757	0.19102	0.299809
14-2 MGBC164316	581.999	1082.95	81.0482	-3.73353	1.18481	-3.15117	0.00162616	0.00906972
14-2 MGBC132356	580.302	948.043	212.562	-2.15492	1.26802	-1.69944	0.0892371	0.182168
Duncaniella MGBC102972	579.924	865.585	294.264	-1.55524	0.636766	-2.4424	0.01459	0.0546834
Phocaeicola MGBC116964	579.803	53.722	1105.88	4.36124	0.9132	4.77578	1.79011e-06	2.89196e-05
Evtepia MGBC111873	576.076	570.879	581.274	0.0268356	1.2167	0.0220561	0.982403	0.990863
CAG-603 MGBC121271	571.3	707.733	434.866	-0.702782	0.650109	-1.08102	0.279687	0.392904
1XD42-69 MGBC117378	565.65	940.841	190.458	-2.30179	1.14854	-2.00411	0.0450585	0.116226
Duncaniella sp001689575	560.519	289.367	831.672	1.52193	0.80293	1.89547	0.0580305	0.138358
Kineothrix MGBC132469	550.701	816.933	284.469	-1.52033	1.24915	-1.21709	0.22357	0.337336
CAG-873 MGBC159997	542.683	103.536	981.83	3.24327	0.751614	4.31507	1.59553e-05	0.000175884
Eubacterium_J plexicaudatum	540.942	881.989	199.896	-2.13894	1.18115	-1.8109	0.0701557	0.154673
Oscillibacter MGBC143446	540.104	243.036	837.173	1.78477	0.927457	1.92437	0.054308	0.132173
TF01-11 sp003611745	532.767	818.628	246.907	-1.72712	1.14932	-1.50273	0.132908	0.232956
Lactobacillus hominis	529.945	1057.44	2.45044	-8.58466	1.22079	-7.03205	2.03523e-12	1.27134e-10
UBA9502 MGBC129633	527.454	710.356	344.552	-1.04235	1.25258	-0.832161	0.405318	0.512527
Duncaniella MGBC106904	522.581	428.75	616.412	0.522784	0.933976	0.559741	0.575656	0.663456
14-2 sp000403845	519.919	848.171	191.667	-2.14334	1.24058	-1.7277	0.0840425	0.175385
Eubacterium_F MGBC165605	519.56	501.09	538.029	0.10357	1.22014	0.0848831	0.932354	0.957819
Bacteroides MGBC111476	518.135	63.5253	972.744	3.9377	0.81002	4.86124	1.16651e-06	2.02412e-05
Oscillibacter MGBC113262	515.132	287.785	742.479	1.36783	0.969659	1.41063	0.158353	0.263571
Acetatifactor MGBC165152	513.778	702.21	325.346	-1.10843	1.13635	-0.975426	0.329349	0.440857
Lachnospiraceae_NOV MGBC143741	508.45	871.876	145.024	-2.58398	1.08943	-2.37187	0.0176982	0.0614192
UBA7182 MGBC119923	508.435	574.58	442.29	-0.378752	0.657043	-0.57645	0.564311	0.654405
Lactobacillus rodentium	500.557	1001.11	0	-12.1438	1.35373	-8.97057	2.94977e-19	5.52786e-17
CAG-95 MGBC108766	493.49	727.934	259.047	-1.48898	1.1247	-1.32388	0.185542	0.294665
CAG-485 sp002361215	488.081	906.189	69.9728	-3.68625	1.02721	-3.58861	0.000332443	0.00229044
CAG-303 MGBC104195	486.527	732.317	240.736	-1.60199	0.887165	-1.80574	0.0709593	0.155578
14-2 MGBC116954	485.95	96.4594	875.44	3.18381	1.41313	2.25302	0.0242582	0.0767903
UBA7173 MGBC102923	484.769	303.143	666.396	1.13436	0.72301	1.56894	0.116663	0.214605
UBA9475 MGBC116682	483.471	520.462	446.481	-0.220095	1.17683	-0.187023	0.851642	0.893604
UBA9475 MGBC108936	474.978	491.191	458.764	-0.0974369	1.16396	-0.0837118	0.933286	0.957819
CAG-95 MGBC000531	474.647	788.785	160.509	-2.29354	1.10864	-2.06878	0.0385668	0.105664
Oscillospiraceae_NOV MGBC105270	468.716	454.141	483.291	0.0907573	1.17306	0.0773678	0.938331	0.960892
UBA11940 MGBC143123	460.345	238.621	682.068	1.51501	0.670322	2.26013	0.0238133	0.0758949
Kineothrix MGBC000496	458.58	836.4	80.7597	-3.36526	1.12762	-2.98439	0.00284149	0.0141754
CAG-485 sp002491945	456.832	870.461	43.202	-4.31753	1.01115	-4.26993	1.95535e-05	0.0002082
Lachnospiraceae_NOV MGBC126305	449.103	659.168	239.038	-1.46123	1.15374	-1.26652	0.205328	0.315397
Eubacterium_J MGBC119940	448.93	613.789	284.072	-1.1097	1.19462	-0.92891	0.352936	0.461157
COE1 MGBC114681	446.649	672.293	221.004	-1.6014	0.856649	-1.86937	0.061571	0.142794
Anaerovoracaceae_NOV MGBC000178	442.734	713.564	171.905	-2.05066	1.20746	-1.69832	0.0894477	0.182201
UBA9475 MGBC152544	441.391	572.267	310.516	-0.880535	1.12954	-0.779554	0.435654	0.539244
Lactococcus garvieae	440.635	378.245	503.025	0.410779	0.686785	0.598119	0.549761	0.647143
Acetatifactor MGBC125142	431.471	613.508	249.433	-1.29638	1.13199	-1.14522	0.252118	0.365688
Dubosiella MGBC127872	423.644	840.731	6.55722	-6.92418	1.08672	-6.37164	1.87017e-10	8.76175e-09
CAG-485 MGBC105045	420.885	784.719	57.0515	-3.77027	0.80629	-4.67606	2.92433e-06	4.34936e-05
UBA9502 sp003669055	419.341	463.342	375.339	-0.304148	0.645997	-0.470819	0.63777	0.714021
Acutalibacter MGBC000522	418.399	574.391	262.408	-1.1284	1.12247	-1.00528	0.314763	0.426761
Borkfalkiaceae_NOV MGBC157066	417.859	105.084	730.634	2.79422	0.992356	2.81575	NA	NA
UBA7182 MGBC105132	415.364	676.231	154.497	-2.12642	1.19115	-1.78518	0.0742327	0.160021
UBA9475 MGBC164455	414.491	598.938	230.044	-1.37831	1.14727	-1.20139	0.229601	0.344202
UBA11957 MGBC163510	411.366	723.051	99.6808	-2.85492	1.40596	-2.03058	0.0422976	0.110649
CAG-873 sp002490635	410.806	467.167	354.445	-0.401023	0.713312	-0.562199	0.57398	0.662339
UBA7182 MGBC113602	409.726	772.241	47.2107	-4.02277	1.32827	-3.02858	0.00245709	0.0127905
Lachnospiraceae_NOV MGBC164205	399.593	332.39	466.796	0.491059	1.32662	0.370157	0.711266	0.778171
RC9 MGBC133433	398.262	80.9158	715.608	3.14563	0.79951	3.93445	8.33883e-05	0.000691458
TF01-11 MGBC164593	397.921	451.875	343.968	-0.396593	0.704174	-0.563204	0.573296	0.662339
CAG-822_NOV MGBC102946	395.712	738.829	52.5948	-3.81539	1.04607	-3.64734	0.000264971	0.00189951
UBA3263 sp001689615	394.547	561.001	228.094	-1.30252	0.724412	-1.79804	0.0721702	0.156899
CAG-495 MGBC104355	394.172	146.999	641.345	2.12369	0.74788	2.83962	0.00451678	0.0207462
UBA11940 sp003979335	391.56	266.235	516.885	0.955128	0.885504	1.07863	NA	NA
Lachnospiraceae_NOV MGBC162980	389.547	626.216	152.878	-2.03083	1.1691	-1.73709	0.0823721	0.172668
14-2 MGBC000118	389.271	657.845	120.697	-2.44336	1.43127	-1.70713	0.0877983	0.180807
UBA1381_NOV MGBC166137	389.168	634.274	144.062	-2.13451	1.16067	-1.83904	0.0659098	0.148503
Lachnospiraceae_NOV MGBC151438	385.8	463.573	308.026	-0.588062	1.1799	-0.498398	0.618204	0.69706
Oscillibacter MGBC161115	383.296	352.121	414.472	0.237199	0.909106	0.260915	0.794158	0.849459
UBA3282 MGBC143115	381.92	660.233	103.608	-2.66631	1.10403	-2.41506	0.0157325	0.0566112
Paramuribaculum sp001689565	381.59	438.119	325.061	-0.433758	0.71711	-0.60487	0.545266	0.642792
Muribaculum sp002358615	380.847	213.941	547.754	1.35491	0.807957	1.67696	0.0935507	0.187702
Longicatena innocuum	379.939	102.444	657.434	2.68203	0.750499	3.57366	0.000352027	0.00240728
Acetatifactor MGBC129690	378.413	582.253	174.573	-1.73492	1.18205	-1.46772	0.14218	0.244895
Schaedlerella MGBC166500	372.72	643.278	102.161	-2.6485	1.09446	-2.41992	0.015524	0.0561828
CAG-81 MGBC000176	371.491	557.427	185.555	-1.58399	1.12293	-1.41058	0.158368	0.263571
14-2 MGBC104031	369.01	505.833	232.188	-1.12115	1.19873	-0.935281	0.349643	0.458204
Bifidobacterium globosum	367.746	693.656	41.8369	-4.03641	0.980404	-4.11708	3.83695e-05	0.000366506
Muribaculum intestinale	363.95	616.624	111.276	-2.46559	1.05083	-2.34632	0.0189598	0.0640653
14-2 MGBC123049	361.21	539.92	182.499	-1.56302	1.47347	-1.06078	0.288791	0.400885
Acetatifactor MGBC101489	361.166	533.367	188.964	-1.49406	1.16664	-1.28066	0.200314	0.309726
Flavonifractor plautii	361.106	408.075	314.137	-0.375804	1.15779	-0.324586	0.745494	0.808021
CAG-510 sp003979355	359.77	587.496	132.044	-2.14951	1.12402	-1.91235	0.0558316	0.134104
CAG-552_NOV MGBC158044	359.547	248.323	470.771	0.923109	0.662072	1.39427	0.163235	0.269046
TF01-11 sp003612285	359.5	605.643	113.356	-2.41305	1.17685	-2.05042	0.0403232	0.10826
Odoribacter MGBC162966	356.008	206.496	505.519	1.28845	0.808536	1.59356	0.111034	0.208495
UBA7182 MGBC121754	355.588	497.613	213.564	-1.21804	1.21268	-1.00442	0.315175	0.426761
Turicimonas muris	354.35	309.825	398.874	0.361277	0.777395	0.464727	0.642127	0.716907
Blautia_A sp900551075	353.391	214.726	492.055	1.19485	0.720906	1.65742	0.0974337	0.191833
UBA3700 MGBC114095	351.933	184.128	519.738	1.49409	0.879007	1.69974	NA	NA
Oscillospiraceae_NOV MGBC123004	351.116	424.337	277.894	-0.608565	1.14447	-0.531741	0.594905	0.674601
Prevotella MGBC143808	344.031	199.327	488.735	1.29175	0.803137	1.60838	0.107752	0.20438
Amulumruptor sp001689515	341.491	301.943	381.04	0.332353	0.787603	0.421981	0.673039	0.741055
Alistipes sp002362235	341.378	79.8317	602.925	2.91377	0.768477	3.79162	0.000149671	0.00114017
Eubacterium_J MGBC107002	341.056	476.038	206.073	-1.20549	1.12929	-1.06748	0.285756	0.398685
Eubacterium_F MGBC000112	339.505	533.726	145.283	-1.87377	1.18458	-1.5818	0.113694	0.211678
Schaedlerella MGBC000003	337.751	611.52	63.9808	-3.25044	1.36466	-2.38187	0.0172251	0.060449
Frisingicoccus caecimuris	337.003	180.031	493.975	1.45424	0.730161	1.99167	0.0464068	0.117841
UBA710 sp002298905	335.712	148.01	523.414	1.82104	0.764285	2.38267	0.0171876	0.060449
Acetatifactor MGBC116657	334.823	482.352	187.293	-1.36214	1.20958	-1.12612	0.260113	0.373241
Acetatifactor MGBC163656	334.631	588.333	80.9294	-2.85482	1.12756	-2.53187	0.0113457	0.0441117
Lachnospiraceae_NOV MGBC165132	334.063	455.043	213.082	-1.09215	1.12519	-0.970636	0.33173	0.441521
Lachnospiraceae_NOV MGBC106400	333.799	526.782	140.817	-1.89947	1.12238	-1.69237	0.0905757	0.182908
UMGS1370 MGBC140257	329.451	339.252	319.649	-0.0847701	0.776212	-0.10921	0.913036	0.943236
CAG-1435 MGBC153675	329.437	379.065	279.81	-0.439701	0.649209	-0.677288	0.498223	0.599275
CAG-273 MGBC166183	326.401	652.803	0	-11.5272	1.45976	-7.89663	2.86549e-15	2.16438e-13
Acutalibacter sp003612555	320.777	435.252	206.301	-1.07442	1.11832	-0.960739	0.336683	0.444954
UBA3700_NOV MGBC105053	320.641	62.2003	579.081	3.21568	0.813961	3.95065	7.79385e-05	0.000657913
UBA3700 MGBC101980	320.174	59.7436	580.604	3.27776	0.818686	4.00368	6.23637e-05	0.000555885
Ruminiclostridium_E MGBC129722	320.15	438.272	202.027	-1.11427	0.778754	-1.43084	0.152476	0.25721
UBA3282 MGBC130266	315.986	521.74	110.232	-2.23758	1.14542	-1.95351	0.0507592	0.125824
Lachnospiraceae_NOV MGBC140906	315.603	470.791	160.416	-1.55017	1.21032	-1.28079	0.200267	0.309726
COE1 MGBC115396	313.534	459.809	167.259	-1.45604	1.13688	-1.28073	0.200288	0.309726
Prevotella MGBC113195	313.232	47.2616	579.202	3.61594	0.833516	4.33817	1.43671e-05	0.000162193
Oscillospiraceae_NOV MGBC153020	304.407	359.771	249.043	-0.528346	1.1503	-0.459311	0.646011	0.718898
Blautia_A sp000433815	302.919	299.952	305.886	0.0252242	0.694565	0.0363166	0.97103	0.982565
Lachnospiraceae_NOV MGBC131033	300.181	299.047	301.316	0.0120887	1.30431	0.00926821	0.992605	0.993666
CAG-552_NOV MGBC105483	295.259	93.2252	497.293	2.41178	0.791407	3.04746	0.00230785	0.0120808
UBA7182 MGBC128103	294.791	506.117	83.4648	-2.59319	1.09527	-2.36764	0.0179021	0.0618976
Lachnospiraceae_NOV MGBC113942	292.262	465.249	119.275	-1.95894	1.15636	-1.69405	0.0902564	0.182657
Blautia coccoides_A	290.425	334.125	246.725	-0.433508	0.793771	-0.546137	0.584972	0.668438
Acetatifactor MGBC140221	289.328	442.358	136.297	-1.69416	1.12005	-1.51257	0.130388	0.229649
Eubacterium_J MGBC139490	289.292	447.73	130.854	-1.7705	1.14504	-1.54623	0.122048	0.220346
UBA7182 MGBC129972	288.268	537.822	38.7141	-3.77988	1.04334	-3.62285	0.000291379	0.0020528
Lachnospiraceae_NOV MGBC114200	287.199	461.999	112.399	-2.03449	1.19569	-1.70152	0.0888453	0.181764
Acetatifactor MGBC117628	286.961	420.22	153.703	-1.44764	1.09784	-1.31862	0.187296	0.296446
Muribaculum arabinoxylanisolvens	286.909	208.399	365.419	0.806682	0.779119	1.03538	0.300492	0.412915
Lachnospiraceae_NOV MGBC159923	284.872	558.614	11.1306	-5.60302	1.17058	-4.78652	1.69696e-06	2.78956e-05
CAG-552_NOV MGBC164958	284.517	114.319	454.714	1.98803	0.841206	2.36331	0.0181127	0.062181
UMGS1370 MGBC129933	284.515	142.3	426.729	1.58548	1.18728	1.33539	0.181749	0.291126
Oscillospiraceae_NOV MGBC164714	282.524	375.422	189.626	-0.982614	1.10286	-0.890969	0.372946	0.480674
Acetatifactor MGBC122974	281.639	368.026	195.252	-0.911612	1.11265	-0.819316	0.412606	0.518814
14-2 MGBC131735	280.571	479.171	81.9713	-2.54247	1.38272	-1.83874	0.0659529	0.148503
CAG-873 sp001689665	280.539	244.015	317.064	0.374236	0.790177	0.47361	0.635778	0.714021
UMGS1071 MGBC103718	280.524	432.703	128.345	-1.7508	1.11221	-1.57417	0.115448	0.213785
Clostridium MGBC000603	279.485	518.661	40.3095	-3.66987	0.983934	-3.7298	0.000191635	0.00141387
CAG-873 MGBC103062	278.934	111.983	445.886	1.99126	0.822907	2.41978	0.0155297	0.0561828
Eubacterium_J MGBC123503	278.914	458.38	99.448	-2.1988	1.10497	-1.98993	0.0465987	0.118008
Leuconostoc pseudomesenteroides	278.782	228.872	328.693	0.520703	0.717573	0.725645	0.468057	0.56957
Lachnospiraceae_NOV MGBC136627	278.002	470.868	85.137	-2.46151	1.17424	-2.09627	0.0360584	0.0999607
Lachnospiraceae_NOV MGBC000269	277.721	407.427	148.014	-1.45709	1.10149	-1.32284	0.185888	0.294717
Paramuribaculum MGBC153954	277.181	261.321	293.04	0.161872	0.744121	0.217535	0.827791	0.877421
UBA9475 MGBC122397	277.025	388.861	165.189	-1.23222	1.12528	-1.09504	0.273501	0.386531
Helicobacter_D ganmani	274.996	323.62	226.372	-0.51406	0.651627	-0.788887	0.430178	0.534585
CAG-485 MGBC123285	273.339	83.1565	463.521	2.477	0.843342	2.93713	0.00331268	0.0160109
Muribaculaceae_NOV MGBC128991	273.248	223.827	322.669	0.525478	0.687548	0.764278	0.444701	0.546831
Dubosiella sp000403415	268.298	536.596	0	-11.2436	1.34898	-8.33486	7.75903e-17	1.0386e-14
Enterococcus_C asini	267.512	31.8007	503.224	3.98063	0.849453	4.6861	2.78454e-06	4.23105e-05
UBA946 MGBC124430	266.152	370.688	161.615	-1.19402	1.10296	-1.08256	0.279003	0.392531
Kineothrix MGBC108457	264.122	381.65	146.594	-1.37592	0.729138	-1.88705	0.0591535	0.139967
UBA9502 MGBC164298	263.484	389.625	137.343	-1.50119	1.13039	-1.32804	0.184166	0.293236
Parasutterella MGBC134540	259.718	116.296	403.14	1.79039	0.904479	1.97947	0.0477629	0.12009
Lachnospiraceae_NOV MGBC104699	259.561	392.06	127.063	-1.6213	1.1639	-1.39298	0.163625	0.269046
CAG-485 MGBC120236	258.423	486.124	30.7214	-3.9627	0.94347	-4.20013	2.66762e-05	0.000271691
CAG-873 MGBC163040	257.488	211.651	303.325	0.517017	0.721587	0.7165	0.473683	0.57418
1XD42-69 MGBC128780	256.835	443.007	70.6624	-2.64016	1.09359	-2.41422	0.015769	0.0566112
UBA11940 MGBC128948	256.358	163.022	349.694	1.09858	0.73172	1.50137	0.13326	0.232956
UBA9475 MGBC126149	251.702	336.281	167.123	-1.00568	1.1176	-0.899855	0.368197	0.476521
Eubacterium_J MGBC166616	250.441	191.123	309.759	0.692954	0.72085	0.961302	0.3364	0.444954
Limosilactobacillus reuteri	248.494	496.988	0	-11.1337	1.3633	-8.16669	3.16958e-16	3.29989e-14
CAG-95 MGBC105925	247.582	374.054	121.111	-1.62152	0.762801	-2.12574	0.0335248	0.0954435
CAG-485 sp002361155	246.453	446.308	46.5975	-3.251	0.724739	-4.48575	7.26588e-06	9.07751e-05
Turicibacter sp002311155	245.997	309.457	182.536	-0.76491	0.666818	-1.1471	0.251339	0.365544
UBA7173 sp001689685	242.193	338.539	145.847	-1.21087	1.11017	-1.09071	0.275402	0.388632
UBA3282 MGBC101899	241.082	190.454	291.71	0.611906	0.742819	0.823762	0.410075	0.516574
C-53 sp003612525	240.94	419.051	62.8291	-2.72799	1.02223	-2.66867	0.00761529	0.0314341
1XD8-76 sp003611955	240.904	372.8	109.007	-1.76874	1.0896	-1.6233	0.104526	0.200288
Acetatifactor MGBC110447	240.851	362.545	119.157	-1.60072	1.12404	-1.42408	0.154424	0.259311
CAG-81 MGBC137839	239.907	357.303	122.51	-1.54144	1.44357	-1.0678	0.285612	0.398685
Lachnospiraceae_NOV MGBC114950	239.485	368.146	110.824	-1.7274	1.09953	-1.57104	0.116174	0.214605
Staphylococcus xylosus	239.098	30.0915	448.105	3.89437	2.7277	1.42772	NA	NA
Limosilactobacillus reuteri_D	239.019	445.022	33.0171	-3.73525	0.954892	-3.9117	9.16496e-05	0.000746745
Eubacterium_J MGBC117467	238.974	394.496	83.4513	-2.23424	1.09453	-2.04127	0.0412238	0.109225
14-2 MGBC000495	238.608	386.458	90.7571	-2.08457	1.16794	-1.78483	0.0742896	0.160021
Lachnospiraceae_NOV MGBC107218	236.994	398.022	75.9672	-2.38032	0.845035	-2.81683	0.00485008	0.0221477
Alistipes sp003979135	235.743	112.741	358.744	1.66594	0.75208	2.21512	0.026752	0.0813852
Eubacterium_R MGBC120247	232.627	284.57	180.685	-0.651129	0.802761	-0.811112	0.417302	0.522743
UBA7182 MGBC119765	232.533	368.111	96.9539	-1.91879	1.12321	-1.70831	0.0875794	0.180753
Lachnospiraceae_NOV MGBC114844	231.709	396.836	66.5827	-2.56939	1.37632	-1.86686	0.0619217	0.142794
UBA9475 MGBC157594	229.517	325.812	133.222	-1.28623	1.08915	-1.18095	0.237622	0.352165
CAG-552_NOV MGBC162876	228.551	167.696	289.405	0.783538	0.750483	1.04405	0.296464	0.409715
Dorea MGBC119866	228.074	381.549	74.5985	-2.34676	1.08731	-2.15832	0.0309027	0.0904871
14-2 MGBC000275	227.835	334.287	121.383	-1.45874	1.4579	-1.00058	NA	NA
Lachnospiraceae_NOV MGBC140579	226.807	354.723	98.8915	-1.83743	1.05459	-1.74231	0.0814538	0.171126
Rikenella MGBC105264	226.585	67.0877	386.083	2.52239	0.826033	3.05362	0.002261	0.0119692
Dorea MGBC143734	225.057	371.014	79.1007	-2.22479	1.3918	-1.59849	0.109934	0.207677
14-2 MGBC164203	223.321	347.768	98.8741	-1.80913	1.17202	-1.54359	0.122687	0.221072
Leuconostoc citreum	223.083	223.458	222.708	-0.00918393	0.733951	-0.012513	0.990016	0.992987
UBA9502 MGBC164417	222.01	154.788	289.233	0.902608	1.30227	0.693106	0.488243	0.589541
CAG-485 MGBC118072	221.845	401.852	41.8385	-3.2478	1.0076	-3.22329	0.00126726	0.0072404
UBA11940 MGBC128313	221.146	102.743	339.549	1.72136	0.803648	2.14194	0.0321984	0.0928306
Lachnospiraceae_NOV MGBC108519	220.741	363.233	78.2484	-2.20755	1.07954	-2.0449	0.0408643	0.109088
Ruthenibacterium MGBC140709	217.703	241.851	193.555	-0.318595	1.10407	-0.288564	0.772915	0.832438
UBA11940 MGBC106726	217.459	44.1958	390.722	3.14156	1.19355	2.63212	NA	NA
Mucispirillum schaedleri	216.111	272.523	159.699	-0.771761	0.663263	-1.16358	0.244593	0.359073
COE1 MGBC140159	216.006	340.691	91.3208	-1.89298	1.07212	-1.76565	0.0774554	0.164571
Prevotella sp900545525	215.343	22.3609	408.326	4.17202	1.08206	3.85564	0.000115429	0.000918742
UBA11940 MGBC114492	214.339	146.413	282.265	0.945531	0.692134	1.36611	0.171904	0.279643
Acetatifactor MGBC100310	212.861	326.126	99.5966	-1.7057	1.10861	-1.5386	0.123903	0.222408
TF01-11 MGBC140066	212.578	363.076	62.0804	-2.54181	1.37147	-1.85334	0.063833	0.145062
TF01-11 MGBC111501	212.435	327.443	97.4266	-1.74323	1.14092	-1.52791	0.126534	0.225025
Hungatella_A MGBC128920	211.172	313.323	109.021	-1.51776	1.13821	-1.33346	0.182381	0.291126
Borkfalkiaceae_NOV MGBC107413	210.341	91.5976	329.085	1.84177	0.811552	2.26945	0.0232412	0.0745786
UBA3700 MGBC165376	210.332	420.664	0	-10.8922	1.35473	-8.0401	8.97639e-16	7.64625e-14
CAG-475 MGBC105042	209.597	33.8813	385.312	3.51001	1.04591	3.35595	0.000790935	0.00478133
Borkfalkiaceae_NOV MGBC146938	208.94	104.219	313.661	1.59133	0.739513	2.15186	0.0314083	0.0913963
14-2 MGBC167004	206.731	301.992	111.47	-1.43271	1.09361	-1.31007	0.190171	0.298976
CAG-485 MGBC108169	206.014	215.396	196.632	-0.136141	0.692459	-0.196605	0.844136	0.887717
Acetatifactor MGBC141809	205.539	329.015	82.0617	-1.99549	1.11199	-1.79452	0.0727309	0.157388
Butyricicoccus MGBC131967	201.634	215.984	187.284	-0.201411	0.836948	-0.24065	0.809827	0.861977
UBA7050 sp003979345	198.339	332.375	64.3038	-2.36029	1.07136	-2.20308	0.0275892	0.0833906
Eubacterium_J MGBC139981	198.186	328.019	68.3532	-2.25678	1.36998	-1.64731	0.0994945	0.1945
Marseille-P3106 MGBC129303	197.713	261.5	133.925	-0.961281	1.08648	-0.884768	0.376282	0.483644
Ruminococcus MGBC117665	197.607	142.328	252.886	0.824599	0.750409	1.09887	0.271826	0.384745
CAG-45 MGBC110001	197.155	326.25	68.0597	-2.25524	1.37174	-1.64408	0.10016	0.194709
Muribaculum MGBC113403	195.588	65.417	325.76	2.31295	0.853153	2.71106	0.00670686	0.028768
UBA9502 MGBC129914	195.126	271.005	119.247	-1.17994	1.16749	-1.01066	0.312178	0.425023
CAG-95 MGBC116460	194.025	316.852	71.1973	-2.14562	1.07107	-2.00325	0.0451506	0.116226
COE1 MGBC104938	193.639	281.132	106.146	-1.39975	1.12978	-1.23896	0.215359	0.327584
TF01-11 MGBC000210	193.223	334.685	51.7606	-2.68168	1.10308	-2.43107	0.0150541	0.0557538
Prevotella MGBC104324	193.082	22.4294	363.735	4.01182	0.885886	4.5286	5.93762e-06	7.62131e-05
Lachnospiraceae_NOV MGBC164692	191.609	318.067	65.1518	-2.28008	1.16814	-1.95189	0.0509509	0.125966
Monoglobaceae_NOV MGBC116426	190.686	116.331	265.041	1.188	0.700919	1.69492	0.0900906	0.182657
Selenomonadaceae_NOV MGBC110822	190.006	57.0378	322.974	2.4983	0.77323	3.23099	0.00123361	0.00713512
Parabacteroides MGBC100138	187.592	42.0206	333.164	2.97957	0.856742	3.47779	0.000505566	0.00324463
Duncaniella MGBC104426	186.453	231.631	141.275	-0.710087	1.17428	-0.6047	0.545378	0.642792
Paramuribaculum MGBC108134	185.652	309.946	61.3569	-2.32872	1.02112	-2.28054	0.0225757	0.0731952
Marseille-P3106 MGBC101917	184.854	243.523	126.184	-0.943891	1.09791	-0.859715	0.389946	0.498161
Hungatella_A MGBC108684	183.91	229.025	138.795	-0.718845	1.08935	-0.659882	0.509329	0.610283
Kineothrix MGBC158835	183.763	303.709	63.817	-2.24224	1.04037	-2.15523	0.0311442	0.0909099
UBA7173 MGBC128759	181.92	86.0366	277.803	1.69072	1.62242	1.0421	NA	NA
Ileibacterium valens	179.725	359.45	0	-10.6655	1.35163	-7.89079	3.00288e-15	2.16438e-13
CAG-115 MGBC157433	178.311	184.977	171.645	-0.102056	0.812512	-0.125605	0.900044	0.9329
Lachnospiraceae_NOV MGBC117495	177.854	298.941	56.7665	-2.38648	1.11305	-2.14408	0.0320262	0.092619
Lachnospiraceae_NOV MGBC143118	176.937	267.559	86.3142	-1.62566	1.10173	-1.47555	0.140065	0.242589
Acetatifactor MGBC125006	176.377	250.697	102.058	-1.29128	1.06322	-1.2145	0.224557	0.338279
Dorea MGBC116946	174.854	308.121	41.5867	-2.87911	1.32202	-2.17782	0.0294197	0.0869599
CAG-873 MGBC112867	174.373	270.874	77.8724	-1.79956	0.668339	-2.69259	0.00708992	0.0299123
Dorea MGBC000137	174.345	284.035	64.6542	-2.12624	1.11191	-1.91224	0.0558455	0.134104
UBA11940 MGBC134176	172.857	131.283	214.43	0.703538	0.74547	0.94375	0.345297	0.454415
CAG-485 MGBC127367	172.032	321.591	22.4721	-3.80871	0.933952	-4.07806	4.54139e-05	0.000413134
Muribaculum sp002473395	171.308	167.194	175.422	0.0635775	0.792158	0.0802587	0.936032	0.959586
Butyricicoccaceae_NOV MGBC165025	169.389	259.37	79.408	-1.69953	1.06886	-1.59005	0.111825	0.209141
Lachnospiraceae_NOV MGBC108720	168.996	264.504	73.4881	-1.84014	1.12767	-1.63181	0.102719	0.198003
Acetatifactor MGBC107450	168.656	283.974	53.3373	-2.40159	1.10089	-2.1815	0.0291464	0.0864246
UBA7173 MGBC152089	168.492	117.576	219.409	0.895563	0.717067	1.24893	0.211692	0.323155
UMGS1004 MGBC148030	167.973	87.4067	248.538	1.50494	0.795722	1.89128	0.0585866	0.139329
CAG-873 MGBC114452	166.29	137.751	194.829	0.495478	0.835099	0.593317	0.552969	0.648545
Eubacterium_F MGBC166763	165.504	301.608	29.3993	-3.34356	1.28223	-2.60762	0.00911747	0.0363535
Roseburia MGBC113951	165.467	195.834	135.1	-0.532246	1.0906	-0.488033	0.625527	0.70447
CAG-303 MGBC130214	165.021	290.816	39.2259	-2.87939	1.31809	-2.18452	0.0289239	0.0860372
Enterococcus_D gallinarum	163.962	143.323	184.602	0.363154	0.682071	0.532429	0.594429	0.674601
Alistipes finegoldii	163.717	26.8908	300.544	3.47882	0.837714	4.15275	3.28501e-05	0.000324006
CAG-95 MGBC101207	162.749	263.659	61.8384	-2.08325	1.12006	-1.85995	0.0628931	0.144085
Dorea muris	161.604	230.253	92.9542	-1.30119	0.831229	-1.56538	0.117494	0.214605
UBA11940 MGBC136074	158.118	95.8763	220.36	1.19405	0.843311	1.41591	0.156803	0.262365
Marseille-P3106 MGBC165060	157.026	206.618	107.434	-0.938185	1.11526	-0.841228	0.40022	0.506765
CAG-485 MGBC139270	156.623	83.4917	229.755	1.45555	0.819754	1.7756	0.0757996	0.161786
Eubacterium_R MGBC121343	154.496	199.457	109.534	-0.861062	1.08075	-0.796729	0.425608	0.529953
Acutalibacter MGBC164404	154.378	180.723	128.033	-0.492808	1.10945	-0.444192	0.656904	0.728424
Adlercreutzia MGBC165019	153.947	279.617	28.2775	-3.28222	0.994886	-3.29909	0.000969979	0.00578898
UBA5026 MGBC130809	153.676	118.027	189.324	0.685577	1.23283	0.556101	0.578142	0.664404
Enterocloster aldenensis	152.918	212.949	92.8869	-1.19125	1.17599	-1.01298	0.31107	0.424269
Acetatifactor MGBC105242	151.961	233.796	70.1256	-1.72902	1.08498	-1.5936	0.111026	0.208495
Paramuribaculum MGBC110562	149.503	53.0395	245.967	2.20789	0.859734	2.56811	0.0102255	0.0402575
Agathobacter MGBC143759	148.534	241.016	56.0516	-2.09749	1.37668	-1.52359	0.127612	0.226083
Enterocloster bolteae	147.914	242.474	53.3541	-2.17375	1.06841	-2.03456	0.0418951	0.110269
Roseburia MGBC104949	147.247	256.569	37.9249	-2.74671	1.3135	-2.09114	0.0365155	0.100632
UMGS268 MGBC104323	146.896	196.872	96.9209	-1.01679	1.08692	-0.93548	0.349541	0.458204
Intestinimonas butyriciproducens	145.974	164.294	127.654	-0.359526	1.10962	-0.324008	0.745932	0.808021
UBA7177 MGBC108922	145.931	127.774	164.087	0.364849	1.13644	0.321044	0.748177	0.809517
UBA7182 MGBC159988	145.093	236.727	53.4593	-2.13795	0.858724	-2.48968	0.0127859	0.0488994
Lachnospiraceae_NOV MGBC100174	144.298	218.478	70.1177	-1.63416	1.38461	-1.18023	0.237909	0.352165
COE1 MGBC117419	143.843	241.362	46.3236	-2.36796	1.06627	-2.22079	0.0263649	0.0809965
Acetatifactor MGBC140040	142.428	223.571	61.2852	-1.85791	1.10326	-1.68402	0.0921783	0.185744
UBA7173 sp002491305	140.821	215.005	66.636	-1.6807	1.0389	-1.61776	0.105714	0.201739
Lachnospiraceae_NOV MGBC128194	140.56	197.846	83.2742	-1.24222	1.16705	-1.06441	0.287143	0.399188
Lachnospiraceae_NOV MGBC111451	139.355	166.118	112.591	-0.562942	0.661457	-0.851063	0.394734	0.501336
Borkfalkiaceae_NOV MGBC129052	139.088	25.1663	253.01	3.33642	0.836579	3.98817	6.65851e-05	0.000583086
CAG-180 sp900540295	139.031	207.788	70.2741	-1.55535	1.08344	-1.43558	0.151123	0.256526
CAG-95 MGBC160000	138.789	210.863	66.7155	-1.65185	1.03605	-1.59437	0.110853	0.208495
Borkfalkiaceae_NOV MGBC135946	138.689	34.5069	242.871	2.81368	1.15634	2.43326	NA	NA
1XD42-69 MGBC139909	137.955	253.552	22.357	-3.48478	1.2817	-2.71887	0.00655062	0.0282854
UBA1394 MGBC164932	136.147	213.919	58.3746	-1.8632	1.06287	-1.75299	0.0796039	0.167729
14-2 MGBC116940	135.686	217.079	54.2933	-1.99206	1.36106	-1.46361	0.1433	0.246372
CAG-485 MGBC101100	135.634	226.868	44.399	-2.34764	0.731201	-3.21066	0.00132429	0.00752036
UBA3282 MGBC158728	134.558	161.709	107.408	-0.586102	1.09449	-0.535502	0.592303	0.674601
Lachnospiraceae_NOV MGBC103678	133.732	214.96	52.5048	-2.02254	1.01114	-2.00027	0.0454714	0.116412
UBA3700_NOV MGBC128953	133.275	81.4484	185.102	1.17694	0.751407	1.56631	0.117275	0.214605
Muricomes sp000509105	132.71	239.515	25.9044	-3.19142	1.27118	-2.5106	0.0120528	0.0462846
14-2 MGBC122324	128.376	196.477	60.2758	-1.69858	1.38853	-1.2233	0.221218	0.334865
UBA11940 MGBC123009	128.123	39.8726	216.373	2.4304	1.03435	2.34968	NA	NA
Dorea MGBC161213	127.496	210.405	44.5861	-2.22538	1.09041	-2.04086	0.0412652	0.109225
CHKCI006 MGBC163165	126.738	131.861	121.615	-0.111261	1.11545	-0.0997461	0.920546	0.947819
CAG-485 MGBC165708	126.485	219.491	33.4796	-2.71663	0.700983	-3.87546	0.000106422	0.000859633
UBA3700_NOV MGBC121002	125.78	79.5587	172.001	1.11302	0.709401	1.56896	0.116656	0.214605
Odoribacter MGBC105490	124.994	93.749	156.24	0.732007	0.739008	0.990528	0.321916	0.434008
Alistipes MGBC104726	124.065	145.855	102.275	-0.506263	1.15812	-0.437143	0.662008	0.731622
UMGS1004 MGBC152421	124.061	15.0066	233.115	3.93291	1.22929	3.19932	NA	NA
UBA11940 MGBC140398	123.908	80.0522	167.763	1.0635	1.64133	0.647946	0.51702	0.617918
Hungatella_A MGBC142608	123.136	155.636	90.6365	-0.773791	1.16691	-0.66311	0.50726	0.608582
Dorea MGBC118412	123.116	229.829	16.4023	-3.77975	1.21828	-3.10253	0.00191872	0.0103324
UBA3282 MGBC167064	122.737	212.496	32.9771	-2.66977	1.01337	-2.63454	0.0084251	0.0338812
Eubacterium_R MGBC101131	122.679	220.052	25.3049	-3.10269	1.27277	-2.43774	0.0147795	0.054954
Lachnospiraceae_NOV MGBC111861	120.475	210.879	30.0707	-2.78901	0.997087	-2.79716	0.00515541	0.0232241
CAG-95 MGBC129192	119.958	166.672	73.2445	-1.17947	1.04598	-1.12762	0.25948	0.372904
G11 MGBC143606	118.894	198.266	39.5214	-2.31167	1.08296	-2.13458	0.0327951	0.0939725
Eubacterium_J MGBC164303	118.666	164.108	73.2237	-1.1559	1.08406	-1.06627	0.286302	0.398685
Lachnospiraceae_NOV MGBC154526	118.348	194.872	41.8247	-2.21051	1.34328	-1.64561	0.0998446	0.1945
Alistipes MGBC143807	117.636	36.0371	199.236	2.45718	0.84387	2.9118	0.00359354	0.0171793
Mycoplasmoidaceae_NOV MGBC110633	117.547	29.6747	205.419	2.79402	0.927193	3.01342	0.00258323	0.0131548
Paraprevotella MGBC135601	117.472	12.2163	222.729	4.15539	1.0384	4.00171	6.28856e-05	0.000555885
Acetatifactor MGBC113460	117.035	185.543	48.5271	-1.92619	1.34668	-1.43032	0.152624	0.25721
Hungatella_A MGBC105340	116.709	136.418	96.999	-0.48652	1.12752	-0.431494	0.666109	0.735152
Kineothrix MGBC110941	116.653	206.388	26.9179	-2.92188	1.27705	-2.28799	0.022138	0.0721199
Eubacterium_G MGBC106873	116.193	224.821	7.56462	-4.85952	1.55694	-3.1212	NA	NA
Kineothrix MGBC139812	116.135	205.3	26.9705	-2.91136	1.27818	-2.27775	0.0227416	0.0734788
Lachnospiraceae_NOV MGBC100288	115.744	200.601	30.8857	-2.68539	1.30128	-2.06364	0.0390515	0.10668
UBA7173 MGBC164577	115.628	213.313	17.9443	-3.54446	1.22237	-2.89966	0.00373567	0.0176784
Paraprevotella MGBC133623	111.541	9.08361	213.999	4.51795	1.02935	4.38913	1.13806e-05	0.000136714
UBA9475 MGBC124762	110.437	134.581	86.2923	-0.63443	1.06945	-0.593229	0.553028	0.648545
Streptococcus MGBC000431	109.585	91.9205	127.25	0.464605	0.742682	0.625578	0.531592	0.628916
CAG-485 MGBC108044	109.25	203.617	14.882	-3.73952	1.19576	-3.12732	0.00176407	0.00955452
Lachnospiraceae_NOV MGBC154005	108.926	186.024	31.8282	-2.53381	1.30969	-1.93466	0.0530323	0.129698
Muribaculum MGBC161558	108.609	206.464	10.7536	-4.21504	1.15522	-3.64868	0.000263592	0.00189951
UBA7173 sp001915385	107.081	122.644	91.5178	-0.419284	0.713905	-0.587311	0.556995	0.65238
14-2 MGBC111479	106.383	157.02	55.7454	-1.48439	1.07072	-1.38634	0.165642	0.27134
Alistipes onderdonkii	103.365	11.3965	195.333	4.06375	1.0666	3.80999	0.000138974	0.00107619
ASF356 MGBC162170	102.99	146.921	59.0587	-1.30558	1.11884	-1.1669	0.243249	0.359073
1XD8-76 MGBC100084	102.93	185.845	20.0147	-3.19344	1.31616	-2.42634	0.0152521	0.0561674
Butyricicoccaceae_NOV MGBC151848	101.977	123.863	80.0921	-0.622959	1.0722	-0.581012	0.561233	0.654073
CAG-95 MGBC129275	101.882	182.34	21.4237	-3.0667	1.25311	-2.44728	0.014394	0.054604
Kineothrix MGBC100172	101.241	170.344	32.1378	-2.39203	1.07139	-2.23265	0.0255723	0.0798021
14-2 MGBC161624	100.888	165.563	36.213	-2.18087	1.32459	-1.64646	0.0996694	0.1945
Butyricicoccaceae_NOV MGBC135451	99.8446	135.663	64.0258	-1.07353	1.05163	-1.02082	0.307338	0.41979
Alistipes MGBC111863	98.2035	55.3941	141.013	1.33914	0.817948	1.6372	0.101589	0.196671
CAG-303 MGBC119292	96.7008	121.824	71.5779	-0.778721	0.747527	-1.04173	0.297537	0.410593
Gastranaerophilales_NOV MGBC142924	94.563	133.794	55.3321	-1.26304	1.08575	-1.16329	0.244711	0.359073
Duncaniella MGBC102213	94	151.436	36.5643	-2.03621	0.989279	-2.05828	0.0395634	0.107141
Eubacterium_F MGBC118394	93.2445	166.8	19.6891	-3.05417	1.06509	-2.86751	0.00413711	0.0191905
CAG-485 sp003979075	93.2292	169.249	17.2088	-3.26945	1.22651	-2.66566	0.0076838	0.0314398
Parabacteroides MGBC119115	93.0239	46.4027	139.645	1.57772	0.849533	1.85716	0.0632887	0.144576
Alistipes MGBC116833	90.9128	18.6711	163.154	3.12833	1.08627	2.87989	NA	NA
Ruminococcaceae_NOV MGBC110487	90.5734	126.506	54.6409	-1.19865	1.10178	-1.08792	0.276628	0.389775
1XD42-69 MGBC163511	90.3161	154.707	25.9249	-2.55269	1.01425	-2.51682	0.0118419	0.0456619
CAG-485 MGBC120897	88.8939	171.401	6.38725	-4.66427	1.09963	-4.24165	2.21878e-05	0.000231
Lachnospiraceae_NOV MGBC164045	88.6466	120.117	57.1762	-1.06086	1.05142	-1.00898	0.312984	0.425023
Paramuribaculum MGBC163836	88.474	106.47	70.4784	-0.605444	0.773941	-0.782287	0.434046	0.538049
UBA11940 MGBC105391	88.3881	44.7453	132.031	1.5546	0.758986	2.04825	0.0405352	0.108518
CAG-873 MGBC117087	87.461	155.362	19.5597	-2.958	0.940647	-3.14464	0.00166291	0.00907241
Eisenbergiella MGBC129248	86.0507	144.127	27.9748	-2.34963	1.30371	-1.80226	0.0715038	0.156064
CAG-873 sp001689415	85.8609	162.303	9.41865	-4.05105	1.14517	-3.53749	0.000403944	0.00270354
UBA11940 MGBC110736	85.8334	41.0303	130.636	1.66504	0.824105	2.02043	0.0433393	0.112179
Alistipes_A indistinctus	85.1308	9.12522	161.136	4.10089	0.98911	4.14604	3.38281e-05	0.000330176
UBA3818 MGBC109100	83.1956	116.069	50.3225	-1.19698	1.36924	-0.874193	0.382013	0.488998
UBA11940 MGBC156628	82.905	66.2003	99.6097	0.581505	0.847364	0.686251	0.492555	0.593218
CAG-552_NOV MGBC100320	81.7264	134.855	28.5973	-2.26723	1.16872	-1.93992	0.0523895	0.128842
1XD42-69 MGBC100967	81.5164	135.313	27.7201	-2.26703	1.00454	-2.25678	0.0240218	0.0762998
AF33-28 MGBC113244	81.4842	104.834	58.1341	-0.842285	1.05781	-0.796252	0.425886	0.529953
D16-63 MGBC165261	80.24	129.089	31.3915	-2.02931	1.06172	-1.91135	0.05596	0.134104
CAG-485 MGBC125215	80.166	150.091	10.2406	-3.82303	1.16003	-3.29563	0.000982006	0.00582367
Duncaniella MGBC140491	80.078	125.53	34.6257	-1.84053	1.00321	-1.83464	0.0665596	0.148503
Anaerostipes sp000508985	79.9629	130.971	28.9543	-2.16188	1.30117	-1.66149	0.0966148	0.191797
CAG-873 MGBC140522	79.9459	145.162	14.7297	-3.2605	0.923974	-3.52878	0.000417479	0.00277431
RC9 MGBC104799	79.5086	137.804	21.2136	-2.67852	1.26628	-2.11526	0.0344076	0.0968166
Lachnospiraceae_NOV MGBC123815	77.4694	130.828	24.111	-2.41353	1.00688	-2.39704	0.016528	0.0586619
Acetatifactor MGBC139669	76.1865	126.231	26.1424	-2.25609	1.31101	-1.72088	0.0852732	0.176894
ASF356 MGBC157731	73.5814	84.8122	62.3505	-0.440975	0.703834	-0.626532	0.530966	0.628916
Eubacterium_F MGBC130580	73.5507	123.595	23.5065	-2.37599	1.29484	-1.83497	0.0665107	0.148503
UBA7173 MGBC158299	73.5199	119.447	27.5932	-2.0956	0.994345	-2.10752	0.0350727	0.0983925
CAG-582 MGBC164624	73.3898	117.164	29.6157	-1.97171	1.34304	-1.4681	0.142078	0.244895
Dorea MGBC121214	73.1077	117.035	29.1799	-1.98877	1.30172	-1.5278	0.126561	0.225025
Acetatifactor MGBC100080	72.398	104.133	40.6628	-1.34703	1.35259	-0.995891	0.319303	0.431105
CAG-510 MGBC111722	72.229	121.702	22.7556	-2.39967	1.29529	-1.85261	0.0639386	0.145062
Lachnospiraceae_NOV MGBC108918	72.1594	107.195	37.1235	-1.5134	1.08254	-1.39802	0.162108	0.268367
CAG-95 MGBC140131	71.8403	106.147	37.5333	-1.48554	1.03599	-1.43393	0.151592	0.256535
P3_NOV MGBC110513	71.5014	13.8515	129.151	3.19148	1.05685	3.0198	0.00252945	0.0130727
UMGS1370 MGBC131995	70.627	82.7071	58.5469	-0.487758	1.0863	-0.449006	0.653427	0.725428
UBA1405 MGBC165041	70.3255	86.6803	53.9707	-0.672002	1.07394	-0.625733	0.53149	0.628916
Lachnospiraceae_NOV MGBC165061	70.2152	123.923	16.5074	-2.88189	1.27407	-2.26195	0.0237007	0.0757936
UBA7173 MGBC123817	69.2057	71.9307	66.4807	-0.104414	1.05981	-0.0985208	0.921519	0.947819
Tidjanibacter MGBC100163	68.289	101.728	34.8502	-1.53581	1.05663	-1.45351	0.146084	0.249327
1XD42-69 MGBC140196	68.1837	127.088	9.27961	-3.72438	1.18452	-3.14421	0.00166537	0.00907241
Eubacterium_F MGBC123461	68.0738	103.294	32.8541	-1.64059	1.34004	-1.22428	0.220846	0.334843
Acetatifactor MGBC107221	68.0284	120.903	15.1539	-2.9648	1.22423	-2.42177	0.0154453	0.0561828
UBA3282 MGBC108897	67.8616	102.458	33.2651	-1.61187	1.35967	-1.18549	0.235826	0.350188
Lachnospiraceae_NOV MGBC129207	67.611	101.127	34.0951	-1.5513	1.00639	-1.54145	0.123207	0.221584
CAG-873 MGBC111877	67.053	122.461	11.6448	-3.34224	0.907793	-3.68172	0.000231662	0.00169584
CAG-95 MGBC101044	66.7202	104.064	29.3766	-1.80634	1.09087	-1.65587	0.0977479	0.192012
UMGS1004 MGBC162943	66.3888	19.8237	112.954	2.48682	1.17306	2.11995	NA	NA
Acutalibacter MGBC162917	65.7527	106.642	24.8635	-2.07608	1.01065	-2.05421	0.0399556	0.107892
UBA7177 MGBC112108	65.6054	77.3767	53.8341	-0.512871	1.13148	-0.453276	0.65035	0.722869
Adlercreutzia caecimuris	65.2786	116.071	14.4864	-2.96862	1.22681	-2.41979	0.0155294	0.0561828
Cuneatibacter caecimuris	64.1108	103.889	24.3328	-2.06932	1.01622	-2.03629	0.0417216	0.110122
UBA11940 MGBC162824	64.1052	45.445	82.7654	0.857102	0.827901	1.03527	0.300542	0.412915
D16-63 MGBC165015	64.0262	107.33	20.7225	-2.34635	1.01585	-2.30973	0.0209029	0.0689647
Enterococcus_B hirae	63.6581	52.4273	74.8889	0.50596	0.75815	0.667361	0.504541	0.606097
Acutalibacter MGBC160578	61.8475	94.3118	29.3832	-1.66136	1.00902	-1.6465	0.0996601	0.1945
Lachnospiraceae_NOV MGBC105279	61.3169	87.3767	35.257	-1.29339	1.0188	-1.26952	0.204254	0.314263
Dorea MGBC166213	61.1636	104.809	17.5178	-2.55465	1.25868	-2.02963	0.0423938	0.110649
CAG-873 MGBC103294	61.0282	81.947	40.1095	-1.01987	1.06122	-0.961038	0.336533	0.444954
Emergencia MGBC000541	60.7504	80.3066	41.1943	-0.952669	1.36698	-0.696913	0.485857	0.587417
14-2 MGBC166828	60.671	104.562	16.7798	-2.60408	0.976594	-2.66649	0.00766477	0.0314398
CAG-552_NOV MGBC107581	60.219	28.375	92.063	1.68988	0.864081	1.9557	0.0505011	0.125516
CAG-873 MGBC103329	59.8088	105.436	14.1812	-2.85182	0.935614	-3.04807	0.00230313	0.0120808
Lachnospiraceae_NOV MGBC105404	59.1849	99.3655	19.0042	-2.36347	1.28679	-1.83672	0.0662512	0.148503
UBA3282 MGBC123502	58.4424	75.8754	41.0093	-0.877171	1.07925	-0.812758	0.416357	0.522258
CAG-873 MGBC103306	57.7137	95.1644	20.263	-2.2058	1.00419	-2.19659	0.0280498	0.0839753
Dorea MGBC110346	57.4591	94.1155	20.8026	-2.15576	1.28921	-1.67215	0.0944947	0.18857
CAG-873 MGBC140028	57.0791	112.085	2.07345	-5.5768	1.27404	-4.37724	1.2019e-05	0.000140772
Butyricimonas virosa	56.7802	18.4929	95.0675	2.33455	1.04958	2.22426	0.0261307	0.0808069
Acetatifactor MGBC132220	56.2162	88.1535	24.279	-1.84337	1.30524	-1.41229	0.157866	0.263571
CAG-1000_NOV MGBC155283	55.978	111.956	0	-8.9842	1.39944	-6.41983	1.36426e-10	6.72798e-09
CAG-510 MGBC100230	55.5716	82.5658	28.5773	-1.51561	1.32618	-1.14284	0.253103	0.36655
UBA11940 MGBC104908	55.2245	42.4554	67.9937	0.677938	0.75147	0.902149	0.366978	0.476258
UBA11940 MGBC112619	55.1381	51.0689	59.2073	0.210559	0.763761	0.275687	0.782788	0.840175
UBA7862 MGBC128010	54.8373	89.694	19.9807	-2.14416	1.28263	-1.67168	0.0945868	0.18857
Bacillus_AC sp001076885	53.7782	107.556	0	-8.92729	1.42316	-6.27286	3.54464e-10	1.58159e-08
UBA7182 MGBC158517	53.4711	86.4765	20.4658	-2.056	1.2775	-1.60939	0.107531	0.204374
Muribaculaceae_NOV MGBC147098	52.886	91.5399	14.2321	-2.64244	0.938511	-2.81556	0.00486919	0.0221477
UBA3700_NOV MGBC162486	52.8182	32.8361	72.8002	1.14027	0.748466	1.52348	0.127639	0.226083
Streptococcus sp002300045	52.6919	49.4262	55.9577	0.170758	0.921925	0.185219	0.853057	0.894088
Ruthenibacterium lactatiformans	52.662	69.6758	35.6482	-0.949767	1.08143	-0.878249	0.379809	0.487508
TF01-11 MGBC103936	51.3097	82.4317	20.1877	-2.00768	1.28219	-1.56582	0.11739	0.214605
UBA11940 MGBC150826	51.0483	27.4978	74.5988	1.4228	0.797777	1.78345	0.0745128	0.160134
CAG-274_NOV MGBC114079	50.8676	89.5263	12.209	-2.8361	1.21989	-2.32488	0.0200786	0.066715
CAG-632 MGBC143167	50.7783	79.5025	22.0541	-1.82284	1.01183	-1.80153	0.0716196	0.156064
Staphylococcus_A lentus	50.5597	101.119	0	-8.83678	1.45514	-6.07281	1.25691e-09	4.90719e-08
Adlercreutzia sp004793465	50.2726	84.9648	15.5803	-2.41894	1.25996	-1.91985	0.0548762	0.132866
UBA11963 MGBC100111	49.9925	46.8498	53.1353	0.171514	0.79476	0.215806	0.829139	0.877504
Lachnospiraceae_NOV MGBC111446	49.8494	90.9506	8.74812	-3.32868	1.22819	-2.71022	0.0067238	0.028768
Erysipelotrichaceae_NOV MGBC000527	49.473	92.3362	6.60974	-3.74425	1.2877	-2.9077	0.00364096	0.0173177
CAG-552_NOV MGBC157735	48.8228	14.109	83.5366	2.53517	1.29319	1.96039	NA	NA
CAG-873 MGBC143869	48.5512	92.3591	4.74332	-4.18111	1.1094	-3.7688	0.000164032	0.0012395
CAG-873 MGBC152734	48.4951	84.0054	12.9849	-2.67242	1.25406	-2.13102	0.0330877	0.094522
CAG-873 MGBC156312	48.0243	79.2974	16.7512	-2.20447	0.984611	-2.23892	0.025161	0.0788489
CAG-873 MGBC157102	47.9956	76.8094	19.1818	-1.98146	1.01061	-1.96066	0.0499192	0.1244
Ruminiclostridium_E MGBC147835	47.7944	44.5861	51.0028	0.204216	1.0576	0.193094	0.846885	0.889609
Mailhella MGBC101285	47.7372	81.331	14.1434	-2.49102	1.24914	-1.99419	0.0461318	0.117461
Ruminococcaceae_NOV MGBC113616	47.4398	54.5876	40.292	-0.436534	0.753735	-0.579161	0.562481	0.654362
Eubacterium_F MGBC128531	47.3796	81.0978	13.6614	-2.53674	1.27751	-1.98569	0.0470681	0.118876
UMGS1648 MGBC107952	47.2181	45.0578	49.3784	0.128793	0.768094	0.167678	0.866836	0.905155
CAG-485 MGBC123372	47.1328	88.5984	5.66727	-3.88376	1.13827	-3.41198	0.000644925	0.00405567
Clostridium_G cochlearium	47.0414	27.5266	66.5561	1.25772	0.875419	1.43671	0.1508	0.256443
CAG-127 sp002493625	46.9873	72.8476	21.1271	-1.76655	1.31396	-1.34444	0.178805	0.28787
CAG-603 MGBC108656	46.8906	68.0158	25.7654	-1.38548	1.34054	-1.03352	0.30136	0.413432
CAG-873 MGBC166434	46.8022	77.3675	16.2368	-2.21531	0.968446	-2.28749	0.0221671	0.0721199
UBA3818 MGBC143783	45.8425	61.5162	30.1688	-1.01418	1.34542	-0.753798	0.450971	0.552365
CAG-485 MGBC152290	45.417	88.0067	2.82743	-4.82957	1.34476	-3.59139	0.000328916	0.00228292
Amulumruptor sp900539915	45.3356	88.2238	2.44738	-5.0589	1.31298	-3.853	0.000116681	0.000918742
CAG-145 MGBC162508	44.5982	89.1963	0	-8.6549	1.43361	-6.03716	1.56855e-09	5.6528e-08
Duncaniella sp001689495	44.1165	74.6324	13.6007	-2.49715	1.08697	-2.29736	0.0215985	0.0707615
UBA7173 MGBC125952	43.9762	63.5849	24.3676	-1.36239	1.00905	-1.35017	0.176961	0.285391
Clostridium_Q symbiosum	43.9027	66.6258	21.1796	-1.63227	1.31615	-1.24019	0.214904	0.327424
Bilophila MGBC136875	43.6713	54.2308	33.1118	-0.695018	1.10933	-0.62652	0.530974	0.628916
UBA11940 MGBC109634	42.8986	17.6342	68.1631	1.92258	1.03166	1.86358	0.0623806	0.143261
UBA3700_NOV MGBC120929	42.5454	29.9546	55.1362	0.863809	0.805896	1.07186	0.283782	0.397465
UBA7182 MGBC132302	42.3998	72.0807	12.7189	-2.4723	1.2874	-1.92038	0.0548098	0.132866
Muribaculum MGBC110198	42.0898	76.13	8.04972	-3.17906	1.18127	-2.69123	0.00711895	0.0299123
Paramuribaculum MGBC135730	41.826	81.0131	2.63894	-4.79741	1.32241	-3.62777	0.000285877	0.0020293
NM07-P-09 sp004793925	41.7242	65.8347	17.6137	-1.8829	1.37358	-1.3708	0.170438	0.27774
NM07-P-09 sp004793665	41.3723	32.451	50.2936	0.639409	1.09499	0.58394	0.559261	0.652587
UMGS1370 MGBC165049	41.3246	57.1372	25.512	-1.14619	1.33403	-0.859191	0.390235	0.498161
Duncaniella sp002494015	40.7723	73.5629	7.98173	-3.14061	1.19158	-2.63567	0.00839706	0.0338812
CAG-552_NOV MGBC159740	40.7005	26.8073	54.5938	1.01801	0.835162	1.21893	0.22287	0.336822
UBA11940 MGBC129263	40.5933	15.831	65.3557	2.02478	1.53715	1.31723	NA	NA
Anaerovoracaceae_NOV MGBC119074	40.3647	21.1972	59.5322	1.48248	1.51393	0.979228	0.327467	0.438965
Butyrivibrio_A MGBC100164	40.3018	65.6895	14.9141	-2.10019	1.0238	-2.05137	0.0402308	0.10826
AM07-15 MGBC139400	40.2323	44.2975	36.1671	-0.276757	1.10035	-0.251517	0.801415	0.856243
Eubacterium_F MGBC120354	40.0619	50.6009	29.5229	-0.76463	1.37666	-0.555422	0.578606	0.664404
CAG-552_NOV MGBC137892	39.9391	12.1145	67.7637	2.44702	1.22271	2.00131	0.0453585	0.116412
Muribaculum sp003150235	39.6905	72.7032	6.67773	-3.37535	1.17211	-2.87971	0.00398038	0.0186481
CAG-873 sp003979155	39.6766	72.178	7.17523	-3.26165	1.17677	-2.7717	0.0055765	0.0248818
Dorea MGBC116935	39.5718	71.3534	7.79017	-3.13655	1.21589	-2.57964	0.00989032	0.0392679
Ruminococcus_E MGBC139800	39.4014	69.4582	9.34453	-2.8638	1.51672	-1.88815	0.059006	0.139967
CAG-873 sp002493945	39.2854	66.5618	12.009	-2.44451	1.26418	-1.93368	0.0531526	0.129698
Dorea MGBC116970	38.878	62.8061	14.9499	-2.04207	1.28342	-1.59112	0.111583	0.209106
Escherichia coli	38.628	44.2871	32.9688	-0.409021	1.09079	-0.374977	0.707677	0.775548
Alistipes MGBC104261	38.381	47.3644	29.3976	-0.673246	1.07553	-0.625968	0.531336	0.628916
CAG-873 MGBC124655	37.9914	73.0904	2.89235	-4.56375	1.35209	-3.37534	0.000737257	0.0046054
Lachnospiraceae_NOV MGBC119725	37.7047	57.737	17.6723	-1.68268	1.30334	-1.29105	0.196686	0.30767
COE1 MGBC139783	37.4063	64.3526	10.46	-2.58096	1.25353	-2.05896	0.0394981	0.107141
Borkfalkiaceae_NOV MGBC143601	36.2869	10.0341	62.5398	2.61928	1.78524	1.46719	NA	NA
UBA7173 MGBC109474	36.2039	68.1805	4.22729	-3.94472	1.40802	-2.80162	0.00508467	0.0230161
Duncaniella MGBC103508	36.1111	72.2222	0	-8.35006	1.42829	-5.84618	5.02993e-09	1.74557e-07
CAG-873 MGBC106841	36.0794	61.2122	10.9467	-2.45619	1.25928	-1.95047	0.0511199	0.126051
1XD8-76 MGBC129284	35.7702	57.8451	13.6954	-2.04744	1.29737	-1.57815	0.114532	0.212507
UBA11940 MGBC157705	35.2678	16.6021	53.9335	1.68389	1.71029	0.984563	0.324839	0.437197
Prevotellamassilia sp002933955	35.1404	16.2266	54.0541	1.72516	1.00268	1.72055	0.085332	0.176894
UBA11940 MGBC105190	35.0765	24.0957	46.0573	0.917819	0.933835	0.982849	0.325682	0.437197
Anaerotignum MGBC109121	34.358	51.6619	17.0541	-1.57239	1.04378	-1.50644	0.131954	0.231972
CAG-873 MGBC152050	34.2785	61.7711	6.78584	-3.13153	1.47513	-2.12288	0.0337637	0.0954435
Lachnospiraceae_NOV MGBC139511	34.1166	56.4876	11.7455	-2.22774	1.26763	-1.7574	0.0788491	0.166776
ASF356 MGBC150949	33.9944	17.9043	50.0845	1.48275	1.66808	0.888893	0.374061	0.481449
CAG-590 MGBC127878	33.4384	52.8043	14.0724	-1.8771	1.30933	-1.43364	0.151676	0.256535
CAG-115 MGBC102041	33.0119	47.3069	18.7168	-1.31414	1.31903	-0.996292	0.319108	0.431105
UMGS1217 MGBC163973	32.9462	65.8923	0	-8.22143	1.84895	-4.44653	8.72673e-06	0.000106194
Parabacteroides merdae	32.2843	13.6292	50.9394	1.86542	1.11689	1.67019	0.0948819	0.188757
CAG-552_NOV MGBC143965	32.1343	22.7027	41.5658	0.859358	0.889535	0.966075	0.334007	0.443292
Duncaniella MGBC110670	32.0396	59.0269	5.05232	-3.45203	1.16919	-2.9525	0.0031521	0.0154634
CAG-485 sp002493515	31.9192	56.6971	7.14124	-2.92343	1.19679	-2.44273	0.0145768	0.0546834
CAG-510 MGBC100069	31.8303	53.4014	10.2591	-2.33439	1.24623	-1.87317	0.0610454	0.142744
Dorea MGBC113809	31.4501	59.5628	3.33733	-4.07666	1.39943	-2.91308	0.0035788	0.0171793
P3_NOV MGBC139916	30.9964	37.6837	24.309	-0.656732	1.17723	-0.557864	0.576937	0.664116
Odoribacter MGBC110565	30.7956	36.3535	25.2377	-0.560104	0.867643	-0.645546	0.518573	0.618985
UBA3700_NOV MGBC107029	29.7731	23.0849	36.4613	0.658395	0.841754	0.78217	0.434114	0.538049
Duncaniella MGBC142302	29.554	53.6434	5.46454	-3.25527	1.23152	-2.64328	0.00821066	0.0333047
UBA11940 MGBC152987	29.3021	20.4473	38.1569	0.874102	1.16325	0.751429	0.452395	0.553386
UBA7173 sp900555165	29.2376	50.2873	8.18799	-2.59247	1.2579	-2.06094	0.0393087	0.10707
Lachnospiraceae_NOV MGBC120314	28.8284	41.749	15.9079	-1.36638	1.31469	-1.03932	0.298656	0.411531
Limosilactobacillus MGBC000480	28.2058	56.4116	0	-7.99722	1.48073	-5.40086	6.63216e-08	1.88313e-06
CAG-485 MGBC120460	27.8031	46.6977	8.90853	-2.35388	1.26807	-1.85626	0.0634161	0.144576
Clostridioides difficile	27.7862	41.1381	14.4344	-1.47744	1.03503	-1.42744	0.153453	0.258143
Eubacterium_J MGBC139512	27.6758	55.3516	0	-7.96632	1.46434	-5.44021	5.32165e-08	1.55824e-06
Lachnospiraceae_NOV MGBC110096	27.3916	38.4801	16.3032	-1.2095	1.03765	-1.16562	0.24377	0.359073
Paramuribaculum sp001689535	27.2313	48.2113	6.25128	-2.87671	1.21868	-2.36052	0.0182495	0.062181
UBA1436 MGBC103454	26.8232	34.7081	18.9383	-0.839419	1.0825	-0.775442	0.438078	0.540726
Desulfovibrio MGBC000161	26.2872	39.2529	13.3215	-1.52885	1.3179	-1.16006	0.246024	0.359073
CAG-485 sp001701295	25.7766	49.3284	2.22489	-4.35985	1.38354	-3.15123	0.00162585	0.00906972
Paramuribaculum MGBC101403	25.5915	44.8138	6.36923	-2.78309	1.25287	-2.22138	0.0263253	0.0809965
CAG-552_NOV MGBC108895	25.579	16.6517	34.5063	1.04895	0.818498	1.28156	0.199997	0.309726
CAG-873 MGBC142695	25.3654	47.6161	3.11484	-3.85087	1.43038	-2.69221	0.00709809	0.0299123
CAG-485 MGBC127629	25.1845	50.3691	0	-7.82859	1.48392	-5.27561	1.32318e-07	3.54235e-06
UMGS268 MGBC122639	24.8426	49.6852	0	-7.81527	1.51652	-5.15342	2.55783e-07	6.30706e-06
UMGS1370 MGBC165045	24.7485	43.1437	6.35326	-2.69226	1.21977	-2.20718	0.0273015	0.0827881
TF01-11 MGBC118028	24.6309	41.453	7.8087	-2.35105	1.253	-1.87634	0.0606084	0.142331
TF01-11 MGBC143594	24.3275	40.8649	7.79017	-2.33921	1.26514	-1.84896	0.0644631	0.145898
CAG-873 MGBC105056	23.9279	41.966	5.88975	-2.76515	1.23904	-2.23169	0.0256355	0.0798021
CAG-1000_NOV MGBC139354	23.7998	47.5996	0	-7.75346	1.52767	-5.07536	3.86762e-07	8.62847e-06
Lachnospiraceae_NOV MGBC140009	23.7277	36.9923	10.4631	-1.77889	1.28524	-1.3841	0.166328	0.271988
Odoribacter MGBC152178	23.7154	10.5504	36.8804	1.76233	1.08059	1.6309	0.102911	0.198003
UBA3282 MGBC111450	23.6906	34.588	12.7932	-1.40628	1.09349	-1.28604	0.198427	0.309617
CAG-115 MGBC143865	23.2591	35.0264	11.4919	-1.56069	1.02739	-1.51908	0.128743	0.227608
Lachnospiraceae_NOV MGBC123224	22.8317	39.6871	5.97627	-2.65661	1.22939	-2.16091	0.0307021	0.0901814
UMGS1217 MGBC162267	22.8235	36.5034	9.14364	-1.97401	1.64992	-1.19642	0.231532	0.345454
Muricomes intestini	22.5278	39.7159	5.33973	-2.8465	1.51093	-1.88394	0.0595725	0.140603
UBA11940 MGBC104814	22.5225	18.0555	26.9894	0.574287	1.48697	0.386214	0.699338	0.767306
Adlercreutzia mucosicola	22.4199	36.6387	8.20116	-2.10662	1.29089	-1.63191	0.102698	0.198003
CAG-267 MGBC103325	21.6003	28.8532	14.3474	-0.977923	1.35911	-0.719529	0.471815	0.572656
UMGS1815 MGBC120887	21.5491	27.0019	16.0964	-0.720782	1.356	-0.531552	0.595037	0.674601
Alistipes sp002358415	21.3117	21.223	21.4004	0.0426459	1.15747	0.036844	0.970609	0.982565
14-2 MGBC140115	21.3109	32.6563	9.9656	-1.67015	1.30888	-1.27601	0.201952	0.311233
Lactiplantibacillus plantarum	20.2097	38.1945	2.22489	-3.99242	1.43641	-2.77945	0.00544519	0.0244122
UBA5026 MGBC122606	19.9617	28.3289	11.5946	-1.2431	1.08909	-1.14141	0.253699	0.366846
UMGS1004 MGBC141815	19.9444	5.64955	34.2393	2.55117	1.49929	1.70159	0.0888325	0.181764
CAG-873 MGBC160006	19.7739	36.3433	3.20442	-3.39822	1.45551	-2.33474	0.0195572	0.0654469
Eubacterium_R MGBC118047	19.6505	37.0761	2.22489	-3.95016	1.43419	-2.75428	0.00588207	0.0261209
UMGS1217 MGBC121705	19.5333	35.7292	3.33733	-3.35593	1.58132	-2.12224	0.0338177	0.0954435
COE1 MGBC110218	19.4795	30.2078	8.75118	-1.74016	1.30412	-1.33436	0.182085	0.291126
UBA11940 MGBC115043	19.2415	9.46539	29.0176	1.58489	1.75929	0.900865	0.36766	0.476483
Muribaculum MGBC123065	19.1405	33.9487	4.33233	-2.87402	1.2254	-2.34538	0.0190076	0.0640653
M3 sp001689445	19.1229	38.2457	0	-7.43254	1.51536	-4.90481	9.35167e-07	1.71814e-05
Desulfovibrio MGBC159935	18.9739	32.0905	5.85733	-2.44666	1.57409	-1.55434	0.120104	0.218096
Lachnospira MGBC143173	18.788	29.9897	7.58621	-1.92836	1.28397	-1.50188	0.133129	0.232956
Mucispirillum MGBC140179	18.3923	31.5098	5.27481	-2.50274	1.26532	-1.97796	0.0479333	0.12009
Desulfovibrio MGBC129232	18.3429	27.1311	9.55462	-1.46353	1.32281	-1.10638	0.268563	0.381278
CAG-485 MGBC125399	18.0494	36.0987	0	-7.34844	1.5336	-4.79163	1.6543e-06	2.768e-05
CAG-611_NOV MGBC137871	18.0144	36.0289	0	-7.34984	1.54659	-4.7523	2.01117e-06	3.19401e-05
Weissella confusa	17.9354	35.8707	0	-7.34594	1.86587	-3.937	8.25067e-05	0.000690257
CAG-485 MGBC129154	17.9121	30.3949	5.42931	-2.40304	1.27634	-1.88275	0.0597336	0.140629
CAG-485 MGBC113609	17.8829	35.7657	0	-7.33628	1.52952	-4.79647	1.61488e-06	2.75116e-05
Erysipelatoclostridiaceae_NOV MGBC113645	17.4459	17.9827	16.9091	-0.0845488	1.97177	-0.0428797	0.965797	0.982037
ASF356 sp000364165	17.2205	25.1953	9.24562	-1.42286	1.62218	-0.877125	0.380419	0.487623
UBA7173 sp900548705	16.9509	33.9019	0	-7.25921	1.53829	-4.71902	2.36985e-06	3.70091e-05
UBA5578 MGBC118066	16.943	33.8861	0	-7.25931	1.58574	-4.57787	4.69733e-06	6.28772e-05
UBA11940 MGBC122917	16.8649	11.3061	22.4238	0.958304	1.73218	0.553235	0.580102	0.665307
Rodentibacter pneumotropicus	16.5288	10.7717	22.2858	1.04768	1.67148	0.626801	0.53079	0.628916
Prevotellamassilia MGBC162806	16.4612	13.8781	19.0443	0.458473	1.36562	0.335724	0.737079	0.800281
Eubacterium_F MGBC100342	16.2793	32.5586	0	-7.20459	1.56055	-4.6167	3.89893e-06	5.45268e-05
CAG-485 MGBC119608	16.2722	32.5444	0	-7.20431	1.56416	-4.60586	4.10771e-06	5.66018e-05
UBA3282 MGBC143782	15.9247	25.7526	6.09678	-2.01292	1.29288	-1.55693	0.119488	0.217398
CAG-552_NOV MGBC158472	15.5711	7.29281	23.8494	1.65162	1.17403	1.4068	0.159487	0.264537
Duncaniella MGBC157936	15.562	25.1628	5.96131	-2.05912	1.60639	-1.28183	0.199901	0.309726
Stenotrophomonas maltophilia_AO	15.4955	4.50032	26.4907	2.50663	1.36631	1.8346	0.066565	0.148503
Erysipelotrichaceae_NOV MGBC139950	15.4633	25.4633	5.46331	-2.14746	1.32084	-1.62583	0.103986	0.199661
UMGS1217 MGBC134914	15.3888	26.5503	4.22729	-2.61446	1.92343	-1.35927	0.174061	0.281684
Erysipelatoclostridiaceae_NOV MGBC140090	15.3325	22.2105	8.45457	-1.36631	1.65826	-0.823938	0.409975	0.516574
UMGS1004 MGBC152639	15.317	9.63734	20.9967	1.07793	1.17965	0.913771	0.360837	0.469589
UBA11517 MGBC114398	15.0156	10.4723	19.5589	0.876719	1.70547	0.514063	0.607208	0.686314
Paramuribaculum MGBC110834	14.495	28.9899	0	-7.02996	1.60521	-4.37946	1.18976e-05	0.000140772
Brachyspira MGBC110401	14.13	24.7001	3.55982	-2.72895	1.55702	-1.75268	0.0796578	0.167729
Ruminococcus MGBC103721	13.9301	27.8601	0	-6.9737	1.99408	-3.4972	0.000470177	0.00303832
Parvibacter MGBC000220	13.7094	20.5865	6.83223	-1.5283	1.37446	-1.11193	0.266168	0.378828
UMGS1217 MGBC108787	13.4692	20.2081	6.73025	-1.52915	1.36731	-1.11837	0.26341	0.376243
Ruminiclostridium_E MGBC108887	13.3297	23.6435	3.01593	-2.86832	1.53674	-1.8665	0.0619716	0.142794
Lachnospiraceae_NOV MGBC131886	13.044	26.088	0	-6.87794	1.60209	-4.29309	1.76203e-05	0.000189773
UMGS1880 MGBC160026	12.758	5.60575	19.9102	1.77665	1.49607	1.18754	0.235015	0.349538
Bacillus_A cereus	12.3955	24.7909	0	-6.81053	1.61272	-4.22302	2.41053e-05	0.000248205
Bilophila MGBC136929	12.3887	17.9451	6.83223	-1.3357	1.37443	-0.971825	0.331138	0.44136
Limosilactobacillus MGBC123951	12.3285	24.657	0	-6.80677	1.93866	-3.51106	0.000446319	0.00294508
Microbacterium sp003293595	12.2729	8.47975	16.0661	0.874453	1.49214	0.586039	0.557849	0.652565
Parvibacter MGBC164983	12.23	21.7901	2.66987	-2.94284	1.57132	-1.87285	0.0610888	0.142744
ASF356 MGBC120805	12.1008	24.2015	0	-6.77519	1.62199	-4.17709	2.95262e-05	0.000294319
CAG-873 sp002491245	11.8749	19.6028	4.1469	-2.19231	1.88965	-1.16017	0.245981	0.359073
D16-63 MGBC126105	11.7039	18.2195	5.18829	-1.73542	1.37866	-1.25877	0.208113	0.318631
Muribaculum MGBC165515	11.662	19.3164	4.00765	-2.25932	1.64303	-1.37509	0.169102	0.276043
CAG-41 MGBC107251	11.6084	18.285	4.93181	-1.81472	1.35435	-1.33992	0.180272	0.289734
UBA3700_NOV MGBC104832	11.592	6.29979	16.8841	1.36899	1.4751	0.928067	0.353373	0.461157
Ruminococcus_E sp002493635	11.5414	18.117	4.96581	-1.8255	1.64238	-1.11149	0.266355	0.378828
CAG-552_NOV MGBC162832	11.3228	5.07205	17.5736	1.73204	1.44648	1.19741	0.231145	0.345427
UMGS995 MGBC143456	11.2737	22.5473	0	-6.67202	1.64998	-4.04369	5.26163e-05	0.000474053
Streptococcus oralis	11.1938	19.7178	2.66987	-2.80172	1.58167	-1.77137	0.0764996	0.162909
CAG-115 MGBC113373	11.1915	13.4279	8.95514	-0.5666	1.66884	-0.339517	0.73422	0.799016
Paeniclostridium sordellii	10.9544	21.9088	0	-6.62946	2.01921	-3.2832	0.00102636	0.00604842
D16-34 MGBC000134	10.8367	18.5586	3.11484	-2.50765	1.64071	-1.52839	0.126416	0.225025
Paramuribaculum MGBC159717	10.7102	12.5333	8.88715	-0.480712	1.6866	-0.285019	0.77563	0.834403
Duncaniella MGBC142332	10.5691	21.1381	0	-6.5787	1.65488	-3.97534	7.028e-05	0.000609744
CAG-485 MGBC165885	10.4946	20.9891	0	-6.56568	1.65772	-3.96067	7.47384e-05	0.000642476
UBA3700_NOV MGBC100798	10.4371	0	20.8742	7.228	2.76735	2.61188	NA	NA
Eubacterium_F MGBC113289	10.1958	20.3915	0	-6.52609	1.66454	-3.92066	8.8305e-05	0.000725805
CAG-873 MGBC128419	9.91509	19.8302	0	-6.48587	1.6827	-3.85445	0.000115991	0.000918742
COE1 MGBC166178	9.84651	17.8081	1.88496	-3.13909	1.86637	-1.68193	0.0925831	0.18616
COE1 MGBC142918	9.60109	19.2022	0	-6.4377	1.69166	-3.80555	0.000141489	0.00108669
Parvibacter caecicola	9.53578	16.6211	2.45044	-2.68387	1.89188	-1.41863	0.156008	0.261501
Ruminococcus MGBC100158	9.43335	15.9744	2.89235	-2.41822	1.91656	-1.26175	0.207038	0.317503
Limosilactobacillus MGBC000370	9.28547	18.5709	0	-6.38606	1.6997	-3.75717	0.000171848	0.00128817
Pseudomonas_E fluorescens_BA	9.16201	8.09887	10.2252	0.344863	1.71591	0.20098	0.840714	0.886107
Helicobacter_A bilis	9.0561	18.1122	0	-6.35468	1.70152	-3.7347	0.000187936	0.00139759
UBA11963 MGBC127997	9.00177	5.35251	12.651	1.19747	2.38937	0.501164	0.616256	0.695701
14-2 MGBC117436	8.98607	17.9721	0	-6.35197	2.01688	-3.1494	0.00163604	0.00907081
Ruminococcus MGBC117829	8.81052	7.68944	9.93161	0.378958	1.73857	0.217971	0.827452	0.877421
Rikenella MGBC105593	8.70642	14.743	2.66987	-2.41481	1.93378	-1.24875	0.211758	0.323155
Allobaculum MGBC113668	8.61469	14.337	2.89235	-2.26351	1.94774	-1.16212	0.245187	0.359073
Ruminococcaceae_NOV MGBC105346	8.56033	9.29343	7.82723	-0.230811	1.71971	-0.134215	0.893233	0.926865
D16-63 sp003612475	8.50336	7.41812	9.58861	0.375172	1.74473	0.215032	0.829742	0.877504
CAG-873 MGBC123773	8.35959	16.7192	0	-6.24815	2.03938	-3.06375	0.00218581	0.0116369
14-2 MGBC139665	8.18897	16.3779	0	-6.21887	2.0613	-3.01697	0.00255315	0.0130727
UBA3700_NOV MGBC118395	8.13182	7.17252	9.09111	0.349018	1.74778	0.199693	0.841721	0.886171
Paramuribaculum MGBC166390	8.08512	16.1702	0	-6.19978	2.05389	-3.01856	0.00253982	0.0130727
Mailhella MGBC107932	8.02155	7.32898	8.71412	0.257256	1.75321	0.146734	0.883342	0.918636
UBA1394 sp900066845	7.96907	6.31553	9.62261	0.613013	2.05624	0.298123	0.765609	0.82647
Oceanobacillus caeni	7.82212	15.6442	0	-6.15208	2.06162	-2.9841	0.00284416	0.0141754
Paenibacillus_A barengoltzii	7.78391	8.97354	6.59428	-0.422826	1.73731	-0.24338	0.807711	0.861007
Faecalibaculum MGBC163852	7.65502	9.26578	6.04426	-0.59218	1.73551	-0.341213	0.732943	0.798567
Anaerosalibacter_A massiliensis	7.60855	11.2123	4.0048	-1.45792	2.03933	-0.714899	0.474671	0.574634
Muribaculum MGBC113320	7.60511	13.3253	1.88496	-2.72917	1.95438	-1.39644	0.162583	0.268678
CAG-873 sp900555715	7.52556	11.9683	3.08281	-1.9569	2.00995	-0.97361	0.33025	0.44136
Lachnospira MGBC129270	7.51432	15.0286	0	-6.09432	2.07508	-2.93691	0.00331496	0.0160109
Alistipes MGBC103317	7.36598	2.21394	12.518	2.47533	2.32174	1.06615	0.286356	0.398685
Ligilactobacillus MGBC161554	7.27354	14.5471	0	-6.04745	2.09832	-2.88204	0.00395107	0.0186038
UMGS995 MGBC131677	7.25224	14.5045	0	-6.03065	1.79256	-3.36427	0.000767468	0.0046696
Bacillus_AK MGBC000539	7.06242	7.05159	7.07325	0.0202568	1.76276	0.0114915	0.990831	0.992987
Desulfovibrio MGBC126123	6.68486	8.6264	4.74332	-0.832213	1.76781	-0.470758	0.637813	0.714021
Christensenellales_NOV MGBC129327	6.67548	10.712	2.63894	-1.95938	2.01454	-0.972621	0.330742	0.44136
CAG-582 MGBC156923	6.48706	12.9741	0	-5.88192	2.536	-2.31937	0.0203752	0.0674613
CAG-873 MGBC108027	6.45857	12.9171	0	-5.87559	2.15134	-2.73113	0.00631171	0.0277656
UBA5578 MGBC165900	6.41845	12.8369	0	-5.86843	2.15116	-2.72803	0.00637143	0.0278973
UMGS995 MGBC114289	6.40637	10.3654	2.44738	-2.03885	2.07327	-0.9834	0.325411	0.437197
Duncaniella MGBC127601	6.28326	9.0067	3.55982	-1.31867	2.42682	-0.543372	0.586874	0.669794
CAG-582 MGBC102277	6.15402	8.52574	3.78231	-1.14796	2.08996	-0.549273	0.582818	0.666789
Allobaculum MGBC119653	6.11338	9.11191	3.11484	-1.5149	2.069	-0.732192	0.464051	0.565431
CAG-475 MGBC124771	5.95497	9.24007	2.66987	-1.74966	2.06591	-0.846923	0.397038	0.503416
Sphingomonas olei	5.81278	9.17818	2.44738	-1.86135	2.07269	-0.898032	0.369168	0.477118
CAG-552_NOV MGBC105282	5.72813	4.60551	6.85076	0.57276	2.12048	0.270108	0.787077	0.843811
UBA1191 MGBC123563	5.66629	11.3326	0	-5.68857	2.22594	-2.55558	0.0106011	0.0415618
CAG-552_NOV MGBC129342	5.11972	1.38371	8.85572	2.61536	2.86664	0.912343	0.361588	0.469914
UBA2730 MGBC103219	5.10943	10.2189	0	-5.53859	2.64493	-2.09404	0.0362564	0.100213
Parvibacter MGBC165935	5.07036	7.02588	3.11484	-1.14377	2.14579	-0.533029	0.594014	0.674601
Enterococcus_B faecium	5.02241	10.0448	0	-5.51421	2.25251	-2.44803	0.014364	0.054604
Borkfalkiaceae_NOV MGBC162829	4.95653	1.6899	8.22317	2.21454	2.88441	0.767762	0.442629	0.544997
CAG-594 MGBC119771	4.95192	7.6419	2.26195	-1.69465	2.12529	-0.797373	0.425235	0.529953
Brachyspira MGBC162742	4.92063	6.72642	3.11484	-1.09115	2.49705	-0.436975	0.66213	0.731622
UBA3789 MGBC165561	4.91279	9.82558	0	-5.48463	2.27396	-2.41193	0.0158685	0.0567512
Helicobacter_C japonicus	4.81746	1.1266	8.50833	2.84829	2.47227	1.1521	0.249281	0.36326
Actinomyces MGBC000565	4.79087	5.79943	3.78231	-0.604264	2.51953	-0.239832	0.81046	0.861977
UBA11940 MGBC139654	4.67488	1.1266	8.22317	2.78167	2.89895	0.959545	0.337284	0.44512
Longicatena caecimuris	4.61468	9.22936	0	-5.3925	2.30619	-2.33827	0.0193732	0.0650633
UBA1381_NOV MGBC113686	4.52643	9.05286	0	-5.36646	2.30434	-2.32885	0.0198668	0.0662463
Mailhella MGBC110551	4.4445	6.25007	2.63894	-1.20916	2.53036	-0.477863	0.632747	0.711746
UMGS1217 MGBC143693	4.2874	8.5748	0	-5.28555	2.77132	-1.90723	0.0564908	0.13503
Eubacterium_R MGBC100127	4.2324	4.50639	3.95841	-0.177931	2.96112	-0.0600891	NA	NA
Ruminococcus_C MGBC120363	4.21352	8.42703	0	-5.26229	2.33874	-2.25005	0.0244458	0.0771235
Longibaculum muris	4.06764	3.46301	4.67226	0.430217	2.60344	0.165249	0.868748	0.905469
Ruminococcus sp002362135	3.98711	5.08186	2.89235	-0.796569	2.59624	-0.306816	0.758983	0.820262
Erysipelatoclostridium ramosum	3.7908	1.35192	6.22969	2.16895	2.98876	0.725703	0.468021	NA
CAG-611_NOV MGBC162581	3.70906	7.41812	0	-5.07996	2.42628	-2.09373	0.0362843	NA
Gastranaerophilales_NOV MGBC162268	3.41346	6.82692	0	-4.95955	2.46564	-2.01147	0.0442762	NA
Citrobacter_A rodentium	3.27487	2.76743	3.78231	0.45184	3.11974	0.144833	0.884843	NA
Senegalia MGBC000499	3.23769	6.47539	0	-4.88212	2.92423	-1.66954	0.0950109	NA
Muribaculaceae_NOV MGBC153228	3.08647	6.17293	0	-4.81346	2.96015	-1.62609	0.103931	NA
CAG-475 MGBC105284	3.02057	6.04114	0	-4.78447	2.55382	-1.87346	0.0610052	NA
D16-63 MGBC164018	2.90368	1.80255	4.0048	1.13564	3.18302	0.356782	0.721255	NA
Allobaculum MGBC100415	2.77115	5.54231	0	-4.65884	3.04975	-1.52761	0.126609	NA
Cutibacterium acnes	2.74054	5.48107	0	-4.64271	3.05603	-1.51919	0.128714	NA
D16-63 MGBC120343	2.64868	5.29737	0	-4.59311	3.08353	-1.48956	0.13634	NA
Savagella sp000270205	2.62415	5.2483	0	-4.54387	3.39623	-1.33791	0.180924	NA
CAG-822 MGBC127554	2.61004	5.22007	0	-4.57004	3.10888	-1.47	0.141563	NA
Gastranaerophilales_NOV MGBC159851	2.55869	5.11738	0	-4.54396	3.11375	-1.45932	0.144477	NA
D16-63 MGBC166049	2.54771	5.09541	0	-4.5374	2.68046	-1.69277	0.0904995	NA
Enterobacter himalayensis	2.44738	0	4.89475	5.16133	3.4042	1.51616	0.129478	NA
Paraclostridium bifermentans	2.2899	4.5798	0	-4.38409	3.21102	-1.36532	0.172151	NA
CAG-41 MGBC132292	2.21768	4.43535	0	-4.33279	3.26239	-1.3281	0.184144	NA
D16-34 MGBC100369	2.0952	4.19039	0	-4.25635	3.29615	-1.29131	0.196597	NA
51-20 MGBC160833	2.02601	4.05202	0	-4.20812	3.32967	-1.26383	0.206293	NA
Klebsiella pneumoniae	2.0024	0	4.0048	4.87453	3.40873	1.43001	0.152714	NA
Staphylococcus warneri	1.97154	3.94309	0	-4.17018	3.4	-1.22652	NA	NA
Clostridium chromiireducens	1.96968	3.93936	0	-4.16751	3.35805	-1.24105	0.214587	NA
Clostridium_P perfringens	1.93111	3.86223	0	-4.1394	3.38226	-1.22386	0.221006	NA
Enterococcus_A xiangfangensis	1.91936	3.83872	0	-4.12454	3.40053	-1.21291	0.225164	NA
Helicobacter_D apodemus	1.80255	3.60511	0	-4.0422	3.40152	-1.18835	NA	NA
UBA7057 MGBC119928	1.80255	3.60511	0	-4.0422	3.40152	-1.18835	NA	NA
Christensenellales_NOV MGBC116941	1.78293	3.56586	0	-4.02409	3.40175	-1.18295	0.23683	NA
Clostridium_F tepidum	1.75722	3.51444	0	-4.00361	3.40201	-1.17684	0.239261	NA
Garciellaceae_NOV MGBC000568	1.72964	3.45929	0	-3.97914	3.40233	-1.16954	0.242188	NA
Helicobacter_C MGBC103445	1.71865	3.4373	0	-3.97235	3.40242	-1.16751	0.243005	NA
UBA5026 MGBC103251	1.6899	3.37979	0	-3.95012	3.40271	-1.16088	NA	NA
Escherichia flexneri	1.67518	3.35035	0	-3.93553	3.4029	-1.15652	0.247468	NA
UBA5026 MGBC111601	1.57724	3.15447	0	-3.85174	3.40406	-1.13152	0.257838	NA
Gastranaerophilales_NOV MGBC110388	1.51904	3.03809	0	-3.79539	3.40487	-1.11469	0.264981	NA
Alistipes MGBC125940	1.42415	2.84829	0	-3.70387	3.40626	-1.08737	0.276872	NA
Granulicatella adiacens	1.40825	2.81649	0	-3.69031	3.40647	-1.08332	0.278665	NA
CAG-611_NOV MGBC119817	1.29559	2.59117	0	-3.57167	3.40842	-1.0479	0.294687	NA
Paenibacillus amylolyticus	1.24534	2.49069	0	-3.50976	3.40951	-1.0294	0.30329	NA
Clostridium paraputrificum	1.18293	2.36585	0	-3.44238	3.41074	-1.00928	0.312841	NA
Paramuribaculum MGBC119341	1.10697	2.21394	0	-3.3418	3.41268	-0.979231	0.327466	NA
CAG-594 MGBC118889	1.01394	2.02787	0	-3.22368	3.41513	-0.943939	0.345201	NA
CAG-611_NOV MGBC117562	1.01394	2.02787	0	-3.22368	3.41513	-0.943939	0.345201	NA
UBA5578 MGBC122614	1.01394	2.02787	0	-3.22368	3.41513	-0.943939	0.345201	NA
D16-63 MGBC163016	0.99837	1.99674	0	-3.18288	3.41603	-0.931749	0.351467	NA
CAG-1000_NOV MGBC119269	0.901277	1.80255	0	-3.05691	3.41895	-0.894107	0.371264	NA
Bacillus licheniformis	0.899414	1.79883	0	-3.04623	3.41921	-0.890917	0.372974	NA
Gastranaerophilales_NOV MGBC122484	0.899414	1.79883	0	-3.04623	3.41921	-0.890917	0.372974	NA
UBA11940 MGBC101977	0.899414	1.79883	0	-3.04623	3.41921	-0.890917	0.372974	NA
CAG-873 sp900550395	0.830229	1.66046	0	-2.93249	3.42208	-0.856931	0.391483	NA
Atopobiaceae_NOV MGBC105563	0.788618	1.57724	0	-2.86825	3.42381	-0.837736	0.402179	NA
CAG-495 MGBC118957	0.761043	1.52209	0	-2.80897	3.42547	-0.820026	0.412201	NA
Atopostipes MGBC164801	0.732288	1.46458	0	-2.76373	3.42677	-0.806512	0.419948	NA
D16-34 sp003612515	0.691857	1.38371	0	-2.67383	3.42949	-0.779658	0.435592	NA
D16-63 MGBC165752	0.691857	1.38371	0	-2.67383	3.42949	-0.779658	0.435592	NA
Klebsiella_A oxytoca	0.675958	1.35192	0	-2.65101	3.43021	-0.772841	0.439617	NA
Rikenella MGBC100019	0.675958	1.35192	0	-2.65101	3.43021	-0.772841	0.439617	NA
CAG-1427 sp000435675	0.619628	1.23926	0	-2.52871	3.43424	-0.736322	0.461535	NA
Clostridium sartagoforme_B	0.619628	1.23926	0	-2.52871	3.43424	-0.736322	0.461535	NA
Staphylococcus nepalensis	0.563298	1.1266	0	-2.39497	3.43904	-0.696408	0.486173	NA

## Sheet: Prophylactic Oats Day 5
Organism Name	baseMean	controlMean	experimentalMean	log2FoldChange	lfcSE	stat	pvalue	padj
Bacteroides thetaiotaomicron	2.15545e+06	743367	3.56754e+06	2.26278	0.209255	10.8135	2.97061e-27	1.06635e-25
14-2 MGBC000170	1.76458e+06	1.43372e+06	2.09544e+06	0.547487	0.357017	1.5335	0.125152	0.241265
Akkermansia muciniphila	1.62796e+06	806317	2.4496e+06	1.60313	0.24148	6.63877	3.16311e-11	3.36e-10
CAG-873 MGBC104416	1.08085e+06	1.23351e+06	928199	-0.410257	0.174269	-2.35416	0.0185646	0.0461234
Dubosiella newyorkensis	689313	1.37743e+06	1198.94	-10.1658	0.307575	-33.0514	1.48337e-239	5.1473e-237
CAG-485 sp002362485	514183	543912	484453	-0.167013	0.262163	-0.637057	0.524088	0.647856
Lactobacillus johnsonii	363931	721416	6446.22	-6.80633	0.283541	-24.0047	2.48269e-127	3.69211e-125
Lactococcus lactis	308460	248915	368005	0.564076	0.173817	3.24523	0.00117357	0.00389072
Acetatifactor MGBC159247	305149	133366	476931	1.83839	0.228213	8.05558	7.90997e-16	1.26681e-14
Acetatifactor MGBC130908	294384	292333	296435	0.0201	0.183689	0.109424	0.912866	0.934409
Oscillibacter MGBC161747	238278	107991	368566	1.77102	0.502454	3.52473	0.000423908	0.00156485
Acetatifactor MGBC146413	193698	334635	52761.1	-2.66504	0.938408	-2.83996	0.00451192	0.0131936
UBA3700_NOV MGBC161649	181929	127614	236244	0.888501	0.50408	1.76262	0.0779646	0.162974
Oscillospiraceae_NOV MGBC104380	175158	297753	52563.7	-2.50196	0.34425	-7.26785	3.65252e-13	4.52652e-12
Dorea MGBC000111	156273	188275	124270	-0.59937	0.520789	-1.15089	0.249778	0.39631
Oscillospiraceae_NOV MGBC161755	99727.7	109786	89669.7	-0.292017	0.247341	-1.18062	0.237752	0.382974
CAG-95 MGBC123032	96218	189710	2726.32	-6.12003	0.176319	-34.71	5.5596e-264	2.89377e-261
Acetatifactor MGBC113998	94576.8	74840.4	114313	0.611114	0.240904	2.53675	0.0111886	0.0293383
UBA7185 MGBC129548	93258.4	95867.8	90649	-0.0807576	0.405447	-0.199181	0.842121	0.885349
Angelakisella MGBC161672	91229.7	109369	73090.1	-0.581446	0.495016	-1.1746	0.240154	0.385209
Lawsonibacter MGBC000555	90714.1	56134.3	125294	1.15835	0.605273	1.91377	0.0556499	0.12145
Duncaniella MGBC164402	84421.5	37317.8	131525	1.8174	0.284789	6.38157	1.75284e-10	1.73781e-09
Oscillospiraceae_NOV MGBC148330	81994.1	68667.6	95320.7	0.473157	0.470362	1.00594	0.314444	0.4559
Acetatifactor MGBC162151	79525.3	155414	3636.75	-5.4176	0.153612	-35.2681	1.81339e-272	1.88774e-269
Lawsonibacter MGBC131434	76474.9	59191.6	93758.2	0.663565	0.471933	1.40606	0.159707	0.286647
Oscillospiraceae_NOV MGBC163448	75795.6	9934.88	141656	3.83371	0.276647	13.8578	1.14161e-43	6.99071e-42
Kineothrix MGBC130615	74799.6	56064.8	93534.4	0.738395	0.415896	1.77543	0.0758269	0.159466
An181 MGBC129736	69429.3	81052	57806.7	-0.487608	0.525794	-0.927375	0.353732	0.497615
TF01-11 MGBC111501	69367	137795	939.095	-7.19701	1.78205	-4.03862	NA	NA
Lawsonibacter sp003612335	64513.5	40785.7	88241.3	1.11342	0.263364	4.22769	2.36106e-05	0.00011379
Dorea MGBC109699	64364.8	58404.5	70325.1	0.267962	0.323708	0.827789	0.40779	0.547048
UBA9475 MGBC117253	63565.6	103985	23146.5	-2.16748	0.462884	-4.68256	2.83318e-06	1.55228e-05
UBA9475 MGBC159253	57252.3	99100.9	15403.8	-2.68566	0.431851	-6.21894	5.0052e-10	4.53079e-09
Oscillibacter MGBC163303	54374.4	69397	39351.7	-0.818413	0.585175	-1.39858	0.161939	0.290153
Parasutterella excrementihominis	53001.7	61420.1	44583.3	-0.462189	0.376617	-1.22721	0.219743	0.360808
Hungatella_A sp002358555	50986	98926.9	3045	-5.0219	0.500639	-10.031	1.11399e-23	2.82844e-22
Dorea MGBC111235	50590.7	40146.9	61034.5	0.604348	0.420624	1.43679	0.150778	0.276337
Lachnospiraceae_NOV MGBC161419	48407.1	51908.9	44905.3	-0.20906	0.252323	-0.828539	0.407365	0.547048
1XD42-69 MGBC163558	47333.2	92272	2394.42	-5.26823	0.348725	-15.1071	1.45303e-51	1.08043e-49
UBA11940 MGBC104819	46415.3	20385.4	72445.2	1.82933	0.388801	4.70506	2.53795e-06	1.41284e-05
CAG-95 MGBC105224	43788.6	33733.3	53843.9	0.674589	0.222335	3.03411	0.00241249	0.00758732
Schaedlerella sp000364245	41985.5	31674.6	52296.3	0.72339	0.275527	2.62548	0.00865277	0.023704
Schaedlerella MGBC000001	39476.9	73146.8	5807	-3.65484	0.356121	-10.2629	1.03551e-24	3.07991e-23
Anaerotignum MGBC136833	37855.3	42301.7	33408.8	-0.340532	0.300336	-1.13384	0.256863	0.401493
Angelakisella MGBC131977	36138.4	23708.3	48568.5	1.03462	0.287648	3.59682	0.000322125	0.00121497
Eubacterium_F MGBC122214	35529.8	68567.5	2492.14	-4.78229	0.15574	-30.7069	4.60676e-207	1.19891e-204
Anaerotruncus sp000403395	32851.7	56097.2	9606.17	-2.54589	0.527079	-4.83019	1.36404e-06	7.88868e-06
Oscillospiraceae_NOV MGBC107693	32780.8	35549.1	30012.4	-0.244244	0.433325	-0.563652	0.572991	0.694393
Oscillibacter MGBC000151	28504.4	5368.81	51640.1	3.26583	0.654845	4.98718	6.1267e-07	3.68665e-06
Flavonifractor MGBC117744	28110.6	9907.34	46313.9	2.22487	0.401871	5.53628	3.08957e-08	2.17314e-07
UBA7182 MGBC114924	27161.5	43630.6	10692.5	-2.02879	0.492704	-4.11766	3.82735e-05	0.000175519
14-2 MGBC164316	26720.1	51468.6	1971.55	-4.70677	0.462024	-10.1873	2.25968e-24	6.19033e-23
Lachnospiraceae_NOV MGBC162097	24753.8	27051.5	22456.1	-0.268602	0.735945	-0.364975	0.71513	0.798766
Oscillibacter MGBC114107	24076.1	18364.2	29788	0.697826	1.07803	0.647314	0.517429	0.642007
Akkermansia muciniphila_A	23272.7	12511.1	34034.4	1.44383	0.231449	6.23823	4.42551e-10	4.07695e-09
Acutalibacter MGBC162081	23064	41485	4642.93	-3.15948	0.457542	-6.90534	5.00845e-12	5.60623e-11
Acetatifactor MGBC129547	21665.8	31803.6	11528	-1.46393	0.39178	-3.73661	0.000186515	0.000729931
AF33-28 MGBC164422	21619.5	5863.27	37375.8	2.67223	0.348538	7.66697	1.76106e-14	2.58206e-13
CAG-81 MGBC118027	21316.2	16556.3	26076.1	0.655323	0.477335	1.37288	0.16979	0.300598
Lactobacillus MGBC162746	21190.3	42377.2	3.47693	-13.4564	0.940427	-14.3088	1.92701e-46	1.25376e-44
UBA3700 MGBC114095	21060.9	13703.5	28418.3	1.05229	1.87292	0.561844	NA	NA
Oscillibacter MGBC104191	20701.2	17413.6	23988.8	0.462202	0.0782171	5.90923	3.43713e-09	2.73134e-08
CAG-110 MGBC164609	20476.5	2967.87	37985.2	3.6779	0.174945	21.0232	4.02073e-98	5.23198e-96
Oscillospiraceae_NOV MGBC162040	20038.4	20323.3	19753.5	-0.0409782	0.187372	-0.2187	0.826884	0.875808
Acutalibacter MGBC161676	20023.4	23417.1	16629.6	-0.493776	0.862883	-0.57224	0.56716	0.688127
Lachnospiraceae_NOV MGBC153991	19432.8	8543.84	30321.7	1.8274	0.568266	3.21574	0.00130107	0.00429974
Marseille-P3106 MGBC161418	19228.4	14688.2	23768.5	0.694388	0.180225	3.85289	0.000116732	0.000488023
Acetatifactor sp003612485	18699.5	10038.8	27360.2	1.44652	0.759745	1.90395	0.0569169	0.123696
Acutalibacter MGBC101916	18229.3	33875.9	2582.72	-3.71319	0.223713	-16.598	7.20577e-62	7.50121e-60
Lachnospiraceae_NOV MGBC131033	17712.3	21262.6	14161.9	-0.586379	0.382063	-1.53477	0.12484	0.241111
UMGS1370 MGBC163738	17322.6	17904.5	16740.8	-0.0969355	0.423038	-0.229141	0.818759	0.870642
UBA7160 sp003612585	16867.1	7848.88	25885.3	1.72149	0.412687	4.17141	3.02724e-05	0.000142595
UBA11940 MGBC162018	16623.7	32618.2	629.304	-5.69604	0.416384	-13.6798	1.34114e-42	7.75625e-41
Dorea MGBC107888	16601.1	22382.7	10819.5	-1.04871	0.972041	-1.07888	0.280643	0.425524
UBA9502 MGBC139341	16424.5	8941.34	23907.6	1.41885	0.512936	2.76614	0.00567242	0.0163121
Borkfalkiaceae_NOV MGBC135946	16172.6	128.605	32216.6	7.96879	1.91891	4.15278	NA	NA
UBA9475 MGBC155975	15798.8	12411.2	19186.4	0.628433	0.537831	1.16846	0.242622	0.387376
Lachnospiraceae_NOV MGBC000200	15549.9	25580	5519.88	-2.21239	0.37709	-5.86701	4.43727e-09	3.42163e-08
Oscillibacter sp000403435	15311.5	11241.6	19381.3	0.785777	0.458861	1.71245	0.0868134	0.178956
Lachnospiraceae_NOV MGBC129472	15227.7	27258.2	3197.15	-3.09186	0.667378	-4.63286	3.60656e-06	1.93527e-05
Dorea MGBC000158	15188.5	17642.1	12734.9	-0.470294	0.203927	-2.30619	0.0211002	0.0518051
Schaedlerella MGBC156629	14954.5	15103.1	14805.9	-0.0287773	0.244162	-0.117861	0.906177	0.92939
Dorea MGBC129937	14832.8	28602.2	1063.34	-4.74938	0.50986	-9.31508	1.21862e-20	2.58895e-19
Hungatella_A MGBC165023	14669.2	13365.3	15973.2	0.257088	0.380029	0.676496	0.498726	0.624007
Lawsonibacter MGBC165440	14373.4	12968.5	15778.3	0.282987	0.167526	1.68922	0.0911782	0.185746
UBA9502 MGBC105122	14269.5	7692.22	20846.7	1.43839	0.774732	1.85663	0.0633643	0.136286
UMGS1872 MGBC116724	13506.5	17194.3	9818.63	-0.808232	0.327995	-2.46416	0.0137334	0.0351265
Bacteroides acidifaciens	13167.4	6183.82	20151.1	1.70442	0.217719	7.82852	4.9364e-15	7.55705e-14
Lawsonibacter MGBC163672	13127.5	17194	9061.11	-0.924107	0.56547	-1.63423	NA	NA
COE1 sp003513705	12841.9	11813.8	13869.9	0.231235	0.151591	1.52539	0.127161	0.244685
Dorea MGBC117094	12609.4	11302.7	13916.2	0.29992	0.133584	2.24517	0.024757	0.059796
Clostridium_Q MGBC131118	11958.3	20602.7	3313.98	-2.63633	0.392161	-6.72256	1.78556e-11	1.91626e-10
Oscillibacter MGBC129725	11188.4	16275.5	6101.38	-1.41541	0.582834	-2.4285	0.0151612	0.0384011
Lactobacillus taiwanensis	11051.4	22019.3	83.4166	-8.04104	0.309589	-25.9733	9.92874e-149	2.06716e-146
UBA3282 sp003611805	11027.2	11149.9	10904.5	-0.0323331	0.0638252	-0.506588	0.612444	0.718849
UBA7182 MGBC105174	10900.6	13490.4	8310.7	-0.699011	0.231332	-3.02167	0.00251382	0.00785851
Lachnospiraceae_NOV MGBC105353	10794.2	3600.84	17987.5	2.32063	0.87724	2.64538	NA	NA
Acutalibacter muris	10775.1	12898.1	8652.03	-0.575876	0.187484	-3.07159	0.00212921	0.00682001
Lachnospiraceae_NOV MGBC102897	10064.3	16334.9	3793.83	-2.10648	0.191118	-11.0219	2.99741e-28	1.11439e-26
14-2 MGBC131887	9734.6	16327.9	3141.33	-2.37792	0.602395	-3.94745	7.89888e-05	0.000341192
COE1 sp002358575	9569.08	11239.2	7898.94	-0.508458	0.0512987	-9.91172	3.70225e-23	8.96288e-22
CAG-95 sp000403495	9480.49	9776.45	9184.53	-0.0903402	0.0867955	-1.04084	0.29795	0.436508
COE1 sp000403215	9210.38	8923.33	9497.43	0.0896877	0.147024	0.61002	0.541848	0.66517
AM07-15 MGBC109914	9193.25	8085.57	10300.9	0.349453	0.399844	0.873974	0.382132	0.524926
Dorea MGBC105254	9148.89	14611.9	3685.84	-1.98695	0.636062	-3.12384	0.0017851	0.00582537
COE1 sp002490665	9066.08	9144.4	8987.76	-0.0250906	0.0909989	-0.275724	0.78276	0.84179
CAG-95 sp003612395	9046.99	16361	1732.96	-3.23857	0.362649	-8.93032	4.24795e-19	8.18911e-18
COE1 MGBC134341	8975.82	8876.92	9074.71	0.0314615	0.16031	0.196255	0.844411	0.885349
Kineothrix sp000403275	8663.79	7869.39	9458.19	0.264993	0.0975517	2.71643	0.00659895	0.0185662
Hungatella_A MGBC164450	8600.39	8902.92	8297.87	-0.101445	0.203308	-0.498971	0.6178	0.721806
UBA9475 MGBC152423	8559.33	6946.89	10171.8	0.550319	0.107735	5.10808	3.25454e-07	2.04095e-06
Acetatifactor MGBC118768	8555.24	6787.2	10323.3	0.604928	0.0871996	6.93728	3.99716e-12	4.52287e-11
Oscillospiraceae_NOV MGBC109106	8495.22	8426.8	8563.64	0.0231011	0.137921	0.167496	0.86698	0.898931
Schaedlerella sp000403295	8375.31	8923.25	7827.37	-0.189188	0.197594	-0.95746	0.338335	0.481815
UBA7182 MGBC000116	8220.37	3705.12	12735.6	1.78139	0.319424	5.57689	2.44857e-08	1.75791e-07
UBA9502 MGBC105519	8025.16	6532.07	9518.25	0.543128	0.410401	1.32341	0.1857	0.321653
CAG-95 MGBC114603	8017.52	10816.8	5218.23	-1.05137	0.16533	-6.35924	2.0276e-10	1.97264e-09
UBA9502 MGBC129633	7920.73	3161.89	12679.6	2.00372	0.522139	3.83752	0.000124284	0.000513413
Kineothrix MGBC162921	7565.72	9890.41	5241.03	-0.916442	0.222309	-4.12238	3.7498e-05	0.000172723
CAG-776 MGBC161736	7467.48	13233.3	1701.6	-2.95901	0.588109	-5.0314	4.86915e-07	2.98164e-06
Lachnospiraceae_NOV MGBC140906	7381.87	11456.2	3307.58	-1.7924	0.749985	-2.38991	0.0168525	0.0422733
Schaedlerella MGBC163752	7115.55	2864.18	11366.9	1.98899	0.146125	13.6116	3.41802e-42	1.87271e-40
UMGS268 MGBC107741	7085.13	9861.7	4308.56	-1.19451	0.170943	-6.98776	2.79313e-12	3.23072e-11
14-2 sp000403315	6717.69	6474.86	6960.53	0.104053	0.221956	0.468799	0.639213	0.737868
TF01-11 MGBC109838	6700.42	7006.86	6393.98	-0.132205	0.192148	-0.688039	0.491428	0.619343
Acetatifactor MGBC000219	6696.85	6434.73	6958.97	0.113044	0.214647	0.526652	0.598435	0.714132
Eubacterium_R MGBC101131	6664.34	12728.1	600.591	-4.40581	0.815912	-5.39986	6.66921e-08	4.50821e-07
Evtepia MGBC117610	6649.13	10532.6	2765.69	-1.92899	0.257476	-7.49194	6.78639e-14	9.05722e-13
Anaerotruncus sp003612625	6583.6	7685.9	5481.3	-0.487371	0.313172	-1.55624	0.119651	0.233253
Lawsonibacter MGBC000135	6574.43	5217.22	7931.64	0.604595	0.217416	2.78081	0.00542227	0.015636
14-2 sp004793545	6567.14	5971.71	7162.57	0.262075	0.235633	1.11222	0.266045	0.410909
Helicobacter_C typhlonius	6560.28	5312.81	7807.75	0.555264	0.368968	1.50491	0.132347	0.252794
14-2 sp000403255	6543.81	6143.29	6944.33	0.176539	0.237007	0.744868	0.456352	0.591609
UMGS1370 MGBC104963	6540.3	12508.8	571.843	-4.45136	0.302471	-14.7167	5.03799e-49	3.49636e-47
Dorea MGBC129764	6422.81	7978.56	4867.06	-0.712918	0.19549	-3.64683	0.000265497	0.00101986
Lawsonibacter MGBC000518	6295.19	4982.96	7607.41	0.610839	0.146567	4.16764	3.0777e-05	0.000144319
Hungatella_A MGBC000080	6157.6	2260.84	10054.4	2.15285	0.610014	3.52917	NA	NA
Eubacterium_F MGBC164771	6033.6	7446.95	4620.24	-0.688824	0.109479	-6.29182	3.13769e-10	2.99664e-09
Lawsonibacter MGBC105408	6017.77	6984.13	5051.4	-0.467317	0.415883	-1.12367	0.261152	0.406366
Lawsonibacter MGBC000515	5964.29	4838.42	7090.16	0.551647	0.162034	3.40452	0.000662816	0.00230767
Erysipelatoclostridiaceae_NOV MGBC163490	5961.92	1920.59	10003.3	2.38094	0.554076	4.29713	1.73021e-05	8.45612e-05
Lawsonibacter sp000492175	5772.9	4243.24	7302.56	0.783427	0.134299	5.83343	5.4299e-09	4.15627e-08
Dorea sp000403475	5561.57	8688.59	2434.56	-1.83519	0.261086	-7.02909	2.0789e-12	2.43161e-11
Oscillibacter MGBC164430	5542.43	5653.49	5431.38	-0.0578434	0.297276	-0.194578	0.845723	0.885349
Dorea sp000403455	5531.42	6674.06	4388.78	-0.604418	0.224206	-2.69582	0.0070216	0.0196492
CAG-81 MGBC131109	5514.69	7961.37	3068.02	-1.37562	0.527568	-2.60748	0.00912113	0.0247268
Oscillospiraceae_NOV MGBC109982	5509.83	4694.84	6324.82	0.430138	0.137313	3.13254	0.00173298	0.00567305
UBA3282 MGBC103686	5465.98	5713.68	5218.28	-0.130782	0.0815401	-1.6039	0.108736	0.214789
Lachnospiraceae_NOV MGBC164599	5417.28	9173.96	1660.6	-2.4653	0.396536	-6.2171	5.06437e-10	4.54484e-09
Eubacterium_R MGBC120247	5370.2	839.833	9900.57	3.55939	1.40115	2.54033	NA	NA
Erysipelotrichaceae_NOV MGBC000147	5353.04	1362.42	9343.66	2.77709	0.160696	17.2817	6.46568e-67	7.47864e-65
Oscillibacter MGBC000153	5333.46	3820.1	6846.82	0.8419	0.208354	4.04073	5.32857e-05	0.000233069
ASF356 MGBC163564	5331.17	10275.2	387.126	-4.73014	0.475936	-9.9386	2.82783e-23	7.00897e-22
Lactococcus lactis_E	5319.59	4314.38	6324.81	0.552149	0.169299	3.26138	0.0011087	0.00369923
UBA7182 MGBC106896	5284.51	6589.29	3979.73	-0.726327	0.134231	-5.41101	6.267e-08	4.26401e-07
Dorea MGBC000089	5257.61	4458.12	6057.09	0.442128	0.20523	2.1543	0.0312163	0.0738963
UBA9475 MGBC000146	5224.67	4479.38	5969.97	0.41462	0.113175	3.66353	0.000248761	0.000962678
UMGS1872 MGBC119734	5057.9	6818.42	3297.37	-1.04796	0.29697	-3.52885	0.000417376	0.00154622
Paramuribaculum MGBC114255	4924.95	4604.65	5245.25	0.188127	0.243969	0.771111	0.440641	0.57699
Hungatella_A MGBC142035	4902.17	4581.97	5222.36	0.188307	0.175566	1.07257	0.283465	0.425524
Acutalibacter MGBC115182	4856.15	1128.93	8583.38	2.92602	0.431081	6.78765	1.13978e-11	1.23595e-10
Angelakisella MGBC136623	4814.1	4858.27	4769.93	-0.026742	0.26505	-0.100894	0.919635	0.940412
Adlercreutzia MGBC131384	4707.22	6231.77	3182.67	-0.969487	0.386166	-2.51054	0.0120546	0.0314506
Oscillibacter MGBC163329	4706.54	5619.01	3794.06	-0.566353	0.535337	-1.05794	0.290085	0.428946
UBA3282 MGBC107550	4697.37	4250.28	5144.47	0.274334	0.106977	2.56442	0.0103349	0.0276572
Lachnospiraceae_NOV MGBC000113	4674.37	6485.86	2862.88	-1.17996	0.304326	-3.8773	0.000105623	0.000443363
Hungatella_A MGBC130490	4605.27	3744.54	5466	0.545772	0.734752	0.742798	0.457604	0.591759
Ruminiclostridium_E MGBC129722	4560.47	6326.17	2794.76	-1.17853	0.254611	-4.62875	3.67872e-06	1.96387e-05
Acutalibacter MGBC129708	4544.96	5509.09	3580.83	-0.621005	0.208949	-2.97205	0.00295821	0.00906396
CAG-56 sp004793585	4529.43	4556.15	4502.71	-0.0174726	0.147308	-0.118613	0.905582	0.92939
UBA1381_NOV MGBC166137	4511.73	5246.21	3777.24	-0.473298	0.181403	-2.6091	0.00907802	0.0246742
UMGS1370 MGBC156614	4502.06	4228	4776.13	0.175647	0.222647	0.788907	0.430167	0.567218
Clostridium MGBC164501	4494.12	3674.89	5313.35	0.531634	0.367426	1.44691	0.147922	0.27373
Lawsonibacter MGBC116689	4478.14	5687.56	3268.71	-0.798706	0.231229	-3.45418	0.000551968	0.00196501
CAG-475 MGBC105042	4454.76	8878.31	31.2041	-8.15321	1.84351	-4.42266	NA	NA
Lawsonibacter MGBC000538	4131.1	3338.1	4924.1	0.560947	0.130501	4.29841	1.72029e-05	8.44727e-05
UBA3282 MGBC131258	4124.37	4510.69	3738.04	-0.270965	0.114158	-2.37359	0.017616	0.0439768
UBA3282 MGBC104969	4094.57	5031.87	3157.27	-0.672328	0.216298	-3.10834	0.00188139	0.00610539
Eubacterium_G MGBC000141	4026.16	4582.76	3469.57	-0.402184	0.19415	-2.07151	0.0383115	0.0884307
Erysipelotrichaceae_NOV MGBC165187	3863.9	7641.26	86.5371	-6.46466	0.249898	-25.8692	1.47933e-147	2.56664e-145
UBA11940 MGBC107459	3819.75	7371.67	267.825	-4.78272	0.896018	-5.33775	9.41086e-08	6.20856e-07
Ligilactobacillus murinus	3772.78	3505.89	4039.66	0.20415	0.410701	0.497076	0.619135	0.722556
Oscillibacter MGBC115181	3761.38	2594.71	4928.06	0.925463	0.166616	5.55446	2.78475e-08	1.98556e-07
Butyricicoccaceae_NOV MGBC000503	3731.95	2824.44	4639.47	0.716301	0.08896	8.05195	8.14874e-16	1.28528e-14
Eubacterium_G MGBC130525	3717.25	4443.44	2991.06	-0.571266	0.334568	-1.70747	0.0877339	0.180496
CAG-95 MGBC161056	3664.72	4016.73	3312.71	-0.278134	0.114649	-2.42596	0.0152678	0.038577
Roseburia MGBC161823	3628.78	6745.41	512.142	-3.71741	0.428652	-8.67232	4.23396e-18	7.59922e-17
Oscillospiraceae_NOV MGBC162663	3621.51	2996.22	4246.8	0.502295	0.101184	4.96416	6.8999e-07	4.12804e-06
Oscillibacter MGBC130208	3499.19	2278.61	4719.77	1.0507	0.109551	9.59095	8.72742e-22	1.97505e-20
UBA9502 MGBC105355	3443.06	1168.86	5717.27	2.29011	0.73739	3.10569	0.00189833	0.00613716
Dorea MGBC000083	3393.45	2363.63	4423.27	0.904288	0.500717	1.80599	0.0709206	0.15067
COE1 sp000403335	3385.04	3359.42	3410.67	0.0209088	0.107059	0.195302	0.845157	0.885349
Phocaeicola vulgatus	3362.77	2202.55	4522.98	1.03851	0.096681	10.7416	6.48791e-27	2.17868e-25
UBA9502 MGBC000489	3354.44	3461.79	3247.09	-0.093772	0.0956892	-0.979964	0.327104	0.470975
14-2 MGBC101638	3346.08	2321.13	4371.03	0.913999	0.102319	8.93281	4.15323e-19	8.15756e-18
Paramuribaculum sp900553585	3337.59	2180.14	4495.05	1.04413	0.160311	6.51312	7.36049e-11	7.51203e-10
Eubacterium_F MGBC165605	3336.98	1324.03	5349.93	2.01477	0.464233	4.33999	1.4249e-05	7.02994e-05
CAG-776 MGBC129856	3336.68	5715.05	958.298	-2.57606	1.09251	-2.35794	0.0183768	0.0457661
UBA3282 sp003612405	3310.23	3446.36	3174.1	-0.119348	0.268998	-0.443678	0.657275	0.755214
Acetatifactor MGBC130773	3274.02	2810.54	3737.51	0.410877	0.38436	1.06899	0.285074	0.425524
UBA9475 MGBC162871	3247.16	2727.35	3766.98	0.466698	0.118178	3.94912	7.84402e-05	0.000340235
1XD8-76 MGBC135302	3201.28	3033.16	3369.4	0.151337	0.444366	0.340569	0.733428	0.808791
Acutalibacter MGBC000533	3123.67	2514.59	3732.76	0.569911	0.14839	3.84062	0.000122726	0.000508995
COE1 MGBC111351	3091.85	3094.91	3088.8	-0.00319957	0.0855846	-0.0373848	0.970178	0.978639
Erysipelatoclostridium cocleatum	3012.14	887.983	5136.29	2.5319	0.646912	3.91382	9.08476e-05	0.00038601
Flavonifractor MGBC000542	2989.56	2310.75	3668.37	0.666857	0.184341	3.61752	0.00029744	0.00113419
1XD42-69 sp003612565	2939.85	3319.03	2560.67	-0.37501	0.0987179	-3.7988	0.000145397	0.000586661
Acutalibacter MGBC000120	2938.88	3482.38	2395.39	-0.539514	0.178952	-3.01485	0.0025711	0.0080135
UBA9502 sp003611875	2938.4	3039.38	2837.42	-0.100364	0.0958247	-1.04737	0.294927	0.434005
UBA946 MGBC137711	2886.55	3253.33	2519.77	-0.368676	0.139057	-2.65127	0.00801904	0.0220667
Acetatifactor MGBC108232	2871.7	3456.39	2287.01	-0.596467	0.0520405	-11.4616	2.05693e-30	8.23562e-29
COE1 MGBC135202	2785.77	2748.78	2822.75	0.0378212	0.105601	0.358151	0.720231	0.801882
Oscillospiraceae_NOV MGBC108722	2774.44	2161.36	3387.52	0.648425	0.158827	4.08259	4.45363e-05	0.000198129
Acetatifactor muris	2767.98	2820.33	2715.63	-0.0554174	0.170748	-0.324556	0.745517	0.818653
CAG-95 MGBC140131	2746.54	5364.68	128.409	-5.38487	0.529235	-10.1748	2.5688e-24	6.85672e-23
UBA9475 MGBC164455	2727.97	3701.19	1754.74	-1.07631	0.395648	-2.72037	0.00652089	0.0183963
Acutalibacter MGBC000548	2726.48	2835.13	2617.82	-0.115235	0.0807093	-1.42778	0.153356	0.278951
14-2 sp000403845	2706.72	2582.35	2831.1	0.132107	0.262354	0.503544	0.614582	0.719875
Eubacterium_J MGBC130483	2654.76	2713.17	2596.35	-0.064966	0.0834355	-0.778637	0.436194	0.57333
UBA9475 MGBC113841	2588.64	2019.05	3158.24	0.645969	0.11744	5.50043	3.78869e-08	2.62935e-07
UBA7182 MGBC105132	2546.29	2520.33	2572.26	0.0300402	0.213556	0.140667	0.888133	0.914487
Oscillospiraceae_NOV MGBC105270	2540.45	3298.23	1782.67	-0.887705	0.487697	-1.8202	0.0687289	0.146612
COE1 MGBC113999	2512.32	2898.3	2126.34	-0.447293	0.11784	-3.79576	0.000147191	0.000591607
Dorea MGBC164454	2505.29	2661.88	2348.69	-0.180752	0.345521	-0.523128	0.600885	0.714882
14-2 MGBC104031	2499.39	1537.77	3461.01	1.16996	0.458999	2.54895	0.0108049	0.0287669
Anaerovoracaceae_NOV MGBC000178	2457.23	3207.41	1707.05	-0.909001	0.303585	-2.99422	0.00275144	0.00852456
Lachnospiraceae_NOV MGBC163085	2454.33	2299.43	2609.23	0.181618	0.177124	1.02537	0.305188	0.444336
UBA9475 MGBC143610	2452.5	2266.26	2638.75	0.2207	0.13822	1.59673	0.110326	0.217107
Oscillibacter MGBC131504	2430.83	1957.64	2904.02	0.569018	0.280582	2.02799	0.0425612	0.0967385
14-2 MGBC132356	2412.5	2413.21	2411.78	-0.00134273	0.180173	-0.00745249	0.994054	0.996927
RC9 sp002298075	2399.42	2204.97	2593.87	0.234532	0.138957	1.68781	0.0914481	0.185933
Anaerotruncus MGBC140748	2368.19	2362	2374.37	0.00807369	0.132519	0.0609249	0.951419	0.963451
14-2 MGBC123049	2351.94	2106.76	2597.13	0.301288	0.281282	1.07112	0.284114	0.425524
Acetatifactor MGBC165149	2342.76	3127.63	1557.9	-1.00497	0.227162	-4.42403	9.68761e-06	4.82526e-05
Kineothrix MGBC119012	2339.47	1991.78	2687.16	0.431183	0.201844	2.13622	0.0326618	0.0769251
Akkermansia sp001580195	2337.07	1115.75	3558.38	1.67375	0.270385	6.19028	6.0059e-10	5.29843e-09
Dorea MGBC000041	2324.82	2269.94	2379.69	0.0679663	0.151213	0.449475	0.653089	0.752064
CAG-303 MGBC104195	2311.86	1951.09	2672.63	0.453958	0.173591	2.61511	0.00891998	0.0243081
UBA2882 MGBC163421	2309.9	2393.96	2225.83	-0.104883	0.193689	-0.541501	0.588162	0.70576
Duncaniella sp001689425	2267.7	2389.56	2145.85	-0.154369	0.219304	-0.703903	0.481493	0.613506
Lachnospiraceae_NOV MGBC149507	2252.65	2501.97	2003.33	-0.322568	0.121694	-2.65064	0.00803388	0.0220667
TF01-11 sp003611745	2243.6	2339.88	2147.32	-0.124025	0.143778	-0.86261	0.388352	0.531241
Anaerotruncus MGBC000100	2241.88	1824.77	2658.99	0.544412	0.130423	4.1742	2.99041e-05	0.000141501
COE1 MGBC145421	2240.84	2421.25	2060.44	-0.234832	0.0827912	-2.83644	0.00456196	0.0133025
Oscillibacter MGBC104027	2222.69	1469.67	2975.7	1.01888	0.121236	8.40414	4.3102e-17	7.3556e-16
CAG-95 MGBC108766	2217.48	1954.55	2480.42	0.343958	0.33878	1.01528	0.30997	0.450669
Lachnospira MGBC164289	2212.61	1834.48	2590.74	0.497687	0.321617	1.54745	0.121754	0.236025
UBA9475 MGBC113509	2200.1	1718.86	2681.35	0.64267	0.143625	4.47464	7.65393e-06	3.84915e-05
COE1 MGBC114681	2185	1869.87	2500.13	0.418102	0.107784	3.87909	0.00010485	0.000441898
CAG-485 sp002493045	2172.8	2124.24	2221.36	0.0647577	0.216339	0.299335	0.764684	0.830069
COE1 MGBC143556	2153.1	2403.64	1902.57	-0.338595	0.0828714	-4.08579	4.39266e-05	0.000196256
Oscillibacter MGBC101923	2149.49	1538.92	2760.06	0.844314	0.0877137	9.62579	6.22284e-22	1.43955e-20
1XD42-69 MGBC129998	2138.35	2335.04	1941.65	-0.267541	0.137179	-1.95031	0.0511395	0.113028
COE1 MGBC113610	2131.72	2101.05	2162.4	0.0411556	0.0956938	0.430077	0.66714	0.763179
Hungatella_A MGBC163323	2124.06	1511.41	2736.71	0.85583	0.294827	2.90282	0.00369821	0.0110628
Lachnospiraceae_NOV MGBC000171	2118.03	2374.5	1861.55	-0.350351	0.0854052	-4.10223	4.09194e-05	0.000186829
UBA9502 MGBC164417	2076.42	2147.2	2005.63	-0.0979597	0.678278	-0.144424	0.885166	0.912334
Lachnospiraceae_NOV MGBC000078	2055.54	2060.41	2050.67	-0.00709875	0.204565	-0.0347017	0.972318	0.979848
Bacteroides ovatus	2052.08	703.368	3400.8	2.27453	0.224118	10.1488	3.35377e-24	8.72819e-23
UBA7182 MGBC121754	2034.28	1849.56	2219.01	0.262079	0.245488	1.06758	0.285708	0.425524
Muribaculum sp002492595	2009.25	1668.32	2350.19	0.494704	0.226889	2.18037	0.0292297	0.0696296
Lachnospiraceae_NOV MGBC126305	2001.98	1902.88	2101.07	0.142048	0.132787	1.06974	0.284736	0.425524
Eubacterium_J plexicaudatum	1999.07	2191.31	1806.84	-0.279416	0.142104	-1.96628	0.0492657	0.109585
Enterocloster clostridioformis	1971.13	2017.92	1924.34	-0.0692443	0.0821394	-0.84301	0.399223	0.54043
TF01-11 MGBC164593	1963.65	2703.84	1223.45	-1.14407	0.614372	-1.86217	NA	NA
Bacteroides congonensis	1957.43	707.597	3207.27	2.18135	0.258482	8.43908	3.19846e-17	5.54933e-16
14-2 MGBC166864	1952.24	2107.49	1796.99	-0.230903	0.105248	-2.19388	0.028244	0.0674358
1XD8-76 MGBC108016	1946.57	2134.2	1758.94	-0.280227	0.0954222	-2.93671	0.00331718	0.0100092
UBA9475 MGBC104717	1943.21	1429.67	2456.75	0.782619	0.123063	6.35952	2.0239e-10	1.97264e-09
Eubacterium_F MGBC000112	1909.96	1932.28	1887.64	-0.0345966	0.188949	-0.1831	0.854719	0.890654
CAG-81 MGBC000176	1885.55	1294.97	2476.12	0.935643	0.330071	2.83467	0.00458727	0.013339
Duncaniella MGBC102972	1856.61	2063.01	1650.21	-0.321293	0.125353	-2.5631	0.0103742	0.0276911
Faecalibaculum rodentium	1853.8	2057.56	1650.04	-0.317896	0.0911745	-3.48667	0.000489069	0.00178639
14-2 MGBC000118	1842.25	1719.59	1964.9	0.190647	0.146714	1.29945	0.19379	0.331413
Bacteroides caecimuris	1835.6	813.716	2857.49	1.81294	0.195981	9.25057	2.23292e-20	4.64895e-19
TF01-11 MGBC137941	1833.02	1984.15	1681.9	-0.237931	0.180112	-1.32102	0.186494	0.322492
Oscillospiraceae_NOV MGBC164714	1826.71	1985.15	1668.26	-0.250603	0.275304	-0.910276	0.362677	0.506774
Eubacterium_J MGBC104730	1824.49	1674.78	1974.21	0.236341	0.129443	1.82583	0.0678761	0.14509
Erysipelotrichaceae_NOV MGBC163961	1811.9	189.787	3434.02	4.17934	0.338974	12.3294	6.29504e-35	2.9787e-33
QANA01 MGBC163952	1806.65	2009.97	1603.33	-0.325705	0.188637	-1.72662	0.084235	0.175027
Clostridium_Q MGBC161412	1806.42	2115.61	1497.23	-0.499489	0.175134	-2.85203	0.00434408	0.0127745
Oscillibacter MGBC101978	1790.22	1210.13	2370.32	0.970676	0.109365	8.87556	6.95832e-19	1.2935e-17
CAG-485 sp002361215	1782.95	1231.6	2334.29	0.923438	0.271959	3.3955	0.000685027	0.00236915
Lachnospiraceae_NOV MGBC131161	1781.84	2357	1206.67	-0.964344	0.226548	-4.25669	2.07474e-05	0.000100456
Dorea MGBC116392	1767.26	1895.71	1638.81	-0.20885	0.164755	-1.26764	0.204927	0.343524
Bacteroides sp002491635	1754.67	841.545	2667.8	1.66537	0.223125	7.46383	8.404e-14	1.10741e-12
Paramuribaculum intestinale	1739.23	1784.11	1694.36	-0.07415	0.211481	-0.350622	0.725872	0.805491
Kineothrix MGBC132469	1727.4	1646.66	1808.15	0.135065	0.141713	0.95309	0.340545	0.484299
CAG-552_NOV MGBC159744	1720.43	3189.91	250.956	-3.66971	0.788422	-4.6545	3.24771e-06	1.75174e-05
UBA7173 sp001689485	1719.26	1594.32	1844.2	0.210328	0.144808	1.45246	0.146375	0.272587
Acetatifactor MGBC116657	1702.31	1575.83	1828.78	0.214115	0.185324	1.15535	0.247945	0.394063
UBA7173 sp004102805	1697.13	1764.83	1629.42	-0.114746	0.270045	-0.424914	0.670899	0.764957
CAG-590 MGBC129221	1689.66	1929.4	1449.92	-0.414031	0.138021	-2.99978	0.00270178	0.0083957
Oscillibacter MGBC114113	1684.99	1971.95	1398.03	-0.49569	0.5534	-0.895717	0.370404	0.51412
CAG-552_NOV MGBC113161	1674.37	2483.56	865.174	-1.52033	0.735607	-2.06677	0.0387554	0.0890604
14-2 MGBC000275	1666.63	1424.55	1908.71	0.421359	0.291404	1.44596	0.148188	0.27373
Mailhella sp003512875	1618.92	1576.56	1661.29	0.075405	0.108455	0.695266	0.486888	0.617357
Dorea MGBC115029	1618.43	1883.7	1353.16	-0.47725	0.106352	-4.48746	7.20782e-06	3.67811e-05
1XD42-69 MGBC117378	1615.19	1710.93	1519.45	-0.173355	0.13566	-1.27786	0.201297	0.33853
UBA3282 MGBC130266	1597.64	1665.22	1530.06	-0.122439	0.306988	-0.39884	0.690011	0.778822
UMGS1370 MGBC129933	1571.33	389.981	2752.68	2.81981	0.302235	9.32986	1.06014e-20	2.29919e-19
Lachnospiraceae_NOV MGBC162980	1544.68	1456.88	1632.48	0.163134	0.210617	0.77455	0.438606	0.575774
Acetatifactor MGBC165152	1524.58	1586.17	1463	-0.114831	0.143611	-0.7996	0.423943	0.564353
Lactobacillus intestinalis	1519.87	2955.04	84.6964	-5.13261	0.327399	-15.6769	2.17576e-55	2.05906e-53
Acutalibacter MGBC000243	1455.76	1546.19	1365.33	-0.178138	0.123505	-1.44236	0.149202	0.274416
Oscillibacter MGBC115325	1455.71	1133.21	1778.22	0.650826	0.138095	4.71289	2.44225e-06	1.36687e-05
CAG-603 MGBC121271	1453.77	1556.84	1350.69	-0.204519	0.145354	-1.40704	0.159416	0.286618
TF01-11 sp003612285	1435.17	1514.02	1356.33	-0.161001	0.115893	-1.38922	0.164765	0.293589
UBA9475 MGBC152544	1433.39	1368.02	1498.75	0.134645	0.115153	1.16927	0.242294	0.387376
Emergencia MGBC000042	1420.03	2057.48	782.574	-1.39628	0.243803	-5.72708	1.02175e-08	7.65211e-08
Acetatifactor MGBC129690	1410.83	1559.77	1261.89	-0.303805	0.168761	-1.80021	0.071828	0.152287
Acetatifactor MGBC147959	1403.27	1876.11	930.432	-1.00849	0.185597	-5.43374	5.51842e-08	3.77939e-07
Lachnospiraceae_NOV MGBC107218	1402.62	1844.76	960.476	-0.942845	0.283643	-3.32406	0.000887179	0.00299855
Bacteroides faecichinchillae	1401.22	461.204	2341.23	2.34553	0.228822	10.2505	1.17757e-24	3.40513e-23
Anaerovoracaceae_NOV MGBC000227	1400.24	1739.53	1060.95	-0.712987	0.313537	-2.27401	0.0229656	0.0558578
UBA9475 MGBC116682	1392.36	1168.06	1616.65	0.470102	0.135656	3.4654	0.000529453	0.00190205
Acetatifactor MGBC125142	1381.42	1317.39	1445.45	0.136234	0.0799435	1.70413	0.0883566	0.181419
Eubacterium_J MGBC119940	1368.19	1408.87	1327.51	-0.0869138	0.203689	-0.426699	0.669599	0.764957
Lachnospiraceae_NOV MGBC106400	1352.94	1219.68	1486.2	0.283652	0.238203	1.1908	0.233731	0.377817
Lachnospiraceae_NOV MGBC159923	1346.13	2101.05	591.203	-1.82755	0.316094	-5.78168	7.39603e-09	5.6199e-08
Oscillibacter MGBC120045	1336.01	771.969	1900.05	1.29924	0.29024	4.47644	7.58963e-06	3.83534e-05
UBA7182 MGBC113602	1329.15	1860.05	798.252	-1.22349	0.226945	-5.39111	7.00231e-08	4.70284e-07
CAG-95 MGBC000531	1291.79	1588.26	995.325	-0.675404	0.11147	-6.05905	1.36927e-09	1.15887e-08
Duncaniella sp002492665	1281.1	1180.96	1381.25	0.226788	0.218061	1.04002	0.29833	0.436508
UBA9475 MGBC108936	1278.86	950.027	1607.68	0.76105	0.142292	5.34851	8.8683e-08	5.91788e-07
Dubosiella sp004793885	1274.89	2301.78	247.999	-3.21535	0.315251	-10.1993	1.99657e-24	5.61737e-23
UBA7182 MGBC129972	1269.65	1974.02	565.287	-1.80391	0.305349	-5.90769	3.46934e-09	2.73605e-08
Lachnospiraceae_NOV MGBC136627	1265.06	1224	1306.13	0.0924826	0.243269	0.380166	0.703822	0.790074
Oscillibacter MGBC161115	1256.94	732.283	1781.6	1.28427	0.172138	7.46071	8.60572e-14	1.11982e-12
CAG-510 sp003979355	1249.9	1403.29	1096.51	-0.355102	0.0946274	-3.75263	0.000174988	0.000690011
UMGS1004 MGBC130616	1248.32	2203.69	292.956	-2.91135	0.680035	-4.28118	1.85905e-05	9.04332e-05
Alistipes sp002428825	1245.73	1337.17	1154.28	-0.2128	0.19786	-1.07551	0.282148	0.425524
Acutalibacter MGBC000522	1244.33	1089.15	1399.5	0.361772	0.205738	1.75841	0.0786776	0.164135
Duncaniella muris	1239.61	1218.68	1260.54	0.0502772	0.21602	0.232743	0.815961	0.869412
Oscillospiraceae_NOV MGBC123004	1238.69	1060.99	1416.38	0.416859	0.145549	2.86404	0.00418269	0.0123348
14-2 MGBC000495	1227.87	1180.55	1275.19	0.109696	0.196262	0.558928	0.576211	0.695733
Evtepia MGBC111873	1224.09	806.826	1641.35	1.02601	0.145243	7.06411	1.61643e-12	1.93414e-11
Acetatifactor MGBC100310	1212.54	1028.47	1396.62	0.43993	0.165639	2.65596	0.00790826	0.0218369
UMGS268 sp900540705	1209.87	380.263	2039.47	2.42276	0.366858	6.60408	3.99991e-11	4.20597e-10
UBA3818 MGBC116419	1206.86	1003.97	1409.76	0.490879	0.391358	1.2543	0.209734	0.348775
Oscillibacter MGBC125253	1171.02	712.788	1629.24	1.19262	0.248966	4.7903	1.66532e-06	9.47322e-06
Oscillibacter MGBC114583	1169.79	879.909	1459.68	0.730635	0.10672	6.84631	7.5779e-12	8.39212e-11
Acetatifactor MGBC122974	1163.5	1045.83	1281.17	0.292677	0.132939	2.20158	0.0276947	0.0662763
Lactobacillus hominis	1152.34	2304.68	0	-12.969	1.07403	-12.0751	1.43013e-33	6.4729e-32
Lachnospiraceae_NOV MGBC165132	1149.29	1105.73	1192.85	0.109325	0.128898	0.848153	0.396353	0.537944
CAG-273 MGBC166183	1142.85	2124.69	161.012	-3.72202	1.08704	-3.42398	0.000617102	0.00216297
Acutalibacter sp003612555	1124.39	950.701	1298.07	0.452307	0.0763927	5.92082	3.20341e-09	2.58508e-08
Lactobacillus rodentium	1109.92	2219.83	0	-12.9149	1.08265	-11.929	8.35723e-33	3.62495e-31
14-2 MGBC164203	1106.75	1065.56	1147.93	0.106941	0.211137	0.506499	0.612506	0.718849
Eubacterium_J MGBC107002	1106.51	1161.53	1051.49	-0.146423	0.119059	-1.22984	0.218757	0.360086
Oscillospiraceae_NOV MGBC153020	1105.77	954.707	1256.82	0.396269	0.15612	2.53823	0.0111414	0.0292933
Lachnospiraceae_NOV MGBC164205	1104.36	791.002	1417.72	0.841367	0.180303	4.66642	3.06496e-06	1.66178e-05
Dorea MGBC143734	1085.75	1190.03	981.47	-0.279708	0.252497	-1.10777	0.267962	0.412646
Kineothrix MGBC000496	1073.92	1310.74	837.113	-0.648451	0.158379	-4.09429	4.23459e-05	0.000192498
Eubacterium_G MGBC106873	1073.64	1815.07	332.22	-2.44935	0.427949	-5.72347	1.04369e-08	7.76055e-08
UBA9502 sp003669055	1062.45	1124.36	1000.54	-0.169342	0.101462	-1.66902	0.0951126	0.191143
CAG-552_NOV MGBC105483	1060.99	680.66	1441.32	1.08298	0.596425	1.81579	0.0694029	0.147747
Acetatifactor MGBC101489	1031.46	1156	906.916	-0.352294	0.118684	-2.96833	0.00299422	0.00914071
Lachnospiraceae_NOV MGBC113942	1023.57	1193.6	853.531	-0.483811	0.10044	-4.81692	1.45793e-06	8.33905e-06
UBA11957 MGBC163510	1020.47	1025.86	1015.08	-0.0177226	0.219375	-0.0807865	0.935612	0.952074
Lachnospiraceae_NOV MGBC165282	1018.24	1655.72	380.762	-2.12101	0.594313	-3.56885	0.000358553	0.00133802
UBA9502 MGBC164298	1008.07	1093.79	922.357	-0.244917	0.385049	-0.636066	0.524733	0.647856
Acetatifactor MGBC117628	1003.62	1269.97	737.274	-0.781286	0.205495	-3.80198	0.000143545	0.000583714
Flavonifractor plautii	984.781	758.035	1211.53	0.677328	0.177778	3.80997	0.000138983	0.00056961
Lachnospiraceae_NOV MGBC114844	981.472	1054.64	908.304	-0.218655	0.194907	-1.12184	0.261929	0.406875
Odoribacter MGBC131955	979.435	649.008	1309.86	1.01279	0.156591	6.46774	9.94784e-11	9.9574e-10
Schaedlerella MGBC000003	977.815	1077.93	877.704	-0.296895	0.11912	-2.4924	0.0126885	0.0328574
Lachnospiraceae_NOV MGBC114950	977.264	830.976	1123.55	0.431487	0.140979	3.06065	0.00220859	0.00700957
Acetatifactor MGBC110447	949.061	856.797	1041.32	0.282596	0.164255	1.72047	0.0853477	0.176634
Oscillibacter MGBC113262	945.157	667.453	1222.86	0.87662	0.115189	7.61031	2.73441e-14	3.79537e-13
CAG-485 sp002491945	943.273	910.347	976.199	0.101455	0.274227	0.369968	0.711406	0.795461
Oscillibacter MGBC129315	942.116	739.592	1144.64	0.632804	0.140525	4.50316	6.69519e-06	3.43335e-05
14-2 MGBC122324	914.953	846.739	983.168	0.213986	0.249403	0.857994	0.390896	0.533683
14-2 MGBC167004	913.973	830.759	997.186	0.262075	0.199264	1.31521	0.188438	0.323702
Eubacterium_J MGBC139490	913.461	901.482	925.441	0.0349446	0.179373	0.194816	0.845537	0.885349
Schaedlerella MGBC166500	909.393	1158.73	660.054	-0.815499	0.247737	-3.29179	0.00099552	0.00335384
Lachnospiraceae_NOV MGBC143741	894.723	818.206	971.24	0.248573	0.193413	1.28519	0.198726	0.336108
UBA7182 MGBC119923	888.033	1053.56	722.501	-0.544689	0.0870002	-6.26078	3.83066e-10	3.6252e-09
Eubacterium_J MGBC117467	882.696	965.769	799.623	-0.274671	0.150334	-1.82707	0.0676894	0.144989
Bacteroides MGBC140467	878.537	376.495	1380.58	1.87685	0.254754	7.36732	1.74093e-13	2.1835e-12
UBA11940 MGBC111253	872.701	835.652	909.75	0.122491	0.228408	0.536283	0.591763	0.70889
1XD8-76 sp003611955	867.457	831.775	903.139	0.116	0.132753	0.873808	0.382223	0.524926
Lachnospiraceae_NOV MGBC000269	866.851	869.616	864.086	-0.0124683	0.12541	-0.0994203	0.920805	0.940685
UMGS1071 MGBC103718	859.849	859.017	860.68	0.00479346	0.0990142	0.0484118	0.961388	0.971655
CAG-485 MGBC105045	859.817	881.244	838.391	-0.070478	0.241528	-0.291801	0.770439	0.834575
Lachnospiraceae_NOV MGBC164692	845.11	927.801	762.419	-0.28331	0.538605	-0.526007	0.598883	0.714132
UBA7182 MGBC128103	843.822	980.033	707.61	-0.473276	0.159255	-2.97182	0.00296037	0.00906396
Acetatifactor MGBC140221	839.556	981.077	698.035	-0.494221	0.168383	-2.9351	0.00333444	0.0100322
Acetatifactor MGBC125006	830.753	899.589	761.916	-0.241716	0.230282	-1.04965	0.293877	0.433324
Muribaculum intestinale	821.224	844.334	798.114	-0.0788182	0.212021	-0.371748	0.710081	0.794832
Dorea MGBC000137	816.721	816.871	816.572	1.72001e-05	0.156718	0.000109751	0.999912	0.999912
Eubacterium_J MGBC123503	810.557	939.257	681.858	-0.462721	0.0817619	-5.65937	1.51932e-08	1.10603e-07
Butyricicoccaceae_NOV MGBC165025	810.02	1163.61	456.435	-1.3508	0.474587	-2.84627	0.00442354	0.0129715
Lachnospiraceae_NOV MGBC140579	803.424	907.458	699.389	-0.375516	0.226863	-1.65526	0.0978726	0.195084
Oscillibacter MGBC145212	802.301	539.434	1065.17	0.982679	0.19567	5.02212	5.11044e-07	3.11109e-06
CAG-95 MGBC105120	791.91	926.817	657.002	-0.49231	0.135073	-3.64478	0.000267624	0.00102425
Oscillibacter MGBC143446	790.669	555.137	1026.2	0.887045	0.135915	6.52645	6.73467e-11	6.94138e-10
Lachnospiraceae_NOV MGBC104699	789.767	971.88	607.654	-0.678534	0.131311	-5.16739	2.37391e-07	1.5161e-06
CAG-95 MGBC105925	789.118	750.199	828.038	0.140461	0.191863	0.732088	0.464115	0.598116
UBA3282 MGBC143115	788.821	948.934	628.708	-0.595634	0.0996677	-5.9762	2.28403e-09	1.87218e-08
UMGS1815 MGBC142214	784.883	1424.95	144.819	-3.30397	0.969443	-3.40811	0.000654135	0.00228508
Lachnospiraceae_NOV MGBC108519	783.961	1015.61	552.316	-0.875567	0.176488	-4.96106	7.01081e-07	4.17043e-06
Bacteroides uniformis	783.236	343.506	1222.96	1.83414	0.162318	11.2997	1.31683e-29	5.07712e-28
COE1 MGBC104938	782.295	731.11	833.48	0.186684	0.201758	0.925284	0.354818	0.498469
Phocaeicola sp002493165	781.966	359.123	1204.81	1.74847	0.163823	10.6729	1.36332e-26	4.43505e-25
UBA9502 MGBC129914	779.742	731.02	828.463	0.184181	0.197786	0.931214	0.351743	0.496158
Parasutterella sp900552195	775.739	911.592	639.886	-0.509161	0.379643	-1.34116	0.179869	0.314696
Lachnospiraceae_NOV MGBC114200	772.275	836.526	708.025	-0.238962	0.123801	-1.9302	0.0535815	0.117676
Paramuribaculum sp001689565	771.164	716.685	825.642	0.206137	0.158893	1.29734	0.194515	0.331413
UBA9475 MGBC122397	747.083	729.253	764.913	0.0717246	0.201973	0.35512	0.7225	0.802692
UBA7182 MGBC119765	746.684	853.769	639.598	-0.416296	0.204938	-2.03133	0.0422214	0.0961761
Acetatifactor MGBC107450	741.206	852.613	629.799	-0.437167	0.176574	-2.47582	0.013293	0.0340837
CAG-873 sp002490635	734.409	722.74	746.077	0.04695	0.216542	0.216817	0.828351	0.876335
CAG-95 MGBC116460	722.531	826.138	618.925	-0.416498	0.120227	-3.46426	0.000531698	0.00190205
UBA9475 MGBC126149	719.579	794.764	644.394	-0.302338	0.229433	-1.31776	0.187584	0.323268
Paramuribaculum MGBC108134	717.772	674.439	761.105	0.174256	0.162497	1.07236	0.283556	0.425524
CAG-45 MGBC110001	717.168	758.304	676.032	-0.167869	0.188125	-0.89233	0.372216	0.515396
UBA3263 sp001689615	713.149	754.706	671.592	-0.166638	0.244326	-0.682031	0.495219	0.621862
COE1 MGBC115396	705.248	794.282	616.214	-0.368353	0.118512	-3.10815	0.00188264	0.00610539
1XD42-69 MGBC128780	704.204	757.201	651.206	-0.218485	0.138465	-1.57791	0.114586	0.224219
Prevotella sp002298815	695.909	627.524	764.294	0.287149	0.123257	2.32968	0.0198231	0.049133
UBA7173 MGBC102923	695.04	680.985	709.095	0.0607781	0.14933	0.407005	0.684004	0.774808
C-53 sp003612525	683.288	748.5	618.075	-0.279737	0.103055	-2.71443	0.00663892	0.0186283
Kineothrix MGBC108457	682.643	757.675	607.611	-0.322193	0.0918196	-3.50898	0.000449835	0.00165469
Bacteroides MGBC143234	682.141	239.44	1124.84	2.23472	0.191677	11.6588	2.06928e-31	8.61647e-30
Phocaeicola sartorii	678.303	294.999	1061.61	1.85178	0.195441	9.47489	2.67052e-21	5.91492e-20
Marseille-P3106 MGBC129303	677.771	451.107	904.435	1.00283	0.161093	6.22513	4.81145e-10	4.39361e-09
TF01-11 MGBC140066	677.144	796.057	558.231	-0.513485	0.124185	-4.13483	3.55212e-05	0.000165079
CAG-1000_NOV MGBC139354	675.168	1319.45	30.8834	-5.40923	1.1511	-4.6992	2.61184e-06	1.44624e-05
TF01-11 MGBC000210	672.28	922.615	421.944	-1.12978	0.123807	-9.12531	7.15307e-20	1.43199e-18
UMGS268 MGBC104323	658.848	561.745	755.951	0.425845	0.299758	1.42063	0.155425	0.28159
14-2 MGBC131735	656.481	885.365	427.597	-1.05166	0.227573	-4.62118	3.81565e-06	2.02515e-05
Marseille-P3106 MGBC101917	655.142	441.697	868.587	0.975231	0.128047	7.61622	2.6121e-14	3.67459e-13
Lachnospiraceae_NOV MGBC143118	654.748	624.827	684.668	0.133006	0.147078	0.904322	0.365825	0.509804
CAG-303 MGBC130214	654.465	818.967	489.962	-0.742835	0.404421	-1.83678	0.0662417	0.142181
Dorea MGBC161213	645.92	673.611	618.228	-0.122247	0.208312	-0.586846	0.557307	0.680935
Dubosiella MGBC127872	645.817	1265.7	25.938	-5.58973	0.642488	-8.70014	3.31488e-18	6.05403e-17
COE1 MGBC140159	642.112	629.746	654.478	0.0595458	0.116559	0.510862	0.609447	0.718499
Muribaculaceae_NOV MGBC128991	634.696	398.109	871.284	1.13133	0.186539	6.06484	1.32085e-09	1.12706e-08
Kineothrix MGBC158835	620.625	699.073	542.178	-0.363333	0.107183	-3.38983	0.00069935	0.00241067
Butyricicoccus MGBC131967	619.959	503.894	736.025	0.544291	0.261952	2.07783	0.0377253	0.0872712
Acetatifactor MGBC141809	619.851	752.269	487.433	-0.624805	0.180323	-3.46493	0.000530375	0.00190205
UBA7182 MGBC159988	619.198	628.007	610.39	-0.0420516	0.135302	-0.310798	0.755954	0.82403
Lachnospiraceae_NOV MGBC100174	614.211	611.47	616.953	0.0120235	0.179115	0.0671271	0.946481	0.961255
Lachnospiraceae_NOV MGBC151438	608.148	653.247	563.048	-0.216333	0.150509	-1.43734	0.150622	0.276337
Duncaniella MGBC106904	606.672	947.27	266.074	-1.82451	0.23843	-7.65221	1.9756e-14	2.81726e-13
Limosilactobacillus reuteri	604.521	1179.01	30.0353	-5.32547	0.411021	-12.9567	2.15282e-38	1.06718e-36
Paramuribaculum MGBC153954	600.065	640.231	559.899	-0.189972	0.174006	-1.09175	0.274942	0.419056
14-2 MGBC116940	588.397	546.647	630.148	0.204002	0.170145	1.19899	0.230532	0.37439
UBA7050 sp003979345	586.107	788.466	383.749	-1.04048	0.206041	-5.04987	4.42119e-07	2.73956e-06
Blautia coccoides_A	585.562	608.382	562.742	-0.117511	0.225566	-0.520961	0.602394	0.715859
Bacteroides xylanisolvens	583.271	188.696	977.845	2.37629	0.24056	9.87813	5.17917e-23	1.22534e-21
Marseille-P3106 MGBC165060	579.795	402.749	756.841	0.908423	0.15836	5.73643	9.66929e-09	7.29401e-08
Ruthenibacterium MGBC140709	579.158	526.906	631.41	0.260373	0.12588	2.06841	0.0386011	0.0889021
Dorea MGBC118412	577.035	695.757	458.313	-0.605513	0.169013	-3.58265	0.000340128	0.00127824
UBA9475 MGBC157594	568.814	623.281	514.346	-0.275726	0.163827	-1.68303	0.0923689	0.186832
Lachnospiraceae_NOV MGBC117495	568.037	646.127	489.946	-0.398722	0.10791	-3.69494	0.000219935	0.000857498
Helicobacter_D ganmani	564.871	637.483	492.26	-0.376626	0.269878	-1.39554	0.162853	0.291288
14-2 MGBC111479	557.632	493.669	621.596	0.328428	0.225107	1.45898	0.144569	0.270192
Mucispirillum schaedleri	555.166	521.133	589.2	0.173997	0.267571	0.650283	0.51551	0.640819
UMGS1370 MGBC140257	548.797	637.748	459.847	-0.469296	0.171672	-2.73368	0.00626305	0.0178626
Enterocloster aldenensis	544.614	590.097	499.131	-0.243638	0.116119	-2.09817	0.0358903	0.083959
Acetatifactor MGBC105242	538.716	623.992	453.439	-0.464401	0.103538	-4.48532	7.28034e-06	3.69699e-05
Blautia_A sp000433815	536.24	621.674	450.807	-0.464999	0.141483	-3.28661	0.00101401	0.00339417
Eubacterium_J MGBC139981	535.009	589.289	480.729	-0.296266	0.146515	-2.02209	0.0431671	0.0979018
Lachnospiraceae_NOV MGBC154526	534.07	567.332	500.809	-0.182691	0.188272	-0.970354	0.33187	0.474523
Parabacteroides distasonis	527.269	213.444	841.094	1.97964	0.26021	7.60787	2.78657e-14	3.81687e-13
Bacteroides intestinalis	526.146	242.749	809.543	1.73939	0.113364	15.3435	3.91502e-53	3.39628e-51
UBA7173 sp001689685	525.647	442.519	608.774	0.459826	0.318772	1.44249	0.149163	0.274416
CAG-485 sp002361155	525.265	500.317	550.213	0.13931	0.25748	0.541052	0.588472	0.70576
Lachnospiraceae_NOV MGBC100288	524.615	547.865	501.365	-0.127764	0.156868	-0.814468	0.415377	0.556509
Acetatifactor MGBC140040	523.801	628.499	419.104	-0.584286	0.179766	-3.25025	0.00115303	0.00383483
Dorea MGBC116946	523.017	584.107	461.927	-0.344082	0.207817	-1.6557	0.0977828	0.195084
Limosilactobacillus reuteri_D	515.668	761.974	269.363	-1.49754	0.230919	-6.48511	8.86648e-11	8.96117e-10
CAG-485 MGBC120236	513.462	529.736	497.189	-0.0893273	0.233204	-0.383044	0.701687	0.78883
Lachnospiraceae_NOV MGBC108720	505.795	562.899	448.691	-0.331308	0.139453	-2.37576	0.017513	0.0438247
CAG-95 MGBC101207	503.34	512.397	494.283	-0.0527718	0.153426	-0.343955	0.73088	0.807364
Amulumruptor sp001689515	502.808	563.547	442.068	-0.35005	0.220297	-1.58899	0.112063	0.220108
UBA5026 MGBC130809	498.247	398.626	597.868	0.578837	0.171448	3.37616	0.000735053	0.00252538
Dorea muris	497.515	494.617	500.413	0.0144869	0.127855	0.113307	0.909787	0.932173
UBA946 MGBC124430	494.755	456.391	533.12	0.218329	0.204869	1.0657	0.286559	0.425524
Eubacterium_F MGBC166763	494.069	639.724	348.413	-0.874162	0.232719	-3.7563	0.000172441	0.000682552
CAG-611_NOV MGBC137871	491.066	941.637	40.4952	-4.53449	0.794358	-5.70838	1.14058e-08	8.36159e-08
UBA11940 sp003979335	489.121	517.55	460.691	-0.16639	0.240236	-0.692612	0.488553	0.617793
CAG-1435 MGBC153675	488.422	721.146	255.699	-1.4927	0.214474	-6.95982	3.40712e-12	3.8976e-11
Hungatella_A MGBC128920	482.892	531.013	434.772	-0.287508	0.108123	-2.65909	0.00783532	0.021693
UBA3282 MGBC101899	479.276	471.745	486.807	0.0409614	0.129876	0.315388	0.752467	0.821088
Hungatella_A MGBC108684	478.267	487.358	469.176	-0.0476813	0.146025	-0.326528	0.744025	0.817877
D16-63 MGBC165261	475.543	640.945	310.141	-1.04994	0.520311	-2.0179	0.0436015	0.0986722
Eubacterium_J MGBC166616	472.378	484.351	460.404	-0.0693533	0.14639	-0.473758	0.635672	0.735788
Blautia_A sp900551075	470.965	449.069	492.861	0.134282	0.158034	0.849702	0.395491	0.537944
UBA1394 MGBC164932	467.704	461.805	473.602	0.0326577	0.148975	0.219216	0.826482	0.875808
Clostridium MGBC000603	466.209	832.108	100.311	-3.04951	0.283252	-10.7661	4.97861e-27	1.72758e-25
CAG-552_NOV MGBC158044	458.566	484.25	432.882	-0.161461	0.177254	-0.910899	0.362349	0.506774
CAG-81 MGBC137839	456.89	474.848	438.933	-0.113117	0.202871	-0.55758	0.577132	0.695733
CAG-873 sp001689665	456.734	460.408	453.06	-0.0185048	0.229051	-0.0807889	0.93561	0.952074
CAG-485 MGBC118072	452.194	469.286	435.103	-0.108992	0.23802	-0.45791	0.647017	0.745897
Duncaniella sp001689575	451.296	361.367	541.226	0.586159	0.230119	2.5472	0.0108593	0.0288127
Phocaeicola dorei	450.936	287.762	614.111	1.09554	0.270576	4.04893	5.14533e-05	0.000226004
Acetatifactor MGBC163656	446.578	484.143	409.012	-0.240091	0.129145	-1.85907	0.0630165	0.1361
Lachnospiraceae_NOV MGBC128194	445.34	468.356	422.325	-0.148558	0.184688	-0.804369	0.421184	0.562118
CAG-485 MGBC101100	444.546	490.139	398.952	-0.294517	0.18434	-1.59768	0.110113	0.217099
Roseburia MGBC104949	444.441	502.052	386.83	-0.373818	0.195119	-1.91584	0.055385	0.121126
CAG-873 MGBC163040	443.935	367.909	519.962	0.500109	0.185773	2.69205	0.00710147	0.0197664
Intestinimonas butyriciproducens	441.314	302.118	580.509	0.944896	0.151191	6.24969	4.11265e-10	3.82256e-09
Agathobacter MGBC143759	439.876	425.494	454.257	0.091066	0.217513	0.418668	0.675459	0.768473
Enterocloster bolteae	429.942	567.482	292.403	-0.957156	0.25554	-3.74561	0.000179954	0.000706912
Turicibacter sp002311155	429.584	537.171	321.996	-0.745286	0.194419	-3.8334	0.000126385	0.000520026
Dubosiella sp000403415	429.038	858.076	0	-11.543	1.10251	-10.4697	1.19017e-25	3.75444e-24
CAG-95 MGBC129275	427.867	568.525	287.21	-0.985524	0.292564	-3.36858	0.000755567	0.00257041
Alistipes sp003979135	426.175	241.286	611.064	1.34013	0.254924	5.257	1.46423e-07	9.40901e-07
ASF356 MGBC162170	426.007	571.199	280.816	-1.03095	0.195886	-5.26298	1.41738e-07	9.22184e-07
Pediococcus pentosaceus	423.508	323.885	523.13	0.692592	0.188419	3.67581	0.0002371	0.000920974
Turicimonas muris	417.469	360.689	474.249	0.394085	0.422568	0.932596	0.351029	0.495822
Hungatella_A MGBC142608	410.008	404.206	415.81	0.0404388	0.202524	0.199674	0.841735	0.885349
CAG-495 MGBC104355	409.683	297.979	521.386	0.806084	0.225869	3.56881	0.000358605	0.00133802
COE1 MGBC117419	408.643	478.609	338.677	-0.49748	0.129327	-3.84669	0.000119722	0.000498524
Odoribacter MGBC162966	403.141	377.603	428.679	0.189336	0.128475	1.47371	0.140559	0.265558
CAG-873 MGBC112867	402.328	428.17	376.485	-0.183508	0.302031	-0.607581	0.543465	0.666369
Roseburia MGBC113951	396.416	425.18	367.653	-0.207476	0.233749	-0.887605	0.374753	0.518085
CAG-95 MGBC160000	394.598	366.631	422.565	0.209803	0.143573	1.4613	0.143932	0.269484
14-2 MGBC161624	392.087	373.146	411.029	0.133833	0.124209	1.07748	0.281265	0.425524
CAG-485 MGBC127367	390.655	416.845	364.465	-0.187762	0.224353	-0.836908	0.402644	0.543648
CAG-582 MGBC164624	388.805	364.06	413.55	0.179411	0.215835	0.831242	0.405837	0.545835
Gastranaerophilales_NOV MGBC142924	387.311	346.024	428.598	0.304126	0.228917	1.32854	0.184	0.319773
Lachnospiraceae_NOV MGBC103678	385.015	437.684	332.347	-0.398441	0.203793	-1.95513	0.0505683	0.112003
G11 MGBC143606	381.486	403.766	359.205	-0.164507	0.162441	-1.01272	0.311194	0.451818
Acutalibacter MGBC164404	381.222	375.861	386.584	0.0400925	0.125554	0.319323	0.749481	0.82041
CAG-180 sp900540295	380.246	385.025	375.467	-0.0298807	0.153126	-0.195137	0.845285	0.885349
UBA7173 sp002491305	378.124	342.041	414.206	0.275035	0.259011	1.06187	0.288296	0.426908
Lactococcus garvieae	376.014	307.6	444.427	0.536761	0.197295	2.7206	0.00651627	0.0183963
Duncaniella MGBC104426	368.552	312.74	424.364	0.438185	0.209411	2.09247	0.0363968	0.0847631
Enterococcus faecalis	366.699	448.996	284.403	-0.6576	0.28292	-2.32433	0.0201076	0.0496019
Muricomes sp000509105	365.228	409.063	321.393	-0.353412	0.139239	-2.53817	0.0111433	0.0292933
Eubacterium_R MGBC121343	358.822	345.181	372.462	0.106863	0.161313	0.662459	0.507677	0.633683
D16-63 MGBC165015	357.373	641.77	72.9769	-3.12566	0.440891	-7.08941	1.34686e-12	1.63032e-11
1XD42-69 MGBC140242	357.058	371.917	342.199	-0.120926	0.104567	-1.15644	0.2475	0.393957
Acetatifactor MGBC139669	355.859	358.153	353.565	-0.0247432	0.139101	-0.177879	0.858818	0.893136
CAG-115 MGBC157433	354.034	321.617	386.451	0.260867	0.238168	1.09531	0.273383	0.417289
Frisingicoccus caecimuris	353.602	355.269	351.935	-0.0162421	0.111769	-0.145318	0.88446	0.912334
UBA3282 MGBC158728	353.44	306.473	400.407	0.381508	0.147905	2.57942	0.00989669	0.0266903
UBA3700 MGBC165376	351.93	692.773	11.0873	-5.97358	1.93445	-3.088	0.00201508	0.00647439
Hungatella_A MGBC105340	348.234	339.685	356.784	0.0663343	0.230047	0.288351	0.773078	0.835695
CAG-552_NOV MGBC162876	348.204	397.888	298.521	-0.41595	0.208824	-1.99187	0.0463851	0.104517
TF01-11 MGBC103936	347.977	470.557	225.398	-1.06081	0.552886	-1.91868	0.0550244	0.12059
Eubacterium_F MGBC118394	347.381	536.866	157.896	-1.75731	0.131746	-13.3386	1.37952e-40	7.18038e-39
Duncaniella MGBC102213	346.8	359.767	333.833	-0.103748	0.207242	-0.500612	0.616644	0.721266
Butyricicoccaceae_NOV MGBC151848	346.55	411.287	281.813	-0.542611	0.201462	-2.69337	0.00707335	0.0197409
UBA7862 MGBC128010	344.217	319.504	368.929	0.201637	0.193968	1.03954	0.298553	0.436508
Eubacterium_J MGBC164303	343.818	347.503	340.132	-0.0313348	0.195894	-0.159958	0.872914	0.902387
CAG-873 MGBC114452	341.669	332.73	350.608	0.078753	0.229388	0.343318	0.731359	0.807364
Paramuribaculum MGBC163836	337.944	281.297	394.591	0.488054	0.313388	1.55735	0.119388	0.233176
Kineothrix MGBC139812	337.18	413.619	260.74	-0.661326	0.173919	-3.8025	0.000143244	0.000583714
CAG-95 MGBC129192	336.527	350.122	322.931	-0.117276	0.163422	-0.717626	0.472988	0.607877
CAG-873 MGBC159997	333.127	172.379	493.874	1.51758	0.164705	9.21395	3.14326e-20	6.41596e-19
AF33-28 MGBC113244	331.519	223.866	439.173	0.975285	0.160607	6.0725	1.25934e-09	1.08345e-08
Butyricicoccaceae_NOV MGBC135451	330.155	271.283	389.027	0.528191	0.152293	3.46826	0.000523847	0.00189349
Acetatifactor MGBC100080	329.108	392.944	265.271	-0.566655	0.220604	-2.56866	0.0102093	0.0273914
Kineothrix MGBC110941	326.921	377.265	276.576	-0.447087	0.14602	-3.06182	0.00219992	0.00700342
Muribaculum arabinoxylanisolvens	325.998	300.582	351.414	0.226585	0.160457	1.41212	0.157913	0.284408
UBA9475 MGBC124762	324.27	271.629	376.912	0.474873	0.116186	4.08717	4.36659e-05	0.000195932
TF01-11 MGBC118028	321.957	520.847	123.067	-2.0817	0.8564	-2.43076	NA	NA
Lachnospiraceae_NOV MGBC111861	320.909	356.458	285.36	-0.318337	0.12364	-2.5747	0.0100328	0.0269874
Muribaculum sp002358615	320.24	289.738	350.742	0.279566	0.201363	1.38837	0.165026	0.293589
Eubacterium_F MGBC128531	319.616	202.894	436.338	1.09955	0.220311	4.9909	6.00993e-07	3.63741e-06
Lachnospiraceae_NOV MGBC111451	318.272	299.435	337.109	0.167894	0.145988	1.15006	0.250121	0.39631
Eubacterium_F MGBC130580	315.894	377.786	254.002	-0.576645	0.1466	-3.93347	8.37272e-05	0.000358683
CAG-485 MGBC108169	315.589	351.847	279.331	-0.323578	0.245646	-1.31725	0.187754	0.323268
Bifidobacterium globosum	314.028	433.946	194.109	-1.16478	0.30873	-3.77281	0.000161418	0.000643818
Dorea MGBC119866	312.142	325.197	299.087	-0.128518	0.164317	-0.782133	0.434136	0.571347
Alistipes MGBC104726	311.086	275.017	347.155	0.338828	0.121691	2.78433	0.00536386	0.0155105
CAG-485 sp003979075	308.818	263.955	353.681	0.424148	0.239302	1.77244	0.0763219	0.160184
Parabacteroides distasonis_A	305.855	180.736	430.974	1.25939	0.261114	4.82316	1.41304e-06	8.12695e-06
Acetatifactor MGBC113460	305.795	365.678	245.912	-0.580949	0.196591	-2.95512	0.00312546	0.00951346
Romboutsia ilealis	305.739	447.218	164.26	-1.45003	0.205934	-7.04123	1.90548e-12	2.2541e-11
Lachnospiraceae_NOV MGBC108918	303.176	324.638	281.714	-0.210249	0.118348	-1.77653	0.0756453	0.159406
Parabacteroides goldsteinii	301.563	126.394	476.731	1.91495	0.125937	15.2056	3.24524e-52	2.59868e-50
CAG-303 MGBC119292	300.636	315.848	285.425	-0.148808	0.217533	-0.684069	0.493932	0.620994
Prevotella sp002933775	299.657	169.992	429.322	1.34094	0.216069	6.20608	5.43229e-10	4.83335e-09
1XD42-69 MGBC139909	298.801	323.244	274.359	-0.236183	0.217544	-1.08568	0.277621	0.421902
CAG-873 MGBC156312	298.762	280.668	316.857	0.178661	0.19216	0.92975	0.3525	0.496553
Adlercreutzia MGBC165019	297.586	205.903	389.269	0.920747	0.313449	2.93747	0.00330901	0.0100092
CAG-552_NOV MGBC164958	296.671	447.338	146.004	-1.61536	0.530136	-3.04708	0.0023108	0.00731167
Dorea MGBC116970	296.138	345.719	246.558	-0.484636	0.654037	-0.740991	0.458699	0.592438
UBA7173 MGBC158299	293.619	304.844	282.395	-0.108948	0.27054	-0.402705	0.687165	0.776698
UBA11940 MGBC134176	292.856	329.864	255.848	-0.369714	0.358708	-1.03068	0.30269	0.441936
UBA11940 MGBC114492	290.974	228.835	353.114	0.623934	0.251501	2.48084	0.0131072	0.0336904
UBA3282 MGBC167064	287.986	368.868	207.105	-0.837503	0.112474	-7.44618	9.60824e-14	1.23484e-12
Alistipes sp002362235	285.874	154.512	417.237	1.43335	0.397469	3.6062	0.000310713	0.00117619
UBA7177 MGBC108922	282.144	217.006	347.283	0.67885	0.193648	3.50558	0.00045561	0.00167004
Ruminococcaceae_NOV MGBC110487	275.008	260.789	289.227	0.136726	0.160476	0.852006	0.394211	0.537138
Dorea MGBC110346	274.996	282.483	267.509	-0.0873552	0.126257	-0.691882	0.489012	0.617793
Ruminococcus MGBC117665	274.645	252.621	296.67	0.225257	0.135412	1.66349	0.0962147	0.192986
CAG-485 MGBC108044	274.278	274.678	273.877	0.00107418	0.225108	0.00477186	0.996193	0.997151
UMGS1815 MGBC120887	273.295	45.0545	501.536	3.47742	0.587801	5.91598	3.29913e-09	2.64184e-08
Prevotella MGBC143808	270.303	238.639	301.967	0.343639	0.274614	1.25135	0.210806	0.349999
Eisenbergiella MGBC129248	267.91	245.74	290.079	0.243338	0.143496	1.69578	0.0899269	0.183917
Ileibacterium valens	264.231	525.59	2.87243	-7.32406	0.905019	-8.09271	5.83498e-16	9.49096e-15
UBA710 sp002298905	260.887	210.898	310.877	0.566008	0.144317	3.92198	8.78261e-05	0.000374701
CAG-603 MGBC108656	257.441	244.321	270.562	0.144761	0.305971	0.473119	0.636128	0.735788
CAG-822_NOV MGBC102946	255.646	481.123	30.1687	-3.98749	0.991787	-4.02051	5.80732e-05	0.000252946
UBA7173 sp001915385	255.293	268.798	241.788	-0.143636	0.21207	-0.677303	0.498213	0.624007
1XD8-76 MGBC100084	253.26	382.194	124.325	-1.60028	0.211907	-7.55182	4.29227e-14	5.80293e-13
Acetatifactor MGBC132220	253.095	305.245	200.945	-0.597966	0.157624	-3.79363	0.000148459	0.000594406
Leuconostoc citreum	253.075	321.705	184.445	-0.806987	0.239393	-3.37097	0.000749034	0.00255654
Longicatena innocuum	249.804	170.396	329.213	0.95474	0.234431	4.07258	4.64944e-05	0.00020596
UBA7173 MGBC164577	247.496	235.404	259.588	0.143894	0.283784	0.507056	0.612115	0.718849
Lachnospiraceae_NOV MGBC111446	247.367	274.67	220.064	-0.332877	0.1783	-1.86694	0.0619094	0.133987
Lachnospiraceae_NOV MGBC154005	246.949	224.075	269.824	0.269218	0.180204	1.49397	0.135185	0.256802
UBA7173 MGBC152089	245.177	205.179	285.174	0.473434	0.365487	1.29535	0.195199	0.33203
Leuconostoc pseudomesenteroides	244.286	211.711	276.86	0.391566	0.195058	2.00744	0.0447034	0.100946
Eubacterium_F MGBC123461	244.202	238.713	249.691	0.0700476	0.169459	0.41336	0.679343	0.772048
RC9 MGBC104799	242.391	257.641	227.141	-0.186738	0.138323	-1.35001	0.177013	0.310219
CAG-485 MGBC165708	242.264	246.727	237.8	-0.0539798	0.218584	-0.246953	0.804945	0.862086
UBA3282 MGBC108897	238.252	220.837	255.666	0.210396	0.186597	1.12754	0.259514	0.405028
CAG-274_NOV MGBC114079	236.813	337.459	136.168	-1.30871	0.480536	-2.72345	0.00646049	0.0183253
CAG-510 MGBC111722	232.821	227.165	238.477	0.0653182	0.270622	0.241363	0.809274	0.864055
Acutalibacter MGBC162917	231.679	251.49	211.867	-0.236798	0.160449	-1.47585	0.139985	0.264953
RC9 MGBC133433	229.512	118.823	340.201	1.52278	0.185646	8.20258	2.35292e-16	3.88791e-15
CAG-95 MGBC101044	228.614	220.001	237.226	0.103481	0.179862	0.575338	0.565063	0.687185
CAG-873 MGBC103306	224.664	260.214	189.114	-0.464431	0.210781	-2.20338	0.0275681	0.0661253
UBA11940 MGBC128948	222.021	209.653	234.388	0.161656	0.295488	0.547082	0.584323	0.702402
Kineothrix MGBC100172	221.969	216.412	227.527	0.0691692	0.241846	0.286005	0.774874	0.835915
Muribaculum MGBC161558	221.441	220.551	222.331	0.0115657	0.21241	0.0544499	0.956577	0.967732
CAG-127 sp002493625	218.956	203.898	234.014	0.198833	0.225421	0.88205	0.37775	0.521535
CHKCI006 MGBC163165	218.252	214.457	222.046	0.041601	0.212911	0.195391	0.845087	0.885349
Acetatifactor MGBC107221	214.293	290.927	137.659	-1.0889	0.184892	-5.88943	3.8754e-09	3.01066e-08
Adlercreutzia sp004793465	213.842	170.496	257.188	0.587961	0.235701	2.49452	0.0126127	0.0327427
Borkfalkiaceae_NOV MGBC157066	212.433	178.214	246.651	0.465417	0.316335	1.47128	0.141216	0.265833
UBA7173 MGBC123817	210.763	184.859	236.667	0.350189	0.142173	2.46311	0.0137738	0.0351434
UBA11940 MGBC143123	209.299	151.333	267.265	0.824367	0.38841	2.12241	0.033803	0.0794331
1XD42-69 MGBC163511	207.824	203.02	212.628	0.0567629	0.172256	0.329527	0.741757	0.816247
CAG-873 MGBC117087	207.314	236.421	178.207	-0.406286	0.280522	-1.44832	0.147527	0.27373
UBA3282 MGBC123502	207.131	144.39	269.872	0.89803	0.258013	3.48056	0.000500362	0.00182125
CAG-873 MGBC111877	207.086	213.904	200.268	-0.0866005	0.243711	-0.355341	0.722335	0.802692
Odoribacter MGBC105490	207.084	151.601	262.567	0.796221	0.249686	3.18889	0.00142821	0.00470495
CAG-873 MGBC140522	206.924	216.223	197.625	-0.127405	0.247903	-0.513932	0.6073	0.717593
1XD42-69 MGBC100967	206.833	205.576	208.09	0.0116061	0.187357	0.0619462	0.950606	0.963451
CAG-552_NOV MGBC100320	204.688	336.149	73.2266	-2.19396	0.307025	-7.14587	8.94298e-13	1.09525e-11
CAG-873 sp001689415	201.443	207.086	195.8	-0.071567	0.242737	-0.294833	0.768121	0.832932
Dorea MGBC121214	199.632	234.723	164.541	-0.516127	0.21204	-2.4341	0.0149288	0.0379045
CAG-873 MGBC103294	199.355	181.416	217.293	0.254973	0.196537	1.29733	0.194518	0.331413
Anaerostipes sp000508985	198.699	185.819	211.579	0.184158	0.135344	1.36066	0.17362	0.305301
ASF356 MGBC157731	198.262	230.918	165.605	-0.48636	0.176758	-2.75156	0.00593121	0.0169626
Muribaculum sp002473395	198.088	194.472	201.704	0.0588574	0.306926	0.191764	0.847927	0.886237
Lachnospiraceae_NOV MGBC105404	195.442	174.288	216.596	0.311628	0.261506	1.19167	0.233392	0.377817
Adlercreutzia caecimuris	193.563	108.602	278.524	1.35974	0.325059	4.18305	2.8762e-05	0.000137345
UBA3700_NOV MGBC105053	190.169	161.471	218.868	0.4391	0.4546	0.965902	0.334093	0.476426
Lachnospiraceae_NOV MGBC129207	188.169	223.963	152.376	-0.567442	0.165286	-3.43309	0.000596745	0.00209869
Ruminococcus_E MGBC139800	187.824	248.305	127.344	-0.975731	0.163052	-5.98417	2.17502e-09	1.79698e-08
CAG-485 MGBC125215	187.025	196.819	177.231	-0.148095	0.316026	-0.468616	0.639344	0.737868
14-2 MGBC166828	186.852	198.085	175.619	-0.184906	0.189738	-0.97453	0.329793	0.474007
Lachnospiraceae_NOV MGBC164045	184.688	206.433	162.942	-0.337694	0.201276	-1.67776	0.0933935	0.188416
Clostridium_Q symbiosum	183.826	170.682	196.97	0.20176	0.201074	1.00341	0.315663	0.457031
Lachnospiraceae_NOV MGBC105279	183.36	204.314	162.407	-0.327332	0.218088	-1.50092	0.133377	0.254295
Bacteroides MGBC111476	180.494	62.5641	298.423	2.26718	0.21875	10.3642	3.60597e-25	1.10406e-23
CAG-485 MGBC120897	180.18	203.313	157.047	-0.364733	0.293486	-1.24276	0.213955	0.354098
Duncaniella MGBC140491	177.851	140.766	214.936	0.607606	0.444664	1.36644	0.171801	0.303128
CAG-873 MGBC166434	176.288	186.351	166.224	-0.160116	0.226292	-0.707566	0.479215	0.612795
CAG-485 MGBC139270	173.93	157.025	190.835	0.278069	0.270635	1.02747	0.3042	0.443519
Phocaeicola MGBC116964	173.068	111.507	234.628	1.06179	0.226392	4.69006	2.73122e-06	1.50434e-05
UBA3818 MGBC109100	172.277	157.231	187.323	0.260335	0.127358	2.04411	0.0409427	0.0936732
COE1 MGBC110218	172.238	107.06	237.416	1.14363	0.382678	2.98851	0.00280345	0.00865993
Muribaculum MGBC110198	171.658	164.754	178.562	0.109862	0.1895	0.579747	0.562085	0.685164
CAG-873 MGBC103062	171.001	120.286	221.717	0.888944	0.258472	3.43923	0.000583363	0.00205858
CAG-485 MGBC152290	170.06	160.774	179.345	0.16409	0.154016	1.06541	0.286691	0.425524
UBA11940 MGBC106726	169.649	185.089	154.21	-0.260836	0.547048	-0.476806	0.6335	0.735199
Lachnospiraceae_NOV MGBC123815	169.386	197.739	141.033	-0.49414	0.171764	-2.87686	0.00401656	0.0118785
UBA11940 MGBC136074	166.847	208.878	124.816	-0.739433	0.435048	-1.69966	0.0891953	0.18278
UBA1405 MGBC165041	165.594	180.56	150.628	-0.24566	0.137227	-1.79017	0.0734267	0.15536
Muribaculaceae_NOV MGBC147098	165.268	172.307	158.23	-0.11594	0.186182	-0.622726	0.533465	0.655652
UMGS1370 MGBC131995	165.181	166.585	163.778	-0.0365962	0.186359	-0.196375	0.844317	0.885349
COE1 MGBC139783	164.476	205.507	123.446	-0.754871	0.198649	-3.80003	0.000144681	0.000586044
CAG-873 MGBC103329	164.29	184.369	144.21	-0.340891	0.173609	-1.96356	0.0495811	0.110051
Enterococcus_D gallinarum	163.069	130.597	195.542	0.588161	0.282632	2.08101	0.0374326	0.0867869
CAG-590 MGBC127878	158.984	154.41	163.557	0.076245	0.300257	0.253933	0.799548	0.857188
Acutalibacter MGBC160578	158.514	173.349	143.678	-0.263183	0.221232	-1.18963	0.234193	0.377976
UBA3700 MGBC101980	158.216	130.942	185.49	0.50965	0.20494	2.48683	0.0128888	0.0332935
TF01-11 MGBC143594	156.376	254.443	58.3092	-2.12153	0.82351	-2.5762	NA	NA
CAG-510 MGBC100230	154.49	182.004	126.976	-0.534994	0.184811	-2.89482	0.00379374	0.011316
CAG-873 MGBC152734	152.949	168.398	137.5	-0.278393	0.215393	-1.29249	0.196187	0.333166
UBA11940 MGBC128313	149.225	119.649	178.8	0.581278	0.258458	2.24902	0.0245112	0.0594782
Ruminiclostridium_E MGBC147835	147.884	139.639	156.129	0.171793	0.217731	0.789017	0.430102	0.567218
Mailhella MGBC101285	146.838	135.245	158.431	0.221987	0.175566	1.26441	0.206084	0.344282
14-2 MGBC116954	146.728	123.551	169.905	0.462433	0.169295	2.73153	0.0063042	0.0179308
Desulfovibrio MGBC000161	146.7	94.3632	199.037	1.0818	0.220396	4.90844	9.18023e-07	5.36889e-06
Cuneatibacter caecimuris	143.862	159.989	127.735	-0.332126	0.367094	-0.904744	0.365601	0.509804
CAG-873 MGBC152050	143.766	171.473	116.06	-0.559077	0.288564	-1.93745	0.0526909	0.11621
CAG-485 MGBC123285	142.081	92.0281	192.135	1.06797	0.261183	4.08899	4.33254e-05	0.000195245
CAG-41 MGBC107251	140.864	196.502	85.2269	-1.21167	0.406197	-2.98297	0.00285463	0.00879192
Dorea MGBC166213	140.729	158.698	122.759	-0.384891	0.223497	-1.72213	0.0850457	0.17636
UBA7173 MGBC125952	139.468	128.597	150.338	0.230001	0.243127	0.946013	0.344142	0.488082
Dorea MGBC113809	139.161	147.167	131.156	-0.157812	0.206926	-0.762651	0.445672	0.581415
CAG-873 MGBC106841	139.122	152.601	125.643	-0.279249	0.244306	-1.14303	0.253026	0.398365
UBA11940 MGBC123009	137.199	143.866	130.532	-0.140125	1.01335	-0.138279	0.89002	0.915525
UBA11940 MGBC162824	137.117	135.067	139.167	0.0427044	0.246583	0.173185	0.862506	0.896077
CAG-873 MGBC157102	135.877	151.975	119.78	-0.332127	0.285384	-1.16379	0.244508	0.389791
UBA11940 MGBC140398	134.938	249.866	20.0106	-3.64552	1.20519	-3.02485	0.00248753	0.00779975
Ruminococcaceae_NOV MGBC113616	134.082	111.877	156.286	0.476549	0.170178	2.80029	0.0051056	0.0148048
CAG-873 sp002493945	132.21	145.645	118.775	-0.288528	0.270962	-1.06483	0.286953	0.425524
Parasutterella MGBC134540	131.775	143.09	120.46	-0.241762	0.337956	-0.715365	0.474383	0.608919
Alistipes MGBC111863	131.536	112.641	150.432	0.415903	0.363128	1.14534	0.25207	0.397583
Amulumruptor sp900539915	130.762	132.847	128.677	-0.0310287	0.193347	-0.160482	0.872502	0.902387
Selenomonadaceae_NOV MGBC110822	130.113	91.8154	168.411	0.881675	0.30015	2.93745	0.00330928	0.0100092
CAG-632 MGBC143167	129.814	132.878	126.75	-0.0648109	0.254615	-0.254544	0.799075	0.857188
Ruthenibacterium lactatiformans	128.378	111.843	144.912	0.36993	0.276755	1.33667	0.181331	0.316721
Borkfalkiaceae_NOV MGBC107413	126.862	102.368	151.356	0.569988	0.288909	1.9729	0.0485069	0.10836
Tidjanibacter MGBC100163	126.795	126.481	127.108	-0.00159995	0.322693	-0.0049581	0.996044	0.997151
UBA7177 MGBC112108	126.666	115.173	138.16	0.270779	0.237431	1.14046	0.254096	0.398365
Staphylococcus xylosus	126.564	41.8691	211.259	2.33536	2.17934	1.07159	NA	NA
UBA3818 MGBC143783	126.146	115.001	137.291	0.252329	0.174556	1.44555	0.148303	0.27373
Prevotella MGBC113195	126.042	56.569	195.516	1.80024	0.216544	8.31351	9.29117e-17	1.56002e-15
UBA1436 MGBC103454	125.308	93.8473	156.769	0.737796	0.214221	3.44409	0.000572984	0.00202883
1XD8-76 MGBC129284	124.874	138.45	111.297	-0.311675	0.214489	-1.4531	0.146195	0.272587
1XD42-69 MGBC140196	124.493	144.99	103.995	-0.473111	0.190362	-2.48532	0.0129434	0.0333516
CAG-1000_NOV MGBC155283	124.259	248.518	0	-9.75624	1.09436	-8.915	4.87829e-19	9.23326e-18
AM07-15 MGBC139400	122.753	95.4921	150.014	0.648987	0.157036	4.13272	3.58502e-05	0.000165867
UBA7182 MGBC158517	121.568	128.182	114.954	-0.159084	0.172535	-0.922035	0.356511	0.500172
Rikenella MGBC105264	121.565	89.1691	153.961	0.787964	0.257195	3.06368	0.00218633	0.00698149
Duncaniella sp002494015	120.757	127.847	113.668	-0.167715	0.239362	-0.700676	0.483505	0.614565
Lachnospiraceae_NOV MGBC119725	119.369	131.18	107.558	-0.278653	0.194722	-1.43103	0.152421	0.278369
Lachnospiraceae_NOV MGBC165061	118.944	111.465	126.423	0.177944	0.166301	1.07001	0.284613	0.425524
Parabacteroides MGBC100138	118.924	73.636	164.211	1.13665	0.192872	5.89332	3.78505e-09	2.96259e-08
Borkfalkiaceae_NOV MGBC146938	114.931	91.2617	138.601	0.611204	0.374906	1.63029	0.103041	0.204705
Bacillus_AC sp001076885	112.119	224.237	0	-9.60847	1.11823	-8.59256	8.50563e-18	1.50074e-16
Duncaniella sp001689495	111.168	95.4196	126.915	0.422813	0.251267	1.68272	0.0924289	0.186832
Lachnospiraceae_NOV MGBC110096	110.58	132.205	88.9545	-0.561052	0.184234	-3.04532	0.00232433	0.00733221
UBA3700_NOV MGBC128953	109.807	107.699	111.916	0.05543	0.194532	0.28494	0.77569	0.835915
CAG-873 MGBC140028	109.384	127.338	91.4297	-0.470573	0.39196	-1.20056	0.229921	0.374265
CAG-485 MGBC123372	109.088	120.272	97.9041	-0.292062	0.370441	-0.788416	0.430453	0.567218
Emergencia MGBC000541	109.014	150.995	67.0328	-1.181	0.241166	-4.89703	9.72946e-07	5.6583e-06
UBA11940 MGBC156628	107.384	152.926	61.8419	-1.29693	0.469823	-2.76047	0.0057718	0.0165522
Butyrivibrio_A MGBC100164	107.183	112.357	102.01	-0.15613	0.221109	-0.706119	0.480114	0.612795
Dorea MGBC116935	106.658	131.292	82.0248	-0.661495	0.285702	-2.31533	0.0205947	0.0506835
Duncaniella MGBC110670	106.62	121.551	91.6885	-0.390388	0.321327	-1.21492	0.224396	0.367867
Lachnospiraceae_NOV MGBC120314	106.511	101.888	111.134	0.104837	0.208305	0.503286	0.614763	0.719875
14-2 MGBC140115	106.141	98.2613	114.021	0.202577	0.285821	0.708753	0.478478	0.612795
Duncaniella MGBC142302	105.326	130.095	80.5559	-0.685529	0.269286	-2.54573	0.0109049	0.0288127
NM07-P-09 sp004793665	104.031	85.0017	123.06	0.533225	0.345441	1.54361	0.122684	0.237386
Duncaniella MGBC157936	103.595	85.2402	121.949	0.51619	0.318934	1.61849	0.105558	0.209306
Monoglobaceae_NOV MGBC116426	103.375	82.4869	124.264	0.605406	0.326054	1.85677	0.0633442	0.136286
CAG-485 MGBC120460	103.316	115.902	90.7295	-0.337526	0.271126	-1.2449	0.213167	0.353356
UMGS1217 MGBC163973	103.235	202.361	4.1091	-5.56802	1.43178	-3.88889	0.000100705	0.000426154
Muribaculum MGBC113403	102.84	61.1162	144.565	1.24626	0.275721	4.52002	6.18349e-06	3.20249e-05
Bilophila MGBC136875	102.746	83.8324	121.66	0.531976	0.261198	2.03668	0.0416822	0.095156
UBA11940 MGBC112619	101.206	91.4886	110.923	0.280177	0.281113	0.996671	0.318924	0.460103
Clostridioides difficile	100.937	110.161	91.7132	-0.268233	0.257001	-1.0437	0.296623	0.435521
UBA7173 MGBC128759	98.8539	125.806	71.9021	-0.798248	0.325332	-2.45364	0.0141417	0.0359938
UBA11940 MGBC104908	98.8182	106.458	91.1783	-0.224995	0.360458	-0.624193	0.532501	0.65524
UBA7182 MGBC132302	98.7321	123.039	74.4258	-0.724969	0.203887	-3.55573	0.000376926	0.00140136
Streptococcus MGBC000431	98.3027	84.5745	112.031	0.405669	0.240675	1.68555	0.0918826	0.186452
Lachnospiraceae_NOV MGBC139511	98.2571	110.358	86.1563	-0.359199	0.201862	-1.77943	0.0751691	0.158724
ASF356 sp000364165	97.766	139.839	55.6929	-1.3157	0.40018	-3.28776	0.00100988	0.00339123
Lachnospiraceae_NOV MGBC140009	96.4726	93.291	99.6542	0.109158	0.228647	0.47741	0.63307	0.735199
CAG-510 MGBC100069	95.8128	103.669	87.9561	-0.246456	0.247319	-0.996509	0.319003	0.460103
Paramuribaculum sp001689535	95.8076	102.237	89.3782	-0.187627	0.293851	-0.638511	0.523141	0.64755
Staphylococcus_A lentus	94.9875	154.399	35.5757	-2.13113	0.405122	-5.26047	1.43687e-07	9.2906e-07
Anaerotignum MGBC109121	94.3662	110.074	78.6583	-0.494286	0.255709	-1.93301	0.0532355	0.117163
UBA7173 sp900555165	93.9482	100.581	87.3159	-0.208768	0.234005	-0.892149	0.372313	0.515396
CAG-485 sp002493515	93.0763	95.9777	90.1748	-0.0740744	0.234459	-0.315938	0.75205	0.821088
Paramuribaculum MGBC110562	92.5317	72.5255	112.538	0.641429	0.253717	2.52813	0.0114672	0.0299934
Muribaculum sp003150235	91.1492	82.6417	99.6566	0.271861	0.383742	0.708446	0.478668	0.612795
CAG-873 MGBC143869	90.8129	98.6267	82.9991	-0.233453	0.240393	-0.971129	0.331484	0.474523
UBA11940 MGBC152987	89.705	78.9272	100.483	0.347752	0.377977	0.920036	0.357554	0.50096
UMGS1004 MGBC148030	88.762	73.686	103.838	0.487506	0.41373	1.17832	0.23867	0.383418
UBA3282 MGBC111450	87.9419	88.5669	87.3168	-0.0122081	0.180001	-0.0678225	0.945927	0.961255
Paramuribaculum MGBC135730	86.3531	92.7687	79.9375	-0.20636	0.2924	-0.705746	0.480346	0.612795
Eubacterium_F MGBC120354	85.7527	98.8532	72.6521	-0.436098	0.263571	-1.65458	0.0980103	0.195084
Paramuribaculum MGBC101403	85.3782	95.8452	74.9112	-0.33836	0.201857	-1.67624	0.0936919	0.188652
NM07-P-09 sp004793925	83.1712	101.772	64.5709	-0.627942	0.276063	-2.27463	0.022928	0.0558578
Eubacterium_F MGBC100342	83.1302	96.4325	69.828	-0.439951	0.306411	-1.43582	0.151054	0.276357
CAG-115 MGBC143865	82.842	79.7012	85.9828	0.114657	0.196021	0.58492	0.558602	0.681717
Escherichia coli	82.8306	64.954	100.707	0.628363	0.697779	0.900519	0.367844	0.511249
Prevotella sp900545525	82.6579	48.997	116.319	1.25371	0.31799	3.9426	8.06022e-05	0.000346723
UMGS1370 MGBC165049	81.9536	77.198	86.7093	0.161604	0.216856	0.745212	0.456144	0.591609
Alistipes finegoldii	81.9337	42.9051	120.962	1.50448	0.314774	4.77955	1.75684e-06	9.9043e-06
Duncaniella MGBC103508	81.7915	80.4536	83.1295	0.0630785	0.288642	0.218535	0.827012	0.875808
Borkfalkiaceae_NOV MGBC129052	81.537	40.8879	122.186	1.59814	0.244734	6.5301	6.57257e-11	6.84205e-10
Enterococcus_C asini	80.9757	28.887	133.064	2.2243	0.299274	7.43232	1.06713e-13	1.35474e-12
UBA11940 MGBC105391	79.7263	84.5249	74.9277	-0.169886	0.353997	-0.479908	0.631293	0.734275
CAG-115 MGBC102041	79.6728	72.2291	87.1165	0.274321	0.192146	1.42767	0.153387	0.278951
UBA11940 MGBC109634	79.6152	106.442	52.7882	-0.990669	0.21637	-4.57858	4.6814e-06	2.44891e-05
UBA3700_NOV MGBC162486	78.6378	76.5538	80.7219	0.101583	0.235847	0.430717	0.666674	0.763179
Lachnospiraceae_NOV MGBC123224	77.9773	47.0791	108.876	1.19552	0.224128	5.3341	9.60192e-08	6.28654e-07
Parabacteroides MGBC119115	76.9896	62.4987	91.4804	0.569512	0.324591	1.75455	0.0793356	0.165177
UBA7173 MGBC109474	75.6965	74.0627	77.3304	0.059174	0.359077	0.164795	0.869106	0.900238
UBA3700_NOV MGBC121002	75.2198	79.1711	71.2685	-0.152579	0.252447	-0.6044	0.545578	0.668172
Alistipes MGBC143807	74.9736	47.8769	102.07	1.09265	0.327351	3.33786	0.000844251	0.00286275
M3 sp001689445	72.8202	69.5979	76.0425	0.143885	0.219267	0.656209	0.51169	0.637796
CAG-873 MGBC124655	72.2176	75.24	69.1952	-0.116308	0.333933	-0.348297	0.727617	0.805797
CAG-873 sp003979155	72.1048	76.1456	68.0639	-0.159479	0.400577	-0.398122	0.69054	0.778822
CAG-552_NOV MGBC143965	71.7743	93.5231	50.0255	-0.889201	0.255577	-3.47919	0.000502932	0.00182422
CAG-485 MGBC119608	71.3073	76.3905	66.2242	-0.191518	0.36201	-0.52904	0.596778	0.713256
CAG-552_NOV MGBC157735	70.2104	122.759	17.6617	-2.79128	0.8205	-3.40193	0.00066912	0.00232185
COE1 MGBC142918	70.0451	43.8972	96.193	1.12687	0.243897	4.62027	3.83242e-06	2.02515e-05
Muribaculum MGBC165515	69.9364	68.5169	71.3558	0.0524448	0.256102	0.204781	0.837743	0.885349
Alistipes MGBC104261	69.2829	68.0469	70.5189	0.0602762	0.335585	0.179615	0.857455	0.89261
CAG-873 sp002491245	69.068	76.0566	62.0794	-0.300638	0.210659	-1.42713	0.153543	0.278951
CAG-267 MGBC103325	69.0152	65.2832	72.7472	0.163887	0.20367	0.804669	0.421011	0.562118
CAG-485 MGBC129154	68.1816	67.7312	68.6321	0.03092	0.257474	0.12009	0.904412	0.92939
Enterococcus_B hirae	67.7193	61.5331	73.9056	0.275334	0.256922	1.07166	0.283871	0.425524
UBA3700_NOV MGBC120929	66.9595	74.3159	59.6032	-0.323611	0.418586	-0.773106	0.43946	0.576168
Desulfovibrio MGBC129232	66.2853	65.1783	67.3923	0.0616664	0.259567	0.237574	0.812211	0.866303
CAG-552_NOV MGBC137892	66.2567	105.918	26.5957	-1.99626	1.35902	-1.46889	0.141861	0.266566
Muribaculum MGBC123065	66.1577	74.7434	57.5719	-0.366103	0.235958	-1.55156	0.120767	0.23455
UBA3282 MGBC143782	66.022	63.3429	68.7011	0.11452	0.255804	0.447686	0.65438	0.752717
Eubacterium_J MGBC139512	65.982	93.661	38.303	-1.32097	0.241485	-5.4702	4.49524e-08	3.09903e-07
Streptococcus oralis	65.7796	57.8802	73.679	0.349635	0.311878	1.12106	0.262261	0.406875
CAG-485 sp001701295	65.5593	62.6765	68.4421	0.14592	0.336217	0.434006	0.664284	0.761586
Desulfovibrio MGBC159935	64.5546	71.9985	57.1108	-0.315226	0.249229	-1.26481	0.205941	0.344282
UBA3700_NOV MGBC107029	64.2389	35.1273	93.3504	1.40965	1.28748	1.09489	NA	NA
Prevotella MGBC104324	62.9866	24.8469	101.126	2.03877	0.498269	4.09171	4.282e-05	0.000193807
UMGS1370 MGBC165045	62.9627	66.3477	59.5776	-0.161175	0.245911	-0.65542	0.512198	0.637796
UBA11940 MGBC122917	61.5684	53.8976	69.2392	0.362017	1.00886	0.358839	0.719716	0.801882
ASF356 MGBC150949	60.3616	78.3807	42.3426	-0.900032	1.04259	-0.863266	0.387991	0.531241
COE1 MGBC166178	60.336	47.8387	72.8333	0.608626	0.318364	1.91173	0.0559107	0.121764
CAG-873 MGBC142695	59.6735	51.8996	67.4475	0.366995	0.502893	0.729767	0.465532	0.599035
UBA11940 MGBC129263	59.1583	91.1584	27.1583	-1.74741	1.33675	-1.30721	0.191143	0.327808
P3_NOV MGBC139916	58.1453	53.2624	63.0282	0.263471	0.315621	0.83477	0.403847	0.544566
Odoribacter MGBC110565	57.9142	59.1326	56.6958	-0.0461643	0.251843	-0.183305	0.854558	0.890654
Butyricimonas virosa	57.6348	39.3425	75.9271	0.970939	0.336597	2.88458	0.00391942	0.0116575
Eubacterium_R MGBC118047	57.4966	64.5881	50.405	-0.336327	0.245948	-1.36747	0.171478	0.303071
CAG-873 MGBC105056	56.3079	52.934	59.6818	0.183268	0.346306	0.529209	0.59666	0.713256
Limosilactobacillus MGBC000480	56.242	112.484	0	-8.6137	1.07218	-8.0338	9.45023e-16	1.46831e-14
14-2 MGBC139665	54.383	52.4225	56.3435	0.113407	0.304053	0.372983	0.709161	0.794658
CAG-873 MGBC160006	54.3155	60.3946	48.2364	-0.324341	0.220314	-1.47217	0.140974	0.265833
Paramuribaculum MGBC159717	53.7318	49.4561	58.0075	0.245032	0.309559	0.791552	0.428622	0.567218
Lactiplantibacillus plantarum	53.0095	78.7822	27.2368	-1.53383	0.775618	-1.97755	0.0479792	0.107412
Muricomes intestini	52.9123	61.0044	44.8203	-0.427943	0.362683	-1.17994	0.238025	0.382974
CAG-552_NOV MGBC107581	52.2317	66.9037	37.5597	-0.823664	0.282982	-2.91066	0.00360665	0.01082
UMGS1648 MGBC107952	52.0475	45.8697	58.2253	0.348724	0.468123	0.744941	0.456307	0.591609
Erysipelatoclostridiaceae_NOV MGBC113645	50.7557	32.5309	68.9806	1.0973	0.419388	2.61643	0.00888545	0.0242776
Weissella confusa	50.4321	100.864	0	-8.45602	1.10366	-7.6618	1.8334e-14	2.6508e-13
Lachnospira MGBC143173	50.0577	54.4197	45.6957	-0.272589	0.273605	-0.996286	0.319111	0.460103
P3_NOV MGBC110513	49.5039	27.3499	71.6579	1.40875	0.316076	4.457	8.31146e-06	4.15972e-05
Alistipes_A indistinctus	49.4065	28.4173	70.3957	1.32587	0.362271	3.6599	0.000252319	0.000972828
CAG-485 MGBC127629	48.5109	51.1985	45.8233	-0.130301	0.411401	-0.316726	0.751452	0.821088
Ruminococcus MGBC103721	48.385	78.5162	18.2538	-2.08345	0.617696	-3.37294	0.000743713	0.00254673
Lachnospiraceae_NOV MGBC131886	47.536	44.5022	50.5699	0.197045	0.285755	0.689561	0.49047	0.618885
Mycoplasmoidaceae_NOV MGBC110633	47.217	30.1164	64.3176	1.10178	0.263686	4.17838	2.93599e-05	0.00013956
UMGS1004 MGBC162943	47.0015	59.6081	34.3948	-0.788207	0.810948	-0.971957	0.331072	0.474523
CAG-41 MGBC132292	46.2539	45.9944	46.5134	0.00455347	0.32775	0.0138931	0.988915	0.993688
Ruminiclostridium_E MGBC108887	46.2341	65.1378	27.3304	-1.23968	0.304714	-4.06835	4.7347e-05	0.000208849
Mucispirillum MGBC140179	46.218	56.5749	35.8611	-0.683132	0.513927	-1.32924	0.183769	0.319773
UBA11963 MGBC100111	46.0486	39.2406	52.8566	0.455455	0.396931	1.14744	0.251199	0.397413
Adlercreutzia mucosicola	46.0021	27.9782	64.026	1.21777	0.292848	4.15838	3.2051e-05	0.000149619
UBA7173 sp900548705	44.892	45.1473	44.6367	-0.00563188	0.265487	-0.0212134	0.983075	0.988774
Alistipes sp002358415	44.1726	35.8139	52.5313	0.542213	0.285953	1.89616	0.0579384	0.125654
UBA11940 MGBC110736	43.8558	36.7635	50.9481	0.486625	0.383409	1.26921	0.204368	0.34314
ASF356 MGBC120805	43.3361	63.5349	23.1374	-1.43731	0.729788	-1.96949	0.0488964	0.108996
UBA1381_NOV MGBC113686	43.2656	48.2447	38.2866	-0.332508	0.270484	-1.22931	0.218957	0.360086
CAG-552_NOV MGBC159740	42.9538	52.4775	33.4302	-0.640372	0.809852	-0.790728	0.429103	0.567218
CAG-582 MGBC102277	42.7543	35.3247	50.1839	0.474241	0.316476	1.49851	0.134002	0.25502
Bilophila MGBC136929	41.6033	31.9645	51.2421	0.655678	0.430825	1.52191	0.128031	0.245452
UBA11940 MGBC105190	40.1041	59.0759	21.1324	-1.48617	0.86434	-1.71942	0.0855375	0.176676
Rodentibacter pneumotropicus	40.0978	22.798	57.3976	1.33033	1.58137	0.841256	0.400204	0.541055
Paraprevotella MGBC133623	39.8772	14.3851	65.3692	2.2079	0.282868	7.80539	5.9316e-15	8.94898e-14
UBA3700_NOV MGBC118395	39.7337	45.5875	33.8799	-0.438305	0.511137	-0.857511	0.391163	0.533683
Erysipelotrichaceae_NOV MGBC000527	39.7246	26.0373	53.4119	1.03711	0.52127	1.98957	0.0466379	0.10486
Paraprevotella MGBC135601	39.696	13.6076	65.7844	2.25625	0.395006	5.71193	1.11705e-08	8.24716e-08
Christensenellales_NOV MGBC129327	38.9988	45.4031	32.5946	-0.464419	0.357691	-1.29838	0.194157	0.331413
Allobaculum MGBC113668	38.6846	45.5267	31.8424	-0.519512	0.367655	-1.41304	0.157644	0.284408
CAG-485 MGBC113609	38.5665	39.245	37.888	-0.0676349	0.301926	-0.224012	0.822748	0.87396
Streptococcus sp002300045	38.5286	32.7204	44.3368	0.456068	0.412112	1.10666	0.26844	0.412771
CAG-552_NOV MGBC158472	38.5008	60.9413	16.0603	-1.89478	1.1196	-1.69237	0.0905745	0.184879
Erysipelatoclostridiaceae_NOV MGBC140090	38.4122	46.6481	30.1763	-0.65913	0.514504	-1.2811	0.200159	0.337312
CAG-475 MGBC105284	38.1646	40.152	36.1771	-0.156901	0.368784	-0.425456	0.670504	0.764957
Muribaculaceae_NOV MGBC153228	38.0706	26.7615	49.3797	0.875607	0.328183	2.66805	0.00762935	0.0211791
Parvibacter MGBC000220	37.8696	23.7133	52.0259	1.13508	0.328662	3.45364	0.000553072	0.00196501
Muribaculum MGBC113320	37.4229	43.2637	31.5821	-0.43408	0.345284	-1.25717	0.208693	0.347599
UBA11940 MGBC157705	37.2736	29.4852	45.0619	0.617939	0.913068	0.676772	0.498551	0.624007
UMGS1004 MGBC152421	37.0873	25.3662	48.8083	0.942731	0.763073	1.23544	0.216667	0.358016
CAG-485 MGBC125399	36.7369	45.9978	27.4759	-0.733425	0.773237	-0.948512	0.342869	0.486939
Erysipelotrichaceae_NOV MGBC139950	35.876	45.5409	26.211	-0.836311	0.322455	-2.59358	0.00949838	0.0256826
Parvibacter caecicola	35.3958	30.0969	40.6947	0.462356	0.365902	1.26361	0.206371	0.344282
UBA11940 MGBC150826	35.2844	28.9642	41.6046	0.541807	0.356502	1.51979	0.128565	0.246022
CAG-145 MGBC162508	35.274	47.4592	23.0888	-1.02838	1.06075	-0.969486	0.332303	0.474523
Helicobacter_C japonicus	35.2309	2.39224	68.0695	4.74188	1.31273	3.61222	0.000303582	0.00115339
Bacillus_AK MGBC000539	35.0666	29.7543	40.3789	0.450301	0.308084	1.46162	0.143846	0.269484
Limosilactobacillus MGBC123951	34.7453	69.4907	0	-7.91914	1.1618	-6.81629	9.34227e-12	1.02372e-10
UMGS1004 MGBC162833	34.6651	41.0574	28.2729	-0.53867	0.371192	-1.45119	0.146726	0.272754
UMGS1217 MGBC162267	34.5117	48.4151	20.6082	-1.22212	0.951271	-1.28473	0.198888	0.336108
Anaerovoracaceae_NOV MGBC119074	34.4701	31.0509	37.8893	0.288649	0.259227	1.1135	0.265494	0.410668
Mailhella MGBC110551	34.4169	30.6287	38.2051	0.339737	0.362121	0.938186	0.348149	0.492423
Alistipes MGBC116833	34.3527	39.3495	29.3559	-0.425277	0.387615	-1.09716	0.272569	0.416659
CAG-115 MGBC113373	34.2428	32.047	36.4387	0.171285	0.437031	0.391928	0.695111	0.783129
Clostridium_G cochlearium	33.9984	32.7688	35.2279	0.12981	0.334313	0.388288	0.697803	0.785311
UBA5026 MGBC122606	33.2697	55.0196	11.5197	-2.21093	1.07701	-2.05284	0.0400879	0.0919196
Paramuribaculum MGBC110834	33.2608	33.987	32.5347	-0.0758086	0.390898	-0.193934	0.846227	0.885349
Alistipes onderdonkii	32.0225	17.3705	46.6745	1.43823	0.451156	3.18789	0.00143317	0.00470641
Enterobacter himalayensis	31.8915	63.7831	0	-7.79708	1.29854	-6.00449	1.91934e-09	1.59842e-08
CAG-873 MGBC123773	31.7438	33.6855	29.8021	-0.186532	0.454949	-0.410007	0.681801	0.773422
Allobaculum MGBC100415	31.505	23.4	39.6099	0.774512	0.309463	2.50276	0.0123229	0.0320704
Prevotellamassilia sp002933955	31.1336	29.6627	32.6045	0.129219	0.305937	0.422372	0.672754	0.766233
UBA11517 MGBC114398	30.8884	23.2971	38.4797	0.722771	1.03823	0.696154	0.486332	0.617357
Ruminococcus_E sp002493635	29.9404	33.8989	25.982	-0.375664	0.766394	-0.490171	0.624013	0.726619
Lachnospira MGBC129270	29.4992	50.2646	8.73384	-2.47209	1.1099	-2.2273	0.0259273	0.0623333
CAG-485 MGBC165885	29.4353	27.291	31.5796	0.22195	0.387699	0.572479	0.566997	0.688127
Paramuribaculum MGBC166390	29.4009	25.5759	33.2258	0.357714	0.423759	0.844145	0.398588	0.540274
Paenibacillus amylolyticus	29.2698	13.5831	44.9565	1.75046	0.327954	5.33751	9.42317e-08	6.20856e-07
Stenotrophomonas maltophilia_AO	29.2263	32.0226	26.43	-0.263742	0.820205	-0.321556	0.747789	0.820283
UBA11940 MGBC104814	29.1567	28.3415	29.9719	0.0746616	0.44462	0.167922	0.866645	0.898931
UMGS1004 MGBC152639	28.9344	26.5397	31.329	0.255121	0.318529	0.800934	0.42317	0.564046
CAG-873 sp900555715	28.8392	37.7296	19.9489	-0.893133	0.630399	-1.41677	0.156549	0.28293
Eubacterium_F MGBC113289	27.9743	33.2911	22.6575	-0.579394	0.32823	-1.76521	0.0775285	0.162389
Duncaniella MGBC127601	27.2715	24.3772	30.1659	0.321501	0.793414	0.405213	0.685321	0.775456
Ruminococcus MGBC117829	26.9329	35.3849	18.481	-0.910508	0.641094	-1.42024	0.155537	0.28159
Ruminococcus_C MGBC120363	26.8769	29.0134	24.7405	-0.208216	0.747405	-0.278585	0.780563	0.840296
UMGS1217 MGBC121705	26.5141	29.4079	23.6203	-0.300881	0.871118	-0.345396	0.729797	0.807352
Ruminococcus sp002362135	26.4397	23.6572	29.2221	0.319391	0.779604	0.409684	0.682038	0.773422
D16-34 MGBC000134	25.7634	21.2428	30.284	0.509486	0.342204	1.48884	0.13653	0.258885
Eubacterium_R MGBC100127	25.4351	29.4641	21.4061	-0.445502	1.27397	-0.349696	0.726567	0.805491
UMGS1217 MGBC134914	25.1656	43.0613	7.26995	-2.53895	1.52878	-1.66077	0.0967587	0.193703
Odoribacter MGBC152178	25.0821	24.2559	25.9083	0.0872245	1.35693	0.0642806	0.948747	0.962617
UMGS268 MGBC122639	24.6844	37.3588	12.0101	-1.60191	1.15315	-1.38917	0.164782	0.293589
Parabacteroides merdae	24.6288	19.6712	29.5863	0.62705	0.469952	1.33428	0.182111	0.31755
14-2 MGBC117436	24.1115	41.9024	6.32052	-2.63466	0.914759	-2.88017	0.00397465	0.0117881
Duncaniella MGBC142332	23.9492	26.8114	21.0871	-0.338697	0.778409	-0.435114	0.66348	0.761502
Microbacterium sp003293595	23.801	20.7553	26.8467	0.393765	0.77394	0.50878	0.610907	0.718849
Sphingomonas olei	23.7252	34.3393	13.1111	-1.38805	0.60793	-2.28324	0.0224162	0.0549064
Bacillus_A cereus	23.4221	46.8442	0	-7.34919	1.15717	-6.35101	2.13909e-10	2.06185e-09
Prevotellamassilia MGBC162806	22.7392	31.4684	14.01	-1.16859	1.19994	-0.973872	0.33012	0.474007
Gastranaerophilales_NOV MGBC159851	22.624	16.7333	28.5148	0.772413	0.354747	2.17737	0.0294533	0.070002
UMGS995 MGBC143456	21.0832	35.2714	6.89501	-2.26893	0.937619	-2.41989	0.0155253	0.0391327
Paenibacillus_A barengoltzii	20.9734	21.6831	20.2638	-0.0727364	0.758158	-0.0959383	0.92357	0.942584
51-20 MGBC103387	20.7567	0	41.5133	8.47014	1.09921	7.70569	1.30142e-14	1.9354e-13
CAG-873 MGBC128419	20.5761	16.782	24.3702	0.572995	0.416439	1.37594	0.16884	0.299426
CAG-552_NOV MGBC162832	20.5412	27.2289	13.8534	-0.956324	0.796862	-1.20011	0.230096	0.374265
Actinomyces MGBC000565	20.3606	14.6301	26.0911	0.82657	0.879207	0.940132	0.34715	0.491678
Limosilactobacillus MGBC000370	20.1949	40.3898	0	-7.1333	1.1589	-6.15521	7.49757e-10	6.5588e-09
Faecalibaculum MGBC163852	19.949	20.9839	18.9141	-0.128058	0.689146	-0.185822	0.852584	0.890211
CAG-552_NOV MGBC108895	19.785	20.039	19.531	-0.00812096	0.811408	-0.0100085	0.992015	0.995841
UBA11940 MGBC139654	19.3325	21.8211	16.844	-0.376645	1.29825	-0.290118	0.771726	0.835101
Longicatena caecimuris	19.3266	13.8229	24.8303	0.870639	0.79033	1.10162	0.270629	0.415523
UMGS1880 MGBC160026	18.9748	37.9496	0	-7.03948	1.1667	-6.03366	1.60291e-09	1.34567e-08
D16-63 sp003612475	18.3902	14.494	22.2864	0.630897	0.798499	0.790103	0.429468	0.567218
Rikenella MGBC105593	18.261	17.8851	18.637	0.0606537	0.742169	0.0817249	0.934865	0.952074
Ligilactobacillus MGBC161554	17.8499	35.6997	0	-6.95916	1.14076	-6.10044	1.05775e-09	9.17599e-09
Parvibacter MGBC165935	17.4324	10.3686	24.4961	1.26148	0.82876	1.52212	0.127978	0.245452
CAG-873 MGBC108027	17.1289	21.6169	12.641	-0.737978	1.16168	-0.635266	0.525255	0.647856
UBA11940 MGBC115043	16.854	30.261	3.44692	-3.03014	1.26514	-2.39509	0.0166161	0.0417811
CAG-552_NOV MGBC105282	16.774	23.7579	9.79006	-1.26169	1.10097	-1.14598	0.251802	0.397583
Ruminococcus MGBC100158	16.6826	21.4756	11.8896	-0.841023	1.19839	-0.701796	0.482806	0.614427
Desulfovibrio MGBC126123	16.1148	11.047	21.1827	0.942217	1.26692	0.743709	0.457053	0.591759
Brachyspira MGBC110401	16.0957	32.1914	0	-6.81298	1.08964	-6.25249	4.03966e-10	3.78854e-09
Allobaculum MGBC119653	15.7659	22.8269	8.70499	-1.32738	1.00163	-1.32522	0.1851	0.321148
Parvibacter MGBC164983	15.6425	16.7377	14.5473	-0.193251	0.790511	-0.244464	0.806872	0.86275
Ruminococcaceae_NOV MGBC105346	15.5594	19.0962	12.0226	-0.699491	1.25182	-0.55878	0.576312	0.695733
Gastranaerophilales_NOV MGBC162268	15.0321	15.2292	14.835	-0.0284303	0.725512	-0.0391866	0.968742	0.978138
UBA1394 sp900066845	14.9449	22.6787	7.21109	-1.57944	0.995095	-1.58723	0.112461	0.220474
UBA1191 MGBC123563	14.5727	16.562	12.5834	-0.359658	1.12294	-0.320281	0.748755	0.82041
Enterococcus_B faecium	14.3761	28.7522	0	-6.64575	1.19839	-5.54556	2.93011e-08	2.07499e-07
Longibaculum muris	13.8014	13.1217	14.481	0.168438	0.690289	0.244011	0.807222	0.86275
D16-63 MGBC126105	13.7305	19.1071	8.35385	-1.18264	1.06445	-1.11103	0.266556	0.411089
Duncaniella MGBC111445	13.7205	8.00735	19.4337	1.28108	1.21953	1.05047	0.293504	0.433324
Duncaniella MGBC166381	13.4819	4.80686	22.1569	2.20385	1.62824	1.35351	0.175891	0.308774
D16-63 MGBC164018	13.4647	26.9295	0	-6.54473	1.10328	-5.93208	2.99125e-09	2.43273e-08
Anaerosalibacter_A massiliensis	12.9886	17.3587	8.61847	-0.952491	1.05444	-0.903318	0.366357	0.509864
CAG-1435 MGBC160019	12.9533	18.3794	7.52718	-1.22546	1.02371	-1.19708	0.231275	0.375011
51-20 MGBC160833	12.6393	11.0027	14.2758	0.407229	0.776951	0.524137	0.600183	0.714863
CAG-475 MGBC124771	11.6462	16.3629	6.92953	-1.26027	1.5921	-0.791578	0.428607	0.567218
UBA5578 MGBC118066	11.5794	23.1588	0	-6.32823	1.12719	-5.61416	1.97522e-08	1.42792e-07
UBA2730 MGBC103219	11.199	22.3981	0	-6.2776	1.13632	-5.5245	3.30424e-08	2.30853e-07
Mailhella MGBC107932	11.1797	13.5101	8.8492	-0.557194	1.07405	-0.51878	0.603914	0.716431
Pseudomonas_E fluorescens_BA	10.7982	13.5297	8.0666	-0.736739	1.108	-0.664926	0.506098	0.63247
UMGS1217 MGBC108787	10.5224	21.0447	0	-6.19373	1.99855	-3.09911	0.00194104	0.0062558
Senegalia MGBC000499	9.71249	15.9781	3.44692	-2.11496	1.31845	-1.60412	0.108687	0.214789
UBA3789 MGBC165561	9.56242	14.529	4.59589	-1.59678	1.45508	-1.09738	0.272475	0.416659
Cutibacterium acnes	9.39431	12.6781	6.11055	-1.08271	2.18384	-0.495784	0.620047	0.722809
Clostridium chromiireducens	8.78393	13.8337	3.73416	-1.80361	1.36959	-1.31689	0.187874	0.323268
UMGS1217 MGBC143693	8.59074	17.1815	0	-5.90734	1.16289	-5.07987	3.77693e-07	2.35436e-06
CAG-41 MGBC128762	8.46859	16.9372	0	-5.88056	1.14531	-5.13446	2.82959e-07	1.7961e-06
CAG-552_NOV MGBC129342	8.44391	16.8878	0	-5.87057	1.18879	-4.93827	7.882e-07	4.63569e-06
CAG-1435 MGBC143961	8.41478	16.8296	0	-5.87026	1.14457	-5.12878	2.9162e-07	1.83986e-06
Helicobacter_C MGBC103445	8.23005	11.0867	5.37344	-1.00531	1.54724	-0.649746	0.515857	0.640819
UMGS995 MGBC131677	8.18036	16.3607	0	-5.82253	1.17665	-4.94839	7.48282e-07	4.42592e-06
UMGS1004 MGBC141815	8.17612	16.3522	0	-5.82151	1.26843	-4.58954	4.44214e-06	2.33549e-05
Clostridium_P perfringens	8.07043	11.7157	4.42519	-1.35571	1.5413	-0.879589	0.379082	0.52199
Brachyspira MGBC162742	7.98932	9.31259	6.66606	-0.508825	2.22093	-0.229104	0.818788	0.870642
Borkfalkiaceae_NOV MGBC143601	7.95761	15.9152	0	-5.78373	1.14714	-5.04187	4.61011e-07	2.83972e-06
UBA11940 MGBC101977	7.86297	15.7259	0	-5.77129	1.23355	-4.67861	2.88831e-06	1.57421e-05
Escherichia flexneri	7.49883	11.5507	3.44692	-1.6541	1.37168	-1.2059	0.227858	0.371787
Christensenellales_NOV MGBC116941	7.15901	14.318	0	-5.64873	1.24117	-4.55113	5.33575e-06	2.77726e-05
Oceanobacillus caeni	7.05013	14.1003	0	-5.61041	1.17393	-4.77918	1.76013e-06	9.9043e-06
UBA3700_NOV MGBC104832	6.82936	9.35007	4.30865	-1.05103	1.51375	-0.694322	0.48748	0.617357
Citrobacter_A rodentium	6.71086	9.40031	4.0214	-1.18668	2.05537	-0.577357	0.563699	0.686328
Atopostipes MGBC164801	6.63726	10.1137	3.16085	-1.60751	1.37451	-1.16951	0.242197	0.387376
Borkfalkiaceae_NOV MGBC162829	6.49741	7.91317	5.08166	-0.65395	2.14494	-0.304881	0.760457	0.826342
Clostridium_F tepidum	6.46219	8.90298	4.0214	-1.07304	1.46615	-0.731877	0.464244	0.598116
CAG-582 MGBC156923	6.19727	8.91761	3.47693	-1.32813	2.05981	-0.644782	0.519069	0.643274
CAG-611_NOV MGBC119817	6.1515	12.303	0	-5.41488	1.20085	-4.50922	6.50677e-06	3.35324e-05
Erysipelatoclostridium ramosum	5.93461	2.20507	9.66415	2.1403	2.80654	0.76261	0.445696	0.581415
D16-63 MGBC120343	5.73517	7.04515	4.42519	-0.644588	2.11291	-0.305071	0.760312	0.826342
Klebsiella_A oxytoca	5.68922	6.29679	5.08166	-0.323342	2.17003	-0.149003	0.881551	0.910411
UBA5578 MGBC165900	5.46413	10.9283	0	-5.24812	2.06154	-2.54572	0.0109051	0.0288127
Garciellaceae_NOV MGBC000568	5.40515	10.8103	0	-5.24341	1.19548	-4.38603	1.1544e-05	5.72252e-05
UMGS995 MGBC114289	5.13082	10.2616	0	-5.14852	1.22925	-4.18833	2.81009e-05	0.000134806
UBA5026 MGBC111601	4.79112	6.10531	3.47693	-0.793844	2.78263	-0.285286	0.775425	0.835915
Paeniclostridium sordellii	4.52474	9.04947	0	-4.96308	1.31674	-3.76922	0.000163761	0.000650669
UBA3700_NOV MGBC100798	4.47664	2.84273	6.11055	1.08067	2.84757	0.379507	0.704312	0.790074
UBA7057 MGBC119928	4.41897	8.83794	0	-4.94065	2.12363	-2.32651	0.0199912	0.0494318
Helicobacter_A bilis	4.34053	8.68106	0	-4.91195	2.19904	-2.23368	0.0255039	0.0614574
Ureaplasma MGBC165308	4.18518	8.37035	0	-4.8621	2.1346	-2.27776	0.0227409	0.055571
Alistipes MGBC125940	4.16582	4.31025	4.0214	-0.0811569	2.79244	-0.0290631	0.976814	0.983427
UBA11963 MGBC127997	3.96731	7.93462	0	-4.78527	2.12968	-2.24694	0.0246437	0.0596607
UBA3700_NOV MGBC120187	3.92432	2.76698	5.08166	0.862348	2.82669	0.305074	0.76031	0.826342
Helicobacter_C hepaticus	3.66632	7.33265	0	-4.66797	2.23419	-2.08933	0.0366781	0.0852274
D16-63 MGBC166049	3.46337	6.92674	0	-4.59087	2.13124	-2.15408	0.0312338	0.0738963
Clostridium sartagoforme_B	3.4279	6.8558	0	-4.57296	2.16379	-2.1134	0.0345666	0.0810446
CAG-822 MGBC127554	3.40571	6.81142	0	-4.5665	2.13249	-2.14139	0.0322424	0.0761097
CAG-611_NOV MGBC117562	3.26363	6.52727	0	-4.50618	3.24753	-1.38757	0.165267	0.293589
CAG-594 MGBC119771	3.22343	6.44687	0	-4.48597	3.29506	-1.36142	0.17338	0.305301
Helicobacter_D apodemus	3.15091	6.30182	0	-4.45575	2.12554	-2.09629	0.0360566	0.084159
Paramuribaculum MGBC119341	2.93434	5.86869	0	-4.34851	3.36989	-1.2904	0.196911	0.333851
D16-63 MGBC166238	2.7731	5.54619	0	-4.27132	2.15221	-1.98462	0.0471871	0.105866
Alistipes MGBC103317	2.73683	5.47366	0	-4.25154	3.31933	-1.28084	0.200249	0.337312
CAG-594 MGBC118889	2.51728	5.03456	0	-4.13021	3.35787	-1.23001	0.218694	0.360086
UBA5578 MGBC122614	2.46141	4.92283	0	-4.09429	3.39368	-1.20644	0.227647	0.371787
UBA5026 MGBC103251	2.44104	1.72242	3.15967	0.873379	3.29617	0.264968	0.791034	0.849811
D16-63 MGBC165345	2.40417	4.80833	0	-4.06657	3.35135	-1.21341	0.224972	0.368233
Atopobiaceae_NOV MGBC105563	2.30984	0	4.61969	5.29996	3.4103	1.5541	0.12016	0.233807
CAG-1427 sp000435675	2.2976	1.14828	3.44692	1.57201	3.30738	0.475305	0.63457	0.73562
Paraclostridium bifermentans	2.1123	4.2246	0	-3.87837	3.39534	-1.14226	0.253345	0.398365
Gastranaerophilales_NOV MGBC104891	2.10604	1.33966	2.87243	1.09438	3.30837	0.330793	0.740801	0.816057
CAG-611_NOV MGBC162581	2.10274	4.20547	0	-3.87342	3.39539	-1.14079	0.253958	0.398365
Staphylococcus nepalensis	2.07635	4.15269	0	-3.85034	3.39558	-1.13393	0.256825	0.401493
D16-63 MGBC165752	2.05887	0.956898	3.16085	1.70073	3.3193	0.512375	0.608388	0.718064
D16-63 MGBC132108	2.0582	1.24397	2.87243	1.19927	3.31121	0.362184	0.717214	0.800236
Clostridium paraputrificum	2.02975	4.0595	0	-3.81867	3.39585	-1.12451	0.260796	0.406366
Gastranaerophilales_NOV MGBC122484	2.00111	4.00221	0	-3.79681	3.39604	-1.11801	0.263562	0.408286
Rikenella MGBC100019	1.9159	3.8318	0	-3.73789	3.39656	-1.10049	0.271118	0.41566
Caloranaerobacter azorensis	1.87257	3.74514	0	-3.70426	3.39688	-1.09049	0.275497	0.419286
CAG-267 MGBC117992	1.77637	3.55274	0	-3.6285	3.3976	-1.06796	0.285539	0.425524
Gastranaerophilaceae_NOV MGBC124931	1.77236	3.54473	0	-3.62488	3.39764	-1.06688	0.286025	0.425524
Savagella sp000270205	1.76782	3.53565	0	-3.6221	3.39766	-1.06606	0.286398	0.425524
Virgibacillus sp003612345	1.6885	3.37699	0	-3.55749	3.39832	-1.04684	0.295173	0.434005
UBA1820 sp003150615	1.15439	2.30877	0	-2.99892	3.40535	-0.88065	0.378507	0.521889
Klebsiella pneumoniae	1.11436	2.22872	0	-2.95305	3.40605	-0.867002	0.385941	0.529334
CAG-1000_NOV MGBC119269	1.05259	2.10517	0	-2.89071	3.40705	-0.84845	0.396188	0.537944
Bacillus licheniformis	1.02864	2.05728	0	-2.83744	3.40793	-0.832597	0.405072	0.545511
D16-63 MGBC163016	0.956898	1.9138	0	-2.75495	3.40937	-0.808053	0.41906	0.560722
Bifidobacterium animalis	0.942919	1.88584	0	-2.71174	3.41016	-0.795194	0.426501	0.567034
Granulicatella adiacens	0.861208	1.72242	0	-2.60506	3.4122	-0.763455	0.445192	0.581415
D16-34 MGBC100369	0.857199	1.7144	0	-2.57403	3.41282	-0.754223	0.450715	0.586493
Enterococcus_A xiangfangensis	0.857199	1.7144	0	-2.57403	3.41282	-0.754223	0.450715	0.586493
Treponema_D MGBC126140	0.717673	1.43535	0	-2.3462	3.41782	-0.68646	0.492423	0.619846
Klebsiella variicola	0.621983	1.24397	0	-2.14353	3.42297	-0.626219	0.531171	0.654378
UBA7173 MGBC125209	0.574139	1.14828	0	-2.03038	3.42617	-0.592609	0.553443	0.677008
Alistipes MGBC139975	0.526294	1.05259	0	-1.90757	3.42993	-0.556153	0.578106	0.695733
Staphylococcus pasteuri_A	0.526294	1.05259	0	-1.90757	3.42993	-0.556153	0.578106	0.695733
UBA7173 MGBC127947	0.526294	1.05259	0	-1.90757	3.42993	-0.556153	0.578106	0.695733
Alistipes timonensis	0.478449	0.956898	0	-1.77327	3.43443	-0.516323	0.605629	0.716431
CAG-495 MGBC133411	0.478449	0.956898	0	-1.77327	3.43443	-0.516323	0.605629	0.716431
Gastranaerophilales_NOV MGBC110388	0.478449	0.956898	0	-1.77327	3.43443	-0.516323	0.605629	0.716431
