# Supplementary material for: Short-Term Dietary Intervention with Whole Oats Protects from Antibiotic-Induced Dysbiosis
Source: Microbiol Spectr. 2023 Jul 13;11(4):e02376-23. doi: 10.1128/spectrum.02376-23 (PMC10434222; doi:10.1128/spectrum.02376-23)
Supplement: Supplemental file 6 — Data Set S5. Download spectrum.02376-23-s0005.xlsx, XLSX file, 0.2 MB [file spectrum.02376-23-s0005.xlsx]

## Sheet: Always Dextrose Day 5
Organism Name	baseMean	controlMean	experimentalMean	log2FoldChange	lfcSE	stat	pvalue	padj
GT2	287450	433424	141476	-1.61522	0.482182	-3.3498	0.000808685	0.00375748
GH2	16569.3	13909.3	19229.3	0.467242	0.25825	1.80926	0.0704103	0.148311
GT4	16370.8	15525.3	17216.3	0.149125	0.264056	0.564749	0.572244	0.706387
GT5	12878.5	21415.2	4341.75	-2.3023	0.36374	-6.32951	2.45934e-10	5.79701e-09
GH1	11034	19153.7	2914.34	-2.71656	0.356496	-7.62015	2.53374e-14	1.59537e-12
GT35	10957.4	14733.7	7181.16	-1.03686	0.291455	-3.55752	0.000374366	0.00191042
GH20	10119.1	6154	14084.2	1.19441	0.322052	3.70874	0.000208295	0.00122745
CBM50	8643.32	8441.37	8845.28	0.067382	0.428406	0.157285	0.87502	0.937521
GH3	8630.53	9191.13	8069.93	-0.187684	0.432711	-0.43374	0.664477	0.787222
CBM13	7352.96	8160.17	6545.74	-0.318046	0.39861	-0.797888	0.424936	0.581058
GH32	6843.35	11382.5	2304.21	-2.30473	0.616027	-3.74129	0.000183078	0.00109185
GH13	6305.07	8874.96	3735.18	-1.24848	0.44847	-2.78387	0.00537147	0.0189016
GH13_9	6249.01	9210.06	3287.97	-1.48606	0.406773	-3.6533	0.000258888	0.00143988
CE9	6166.97	8592.46	3741.49	-1.19933	0.266137	-4.50645	6.59209e-06	5.82693e-05
GH31	5908.34	4637.69	7178.99	0.630184	0.2333	2.70118	0.00690944	0.0225011
CBM32	5552.85	1845.03	9260.68	2.32699	0.363446	6.40257	1.52782e-10	4.20151e-09
GH97 3.2.1.3	5451.31	37.9175	10864.7	8.16082	1.01436	8.04528	8.60455e-16	7.09876e-14
GH19	5129.91	7103.9	3155.91	-1.17074	0.423777	-2.76264	0.00573354	0.019709
GH18	5096.86	3667.92	6525.8	0.831124	0.298632	2.78311	0.00538409	0.0189016
GT51	4618.17	5646.9	3589.43	-0.653805	0.309838	-2.11015	0.0348455	0.0830717
GH33	4578.62	5891.84	3265.4	-0.851405	0.413189	-2.06057	0.0393441	0.0914335
GH84	4476.56	6270.06	2683.07	-1.22461	0.452358	-2.70716	0.00678617	0.022246
GH109	4312.31	2308.49	6316.13	1.45216	0.383969	3.78197	0.000155591	0.000950835
GH77	3980.93	5278.08	2683.77	-0.975872	0.343587	-2.84025	0.00450789	0.0161881
GH16	3951.34	1328.07	6574.6	2.30743	0.712132	3.24017	0.00119459	0.00527967
GH0	3863.48	3240.8	4486.16	0.468931	0.321098	1.4604	0.144181	0.264332
GH13_11	3489.94	4610.27	2369.61	-0.959909	0.311309	-3.08346	0.00204612	0.00816797
GH28	3182.07	1772.93	4591.2	1.3729	0.38496	3.56635	0.000361992	0.00188617
CBM0	3033.58	937.725	5129.44	2.45046	0.388677	6.30462	2.889e-10	6.2952e-09
GH29	2632.97	2624.27	2641.67	0.00934161	0.309724	0.030161	0.975939	0.985897
GH95	2406.45	1523.79	3289.11	1.1096	0.320123	3.46617	0.000527928	0.00258737
GT28	2305.39	2347.14	2263.65	-0.0524796	0.314325	-0.166959	0.867402	0.936517
GH36	2274.08	2273.44	2274.73	0.000951857	0.238326	0.00399393	0.996813	0.998452
GH13_8	2144.82	1459.24	2830.4	0.955956	0.366447	2.60871	0.00908836	0.0279425
GH13_31	2094.18	3197.05	991.312	-1.68952	0.397928	-4.24578	2.17831e-05	0.000168478
CBM35	2071.11	196.634	3945.59	4.32638	0.630047	6.86676	6.56757e-12	2.32211e-10
GH33 4.2.2.15	1946.45	2343.92	1548.97	-0.597586	1.24174	-0.48125	0.630339	0.753666
GH101	1929.55	3707.04	152.056	-4.60714	0.953154	-4.83358	1.341e-06	1.54371e-05
GH35	1926.48	1327.18	2525.78	0.928361	0.452346	2.05233	0.0401381	0.0928427
GH73	1894.11	1733.55	2054.67	0.244844	0.589075	0.415642	NA	NA
CE4	1890.89	2569.14	1212.65	-1.08271	0.284371	-3.80737	0.00014045	0.000881273
GH133	1873.08	1282.83	2463.34	0.94095	0.304919	3.0859	0.00202934	0.00816686
CBM54	1870.03	1903.62	1836.44	-0.052012	0.596811	-0.0871498	0.930552	0.969734
GH49	1869.64	3123.84	615.427	-2.34324	0.810669	-2.8905	0.00384632	0.0141032
GH38	1838.05	2922.67	753.437	-1.95545	0.581535	-3.36256	0.00077222	0.00364047
GT0	1721.43	1463.24	1979.63	0.435772	0.305898	1.42456	0.154283	0.272976
GH2 3.2.1.31	1683.95	1669.64	1698.25	0.0245515	1.32608	0.0185143	0.985229	0.991002
GH13_4	1581.98	1114.57	2049.4	0.878478	0.791431	1.10999	NA	NA
GH97	1566.49	933.286	2199.7	1.23696	0.343409	3.60199	0.00031579	0.00166415
GH23	1480.29	1794.39	1166.19	-0.620954	0.258865	-2.39875	0.0164509	0.0454928
GH112	1465.62	2364.65	566.599	-2.06063	0.498321	-4.13515	3.54721e-05	0.000247306
GH92 3.2.1.-	1349.17	375.612	2322.73	2.62745	0.317406	8.27789	1.25374e-16	1.5515e-14
GH89	1329.39	694.25	1964.54	1.50026	0.399326	3.75699	0.000171966	0.00103809
GH25	1299.16	1554.79	1043.54	-0.57592	0.337233	-1.70778	0.087677	0.176423
GH57	1272.17	700.165	1844.18	1.39677	0.273467	5.10764	3.26201e-07	4.14024e-06
GH78	1259.76	897.638	1621.89	0.853415	0.427382	1.99684	0.0458421	0.101757
GH43_3	1188.46	1017.83	1359.09	0.416936	0.261275	1.59577	0.110539	0.212081
CE11	1175.83	827.579	1524.09	0.880941	0.362845	2.42787	0.0151876	0.0428207
GH92	1130.33	794.881	1465.78	0.882566	0.310776	2.83988	0.00451306	0.0161881
GH4	1106.42	1308.99	903.857	-0.533853	0.826444	-0.645964	0.518303	0.656163
GH13 3.2.1.135	1063.37	19.5091	2107.24	6.75679	0.970024	6.96558	3.27044e-12	1.34906e-10
GH13_14	1033.42	1798.36	268.479	-2.74335	0.313403	-8.75343	2.06958e-18	5.12222e-16
GH85	998.685	1621.92	375.448	-2.11065	0.983474	-2.14612	0.0318637	0.078082
GT47	993.075	1330.15	656.001	-1.01982	0.438428	-2.32608	0.0200145	0.0535523
GT8	966.776	1027.25	906.302	-0.180543	0.268699	-0.671916	0.501637	0.64833
CBM51	962.552	541.665	1383.44	1.35231	0.348756	3.87754	0.000105517	0.000678322
GH13_36	961.698	1003.6	919.795	-0.125869	0.9739	-0.129242	0.897166	0.952107
GH13_39	929.563	1316.84	542.285	-1.28082	0.385599	-3.32163	0.000894926	0.00406411
GH51	858.265	1035.29	681.235	-0.604133	0.328497	-1.83908	0.0659035	0.14001
GH130	820.098	1134.09	506.11	-1.16422	0.555006	-2.09767	0.035934	0.0851068
GT22	807.853	752.242	863.464	0.198391	0.306696	0.646865	0.517719	0.656163
GH105	788.865	491.067	1086.66	1.14613	0.458758	2.49833	0.0124781	0.0363333
GH27	766.889	530.759	1003.02	0.917602	0.33727	2.72068	0.00651482	0.0216432
GH18 3.2.1.96	751.096	654.774	847.419	0.372024	0.884054	0.420816	0.67389	0.794227
GH94	747.18	576.977	917.383	0.668595	0.853467	0.783386	0.4334	0.586156
GT66	721.689	1092.07	351.305	-1.63491	0.364863	-4.48089	7.43335e-06	6.45528e-05
GH13 3.2.1.1 3.2.1.1 3.2.1.135 3.2.1.135 3.2.1.54 3.2.1.54	689.824	2.19064	1377.46	9.35118	0.846056	11.0527	2.1276e-28	1.05316e-25
PL1_2	675.299	192.152	1158.45	2.59464	0.701964	3.69626	0.000218801	0.00125938
GH13_42	656.178	921.015	391.341	-1.23409	0.620973	-1.98735	0.0468842	0.103606
GH55	649.769	594.985	704.553	0.243039	0.393663	0.617378	0.536985	0.674639
GH43_24	649.464	738.796	560.133	-0.399404	0.413759	-0.965307	0.334391	0.485407
GT9	643.941	733.393	554.488	-0.404109	0.274232	-1.4736	0.140588	0.258703
GH92 3.2.1.113	639.597	201.166	1078.03	2.41975	0.383923	6.3027	2.92504e-10	6.2952e-09
GT30	634.486	267.143	1001.83	1.90767	0.402195	4.74313	2.10439e-06	2.31483e-05
CE0	614.628	733.758	495.497	-0.566071	0.253017	-2.23728	0.0252678	0.0648061
GT26	594.495	586.414	602.575	0.0374166	0.384797	0.0972373	0.922538	0.965447
GH86	574.215	987.605	160.825	-2.617	0.720169	-3.63388	0.000279195	0.00153557
GH43_18	569.101	185.063	953.138	2.3667	0.459324	5.15257	2.56943e-07	3.43748e-06
GH42	568.295	771.824	364.766	-1.08032	0.349657	-3.08967	0.00200381	0.00813021
GT7	561.35	687.837	434.863	-0.661169	0.31817	-2.07803	0.0377063	0.0884578
GH72	557.83	670.166	445.494	-0.589911	0.327881	-1.79916	0.071993	0.149733
GH29 3.2.1.51	521.997	127.135	916.859	2.84746	0.386561	7.36612	1.75662e-13	8.69529e-12
GH110	521.449	430.124	612.774	0.509346	0.462776	1.10063	0.271057	0.420606
GH92 3.2.1.24	521.164	242.198	800.131	1.72074	0.296496	5.80357	6.49168e-09	1.07113e-07
GH32 3.2.1.26 3.2.1.64 3.2.1.80	502.071	55.5425	948.599	4.0981	0.68438	5.98805	2.12377e-09	3.89358e-08
GH13_28	495.956	775.709	216.204	-1.84213	0.392061	-4.69858	2.61971e-06	2.70158e-05
GH65	493.898	780.238	207.557	-1.90917	0.59957	-3.18423	0.00145138	0.0061934
CBM48	490.777	547.443	434.11	-0.335332	0.318697	-1.0522	0.292709	0.445832
GH10	489.744	616.232	363.257	-0.764117	0.275327	-2.77531	0.00551498	0.0192247
CE1	471.092	477.495	464.688	-0.0402383	0.29025	-0.138633	0.88974	0.951234
CE8	467.33	199.232	735.427	1.88525	0.55411	3.4023	0.000668203	0.00324275
GH123	449.009	197.866	700.153	1.82177	0.447412	4.0718	4.66517e-05	0.000316337
CE14	448.633	457.66	439.605	-0.0592211	0.365016	-0.162243	0.871115	0.936517
GH2 3.2.1.23	445.523	792.839	98.2062	-3.01397	0.573534	-5.25508	1.47957e-07	2.09254e-06
GH39	439.055	603.591	274.52	-1.13551	0.621836	-1.82606	0.0678413	0.14351
CBM2	430.749	582.477	279.021	-1.06059	0.327735	-3.23613	0.00121162	0.00530754
GH13_29	426.223	809.232	43.2129	-4.22291	0.97827	-4.31671	1.58372e-05	0.000128515
CE6	422.211	349.369	495.053	0.502523	0.736922	0.681921	0.495289	0.645179
GH2 3.2.1.25	412.841	138.249	687.434	2.30774	0.341035	6.76687	1.316e-11	4.34281e-10
GH13_20	410.538	439.982	381.095	-0.207783	0.820974	-0.253093	0.800196	0.890106
GH88	388.135	473.693	302.577	-0.646108	0.38048	-1.69814	0.0894816	0.179325
GH125	378.788	213.626	543.95	1.34671	0.256876	5.24264	1.58299e-07	2.17662e-06
GH127	377.255	498.406	256.104	-0.957764	0.425335	-2.25179	0.0243356	0.0630687
CBM5	377.099	331.441	422.758	0.351404	0.537172	0.654173	0.513	0.65279
GH33 3.2.1.18	373.679	230.611	516.747	1.15894	0.355221	3.26258	0.00110405	0.00492346
GH84 3.2.1.169	362.868	123.47	602.266	2.28139	0.369999	6.16595	7.00606e-10	1.33385e-08
CBM9	352.657	515.51	189.803	-1.44335	0.351616	-4.1049	4.04496e-05	0.000278091
GH26	350.562	530.634	170.49	-1.63757	0.489573	-3.34489	0.000823143	0.00377274
GH43_26	325.431	278.975	371.887	0.413534	0.314256	1.31591	0.188203	0.319043
CBM20	324.269	240.955	407.583	0.760988	0.275804	2.75916	0.00579503	0.019783
GH13_9 2.4.1.18	301.484	486.434	116.535	-2.06181	0.750716	-2.74646	0.00602419	0.0202855
GH101 3.2.1.97	295.346	554.166	36.5254	-3.92054	0.930347	-4.21406	2.50823e-05	0.00018531
GH53	293.537	378.521	208.553	-0.859273	0.393494	-2.1837	0.0289843	0.0717362
GT32	284.638	178.071	391.205	1.13295	0.562067	2.01569	0.0438328	0.0984179
GH13_38	279.308	169.259	389.357	1.20263	0.288034	4.1753	2.97592e-05	0.00021349
GH115	267.233	149.366	385.101	1.36696	0.475098	2.87723	0.00401187	0.014602
CE12	265.261	265.851	264.67	-0.00928489	0.295255	-0.031447	0.974913	0.985897
GH47	261.6	374.353	148.847	-1.32733	0.394367	-3.36571	0.000763473	0.00363384
GH13_5	255.899	336.502	175.296	-0.939147	0.441495	-2.1272	0.0334037	0.0811154
GH5_2	250.182	412.42	87.945	-2.22389	0.502235	-4.42798	9.51211e-06	8.1181e-05
GH76	247.762	61.247	434.278	2.81527	0.379432	7.41971	1.1738e-13	6.4559e-12
GH136	244.915	397.133	92.6957	-2.0995	0.408421	-5.14054	2.73954e-07	3.56861e-06
GT3	239.9	220.301	259.498	0.239922	0.469243	0.511295	0.609145	0.738602
GH71	227.952	426.607	29.2974	-3.84411	0.559509	-6.8705	6.39755e-12	2.32211e-10
GH17	225.782	203.231	248.332	0.28925	1.02953	0.280953	0.778747	0.87322
GH13_14 3.2.1.41	212.084	44.7463	379.421	3.07284	0.36094	8.51342	1.68872e-17	2.78639e-15
GH9	211.918	383.558	40.2793	-3.25416	0.517927	-6.28305	3.32002e-10	6.84754e-09
GH38 3.2.1.113 3.2.1.-	208.344	32.4632	384.225	3.5531	0.534675	6.64535	3.02497e-11	8.80801e-10
GT19	207.6	150.592	264.607	0.818251	0.314293	2.60347	0.00922865	0.0281986
GH92 3.2.1.114 3.2.1.-	204.195	66.3457	342.044	2.36489	0.292562	8.08339	6.29906e-16	6.23607e-14
GH112 2.4.1.211	201.63	281.523	121.737	-1.20634	0.643437	-1.87484	0.0608153	0.130885
PL0	196.403	74.5047	318.301	2.09189	0.498767	4.19412	2.7393e-05	0.000199405
GH95 3.2.1.63	196.374	315.147	77.6005	-2.01978	0.641045	-3.15076	0.00162849	0.00688976
GH5_4	196.251	282.928	109.574	-1.36791	0.821422	-1.6653	0.0958539	0.189035
GH129	191.854	281.483	102.226	-1.45864	0.97496	-1.49611	0.134626	0.251471
CE7	189.801	241.623	137.979	-0.81147	0.569894	-1.42389	0.154477	0.272976
GH31 3.2.1.20	189.459	132.262	246.656	0.902634	0.619312	1.45748	0.144985	0.264824
GH43_35	186.879	185.8	187.957	0.0168786	1.03574	0.0162961	0.986998	0.991002
GH125 3.2.1.-	184.644	29.4392	339.848	3.51967	0.462026	7.6179	2.57838e-14	1.59537e-12
GH43_10	183.958	64.7422	303.174	2.23405	0.553987	4.03267	5.51456e-05	0.000363961
GH144	171.587	26.3405	316.833	3.58436	0.621312	5.76902	7.97354e-09	1.27319e-07
CBM6	170.786	214.4	127.171	-0.756172	0.313483	-2.41217	0.0158581	0.0440998
GH43_22	168.742	261.081	76.4028	-1.76955	0.580876	-3.04635	0.00231638	0.00901239
GT41	164.659	221.88	107.438	-1.04222	0.511187	-2.03883	0.0414674	0.0950295
GT1	156.391	168.068	144.714	-0.21174	0.50108	-0.422568	0.672611	0.794227
CBM37	155.802	209.266	102.337	-1.03423	0.624225	-1.65682	0.0975566	0.191629
GH84 3.2.1.52	151.212	288.331	14.0925	-4.35116	1.22112	-3.56327	0.000366268	0.00188857
GH117	146.635	19.0496	274.221	3.83712	0.534992	7.1723	7.37498e-13	3.31874e-11
PL8	145.106	184.276	105.936	-0.802794	0.593672	-1.35225	0.176294	0.304062
GH121	144.824	183.738	105.911	-0.793934	1.10268	-0.720002	NA	NA
GH128	141.957	143.384	140.529	-0.0305294	0.908416	-0.0336073	0.97319	0.985897
GT11	140.909	135.112	146.705	0.115036	0.64893	0.177271	0.859296	0.936517
GH13_2	138.922	185.73	92.1146	-1.01017	1.12463	-0.898228	0.369064	0.521962
GH130 2.4.1.320	138.363	96.6213	180.105	0.899031	0.5888	1.52689	0.126789	0.23773
GH43_34	136.604	71.192	202.015	1.50226	0.484818	3.09861	0.00194432	0.00795405
GT27	136.549	156.006	117.092	-0.418057	0.533488	-0.78363	0.433257	0.586156
GH24	135.974	130.829	141.119	0.108427	0.375005	0.289136	0.772478	0.869037
PL8_2	135.245	26.4917	243.999	3.18625	0.54515	5.84472	5.07407e-09	8.97024e-08
GH97 3.2.1.22	135.208	43.9411	226.475	2.34422	0.370248	6.33148	2.42823e-10	5.79701e-09
CE2	128.814	68.8582	188.77	1.45584	0.686026	2.12214	0.0338261	0.0816776
GH3 3.2.1.21	125.786	108.625	142.946	0.399201	0.515935	0.773743	0.439083	0.592223
GH13_13	124.815	80.4917	169.139	1.07534	0.839463	1.28099	0.200199	0.334792
GH13_41	117.912	166.15	69.674	-1.25189	0.615564	-2.03373	0.041979	0.0953192
GH106	110.504	31.2584	189.749	2.59656	0.535601	4.84795	1.24746e-06	1.47022e-05
GH99	107.914	127.462	88.3663	-0.519347	0.326539	-1.59046	0.111732	0.213541
CBM14	107.84	109.97	105.71	-0.0552192	0.539946	-0.102268	0.918544	0.965184
GT83	103.641	95.8835	111.399	0.22161	0.571684	0.387644	0.69828	0.811328
GH32 3.2.1.65	103.354	7.6463	199.062	4.66062	0.697718	6.67981	2.39259e-11	7.40209e-10
GT96	99.8538	83.4286	116.279	0.476651	0.838345	0.568562	NA	NA
GH43	97.8529	27.9816	167.724	2.56889	0.440039	5.83786	5.28751e-09	9.02523e-08
GH140	97.306	165.772	28.8399	-2.54015	0.691112	-3.67546	0.000237425	0.00133551
GT12 2.4.1.92	96.3928	81.4465	111.339	0.454251	0.79637	0.570403	0.568405	0.703401
GH13_26	94.1903	99.8984	88.4822	-0.165683	0.306654	-0.540295	0.588994	0.721663
CBM57	94.053	117.892	70.2143	-0.73981	0.363225	-2.03678	0.0416717	0.0950577
GH120	84.0933	144.92	23.2668	-2.63377	0.865085	-3.04453	0.00233048	0.00901239
GH43_16	80.187	132.624	27.7498	-2.25433	0.868771	-2.59485	0.00946334	0.0285631
GH66	79.6521	59.719	99.5852	0.739385	0.808205	0.914848	0.360271	0.512455
PL8_2 4.2.2.20	76.054	10.3607	141.747	3.76269	0.609881	6.16956	6.84799e-10	1.33385e-08
GH66 3.2.1.11	75.2699	59.4375	91.1024	0.619382	1.01163	0.612264	0.540363	0.677163
GH43_19	73.9488	40.7894	107.108	1.39969	0.576721	2.42698	0.0152251	0.0428207
GH18 3.2.1.14	73.1894	123.742	22.6366	-2.4472	0.523958	-4.67061	3.00311e-06	3.03376e-05
GH43_28	70.1303	55.3251	84.9354	0.616775	0.54555	1.13056	0.258242	0.405808
GH43_29	68.0329	34.6663	101.4	1.52822	0.391408	3.90442	9.44514e-05	0.000615177
PL11_1	67.0156	66.1132	67.9179	0.0441853	0.664465	0.0664975	0.946982	0.982717
GT90	67.015	69.4491	64.581	-0.0969805	0.566388	-0.171226	0.864046	0.936517
CBM23	66.2851	93.9447	38.6255	-1.27702	0.528286	-2.41728	0.0156369	0.0437303
GH63	64.0807	29.7453	98.4161	1.72098	0.576267	2.98642	0.00282265	0.0105053
GH36 3.2.1.22	63.3964	88.5543	38.2385	-1.20188	0.366363	-3.28056	0.00103601	0.00466202
GH13 3.2.1.-	63.3741	76.993	49.7552	-0.617909	0.608242	-1.01589	0.309681	0.463118
GH102	61.4233	97.9445	24.9021	-1.97065	0.5885	-3.3486	0.000812224	0.00375748
GH8	61.1052	75.9202	46.2902	-0.712317	0.851349	-0.836692	0.402766	0.555345
GH143	61.0997	81.6566	40.5429	-1.01536	0.709907	-1.43027	0.152641	0.272976
GT101	59.9777	63.1698	56.7856	-0.153178	0.952145	-0.160876	0.872191	0.936517
GT100	59.9504	88.9567	30.9441	-1.51212	0.688781	-2.19535	0.0281383	0.0699923
GT39	57.65	81.7751	33.5249	-1.27026	0.721376	-1.76089	0.0782566	0.160734
GH43_4	57.5764	23.0513	92.1015	1.99477	1.13746	1.75371	NA	NA
GH30_2	57.3196	50.1418	64.4973	0.354763	0.416658	0.851448	0.39452	0.547024
GH30_4	57.2308	51.7814	62.6802	0.271917	0.702313	0.387173	0.698628	0.811328
GH45	56.8775	102.235	11.5199	-3.16663	0.661672	-4.78579	1.70313e-06	1.91602e-05
PL1	56.536	73.4167	39.6552	-0.892635	0.749559	-1.19088	0.233701	0.372079
GH13_32	55.4186	58.7995	52.0377	-0.173925	0.44269	-0.392882	0.694407	0.810687
GH43_31	54.595	13.5582	95.6318	2.76973	0.514535	5.38299	7.32605e-08	1.09891e-06
GH13_32 3.2.1.1	54.233	66.0694	42.3966	-0.636894	0.455598	-1.39793	0.162134	0.282593
GT1 2.4.1.17	53.5271	43.3594	63.6948	0.560967	0.787172	0.712636	0.476071	0.630094
GH89 3.2.1.50	52.1209	99.9426	4.29923	-4.52588	0.980462	-4.61607	3.91083e-06	3.87172e-05
GH13_16	50.1349	30.8189	69.4508	1.17171	0.951437	1.23151	0.218131	0.357532
GH115 3.2.1.-	49.565	16.5713	82.5587	2.28756	0.536644	4.26271	2.01959e-05	0.000158682
GH141	49.462	19.5543	79.3697	2.02416	0.547098	3.6998	0.000215766	0.00125652
CBM27	48.3381	16.6258	80.0503	2.2664	0.495228	4.57649	4.72853e-06	4.41627e-05
GH0 3.2.1.140	48.2994	83.2937	13.3051	-2.63818	1.05917	-2.49081	0.0127452	0.036894
AA4	48.2406	10.9323	85.5489	3.00221	0.566265	5.30179	1.14676e-07	1.66954e-06
GT29	48.1526	38.2594	58.0458	0.609975	0.411874	1.48097	0.138614	0.256022
GT14	45.1286	48.1919	42.0652	-0.198199	1.01941	-0.194425	0.845843	0.933305
GT54	45.1115	39.5925	50.6304	0.359137	0.970882	0.369908	0.711451	0.820356
GH145	44.4817	48.8456	40.1178	-0.284967	0.697516	-0.408545	0.682874	0.802904
GH84 3.2.1.35	44.3991	88.3763	0.421868	-7.62884	1.19598	-6.37875	1.78535e-10	4.6513e-09
PL9_1	43.8681	32.0659	55.6704	0.790809	0.637914	1.23968	0.215094	0.354756
GH13_28 3.2.1.1	43.4907	53.1667	33.8147	-0.646524	0.688751	-0.938691	0.34789	0.500597
GH13_11 3.2.1.-	43.0898	53.1559	33.0237	-0.680419	0.802607	-0.847761	0.396571	0.548331
GH103	42.9721	24.2324	61.7119	1.36085	0.425256	3.20007	0.00137394	0.00596577
PL10_1	42.4846	29.641	55.3281	0.910819	0.517089	1.76144	0.0781647	0.160734
CBM41	40.582	70.3837	10.7803	-2.67695	0.757975	-3.53171	0.000412878	0.00208546
GH43_11	40.0819	65.74	14.4238	-2.18852	0.857578	-2.55198	0.0107113	0.031749
PL27	39.7464	20.6847	58.808	1.49175	0.594133	2.5108	0.0120459	0.0354925
PL26	39.285	13.1342	65.4357	2.32296	0.542995	4.27805	1.88535e-05	0.000150524
GH10 3.2.1.8	37.973	37.1104	38.8356	0.0732447	0.678418	0.107964	0.914024	0.962643
GH51 3.2.1.55	37.8267	63.2476	12.4058	-2.35044	0.540325	-4.35006	1.361e-05	0.000114186
GH85 3.2.1.96	37.1486	60.4952	13.8019	-2.12643	0.942333	-2.25656	0.0240359	0.0626198
PL12_2	35.6968	18.4465	52.9471	1.53745	0.954347	1.61099	0.107182	0.207246
GH43_27	35.5595	50.7474	20.3716	-1.31469	1.11338	-1.1808	0.23768	0.375884
GH87	35.0219	44.9818	25.062	-0.864214	0.552905	-1.56304	0.118043	0.223874
GH43_29 3.2.1.-	34.6551	10.8672	58.443	2.43337	0.574895	4.23272	2.30884e-05	0.000173163
CBM74	34.6044	47.931	21.2778	-1.1661	0.552393	-2.111	0.0347724	0.0830717
GT31	33.9751	24.8934	43.0569	0.789962	1.0835	0.729083	0.465951	0.621687
GH43_17	33.7231	49.47	17.9762	-1.45741	0.468932	-3.10792	0.00188407	0.00777178
GH5	32.5452	55.0848	10.0056	-2.44498	0.834242	-2.93077	0.00338118	0.0124902
GT34	32.3546	56.9072	7.80213	-2.82297	0.625618	-4.51228	6.41344e-06	5.77209e-05
PL15_2	31.657	17.0231	46.2909	1.45997	0.727756	2.00612	0.0448433	0.0999885
GH130 3.2.1.-	31.2475	4.38176	58.1132	3.68339	0.778861	4.72921	2.25398e-06	2.42548e-05
GH13_2 2.4.1.19	29.9833	42.3723	17.5942	-1.25753	1.049	-1.19878	0.230613	0.370628
GH30_3	29.7784	19.222	40.3349	1.05319	0.468999	2.24562	0.0247286	0.0637535
PL12	29.0954	40.6269	17.5639	-1.20229	0.493972	-2.43393	0.014936	0.042736
GH64	28.7527	46.608	10.8975	-2.08031	1.03076	-2.01824	0.0435661	0.0984179
GH13_2 3.2.1.116	27.4626	38.9423	15.9829	-1.27543	1.14117	-1.11765	0.263716	0.4131
CBM12	26.6133	47.416	5.81062	-2.99082	0.705183	-4.2412	2.22328e-05	0.000169311
GT27 2.4.1.41	25.6554	22.5659	28.7449	0.353161	0.722888	0.488541	0.625166	0.750553
GH43_4 3.2.1.99	24.633	7.85733	41.4086	2.4412	0.882761	2.76541	0.0056851	0.0196792
GH43_12	24.5123	35.4107	13.614	-1.36682	0.700238	-1.95193	0.0509462	0.111094
GT98	24.4265	19.9084	28.9446	0.550065	0.699099	0.78682	0.431387	0.586156
GH13_30	24.1105	18.9897	29.2312	0.619798	0.919992	0.6737	0.500502	0.64833
PL13 4.2.2.7	23.9012	4.94794	42.8544	3.15118	0.854856	3.68621	0.000227616	0.00129506
GH55 3.2.1.-	23.734	43.0584	4.40959	-3.28044	1.08677	-3.01852	0.00254012	0.00959815
GH11 3.2.1.8	23.6718	8.25503	39.0885	2.20429	0.723192	3.04801	0.00230365	0.00901239
GH38 3.2.1.24	23.3959	20.3534	26.4383	0.392609	0.762763	0.51472	0.606749	0.737937
GH13_41 3.2.1.1	23.1603	30.2076	16.1129	-0.901688	1.02328	-0.881173	0.378224	0.531736
GH93	23.0448	33.943	12.1467	-1.46169	0.662746	-2.20551	0.0274184	0.0685459
GH5_46	22.9599	40.8135	5.10637	-2.95575	0.642008	-4.60392	4.14611e-06	4.02417e-05
GH5_25	22.844	16.4442	29.2438	0.792922	0.549641	1.44262	0.149128	0.270397
GH36 3.2.1.49	22.7248	15.1515	30.2982	0.9917	0.821393	1.20734	0.227302	0.36867
GH13_6	22.2828	21.1527	23.4129	0.163033	0.967845	0.16845	0.86623	0.936517
GH29 3.2.1.111	21.4628	11.2802	31.6454	1.45752	0.748023	1.94849	0.051356	0.111497
GH79	21.3338	39.189	3.47852	-3.4582	0.759513	-4.55318	5.28421e-06	4.84386e-05
GT24 2.4.1.-	20.1877	21.4358	18.9396	-0.158547	0.840253	-0.18869	0.850336	0.933305
GH43_2	20.0843	5.14173	35.0268	2.8011	0.923075	3.03453	0.00240911	0.00917315
GH59	19.6995	33.5674	5.83162	-2.50743	0.824934	-3.03956	0.00236926	0.00909135
GH43_1	19.6403	21.8643	17.4164	-0.324559	1.05306	-0.308207	NA	NA
GH31 3.2.1.20 3.2.1.84	19.5611	14.661	24.4613	0.760522	0.792192	0.960023	0.337044	0.486404
GH13_23	19.2395	22.7312	15.7477	-0.524643	0.669153	-0.78404	0.433017	0.586156
GH5 3.2.1.78	19.1406	24.1407	14.1405	-0.756591	0.746241	-1.01387	0.310645	0.463161
AA10	19.1195	13.8381	24.4009	0.796951	0.553974	1.43861	0.150262	0.270824
GH139	19.0248	7.77893	30.2706	1.98861	0.85286	2.33169	0.0197169	0.0533325
GH138	18.8547	6.87859	30.8308	2.18279	0.814869	2.6787	0.00739084	0.023603
PL9_3	18.8275	8.03515	29.6198	1.89447	1.16085	1.63197	0.102686	0.200117
GH5_2 3.2.1.4	18.7659	30.4067	7.12505	-2.03269	0.756537	-2.68684	0.00721325	0.0231854
GH114	17.9072	1.8951	33.9194	4.24729	0.777068	5.46578	4.60864e-08	7.12899e-07
GH20 3.2.1.52	17.6354	15.2342	20.0366	0.412058	0.612679	0.67255	0.501233	0.64833
GH5_41	17.5198	32.1363	2.90324	-3.46065	0.909016	-3.80703	0.000140648	0.000881273
GH43_19 3.2.1.55	17.4314	4.57555	30.2873	2.66991	0.640748	4.16687	3.08811e-05	0.000218373
CBM3	17.3809	17.2572	17.5047	0.0405976	1.17949	0.0344196	0.972543	0.985897
GT20	17.3475	28.336	6.3591	-2.10461	0.670206	-3.14024	0.0016881	0.00702194
GH110 3.2.1.22	16.9513	3.77578	30.1269	2.87874	0.96127	2.99472	0.00274695	0.010301
GT17	16.7705	25.6719	7.86899	-1.71538	0.921761	-1.86099	0.062746	0.134456
GH30_6	16.5149	1.21425	31.8155	4.52386	0.961504	4.70498	2.53891e-06	2.67396e-05
GH81	16.2032	15.9993	16.4071	0.0536356	0.899093	0.0596552	0.95243	0.98433
GH13_18	16.122	22.6176	9.62632	-1.23082	0.862927	-1.42633	0.153774	0.272976
GH70	16.0301	26.3225	5.73763	-2.15518	1.28184	-1.68131	0.0927026	0.184288
GT29 2.4.99.4	15.6698	7.708	23.6315	1.62847	0.931103	1.74897	0.0802956	0.163565
GH47 3.2.1.113	15.4763	13.4885	17.4642	0.381335	0.989217	0.385492	0.699873	0.811328
GH0 4.2.2.n1	15.1813	7.24507	23.1175	1.71419	0.718563	2.38558	0.0170523	0.046894
GT10	15.096	0.606351	29.5856	5.7634	1.6409	3.51234	0.000444181	0.00220365
GH13_14 3.2.1.-	14.6284	23.0825	6.17428	-1.84829	0.721952	-2.56013	0.0104633	0.0312007
CE15	14.6111	24.1232	5.09885	-2.20708	0.582853	-3.78668	0.000152672	0.000944659
GH43 3.2.1.55	14.5942	5.66659	23.5219	2.08276	0.742962	2.80331	0.00505805	0.0180125
GT35 2.4.1.1	14.5639	15.8358	13.292	-0.245438	0.832235	-0.294914	0.768059	0.866035
GH30	14.5228	27.6384	1.40712	-4.14833	0.903821	-4.58977	4.43726e-06	4.22393e-05
GH98	14.4611	18.5842	10.338	-0.822764	0.828816	-0.992698	0.320857	0.472691
PL4_1	13.524	1.53323	25.5147	4.10632	0.825731	4.97295	6.59404e-07	8.16013e-06
PL12_2 4.2.2.8	13.2917	5.92743	20.6559	1.79793	0.866908	2.07396	0.0380834	0.0889211
GH13_37	13.235	17.114	9.35604	-0.852836	0.6651	-1.28227	0.199749	0.334792
AA6	13.0903	4.71746	21.4631	2.13857	0.680268	3.14371	0.0016682	0.00699797
GH31 2.4.1.-	12.9923	13.3847	12.5999	-0.0780973	1.2779	-0.0611137	NA	NA
GH50	12.8858	17.3282	8.44337	-1.01862	0.981572	-1.03774	0.299391	0.453206
CE16	12.7931	8.44606	17.1402	1.00484	0.578189	1.7379	0.0822276	0.166814
PL12_1	12.7489	13.9614	11.5365	-0.255034	0.640013	-0.398482	0.690275	0.807768
GH31 3.2.1.11 2.4.1.-	12.6936	11.716	13.6711	0.226998	1.40437	0.161636	NA	NA
GH74	12.5581	15.4104	9.70585	-0.675603	0.568311	-1.18879	0.234522	0.372079
GH20 3.2.1.140	12.4831	18.4804	6.48579	-1.46564	0.795071	-1.84341	0.0652698	0.139261
GH67	12.1638	17.5573	6.77037	-1.37487	1.02785	-1.33762	0.18102	0.311129
GH43_8	12.1549	2.22262	22.0872	3.29558	0.938447	3.51174	0.000445182	0.00220365
GH26 3.2.1.78	11.3742	17.6713	5.077	-1.74709	0.919596	-1.89985	0.057453	0.124189
CBM16	11.3594	12.3945	10.3242	-0.275011	0.746658	-0.368323	0.712632	0.820356
GH99 3.2.1.130 3.2.1.-	11.0856	4.03115	18.14	2.1125	0.808881	2.61163	0.00901122	0.0278785
GH1 3.2.1.86	10.8859	11.1728	10.5989	-0.0535855	1.05184	-0.0509446	0.95937	0.98433
GH13_36 3.2.1.54	10.793	15.0239	6.56198	-1.18814	1.28436	-0.925087	0.354921	0.507762
GH13_39 3.2.1.1 3.2.1.41	10.7636	7.10626	14.4209	1.05306	0.709305	1.48464	0.13764	0.255176
GH31 3.2.1.-	10.468	8.65583	12.2802	0.515412	1.37217	0.375619	NA	NA
GH68	10.4505	7.89161	13.0094	0.705007	1.16926	0.602953	0.54654	0.681454
GT74	10.3141	12.8286	7.79948	-0.667709	0.89502	-0.746026	0.455652	0.61124
GH30_1	10.132	17.936	2.32796	-2.98777	1.29384	-2.30922	0.0209313	0.0554063
CBM62	10.0098	13.9669	6.05271	-1.15514	0.918141	-1.25813	0.208343	0.346074
CBM66	9.86024	10.4281	9.29239	-0.140284	0.79562	-0.176321	0.860042	0.936517
GH5_44	9.72195	16.7895	2.65437	-2.68099	1.15745	-2.3163	0.0205419	0.054668
GH78 3.2.1.40	9.61693	16.6519	2.58194	-2.68459	0.745094	-3.60302	0.000314536	0.00166415
GT18	9.27168	3.04232	15.501	2.29018	0.996109	2.29913	0.0214975	0.0566025
GH65 2.4.1.216	9.1757	0.969767	17.3816	4.02771	1.53494	2.62401	0.00869004	0.0270539
GH13_12	9.09927	11.0509	7.14763	-0.610899	0.882933	-0.691898	0.489002	0.641868
GH13_21	8.85497	6.82046	10.8895	0.61625	0.715436	0.861363	0.389038	0.540938
GT32 2.4.1.-	8.61631	0.522133	16.7105	5.07246	1.50169	3.37784	0.000730574	0.00351101
GH5_48	8.45279	14.8476	2.05795	-2.93815	1.06854	-2.74968	0.00596528	0.0202248
GH76 3.2.1.101	8.30075	2.81926	13.7822	2.38887	0.782375	3.05335	0.00226299	0.00896145
GH13_20 3.2.1.54	8.24663	11.851	4.6423	-1.40502	0.866672	-1.62117	0.104981	0.203786
GT18 2.4.1.155	8.17204	6.48356	9.86053	0.635778	1.30535	0.487055	0.626219	0.750553
GT13	7.96044	6.75803	9.16285	0.411603	0.936699	0.439419	0.660358	0.785762
GH73 3.2.1.-	7.86525	0.480799	15.2497	4.65761	1.72046	2.7072	0.00678542	0.022246
GH108	7.82014	2.49872	13.1416	2.52143	0.934513	2.69812	0.00697324	0.0225605
GH13_31 3.2.1.20	7.79577	14.9587	0.632802	-4.50991	1.24485	-3.62286	0.000291358	0.00158486
GH1 3.2.1.85	7.76065	1.27667	14.2446	3.40066	1.30751	2.60087	0.00929885	0.0282388
GT84	7.61704	7.74224	7.49184	-0.0389533	0.827529	-0.0470718	0.962456	0.98433
GT21 2.4.1.80	7.6065	8.98693	6.22607	-0.497731	1.01557	-0.490101	0.624062	0.750553
GH123 3.2.1.53 3.2.1.-	7.43007	12.5399	2.32027	-2.41572	1.43884	-1.67893	0.0931652	0.184467
PL1 4.2.2.-	7.42107	14.4203	0.421868	-4.99913	1.22913	-4.06722	4.75778e-05	0.000318257
GH104	7.4015	14.027	0.775985	-4.24444	1.72956	-2.45406	0.0141253	0.0406512
GT41 2.4.1.255	7.39065	5.57575	9.20555	0.744054	1.07026	0.69521	0.486923	0.64103
GH62	7.28441	14.5688	0	-6.46423	1.33164	-4.85435	1.20782e-06	1.45822e-05
GT87	7.25241	6.90156	7.60326	0.205239	0.738802	0.2778	0.781166	0.87322
GH38 3.2.1.114	7.24285	4.86137	9.62433	1.01187	1.08998	0.92834	0.353231	0.50681
GH13_19	7.17058	11.924	2.41719	-2.39495	1.01782	-2.35302	0.0186215	0.0506535
GH16 3.2.1.73	7.03026	11.091	2.96957	-1.9056	0.903371	-2.10944	0.0349069	0.0830717
GH5 3.2.1.-	6.94956	9.69702	4.20211	-1.1651	1.18246	-0.985317	0.324469	0.476593
GH5_38 3.2.1.4	6.91961	5.44663	8.3926	0.644694	0.71641	0.899894	0.368177	0.521962
GH5_7	6.65991	9.66542	3.6544	-1.42114	0.865737	-1.64154	0.100685	0.196993
GT64	6.5713	5.50515	7.63745	0.494231	1.03973	0.475347	0.63454	0.75686
AA8	6.51137	11.922	1.10073	-3.18404	0.997426	-3.19225	0.00141167	0.00607631
GH65 2.4.1.282	6.46654	0	12.9331	6.08289	3.38888	1.79495	NA	NA
GH13_36 3.2.1.1	6.44396	2.85552	10.0324	1.7679	1.48571	1.18994	0.234071	0.372079
GT29 2.4.99.9	6.20667	3.89706	8.51629	1.14231	1.16925	0.976961	0.328589	0.481217
GH6	6.1472	10.8528	1.44161	-2.98132	1.13426	-2.62842	0.00857829	0.026875
GH16 3.2.1.39	6.1263	10.707	1.54563	-2.6253	1.12709	-2.32928	0.0198444	0.0533857
GH35 3.2.1.23	6.11638	2.04875	10.184	2.17629	1.0012	2.17368	0.0297289	0.0732129
PL7_3	6.07521	10.8767	1.27373	-3.01735	1.41867	-2.12689	0.0334294	0.0811154
GH13_35	6.0518	3.83391	8.26969	1.16124	1.1693	0.993109	0.320657	0.472691
GH66 2.4.1.248 3.2.1.11	6.02221	9.42756	2.61687	-1.81278	1.18593	-1.52857	0.126371	0.23773
GT7 2.4.1.22 2.4.1.38 2.4.1.90	5.99158	4.05613	7.92702	1.0033	1.14847	0.8736	0.382336	0.533116
GH27 3.2.1.49	5.45496	5.8503	5.05962	-0.144301	1.19919	-0.120332	0.90422	0.956387
GT7 2.4.1.-	5.42837	5.33398	5.52275	0.114014	0.869488	0.131127	0.895674	0.952107
GH111	5.3573	2.36655	8.34804	1.78185	1.46867	1.21324	0.225037	0.366426
GT56	5.34612	8.35203	2.34022	-1.76484	0.984215	-1.79314	0.0729499	0.151089
AA3_2	5.19402	3.04776	7.34029	1.29349	1.25586	1.02996	0.303029	0.454544
GH13 3.2.1.54	5.17975	8.15324	2.20625	-1.94997	0.991177	-1.96732	0.0491458	0.107642
GT99	5.10675	6.28541	3.9281	-0.701523	1.02787	-0.6825	0.494923	0.645179
GT4 2.4.1.-	4.96787	6.92763	3.00811	-1.16856	0.821647	-1.42222	0.154962	0.272976
PL6_3	4.95827	9.91654	0	-5.9275	1.36656	-4.33754	1.4409e-05	0.000118874
GH30_1 3.2.1.45	4.87534	2.84969	6.901	1.35741	1.52675	0.889082	0.373959	0.527378
GT0 2.4.1.66	4.85191	4.82901	4.8748	0.100174	1.20111	0.0834015	0.933532	0.970795
GT49	4.81657	7.18115	2.452	-1.49872	1.16685	-1.28442	0.198996	0.334792
PL9	4.71424	7.53008	1.8984	-1.96158	1.3958	-1.40534	0.15992	0.279719
GH20 3.2.1.-	4.65692	3.5379	5.77593	0.728982	0.996433	0.731592	0.464418	0.621315
GH77 2.4.1.25	4.60034	6.97797	2.22271	-1.63036	1.02163	-1.59585	0.110523	0.212081
GH4 3.2.1.20	4.57387	7.0384	2.10934	-1.72341	1.44796	-1.19023	0.233954	0.372079
GT25	4.42874	4.81187	4.0456	-0.24397	0.879549	-0.27738	0.781488	0.87322
GH11	4.30316	2.40942	6.1969	1.35367	1.47418	0.918251	0.358487	0.511387
CE0 3.1.1.73	4.29714	5.15536	3.43892	-0.508836	0.97684	-0.5209	0.602437	0.734498
GH3 3.2.1.21 3.2.1.74	4.27239	1.05399	7.49079	2.72292	1.35155	2.01466	0.0439401	0.0984179
GH3 3.2.1.-	4.17345	6.2874	2.0595	-1.61008	1.11371	-1.44569	0.148265	0.26982
GH50 3.2.1.23	4.084	7.30123	0.866767	-2.872	1.09161	-2.63097	0.00851407	0.0268437
GH135	4.00408	5.05209	2.95608	-0.785069	1.13767	-0.690065	0.490153	0.641868
GH43_32	3.98456	1.44747	6.52166	2.25435	2.04285	1.10353	0.269796	0.420606
GH113	3.93484	1.92047	5.94922	1.58178	2.36972	0.667494	0.504456	0.650276
PL13	3.92812	0	7.85623	5.35602	1.48704	3.6018	0.000316021	0.00166415
GH3 3.2.1.37	3.90077	3.81247	3.98907	0.115114	1.30522	0.0881953	0.929721	0.969734
GH91	3.85946	5.06024	2.65867	-0.921757	0.880754	-1.04655	0.295305	0.448393
GT2 2.4.1.83	3.79165	4.02889	3.5544	-0.152879	1.38069	-0.110727	0.911833	0.962382
GH42 3.2.1.23	3.72406	3.81828	3.62983	-0.0323009	0.982971	-0.0328604	0.973786	0.985897
GH22 3.2.1.17	3.50294	2.806	4.19987	0.57425	1.1753	0.488597	0.625127	0.750553
GT23	3.23576	5.90136	0.570168	-3.20777	1.28038	-2.50533	0.0122337	0.0358325
GH97 3.2.1.20	3.2348	5.42756	1.04204	-2.51431	1.20152	-2.0926	0.0363848	0.0857641
GH16 3.2.1.81	3.15196	5.68603	0.617895	-3.16205	1.3014	-2.42974	0.0151096	0.0428207
GH137	3.1447	5.93016	0.359234	-3.79156	1.39207	-2.72368	0.00645591	0.0215924
CBM4	3.12622	5.7449	0.507533	-3.28823	1.39748	-2.35297	0.0186241	0.0506535
CBM22	3.00813	1.619	4.39725	1.39671	2.33103	0.599181	0.549052	0.682867
GH13_34	2.95367	1.8097	4.09764	1.16796	1.20006	0.973252	0.330428	0.482426
GH12	2.93436	1.27667	4.59206	1.79906	1.48132	1.2145	0.224558	0.366426
GH8 3.2.1.8	2.9198	4.574	1.2656	-1.81471	1.46255	-1.24079	0.214685	0.354756
GT13 2.4.1.-	2.83001	4.24921	1.41082	-1.503	1.40014	-1.07347	0.283062	0.437764
GH43_5	2.77222	0.160266	5.38417	4.09247	2.37447	1.72353	0.0847925	0.171315
GT29 2.4.99.7	2.76151	2.84969	2.67333	0.0324481	1.31356	0.0247023	0.980292	0.988278
GH116	2.69092	4.0932	1.28863	-1.53526	1.20927	-1.26958	0.204236	0.340393
GT24	2.68177	2.51863	2.84491	0.202467	1.08693	0.186274	0.85223	0.933305
GT31 2.4.1.222	2.61427	1.28875	3.93979	1.65177	1.33424	1.23799	0.21572	0.354756
GH39 3.2.1.37	2.56081	0.160266	4.96135	3.9666	2.79426	1.41956	0.155737	0.273369
GH15	2.53153	2.21446	2.8486	0.324416	1.18362	0.274088	0.784017	0.874073
GH13 2.4.1.-	2.48333	3.52973	1.43693	-1.18481	1.21973	-0.971371	0.331364	0.482426
GH13_25	2.44742	1.70049	3.19435	0.908971	1.42273	0.638894	0.522892	0.658604
GT3 2.4.1.11	2.42944	2.23554	2.62333	0.239234	1.86363	0.128369	0.897857	0.952107
GT57	2.39452	2.83644	1.95259	-0.426658	1.3345	-0.319714	0.749185	0.850565
CE3	2.34818	3.85262	0.843735	-2.13139	1.61878	-1.31666	0.187952	0.319043
GT80 2.4.99.1	2.33699	0.682399	3.99158	2.48768	1.47434	1.68731	0.0915435	0.182718
GH116 3.2.1.45	2.32208	2.5775	2.06665	-0.230208	1.39051	-0.165557	0.868506	0.936517
GH70 2.4.1.5	2.30631	2.50027	2.11235	-0.222774	1.14876	-0.193926	0.846234	0.933305
GT82	2.2745	4.33807	0.210934	-4.03693	1.81613	-2.22282	0.0262279	0.0665784
GH129 3.2.1.49	2.14938	3.51766	0.781101	-2.11081	1.59494	-1.32344	0.185691	0.318052
GH30_8	2.13817	0.320533	3.9558	3.14662	2.3181	1.35741	0.174651	0.30228
GT92	2.09815	1.79881	2.39749	0.462978	1.53512	0.301592	0.762963	0.862253
CBM56	2.09385	1.04582	3.14188	1.47012	2.03084	0.723896	0.46913	0.622571
GT95	2.09018	1.84014	2.34022	0.435682	1.39103	0.313209	0.754122	0.854211
GH13_20 3.2.1.135 3.2.1.54	2.06519	2.00314	2.12725	0.0775303	1.39675	0.0555075	0.955734	0.98433
GH46	2.06351	0.404751	3.72228	2.92997	1.62359	1.80463	0.0711322	0.149197
GH43_35 3.2.1.37 3.2.1.55	2.0204	2.77519	1.2656	-1.08167	1.64592	-0.657184	0.511063	0.652
GH43_33	2.01712	1.93681	2.09744	0.0676363	1.40271	0.0482184	0.961542	0.98433
GH59 3.2.1.46	2.01104	0.926883	3.0952	1.74697	1.4496	1.20513	0.228152	0.36867
GH53 3.2.1.89	2.00826	3.75787	0.258662	-3.76097	1.64958	-2.27995	0.0226106	0.0592181
GT2 2.4.1.16	1.99547	2.44531	1.54563	-0.540916	1.44757	-0.373672	0.708648	0.819581
GT29 2.4.99.3	1.92127	1.15774	2.68479	1.31857	1.27368	1.03524	0.300557	0.453585
CBM38	1.89451	3.78902	0	-4.51898	1.6902	-2.67363	0.0075036	0.0238095
GH3 3.2.1.21 3.2.1.52 2.4.1.-	1.88805	2.24371	1.53239	-0.529951	1.31254	-0.403759	0.68639	0.805126
GT39 2.4.1.109	1.86794	1.96724	1.76863	-0.127243	1.27231	-0.100009	0.920337	0.965184
PL11_1 4.2.2.-	1.84623	3.54417	0.1483	-3.67165	2.03822	-1.8014	0.0716399	0.149628
AA1	1.83827	0.850835	2.8257	1.79336	1.69236	1.05968	0.289291	0.444717
AA7	1.75763	3.30433	0.210934	-3.63516	1.84501	-1.97027	0.0488076	0.107377
GH3 3.2.1.37 3.2.1.55	1.75549	3.30005	0.210934	-3.59216	1.6132	-2.22673	0.0259653	0.0662517
GH20 3.2.1.52 3.2.1.96	1.73635	2.95537	0.517323	-2.59258	1.96361	-1.32031	0.18673	0.318729
GH59 3.2.1.23	1.70447	2.7284	0.680529	-1.97318	1.73268	-1.1388	0.254785	0.401652
GH13_20 3.2.1.133	1.68487	2.85242	0.517323	-2.52171	1.76859	-1.42583	0.153918	0.272976
GT89	1.67011	3.34021	0	-4.3334	1.67404	-2.58859	0.00963689	0.0289107
GH30_5	1.66445	2.90703	0.421868	-2.63549	2.05729	-1.28105	0.200176	0.334792
GT11 2.4.1.69	1.63409	2.23009	1.0381	-1.0228	2.36025	-0.433343	0.664765	0.787222
GH43_12 3.2.1.37 3.2.1.55	1.5702	0.649235	2.49116	1.84269	2.1056	0.875141	0.381497	0.533116
GH37	1.55904	0.320533	2.79755	2.64755	2.51626	1.05218	0.292718	0.445832
PL1_6	1.55468	3.10935	0	-4.24316	2.07316	-2.04671	0.040687	0.0936747
PL15	1.54814	2.83762	0.258662	-3.35754	1.91714	-1.75132	0.0798907	0.163413
GH65 2.4.1.8	1.5256	3.05119	0	-4.21497	2.82618	-1.4914	0.135856	0.252815
GT7 2.4.1.275	1.51575	2.22736	0.804133	-1.34951	2.05204	-0.657642	0.510768	0.652
GT81	1.48763	2.19928	0.775985	-1.51372	2.08605	-0.725639	0.46806	0.622571
CBM73	1.47317	1.29847	1.64787	0.334079	1.9545	0.170928	0.86428	0.936517
GT23 2.4.1.68	1.46708	1.20063	1.73353	0.580333	1.68944	0.343506	0.731218	0.837854
GT31 2.4.1.-	1.45965	2.20083	0.718467	-1.4852	1.4867	-0.998992	0.317799	0.470989
PL14_3	1.44433	2.88867	0	-4.1071	1.86077	-2.20721	0.0272995	0.0685459
GH13 3.2.1.1	1.35035	2.7007	0	-4.0423	1.82983	-2.20912	0.0271665	0.0685459
GH5_4 3.2.1.4	1.29331	0	2.58662	3.75631	3.41089	1.10127	0.27078	0.420606
GH56 3.2.1.35	1.28683	1.60773	0.965918	-0.620289	1.87522	-0.330782	0.740809	0.844845
GH44	1.28277	2.41723	0.1483	-3.13315	1.97929	-1.58297	0.113429	0.215952
GH31 3.2.1.177	1.28271	1.57339	0.992035	-0.596648	1.63453	-0.365026	0.715092	0.821277
GH43_7	1.25227	0.641065	1.86348	1.3451	2.09012	0.643551	0.519866	0.656464
GH4 3.2.1.122	1.18527	2.0113	0.359234	-2.21828	1.61146	-1.37656	0.168647	0.292914
PL11	1.17934	1.93681	0.421868	-2.10705	2.04318	-1.03126	0.302419	0.454544
GT33	1.1681	0.638337	1.69787	1.3208	1.75129	0.754188	0.450736	0.606289
GH1 3.2.1.21	1.1399	0.522133	1.75766	1.78834	2.20427	0.811305	0.41719	0.573637
GT14 2.4.2.26	1.12743	1.11368	1.14119	-0.00431645	2.22478	-0.00194016	0.998452	0.998452
GH9 3.2.1.4	1.11302	1.04309	1.18295	0.0942418	1.87938	0.0501451	0.960007	0.98433
GT64 2.4.1.224 2.4.1.225	1.10589	1.24587	0.965918	-0.242039	1.89283	-0.127871	0.898251	0.952107
GH3 3.2.1.45	1.02416	0.488968	1.55936	1.49753	2.15019	0.696461	0.48614	0.64103
PL10	1.01951	2.03901	0	-3.60429	2.99398	-1.20384	0.22865	0.36867
GT1 2.4.1.45	1.00523	0.95887	1.05158	0.10503	2.16629	0.0484841	0.96133	0.98433
GH0 3.2.1.51	1.0037	2.0074	0	-3.61029	2.32565	-1.55238	0.120571	0.227797
GH13_5 3.2.1.1	0.994686	1.38269	0.606684	-1.21475	2.21003	-0.549655	0.582556	0.715547
GT8 2.4.1.186	0.96914	0.478071	1.46021	1.54409	1.92569	0.801838	0.422646	0.579529
GT68	0.956833	1.40613	0.507533	-1.28834	2.17873	-0.591326	0.554302	0.687668
GH112 2.4.1.247	0.944241	1.88848	0	-3.55553	2.47269	-1.43792	0.150458	0.270824
GH43_37	0.936252	0.320533	1.55197	1.81167	3.2627	0.555268	0.578712	0.712593
GT90 2.4.1.- 2.4.2.-	0.93206	0.488968	1.37515	1.32501	2.59972	0.509675	0.610279	0.738602
GH31 3.2.1.84	0.915433	1.12731	0.703561	-0.627242	1.8535	-0.338409	0.735055	0.840306
GH24 3.2.1.17	0.868727	0.893719	0.843735	-0.1001	2.67923	-0.0373614	0.970197	0.985897
PL11_2	0.857588	0	1.71518	3.16335	3.12753	1.01145	0.3118	0.463487
GH5_22	0.850642	1.49035	0.210934	-2.40978	2.24869	-1.07164	0.283883	0.437764
GH43_33 3.2.1.55	0.847648	0.967039	0.728257	-0.466844	1.97263	-0.236661	0.81292	0.902232
GH16 3.2.1.-	0.838573	1.67715	0	-3.32187	3.1426	-1.05705	0.29049	0.445179
GT31 2.4.1.122	0.834358	0.320533	1.34818	1.63902	2.69513	0.608142	0.543093	0.678867
GH37 3.2.1.28	0.790801	0.404751	1.17685	1.2899	1.94254	0.664027	0.506673	0.651436
GT43 2.4.1.135	0.789365	1.28213	0.2966	-1.77546	3.31169	-0.53612	0.591876	0.723404
CBM42	0.784818	0.244484	1.32515	2.10471	2.18555	0.963012	0.335542	0.485652
GH5_8	0.783434	0.480799	1.08607	0.901751	2.74402	0.328624	0.74244	0.844845
PL6	0.781883	1.20453	0.359234	-1.49325	2.26304	-0.65984	0.509356	0.652
GH43_37 3.2.1.99	0.775985	0	1.55197	3.01553	3.42917	0.879376	0.379197	0.531736
GT64 2.4.1.223 2.4.1.225	0.774583	0.682399	0.866767	0.415927	2.21131	0.188091	0.850806	0.933305
GT29 2.4.99.1	0.743459	0.893719	0.593199	-0.522205	2.71794	-0.192133	0.847638	0.933305
GH3 3.2.1.58	0.740541	1.22242	0.258662	-2.18218	3.3414	-0.653071	0.51371	NA
GH13_25 2.4.1.25 3.2.1.33	0.72021	0.361867	1.07855	1.73399	2.76397	0.627353	0.530428	NA
AA1_2	0.719699	0.404751	1.03465	1.06132	2.83286	0.374646	0.707923	NA
GH5_5	0.711014	0	1.42203	2.93042	2.57075	1.13991	0.254324	NA
GH5_10	0.695296	0.635609	0.754984	0.311204	2.79201	0.111462	0.91125	NA
GT6	0.685702	1.16047	0.210934	-2.10311	2.28818	-0.919118	0.358034	NA
GH109 3.2.1.49	0.682399	1.3648	0	-3.05334	3.2502	-0.93943	0.34751	NA
GH3 3.2.1.21 3.2.1.37	0.679671	1.35934	0	-3.0144	3.31831	-0.908414	0.363659	NA
GH1 3.2.1.21 3.2.1.23 3.2.1.74	0.672366	0	1.34473	2.80194	3.37811	0.829441	0.406855	NA
CBM47	0.662307	1.11368	0.210934	-2.01725	2.78755	-0.723665	0.469272	NA
GT65 2.4.1.221	0.646551	0.488968	0.804133	0.629752	2.80701	0.224349	0.822486	NA
GH5_1	0.644317	0	1.28863	2.776	3.29501	0.842485	0.399517	NA
GH112 2.4.1.211 2.4.1.-	0.639701	1.2794	0	-2.98915	3.34336	-0.894055	0.371292	NA
GH30_4 3.2.1.38	0.635609	1.27122	0	-2.92815	3.44884	-0.849025	0.395867	NA
GH5_35	0.605762	1.21152	0	-2.89118	2.73242	-1.0581	0.290009	NA
GT5 2.4.1.21	0.595089	0.880093	0.310084	-1.67056	2.84961	-0.586242	0.557713	NA
GH94 2.4.1.-	0.58432	1.16864	0	-2.80469	2.78958	-1.00542	0.314696	NA
GH1 3.2.1.-	0.582134	0.320533	0.843735	0.957344	3.45525	0.277069	0.781727	NA
GH4 3.2.1.22	0.581683	0	1.16337	2.63768	3.39364	0.777243	0.437015	NA
GH43_13	0.547601	0.798603	0.2966	-1.0807	2.90326	-0.372236	0.709717	NA
AA1_3	0.536292	0	1.07258	2.49394	3.44883	0.723126	0.469603	NA
GH13_40	0.528098	0.649235	0.406962	-0.684079	2.46685	-0.277309	0.781543	NA
GT8 2.4.1.-	0.52018	1.04036	0	-2.65449	2.8482	-0.931988	0.351343	NA
GH13_10	0.517323	0	1.03465	2.4259	3.45195	0.702762	0.482204	NA
GH5_4 3.2.1.-	0.517323	0	1.03465	2.4259	3.45195	0.702762	0.482204	NA
GT43	0.492992	0.244484	0.741499	1.29427	3.47406	0.372552	0.709482	NA
GT22 2.4.1.-	0.4822	0.160266	0.804133	1.41309	2.96287	0.476932	0.63341	NA
CBM8	0.4789	0.809501	0.1483	-1.62742	2.92137	-0.557076	0.577476	NA
GT73	0.476707	0.953413	0	-2.50668	3.4706	-0.72226	0.470134	NA
GH32 3.2.1.7	0.472193	0.733453	0.210934	-1.45007	3.49286	-0.415153	0.67803	NA
GH111 3.2.1.-	0.456142	0.404751	0.507533	0.176319	2.53712	0.0694956	0.944595	NA
GT29 2.4.99.6	0.455502	0.317804	0.593199	0.984024	3.49531	0.281527	0.778306	NA
GH43_1 3.2.1.37	0.451475	0.606351	0.2966	-0.546937	3.09578	-0.176672	0.859766	NA
GH30_8 3.2.1.8	0.449863	0.641065	0.258662	-1.33607	3.49971	-0.381765	0.702636	NA
GH43_10 3.2.1.55	0.446859	0.893719	0	-2.46304	3.47323	-0.70915	0.478231	NA
GH79 3.2.1.166	0.445302	0.679671	0.210934	-1.20179	3.08663	-0.389353	0.697015	NA
GH32 3.2.1.26	0.440876	0.733453	0.1483	-1.45007	3.49286	-0.415153	0.67803	NA
GH13_24 3.2.1.1	0.414792	0.160266	0.669318	1.07628	2.59956	0.414022	0.678858	NA
GH67 3.2.1.131	0.404751	0.809501	0	-2.3337	3.48147	-0.670321	0.502653	NA
PL6_1	0.387993	0	0.775985	2.0063	3.47464	0.577414	0.56366	NA
GT53	0.384234	0	0.768468	1.9797	3.4763	0.569485	0.569027	NA
GH13_16 5.4.99.16	0.377325	0.606351	0.1483	-1.06554	3.19775	-0.333217	0.738971	NA
CBM21	0.366726	0.733453	0	-2.17141	3.49286	-0.621671	0.534158	NA
GH58	0.366726	0.733453	0	-2.17141	3.49286	-0.621671	0.534158	NA
AA3	0.365217	0.160266	0.570168	0.909448	3.19126	0.284981	0.775658	NA
GT2 2.4.1.-	0.365217	0.160266	0.570168	0.909448	3.19126	0.284981	0.775658	NA
GH5_34 3.2.1.-	0.362642	0.725283	0	-2.1939	3.4912	-0.628408	0.529736	NA
PL4_4	0.361867	0.723733	0	-1.94841	3.50589	-0.555755	0.578379	NA
AA3_1	0.351781	0	0.703561	1.91464	3.4805	0.550105	0.582247	NA
GT14 2.4.1.102	0.351434	0.244484	0.458384	0.432952	3.22721	0.134157	0.893278	NA
GH31 3.2.1.10 3.2.1.48	0.327917	0	0.655833	1.82989	3.48625	0.524887	0.599661	NA
GT14 2.4.1.150	0.327917	0	0.655833	1.82989	3.48625	0.524887	0.599661	NA
GT6 2.4.1.87	0.320533	0.641065	0	-2.05741	3.49971	-0.587879	0.556614	NA
PL8 4.2.2.1 4.2.2.5	0.320533	0.641065	0	-2.05741	3.49971	-0.587879	0.556614	NA
GH13_14 3.2.1.1 3.2.1.41	0.319169	0.638337	0	-2.00576	3.50259	-0.57265	0.566881	NA
GH33 2.4.1.-	0.319169	0.638337	0	-2.00576	3.50259	-0.57265	0.566881	NA
GH31 3.2.1.10 3.2.1.20 3.2.1.48	0.317804	0.635609	0	-1.94841	3.50589	-0.555755	0.578379	NA
GT7 2.4.1.- 2.4.1.-	0.316401	0	0.632802	1.74611	3.49226	0.499995	0.617079	NA
PL22	0.310264	0.361867	0.258662	-0.211201	3.53381	-0.0597659	0.952342	NA
GT7 2.4.1.38	0.308566	0.320533	0.2966	-0.179752	3.51469	-0.0511431	0.959212	NA
GH13_31 3.2.1.10	0.307842	0.404751	0.210934	-0.844365	3.34895	-0.252128	0.800942	NA
GH27 3.2.1.22	0.302583	0.160266	0.444899	0.661691	3.51262	0.188375	0.850583	NA
GH93 3.2.1.-	0.302583	0.160266	0.444899	0.661691	3.51262	0.188375	0.850583	NA
GH5_9	0.281144	0.562289	0	-1.79219	3.51154	-0.51037	0.609793	NA
GH94 2.4.1.31	0.277284	0.244484	0.310084	-0.211201	3.53381	-0.0597659	0.952342	NA
GH29 3.2.1.63	0.261066	0.522133	0	-1.565	3.52063	-0.444523	0.656665	NA
CE1 3.1.1.73	0.258662	0	0.517323	1.46253	3.50909	0.416783	0.676837	NA
GH13_20 3.2.1.1	0.258662	0	0.517323	1.46253	3.50909	0.416783	0.676837	NA
GH42 3.2.1.23 3.2.1.-	0.258662	0	0.517323	1.46253	3.50909	0.416783	0.676837	NA
GT76	0.258662	0	0.517323	1.46253	3.50909	0.416783	0.676837	NA
AA5_1	0.255083	0.361867	0.1483	-0.211201	3.53381	-0.0597659	0.952342	NA
GH13_3	0.255083	0.361867	0.1483	-0.211201	3.53381	-0.0597659	0.952342	NA
PL22_1	0.240399	0.480799	0	-1.76136	3.51272	-0.501422	0.616074	NA
GH5_21	0.239035	0.478071	0	-1.565	3.52063	-0.444523	0.656665	NA
PL4_2	0.229192	0	0.458384	1.15265	3.52215	0.327258	0.743472	NA
GH43_16 3.2.1.-	0.22245	0	0.444899	1.38303	3.51262	0.39373	0.69378	NA
GH18 3.2.1.-	0.210934	0	0.421868	1.2866	3.51645	0.365881	0.714454	NA
GH43_27 3.2.1.55	0.210934	0	0.421868	1.2866	3.51645	0.365881	0.714454	NA
GH13_11 3.2.1.68	0.209464	0.160266	0.258662	-0.211201	3.53381	-0.0597659	0.952342	NA
GH43_11 3.2.1.37 3.2.1.55	0.202375	0.404751	0	-1.565	3.52063	-0.444523	0.656665	NA
GH5_40	0.202375	0.404751	0	-1.565	3.52063	-0.444523	0.656665	NA
GH13_19 3.2.1.98	0.196392	0.244484	0.1483	-0.211201	3.53381	-0.0597659	0.952342	NA
GH130 2.4.1.319	0.180933	0.361867	0	-0.93254	3.53381	-0.263891	0.791864	NA
GH14 3.2.1.2	0.180933	0.361867	0	-0.93254	3.53381	-0.263891	0.791864	NA
CBM40	0.179617	0	0.359234	1.15055	3.52224	0.326652	0.743931	NA
GH43_1 3.2.1.37 3.2.1.55	0.160266	0.320533	0	-1.41187	3.52357	-0.400693	0.688646	NA
GH43_12 3.2.1.55	0.160266	0.320533	0	-1.41187	3.52357	-0.400693	0.688646	NA
GH13_17	0.158902	0.317804	0	-0.93254	3.53381	-0.263891	0.791864	NA
GH13_5 3.2.1.98	0.158902	0.317804	0	-0.93254	3.53381	-0.263891	0.791864	NA
GH9 3.2.1.73	0.158902	0.317804	0	-0.93254	3.53381	-0.263891	0.791864	NA
GT59	0.158902	0.317804	0	-0.93254	3.53381	-0.263891	0.791864	NA
GH119	0.155042	0	0.310084	0.510133	3.53381	0.144358	0.885218	NA
GH66 2.4.1.248	0.155042	0	0.310084	0.510133	3.53381	0.144358	0.885218	NA
GT61	0.155042	0	0.310084	0.510133	3.53381	0.144358	0.885218	NA
GT15	0.154283	0.160266	0.1483	-0.211201	3.53381	-0.0597659	0.952342	NA
GH3 3.2.1.21 3.2.1.58	0.1483	0	0.2966	1.02091	3.52496	0.289624	0.772104	NA
GH43_29 3.2.1.8	0.1483	0	0.2966	1.02091	3.52496	0.289624	0.772104	NA
GT103	0.1483	0	0.2966	1.02091	3.52496	0.289624	0.772104	NA
GT29 2.4.99.-	0.1483	0	0.2966	1.02091	3.52496	0.289624	0.772104	NA
AA2	0.129331	0	0.258662	0.510133	3.53381	0.144358	0.885218	NA
GH39 3.2.1.76	0.129331	0	0.258662	0.510133	3.53381	0.144358	0.885218	NA
GH73 3.2.1.96	0.129331	0	0.258662	0.510133	3.53381	0.144358	0.885218	NA
GH94 2.4.1.49	0.129331	0	0.258662	0.510133	3.53381	0.144358	0.885218	NA
GT7 2.4.1.175	0.129331	0	0.258662	0.510133	3.53381	0.144358	0.885218	NA
PL1_5	0.129331	0	0.258662	0.510133	3.53381	0.144358	0.885218	NA
PL12_3	0.129331	0	0.258662	0.510133	3.53381	0.144358	0.885218	NA
CBM61	0.122242	0.244484	0	-0.93254	3.53381	-0.263891	0.791864	NA
GH11 3.1.1.72 3.2.1.8	0.122242	0.244484	0	-0.93254	3.53381	-0.263891	0.791864	NA
GH65 2.4.1.64	0.122242	0.244484	0	-0.93254	3.53381	-0.263891	0.791864	NA
GH67 3.2.1.139	0.122242	0.244484	0	-0.93254	3.53381	-0.263891	0.791864	NA
PL1_8	0.122242	0.244484	0	-0.93254	3.53381	-0.263891	0.791864	NA
PL15_1	0.122242	0.244484	0	-0.93254	3.53381	-0.263891	0.791864	NA
PL8 4.2.2.12	0.122242	0.244484	0	-0.93254	3.53381	-0.263891	0.791864	NA
CBM1	0.105467	0	0.210934	0.510133	3.53381	0.144358	0.885218	NA
GH13_20 3.2.1.133 3.2.1.54	0.105467	0	0.210934	0.510133	3.53381	0.144358	0.885218	NA
GH3 3.2.1.120	0.105467	0	0.210934	0.510133	3.53381	0.144358	0.885218	NA
GH5_18	0.105467	0	0.210934	0.510133	3.53381	0.144358	0.885218	NA
GT31 2.4.1.149	0.105467	0	0.210934	0.510133	3.53381	0.144358	0.885218	NA
GT58	0.105467	0	0.210934	0.510133	3.53381	0.144358	0.885218	NA
PL1_12	0.105467	0	0.210934	0.510133	3.53381	0.144358	0.885218	NA
PL4	0.105467	0	0.210934	0.510133	3.53381	0.144358	0.885218	NA
PL7	0.105467	0	0.210934	0.510133	3.53381	0.144358	0.885218	NA
PL7_5	0.105467	0	0.210934	0.510133	3.53381	0.144358	0.885218	NA
CBM30	0.0801331	0.160266	0	-0.93254	3.53381	-0.263891	0.791864	NA
GH13_14 3.2.1.68	0.0801331	0.160266	0	-0.93254	3.53381	-0.263891	0.791864	NA
GH16 3.2.1.83	0.0801331	0.160266	0	-0.93254	3.53381	-0.263891	0.791864	NA
GH5_37 3.2.1.4	0.0801331	0.160266	0	-0.93254	3.53381	-0.263891	0.791864	NA
GT11 2.4.1.-	0.0801331	0.160266	0	-0.93254	3.53381	-0.263891	0.791864	NA
GT57 2.4.1.- 2.4.1.-	0.0801331	0.160266	0	-0.93254	3.53381	-0.263891	0.791864	NA
PL17_2	0.0801331	0.160266	0	-0.93254	3.53381	-0.263891	0.791864	NA
PL8 4.2.2.1	0.0801331	0.160266	0	-0.93254	3.53381	-0.263891	0.791864	NA
GH13_37 3.2.1.1	0.0741499	0	0.1483	0.510133	3.53381	0.144358	0.885218	NA
GH63 3.2.1.106	0.0741499	0	0.1483	0.510133	3.53381	0.144358	0.885218	NA
GT12	0.0741499	0	0.1483	0.510133	3.53381	0.144358	0.885218	NA
GT50	0.0741499	0	0.1483	0.510133	3.53381	0.144358	0.885218	NA
GT54 2.4.1.145	0.0741499	0	0.1483	0.510133	3.53381	0.144358	0.885218	NA
GT6 2.4.1.88	0.0741499	0	0.1483	0.510133	3.53381	0.144358	0.885218	NA

## Sheet: Prophylactic Oats Day 5
Organism Name	baseMean	controlMean	experimentalMean	log2FoldChange	lfcSE	stat	pvalue	padj
GT2	399350	460311	338389	-0.443924	0.279447	-1.58858	0.112155	0.221924
GH3	30285.4	22046.4	38524.4	0.805171	0.237606	3.38868	0.000702286	0.0039345
GH2	17953.7	16678.6	19228.7	0.205207	0.260829	0.786748	0.43143	0.598703
GT4	17923.7	18670.8	17176.6	-0.120166	0.141583	-0.848735	0.396029	0.566626
GT5	14130.2	21071.7	7188.71	-1.55154	0.252642	-6.14127	8.18633e-10	1.81269e-08
GT35	13564.5	16429.4	10699.6	-0.618664	0.152322	-4.06156	4.87462e-05	0.00039246
GH16	12446.6	8249.05	16644.1	1.01266	0.485898	2.0841	0.037151	0.0992828
GH13	11813.1	14353.9	9272.3	-0.630473	0.322646	-1.95407	0.0506927	0.125701
GH1	10237.7	18288.3	2187.23	-3.06389	0.281083	-10.9003	1.14861e-27	2.67051e-25
CBM50	9079.44	9503.67	8655.21	-0.134871	0.12725	-1.05989	0.289193	0.450435
GH94	8628.59	6352.76	10904.4	0.779329	0.340198	2.29081	0.0219744	0.0646715
GH32	8242.37	13185.9	3298.83	-1.99912	0.285071	-7.01272	2.33726e-12	1.08682e-10
CBM13	7693.04	8819.77	6566.32	-0.425515	0.184225	-2.30975	0.0209018	0.0625983
GH13_9	6886.05	9226.7	4545.39	-1.02148	0.225656	-4.5267	5.99109e-06	6.56859e-05
GH19	6729.4	7136.3	6322.5	-0.174854	0.279816	-0.62489	0.532043	0.67967
GH2 3.2.1.31	6144.84	4892.49	7397.19	0.596271	0.485984	1.22694	0.219847	0.365103
CE9	5924	8000.52	3847.47	-1.05625	0.235535	-4.48446	7.30996e-06	7.55363e-05
GH20	5147.85	4537.96	5757.73	0.34357	0.267545	1.28416	0.199086	0.34934
GH13_11	5020.73	5220.11	4821.36	-0.114992	0.120991	-0.950424	0.341897	0.50793
GH31	4789.27	4711.76	4866.78	0.0467583	0.143627	0.325554	0.744762	0.823934
GH36	4711.46	4854.08	4568.84	-0.0876315	0.179054	-0.489414	0.624548	0.738717
GT51	4671.02	5140.69	4201.34	-0.291476	0.162036	-1.79883	0.0720454	0.159866
GH77	4452.57	6077	2828.15	-1.10345	0.238891	-4.61906	3.85486e-06	4.71714e-05
GH18	4184.08	3391.43	4976.73	0.553007	0.184422	2.99859	0.00271231	0.0117871
GH33	4155.79	4504.73	3806.85	-0.242767	0.223503	-1.08619	0.277394	0.437249
GH0	3967.8	3980.95	3954.65	-0.00941074	0.134944	-0.0697379	0.944402	0.956747
CE4	3704.2	3262.93	4145.47	0.345258	0.135041	2.55669	0.0105673	0.0364318
GH35	3401.65	2886.48	3916.83	0.440364	0.364456	1.20828	0.226941	0.374211
GH13_31	2830.95	3256.44	2405.47	-0.437236	0.206499	-2.11738	0.0342279	0.0936234
GH38	2793.03	3407.2	2178.85	-0.645086	0.370236	-1.74237	0.0814446	0.175332
GH28	2692.4	2580.47	2804.34	0.120537	0.153603	0.784732	0.432611	0.598703
GT28	2483.14	2684.89	2281.38	-0.234697	0.141877	-1.65423	0.0980804	0.200914
GH23	2407.73	2607.57	2207.89	-0.23962	0.147772	-1.62155	0.1049	0.21208
GH109	2392.02	2028.41	2755.63	0.442091	0.164968	2.67985	0.00736547	0.0283053
GH29	2359.69	2715.51	2003.88	-0.438423	0.177596	-2.46866	0.0135622	0.0437945
GH84	2281.05	3459.45	1102.65	-1.64961	0.299451	-5.50879	3.61311e-08	6.00034e-07
GH33 4.2.2.15	2216.57	1746.37	2686.77	0.620799	0.484997	1.28	0.200543	0.350574
GH73	2201.92	1998.29	2405.54	0.267041	0.214962	1.24227	0.214138	0.361942
GH13_4	2086.37	1996.96	2175.78	0.123183	0.27337	0.450608	0.652272	0.762076
GH112	2046.16	2160.53	1931.79	-0.162716	0.215209	-0.756083	0.4496	0.61309
GH49	2014.27	3450.89	577.642	-2.57872	0.429851	-5.9991	1.98416e-09	3.69053e-08
GT0	1930.47	1686.49	2174.45	0.366372	0.20162	1.81714	0.0691952	0.155438
CBM32	1855.77	1367.68	2343.87	0.776584	0.348884	2.22591	0.0260205	0.0747521
GH101	1829.19	3085.05	573.324	-2.42729	0.385975	-6.28873	3.20068e-10	7.83323e-09
GH25	1801.01	1973.56	1628.45	-0.277069	0.179802	-1.54097	0.123325	0.23795
GH13_8	1742.19	2016.33	1468.05	-0.457613	0.314927	-1.45308	0.146202	0.270852
CBM54	1704.1	2062.49	1345.7	-0.616041	0.195179	-3.15628	0.00159794	0.00774003
GH4	1665.09	1566.54	1763.63	0.170314	0.209603	0.812555	0.416473	0.584768
GH133	1664.06	2000.28	1327.83	-0.590464	0.310109	-1.90405	0.0569031	0.134314
GH95	1647.44	1401.99	1892.89	0.433362	0.256109	1.6921	0.0906278	0.189858
GH51	1566.54	1421.63	1711.44	0.269155	0.146016	1.84332	0.0652819	0.148804
GH13_42	1472.13	1986.75	957.523	-1.05324	0.475992	-2.21273	0.0269166	0.0762919
GH78	1468.85	1669.32	1268.37	-0.395428	0.192925	-2.04964	0.0403993	0.105196
GH97	1346.16	1093.6	1598.72	0.547256	0.198093	2.76262	0.00573398	0.0227624
GH10	1333.91	1296.79	1371.03	0.0807168	0.258706	0.312002	0.755039	0.83066
GT8	1261.35	1285.86	1236.85	-0.0549837	0.148517	-0.370219	0.71122	0.800771
GH13_14	1234.42	1907.09	561.751	-1.7635	0.171718	-10.2698	9.64459e-25	1.49491e-22
GH13_36	1197.01	730.481	1663.54	1.18862	0.318409	3.73298	0.000189227	0.00125701
CE11	1194.32	901.696	1486.95	0.722578	0.197328	3.6618	0.000250446	0.00155277
CBM0	1159.59	761.602	1557.58	1.02994	0.300511	3.42731	0.000609582	0.00345678
GH43_3	1145.5	1043.04	1247.95	0.257915	0.134884	1.91213	0.0558599	0.132861
GH130	1078.73	1379.61	777.842	-0.827745	0.195592	-4.23199	2.31632e-05	0.000195834
GT22	1063.12	896.703	1229.53	0.453557	0.182549	2.48458	0.0129705	0.0421768
GT47	1062.24	1321.75	802.727	-0.71933	0.157398	-4.57015	4.87383e-06	5.66583e-05
GH57	1019.79	1214.64	824.947	-0.557017	0.323208	-1.7234	0.084816	0.181749
GT7	1018.57	922.473	1114.66	0.273592	0.204427	1.33834	0.180786	0.323329
PL1_2	960.967	1211.74	710.199	-0.76993	0.332013	-2.31898	0.0203963	0.0623964
GT66	958.362	1193.1	723.628	-0.719938	0.228901	-3.14519	0.00165978	0.00795666
GH65	926.359	933.333	919.386	-0.0220697	0.242091	-0.0911627	0.927363	0.950845
GH42	919.634	1049.62	789.645	-0.411127	0.223886	-1.83632	0.0663102	0.150411
GH26	895.414	876.42	914.408	0.0610684	0.206541	0.295672	0.76748	0.839714
GH13_39	893.79	978.302	809.277	-0.273333	0.21678	-1.26088	0.207354	0.355791
GH13_28	880.11	1130.02	630.198	-0.842605	0.334553	-2.5186	0.0117822	0.0397008
GH53	826.161	775.157	877.165	0.180584	0.178408	1.0122	0.311442	0.471729
CE1	823.644	808.064	839.225	0.0567431	0.175156	0.323957	0.745971	0.823934
GH127	814.523	972.463	656.583	-0.564292	0.277134	-2.03617	0.0417331	0.106212
GH27	799.843	864.307	735.378	-0.230365	0.218967	-1.05206	0.292774	0.450904
GH86	787.318	742.223	832.412	0.164069	0.341272	0.480756	0.63069	0.738717
CE14	782.686	657.596	907.776	0.466168	0.206238	2.26034	0.0238003	0.0696048
GH92	779.104	657.987	900.222	0.45409	0.194622	2.3332	0.0196379	0.0604743
GH43_10	775.551	860.188	690.913	-0.314566	0.176128	-1.78601	0.0740976	0.162525
CE8	750.1	967.082	533.118	-0.858295	0.328569	-2.61222	0.00899558	0.0333357
GH85	743.673	1085.02	402.324	-1.43103	0.358793	-3.98847	6.65021e-05	0.000498765
GH17	735.014	464.5	1005.53	1.11218	0.481887	2.30797	0.0210007	0.0625983
GH105	733.568	644.745	822.391	0.353624	0.17001	2.08002	0.0375235	0.0997052
CE0	703.278	794.582	611.974	-0.377537	0.15971	-2.3639	0.0180836	0.0564355
GH43_24	700.629	766.807	634.451	-0.276023	0.230424	-1.1979	0.230958	0.379489
GH39	699.601	751.2	648.002	-0.213685	0.241943	-0.883204	0.377126	0.544628
GH72	696.865	714.577	679.154	-0.0727763	0.16974	-0.428753	0.668103	0.774733
GH5_4	689.016	491.718	886.314	0.845123	0.252214	3.35082	0.000805716	0.00434807
GT26	688.488	662.645	714.331	0.107724	0.200437	0.537447	0.590959	0.726973
GT9	672.28	701.216	643.345	-0.121945	0.158881	-0.767525	0.442769	0.608693
GH55	669.38	718.01	620.751	-0.207933	0.172043	-1.20861	0.226812	0.374211
GH18 3.2.1.96	647.759	307.019	988.498	1.68133	0.524452	3.20588	0.00134651	0.00673253
GH89	628.54	531.472	725.608	0.451001	0.293743	1.53536	0.124696	0.239601
CBM51	614.959	524.947	704.972	0.4218	0.270047	1.56195	0.1183	0.230166
GH43_35	552.498	471.581	633.416	0.425769	0.237802	1.79044	0.0733838	0.161723
CBM48	539.136	624.531	453.741	-0.461136	0.172662	-2.67074	0.00756835	0.0288466
CBM2	531.257	568.967	493.547	-0.208328	0.16976	-1.22719	0.219751	0.365103
CE6	517.281	293.793	740.77	1.33149	0.372052	3.57878	0.000345195	0.00203185
GH92 3.2.1.-	503.311	245.68	760.942	1.63485	0.21818	7.49311	6.72619e-14	3.4752e-12
GH88	492.992	540.053	445.932	-0.275398	0.184306	-1.49425	0.135111	0.254358
GT30	489.755	320.343	659.168	1.04301	0.239081	4.36259	1.28532e-05	0.000119535
GH13_20	486.889	670.924	302.854	-1.14725	0.293885	-3.90373	9.47226e-05	0.000677631
GH5_2	478.365	470.139	486.591	0.0488088	0.241319	0.202258	0.839715	0.893518
GH98	473.819	180.501	767.136	2.08901	0.380801	5.48583	4.11534e-08	6.59873e-07
GH43_12	449.541	302.613	596.468	0.988814	0.254321	3.88806	0.000101048	0.000711932
GH115	441.128	328.329	553.928	0.759366	0.21267	3.57062	0.000356135	0.00207004
GH43_22	433.15	492.977	373.323	-0.407505	0.215472	-1.89122	0.0585945	0.136917
CBM5	426.77	248.297	605.243	1.28029	0.274062	4.67154	2.98951e-06	3.75709e-05
GH3 3.2.1.21	402.238	577.746	226.729	-1.34802	0.288489	-4.67269	2.97285e-06	3.75709e-05
CE12	398.771	382.451	415.092	0.126829	0.189415	0.669583	0.503124	0.65717
GH9	395.984	521.415	270.552	-0.944106	0.484236	-1.94968	0.051214	0.126003
GH43_26	390.416	454.963	325.869	-0.478622	0.224164	-2.13514	0.0327496	0.0901098
GH47	371.996	344.654	399.338	0.205439	0.244296	0.840945	0.400379	0.569346
GH129	368.459	393.961	342.956	-0.201332	0.263387	-0.764396	0.444631	0.608693
GH92 3.2.1.24	362.886	128.045	597.727	2.20557	0.323443	6.81903	9.16544e-12	3.55161e-10
CBM37	353.155	263.531	442.778	0.74452	0.298429	2.4948	0.012603	0.0412703
GT3	351.093	275.581	426.605	0.625536	0.246498	2.53769	0.0111586	0.037874
CBM9	350.906	520.124	181.689	-1.51161	0.219151	-6.89756	5.29035e-12	2.23637e-10
GH112 2.4.1.211	347.374	323.978	370.769	0.189601	0.268935	0.705008	0.480806	0.636965
GH125	347.13	321.762	372.499	0.214546	0.24247	0.884837	0.376245	0.544628
GH2 3.2.1.23	338.034	462.939	213.129	-1.116	0.297606	-3.74991	0.000176896	0.00119212
GH101 3.2.1.97	329.032	568.972	89.0921	-2.67111	0.42048	-6.35252	2.11819e-10	5.47198e-09
CBM35	320.17	154.416	485.924	1.65466	0.372217	4.44542	8.77217e-06	8.86752e-05
GH43_16	315.929	490.979	140.879	-1.80023	0.334796	-5.37708	7.57023e-08	1.17339e-06
GH43_18	312.792	232.718	392.866	0.755325	0.242116	3.11968	0.00181048	0.00841872
GH13_2	305.236	335.283	275.19	-0.282714	0.265319	-1.06557	0.28662	0.448749
GH110	288.688	262.161	315.215	0.269941	0.283376	0.952589	0.340798	0.50792
GH13_9 2.4.1.18	286.007	411.84	160.173	-1.36075	0.208204	-6.53569	6.33173e-11	1.84016e-09
GH43_27	282.9	370.354	195.445	-0.927832	0.299689	-3.09599	0.00196159	0.00894256
CBM20	280.129	244.211	316.046	0.36682	0.240181	1.52726	0.126696	0.241229
GT101	274.647	190.884	358.41	0.910076	0.329521	2.76181	0.00574818	0.0227624
GH13_38	274.08	229.175	318.984	0.478094	0.298846	1.5998	0.109643	0.219759
GH43_34	268.186	174.421	361.951	1.04821	0.22753	4.60692	4.0868e-06	4.87272e-05
GT41	263.023	239.496	286.549	0.25163	0.229361	1.09709	0.272603	0.431157
GH13_29	261.642	388.063	135.222	-1.51742	0.229429	-6.6139	3.74331e-11	1.16043e-09
GH92 3.2.1.113	255.299	115.142	395.456	1.77532	0.236815	7.49668	6.54545e-14	3.4752e-12
GH8	253.797	311.937	195.657	-0.675083	0.322173	-2.0954	0.0361352	0.0975927
GH95 3.2.1.63	248.77	232.036	265.504	0.191755	0.458606	0.418125	0.675856	0.779834
GH30_8	248.404	490.252	6.55668	-6.25801	0.552094	-11.335	8.79953e-30	4.09178e-27
GT32	238.875	198.059	279.691	0.502177	0.259958	1.93176	0.0533891	0.129302
GH43_29	231.928	193.16	270.695	0.490152	0.356345	1.3755	0.168977	0.305736
GH33 3.2.1.18	227.55	135.695	319.405	1.22926	0.294474	4.17443	2.98735e-05	0.000248057
GH71	212.132	350.659	73.6056	-2.25137	0.288238	-7.81082	5.68152e-15	4.40317e-13
GH13_5	208.62	311.959	105.282	-1.56634	0.324406	-4.82834	1.37672e-06	1.88287e-05
GH120	208.346	244.84	171.851	-0.515498	0.265056	-1.94486	0.0517914	0.126316
GH2 3.2.1.25	206.811	67.6622	345.959	2.3524	0.256525	9.17023	4.72018e-20	5.48721e-18
GT19	206.128	169.138	243.119	0.526823	0.290675	1.81241	0.0699223	0.156317
PL11_1	201.324	182.188	220.46	0.281221	0.344559	0.816175	0.4144	0.583928
GH84 3.2.1.169	201.127	86.9196	315.335	1.86939	0.382481	4.88754	1.02105e-06	1.43876e-05
GT83	200.285	236.868	163.701	-0.523813	0.226329	-2.31439	0.0206462	0.0625983
GH10 3.2.1.8	197.595	202.699	192.492	-0.0687163	0.5039	-0.136369	0.89153	0.925454
GT27	191.593	157.791	225.396	0.515653	0.301997	1.70748	0.0877328	0.186282
GH29 3.2.1.51	183.592	99.6791	267.506	1.426	0.336233	4.24109	2.22436e-05	0.000191543
GH136	180.003	284.291	75.7158	-1.91258	0.339473	-5.63397	1.76111e-08	3.03302e-07
GH24	178.213	176.136	180.29	0.0264547	0.326661	0.0809852	0.935454	0.953917
GH128	175.083	234.103	116.064	-1.00739	0.316931	-3.17859	0.00147994	0.00725598
GH36 3.2.1.22	174.621	222.519	126.723	-0.817164	0.272211	-3.00196	0.00268249	0.0117675
GH123	171.312	89.0736	253.55	1.51009	0.314333	4.80413	1.55427e-06	2.06495e-05
CBM6	164.365	171.916	156.813	-0.137592	0.258756	-0.531745	0.594903	0.729673
PL8	163.735	190.232	137.237	-0.466047	0.371196	-1.25553	0.209286	0.357787
GH43_1	152.235	83.1457	221.324	1.41317	0.310663	4.54888	5.39323e-06	6.11671e-05
GH43_19	150.986	39.5447	262.428	2.76062	0.364454	7.57469	3.59986e-14	2.39134e-12
GH43_4	148.218	220.495	75.9409	-1.53229	0.690962	-2.21761	0.0265812	0.0758298
GT1	146.347	159.439	133.254	-0.254181	0.317265	-0.801162	0.423038	0.590728
GH99	144.62	125.383	163.858	0.376854	0.224373	1.67958	0.0930381	0.193983
GH97 3.2.1.3	143.097	9.61335	276.582	4.88728	0.569553	8.5809	9.41297e-18	8.75406e-16
GH13_41	134.615	183.307	85.9238	-1.0916	0.297301	-3.6717	0.000240946	0.00151405
GH67	133.114	101.149	165.079	0.708487	0.306489	2.31162	0.0207984	0.0625983
GH76	128.227	78.4651	177.989	1.2015	0.280897	4.27737	1.89114e-05	0.000169111
CE2	126.303	125.674	126.933	0.0311724	0.229402	0.135885	0.891912	0.925454
CBM57	125.693	163.269	88.1172	-0.887092	0.314186	-2.82346	0.00475086	0.0193857
GH130 2.4.1.320	125.536	48.3868	202.686	2.03678	0.466458	4.36647	1.26269e-05	0.000119535
GH32 3.2.1.26 3.2.1.64 3.2.1.80	121.669	39.1633	204.175	2.38979	0.447584	5.3393	9.33048e-08	1.39957e-06
GT96	118.685	125.614	111.757	-0.156434	0.309756	-0.505023	0.613543	0.733412
GH13_28 3.2.1.1	115.255	144.909	85.6007	-0.754894	0.440033	-1.71554	0.0862461	0.183965
GH30_4	114.753	45.2688	184.238	2.05361	0.336688	6.09945	1.06434e-09	2.24964e-08
GH43_7	113.726	97.4956	129.957	0.430634	0.381516	1.12874	0.259006	0.415302
CBM14	111.919	88.9861	134.852	0.584869	0.305442	1.91483	0.0555142	0.132861
GH84 3.2.1.52	110.371	165.546	55.1953	-1.57623	0.495967	-3.17811	0.0014824	0.00725598
GH13_32 3.2.1.1	110.157	152.18	68.1344	-1.15846	0.516293	-2.24379	0.0248458	0.072208
GH140	107.832	171.34	44.3249	-1.95583	0.324748	-6.02263	1.71607e-09	3.32489e-08
GH13_14 3.2.1.41	107.319	41.8793	172.759	2.00893	0.296961	6.76498	1.33327e-11	4.42836e-10
GH13_13	106.937	98.5724	115.302	0.223502	0.318062	0.702701	0.482242	0.637053
GH102	97.5159	75.8429	119.189	0.644133	0.507559	1.26908	0.204413	0.352044
PL0	96.1284	77.1432	115.114	0.59868	0.336858	1.77725	0.0755276	0.16346
GH43_2	94.2755	73.6172	114.934	0.673624	0.312289	2.15705	0.0310014	0.0858075
GT100	94.1177	99.9413	88.294	-0.165543	0.276535	-0.598634	0.549417	0.693546
GH13_26	93.8271	69.2835	118.371	0.767585	0.245409	3.12778	0.0017613	0.00835718
GH43	92.9252	83.6447	102.206	0.29742	0.327433	0.908338	0.3637	0.531825
GH121	92.5259	118.374	66.6777	-0.83923	0.326917	-2.5671	0.0102552	0.0361264
GT11	92.4946	91.0647	93.9245	0.0303996	0.332676	0.0913791	0.927191	0.950845
GT39	92.0359	121.526	62.5458	-0.952853	0.260638	-3.65585	0.000256329	0.00156833
GH18 3.2.1.14	91.3332	127.747	54.9195	-1.21289	0.420278	-2.88593	0.0039026	0.0164974
GH31 3.2.1.20	90.9365	64.2747	117.598	0.861121	0.423111	2.03521	0.0418294	0.106212
GH81	90.578	127.198	53.9579	-1.22137	0.324083	-3.76871	0.000164097	0.00112213
GH13 3.2.1.-	87.5404	88.2801	86.8008	-0.0148275	0.304455	-0.0487017	0.961157	0.969497
GH13_41 3.2.1.1	87.1365	79.8764	94.3966	0.22719	0.34658	0.655521	0.512132	0.6652
GH144	85.8003	56.484	115.117	1.00451	0.323999	3.10035	0.00193291	0.00889903
CE7	84.8909	119.797	49.9851	-1.27173	0.390494	-3.25671	0.00112712	0.00582346
GH106	84.6464	51.4591	117.834	1.23029	0.303884	4.04854	5.15388e-05	0.000402016
GH143	83.8336	104.194	63.4736	-0.693456	0.276047	-2.5121	0.0120016	0.0398636
PL10_1	77.5307	93.2306	61.8308	-0.587355	0.344617	-1.70437	0.0883117	0.186659
GH13_18	76.273	97.5145	55.0314	-0.816813	0.427422	-1.91102	0.0560015	0.132861
GH74	75.8005	92.7518	58.8491	-0.646991	0.331283	-1.95299	0.0508212	0.125701
GH43_28	75.5782	75.1826	75.9738	0.0011113	0.294848	0.00376908	0.996993	0.996993
GH13_32	75.0455	55.7192	94.3718	0.75418	0.348331	2.16512	0.0303784	0.0845866
CBM23	74.1521	79.1217	69.1825	-0.199229	0.370487	-0.537748	0.590751	0.726973
GH145	71.4102	48.6633	94.1571	0.982011	0.390915	2.51209	0.012002	0.0398636
GH92 3.2.1.114 3.2.1.-	70.3736	35.2663	105.481	1.56443	0.305958	5.11323	3.167e-07	4.60205e-06
GH63	69.6572	84.7167	54.5977	-0.623471	0.49113	-1.26946	0.204277	0.352044
GH97 3.2.1.22	68.4635	31.3033	105.624	1.76231	0.403466	4.36792	1.25433e-05	0.000119535
GT29	67.8575	55.0952	80.6197	0.55371	0.344533	1.60713	0.108025	0.217453
GH13_16	66.9587	60.4917	73.4257	0.292829	0.479521	0.610669	0.541419	0.689753
GH43_11	66.8892	105.219	28.5594	-1.87421	0.414709	-4.51933	6.20351e-06	6.56859e-05
PL1	64.4383	88.0553	40.8213	-1.08504	0.401649	-2.70147	0.00690336	0.0267505
GH5_41	64.2567	27.2498	101.264	1.85744	0.518361	3.58329	0.000339297	0.00202273
GH45	63.8628	58.2685	69.4571	0.253182	0.42011	0.602658	0.546736	0.692813
GH93	61.7575	44.0624	79.4527	0.830996	0.326282	2.54687	0.0108695	0.0371641
GH13_11 3.2.1.-	61.0392	75.5088	46.5696	-0.696499	0.374237	-1.86112	0.0627277	0.143687
GT12 2.4.1.92	59.3192	60.2601	58.3782	-0.0498934	0.688708	-0.0724449	0.942248	0.956649
GH13_2 2.4.1.19	58.9556	67.1381	50.7731	-0.409211	0.364716	-1.122	0.261863	0.418441
GH51 3.2.1.55	58.2543	57.2126	59.2959	0.0260574	0.298324	0.087346	0.930396	0.950845
GT90	57.9994	40.9695	75.0294	0.845313	0.38244	2.21031	0.0270834	0.0762919
GH141	56.8878	40.9041	72.8715	0.878828	0.33979	2.58639	0.00969884	0.0349609
PL12	56.6564	43.4402	69.8725	0.696396	0.391908	1.77694	0.0755784	0.16346
GH66 3.2.1.11	56.1243	23.1609	89.0878	1.95324	0.782742	2.49539	0.012582	0.0412703
GH66	55.322	45.5814	65.0626	0.522116	0.495751	1.05318	0.292257	0.450904
CE15	54.2459	33.5559	74.9359	1.18238	0.489295	2.41649	0.0156711	0.0502555
CBM41	53.6132	94.4129	12.8136	-2.86355	0.458263	-6.24869	4.13899e-10	9.62315e-09
GH125 3.2.1.-	52.7477	27.3545	78.1409	1.54496	0.355063	4.35124	1.35372e-05	0.000123427
GH13_2 3.2.1.116	51.6216	61.5447	41.6984	-0.565482	0.281176	-2.01113	0.0443119	0.111379
GH43_17	50.4432	52.9132	47.9732	-0.138884	0.382978	-0.362641	0.716873	0.804843
PL9_1	50.1971	51.5943	48.7999	-0.0538927	0.383745	-0.140439	0.888313	0.925454
GH38 3.2.1.113 3.2.1.-	49.0938	35.9976	62.1899	0.821182	0.402942	2.03797	0.0415533	0.106212
CBM74	48.8096	62.7684	34.8509	-0.852121	0.558533	-1.52564	0.127099	0.241229
GH87	47.9823	59.2511	36.7135	-0.676461	0.403257	-1.6775	0.0934457	0.193983
GH68	47.2631	45.257	49.2692	0.138427	0.678742	0.203946	0.838395	0.893518
GH43_4 3.2.1.99	46.3739	42.713	50.0348	0.222827	0.37519	0.593905	0.552575	0.693546
GH117	46.0815	18.221	73.942	2.03582	0.560456	3.63244	0.00028075	0.00169544
GH30_8 3.2.1.8	44.4245	46.677	42.1721	-0.157089	0.697721	-0.225145	0.821866	0.880571
GT34	43.4341	47.6765	39.1918	-0.284028	0.398663	-0.712453	0.476185	0.636281
GH43_19 3.2.1.55	41.9786	6.02485	77.9323	3.80293	0.560469	6.78526	1.15876e-11	4.1448e-10
GH16 3.2.1.73	40.9424	36.8443	45.0404	0.254638	0.529066	0.481298	0.630305	0.738717
GH30_2	40.9152	39.2024	42.6279	0.125215	0.338223	0.370215	0.711222	0.800771
GH20 3.2.1.140	38.0372	37.4103	38.664	0.0345091	0.468775	0.0736154	0.941316	0.956649
PL8_2	38.0065	21.0764	54.9366	1.39811	0.380114	3.67813	0.000234954	0.00151405
GH13_30	37.0353	37.7195	36.3512	-0.0740042	0.420161	-0.176133	0.86019	0.909064
GH5_46	36.8337	47.4896	26.1778	-0.849242	0.362455	-2.34303	0.0191281	0.059297
GH43_29 3.2.1.-	36.8186	10.2435	63.3937	2.59321	0.428169	6.0565	1.39116e-09	2.81256e-08
GH85 3.2.1.96	36.6271	58.2981	14.9561	-1.9299	0.47687	-4.04702	5.18731e-05	0.000402016
CBM22	35.115	60.7945	9.4356	-2.71705	0.66913	-4.06057	4.89521e-05	0.00039246
GH79	34.5566	47.8892	21.2239	-1.18243	0.366739	-3.22417	0.00126336	0.00638548
GT54	34.5097	36.892	32.1275	-0.212835	0.639751	-0.332684	0.739372	0.823934
GH59	34.2368	50.921	17.5526	-1.53302	0.458883	-3.34076	0.000835492	0.00441482
PL26	33.6483	34.4969	32.7998	-0.0439976	0.492526	-0.0893306	0.928819	0.950845
GH116	33.6394	7.7844	59.4944	2.91291	0.96437	3.02053	0.00252329	0.0111746
GH13_37	33.2787	42.4556	24.1017	-0.807386	0.442184	-1.8259	0.0678647	0.15319
GH5_2 3.2.1.4	32.5701	32.717	32.4233	-0.00746159	0.368068	-0.0202723	0.983826	0.985946
GH5	32.3591	40.0205	24.6976	-0.677581	0.426359	-1.58923	0.112009	0.221924
GH138	31.5236	17.8369	45.2104	1.30935	0.389404	3.36245	0.000772554	0.00422632
GH30_3	31.4666	34.5415	28.3916	-0.225666	0.430471	-0.52423	0.600119	0.729673
GT1 2.4.1.17	31.2475	19.5217	42.9732	1.10669	0.806732	1.37181	0.170122	0.306615
CBM27	31.0927	17.7271	44.4584	1.31486	0.379912	3.46095	0.000538264	0.00309003
GH113	29.7391	17.4072	42.071	1.22151	0.403287	3.02889	0.00245453	0.0109746
GH50	28.2619	42.4776	14.0462	-1.60756	0.546147	-2.94347	0.0032456	0.0139741
PL12_2	27.8575	20.3963	35.3187	0.794481	0.673739	1.17921	0.238314	0.387468
GH43_12 3.2.1.37 3.2.1.55	27.6315	24.3639	30.899	0.370381	0.427651	0.866081	0.386446	0.556338
GH13_23	26.9164	12.0112	41.8215	1.77024	0.575384	3.07662	0.00209361	0.00945172
GH30_1	26.7666	38.3023	15.2308	-1.32004	0.510124	-2.58768	0.00966248	0.0349609
GH43_31	26.3517	9.11928	43.5841	2.21762	0.505215	4.38946	1.13635e-05	0.000112426
GH91	24.6546	26.1875	23.1217	-0.158668	0.669772	-0.236899	0.812735	0.874819
GH0 3.2.1.140	24.177	42.8968	5.45719	-2.97616	0.527674	-5.64015	1.69897e-08	3.03302e-07
GH32 3.2.1.65	24.0878	7.02273	41.1528	2.56155	0.697472	3.67262	0.000240078	0.00151405
GH55 3.2.1.-	23.6899	29.1168	18.2629	-0.657159	0.633399	-1.03751	0.299497	0.455119
GT14	23.6872	25.7445	21.6298	-0.257853	0.454815	-0.566939	0.570755	0.713444
GH5 3.2.1.78	23.6628	32.071	15.2545	-1.07346	0.521605	-2.058	0.0395899	0.104007
PL9_3	23.2263	10.414	36.0386	1.84825	0.846573	2.18321	NA	NA
GH3 3.2.1.37	23.1349	20.1663	26.1036	0.379176	0.452674	0.837637	0.402235	0.570241
PL8_2 4.2.2.20	23.0212	11.384	34.6583	1.60726	0.487661	3.29585	0.000981248	0.00512675
GH64	22.8136	40.1083	5.51888	-2.86516	0.440635	-6.50234	7.90813e-11	2.16311e-09
GH11 3.2.1.8	22.7416	17.9735	27.5096	0.653341	0.43219	1.5117	0.13061	0.246885
AA4	22.3677	17.0297	27.7058	0.744694	0.445022	1.67339	0.0942515	0.194786
GH20 3.2.1.52	21.1642	24.0322	18.2962	-0.363375	0.644354	-0.563937	0.572797	0.714077
CBM3	20.8445	12.6998	28.9893	1.18205	1.01945	1.15949	0.246257	0.397602
CBM12	20.2409	28.423	12.0588	-1.24389	0.440573	-2.82334	0.00475263	0.0193857
CE1 3.1.1.73	20.1276	18.6323	21.623	0.214175	0.56482	0.379192	0.704545	0.797162
GT31	20.0551	12.4273	27.6829	1.14374	0.695488	1.64451	0.100071	0.204092
GH115 3.2.1.-	19.7951	9.68124	29.909	1.6036	0.493377	3.25025	0.00115302	0.00589181
GT98	19.7872	13.8922	25.6822	0.848188	0.808459	1.04914	0.294113	0.451361
GH5_4 3.2.1.4	19.7322	16.4336	23.0307	0.551011	0.492036	1.11986	0.262774	0.418459
CE0 3.1.1.73	18.9813	24.751	13.2116	-0.869211	0.546111	-1.59164	0.111466	0.221924
GH30	18.9561	20.4372	17.475	-0.278054	0.570975	-0.486981	0.626272	0.738717
GH13_14 3.2.1.-	18.6054	23.7209	13.4899	-0.818383	0.438517	-1.86625	0.0620062	0.143447
PL15_2	18.5776	12.8749	24.2803	0.963666	0.910043	1.05892	0.289634	0.450435
GH89 3.2.1.50	18.5614	27.5853	9.53748	-1.53221	0.581078	-2.63683	0.00836841	0.0316367
GT20	18.5239	17.9381	19.1096	0.0783765	0.509562	0.153811	0.877758	0.923434
GH43_10 3.2.1.55	18.2261	26.2892	10.163	-1.32366	0.506784	-2.61187	0.00900476	0.0333357
GH31 3.2.1.20 3.2.1.84	18.1348	14.6651	21.6044	0.515949	0.800727	0.644351	0.519348	0.668966
GH103	17.7858	14.1045	21.4671	0.606992	0.487758	1.24445	0.213333	0.361942
GH13_19	17.6173	25.7685	9.46602	-1.42303	0.553345	-2.57169	0.0101205	0.0361264
GT27 2.4.1.41	17.4443	13.7067	21.1818	0.588849	0.790732	0.744688	0.45646	0.616944
CBM62	17.3051	19.1095	15.5007	-0.299848	0.459008	-0.653252	0.513594	0.66524
GH9 3.2.1.4	17.2866	14.6503	19.9229	0.385827	0.456649	0.84491	0.398161	0.56793
GT35 2.4.1.1	16.7549	19.7617	13.7481	-0.514095	0.559834	-0.918299	0.358462	0.52582
GH38 3.2.1.24	16.5303	13.1616	19.899	0.542597	0.7656	0.708722	0.478497	0.636965
GH26 3.2.1.78	16.4121	20.1402	12.6841	-0.611984	0.472364	-1.29558	0.195121	0.343679
GT99	16.3679	7.54875	25.187	1.62027	0.592739	2.73352	0.00626608	0.0244851
GH13 3.2.1.135	16.271	3.4063	29.1358	2.89432	0.721913	4.00923	6.09163e-05	0.000464362
GH13_6	15.9541	16.753	15.1552	-0.163462	0.853275	-0.19157	0.848079	0.898307
GH139	15.7441	9.1444	22.3438	1.30951	0.569843	2.29802	0.0215605	0.0638577
GT24 2.4.1.-	15.5282	11.6858	19.3706	0.695365	0.787344	0.883178	0.37714	0.544628
AA10	15.1971	16.6539	13.7403	-0.290779	0.670409	-0.433734	0.664482	0.77246
GH70	14.6842	25.1741	4.19442	-2.5405	0.643234	-3.94957	7.82904e-05	0.000577857
GH47 3.2.1.113	14.5365	7.09625	21.9768	1.59882	0.857852	1.86375	0.0623567	0.143544
AA6	14.4457	5.31112	23.5803	2.26889	0.591474	3.836	0.000125054	0.000867911
GH5_4 3.2.1.151	14.0962	27.6643	0.528107	-5.70882	3.33586	-1.71135	NA	NA
GH13_36 3.2.1.54	13.9802	0.691409	27.269	4.85155	1.07361	4.51893	6.21544e-06	6.56859e-05
GH13_20 3.2.1.54	13.964	21.8072	6.12068	-1.82795	0.711856	-2.56787	0.0102326	0.0361264
GH11	13.6873	19.1887	8.18593	-1.21708	0.551184	-2.20813	0.0272354	0.0762919
GH5_44	13.6478	22.9762	4.31948	-2.44485	0.664449	-3.67952	0.00023367	0.00151405
GH5_25	13.4018	12.2857	14.5179	0.286832	0.594182	0.482734	0.629284	0.738717
PL27	13.3543	9.92813	16.7805	0.845924	0.54116	1.56317	0.118013	0.230166
GH13_21	13.1833	11.4373	14.9293	0.43707	0.686053	0.63708	0.524073	0.673187
GH1 3.2.1.86	12.7723	6.48333	19.0612	1.52784	0.585804	2.6081	0.0091046	0.0333357
GT10	12.4912	7.20493	17.7775	1.36182	0.757462	1.79787	0.0721978	0.159866
PL11_1 4.2.2.-	12.4748	19.3191	5.63055	-1.75767	0.730207	-2.40709	0.0160803	0.0512145
GT17	11.8563	14.1051	9.60752	-0.606112	0.561408	-1.07963	0.280307	0.440348
GH13 2.4.1.-	11.7468	13.1303	10.3634	-0.359768	1.29338	-0.278161	0.780888	0.852378
CBM16	11.5703	13.0005	10.1401	-0.391444	0.594282	-0.658684	0.510099	0.664414
GH43_27 3.2.1.55	11.5485	17.6135	5.48344	-1.65502	0.691585	-2.39308	0.0167077	0.0528509
GH130 3.2.1.-	11.1746	6.35353	15.9956	1.40471	0.687948	2.04188	0.0411638	0.106212
PL12_1	11.0865	9.27657	12.8965	0.46662	0.606793	0.768994	0.441897	0.608693
GT74	10.8308	17.4657	4.19583	-2.06885	0.614439	-3.36705	0.000759756	0.00420579
GT82	10.6582	3.69844	17.6179	2.16338	0.846268	2.55637	0.010577	0.0364318
GT84	10.3637	11.6817	9.04566	-0.33178	0.610681	-0.543295	0.586927	0.725854
GH84 3.2.1.35	10.3143	20.2081	0.420363	-5.40409	1.26862	-4.25984	2.04578e-05	0.000179488
GH16 3.2.1.39	10.3059	14.7258	5.88593	-1.30259	0.616832	-2.11174	0.0347088	0.0943837
PL12_2 4.2.2.8	10.1712	10.4323	9.91008	-0.133766	0.815139	-0.164102	0.869651	0.916979
GH111	10.0815	8.57729	11.5857	0.393214	0.742632	0.529488	0.596467	0.729673
GH43_1 3.2.1.37	10.0521	4.11133	15.9928	1.98718	0.700297	2.83762	0.00454506	0.0190401
GH114	9.81346	7.0481	12.5788	0.847816	0.74308	1.14095	0.253891	0.40851
GH9 3.2.1.73	9.36707	12.5777	6.15642	-1.01122	0.850579	-1.18886	0.234495	0.383945
GH13_39 3.2.1.1 3.2.1.41	9.35968	10.4335	8.28586	-0.26188	0.84146	-0.311221	0.755633	0.83066
GH110 3.2.1.22	9.29922	6.81177	11.7867	0.790018	0.814511	0.969929	0.332082	0.499735
GH78 3.2.1.40	8.99045	12.0964	5.88454	-1.11566	0.731211	-1.52577	0.127067	0.241229
GT49	8.9588	12.6396	5.278	-1.18153	0.698294	-1.69202	0.090642	0.189858
GH123 3.2.1.53 3.2.1.-	8.83355	10.2519	7.41526	-0.433115	0.886247	-0.488706	0.62505	0.738717
GT56	8.41863	5.53878	11.2985	1.06201	0.654384	1.62291	0.104608	0.21208
GH36 3.2.1.49	8.07428	2.80438	13.3442	2.51757	0.894773	2.81364	0.00489838	0.0198065
GH29 3.2.1.111	8.04625	9.00604	7.08647	-0.281924	0.743601	-0.379134	0.704589	0.797162
GH5_48	8.03553	14.2087	1.86234	-2.88361	1.01777	-2.83327	0.00460745	0.0191291
PL9	7.86817	9.19528	6.54105	-0.508495	0.720022	-0.706221	0.48005	0.636965
GH62	7.79391	14.5235	1.06431	-3.81971	0.97268	-3.92699	8.60152e-05	0.000624954
GH13_12	7.78543	6.81188	8.75898	0.386138	0.651429	0.592755	0.553345	0.693546
CBM66	7.76934	7.06748	8.47121	0.338496	0.658865	0.513757	0.607422	0.733412
GH42 3.2.1.23	7.65159	8.02051	7.28268	-0.160717	0.745402	-0.215611	0.829291	0.886484
GT4 2.4.1.-	7.36789	8.9587	5.77707	-0.595566	0.691414	-0.861375	0.389032	0.558332
GH1 3.2.1.85	7.32249	10.8712	3.77379	-1.50256	1.14283	-1.31477	0.188589	0.334709
GH108	7.20561	5.45656	8.95466	0.800653	1.23917	0.64612	0.518202	0.668966
GH5_38 3.2.1.4	7.20048	6.46875	7.9322	0.362639	0.814062	0.445469	0.655981	0.764489
GH94 2.4.1.49	7.10079	7.31217	6.8894	-0.101839	0.680371	-0.149681	0.881016	0.924285
GT87	7.02814	6.14808	7.90821	0.493078	0.818305	0.60256	0.546801	0.692813
GH3 3.2.1.-	6.86753	10.131	3.60407	-1.43125	0.728783	-1.96389	0.0495424	0.123856
GH4 3.2.1.20	6.85799	5.57554	8.14043	0.550109	0.665896	0.826119	0.408737	0.577698
GH30_6	6.65362	4.0916	9.21565	1.16829	0.844156	1.38397	0.166367	0.30219
PL13 4.2.2.7	6.43848	4.33346	8.54349	0.927568	0.997139	0.930229	0.352252	0.518346
GH65 2.4.1.216	6.4147	9.91336	2.91604	-1.77928	1.37215	-1.29671	0.19473	0.343679
PL4_1	6.31959	4.67598	7.96319	0.852787	0.81751	1.04315	0.296878	0.452618
GH3 3.2.1.58	6.31525	6.94133	5.68917	-0.334122	0.857877	-0.389476	0.696924	0.796166
GH43_35 3.2.1.37 3.2.1.55	6.30648	6.56708	6.04588	-0.0491484	0.75235	-0.0653265	0.947914	0.958217
CE16	6.17753	5.73306	6.622	0.194817	0.848811	0.229518	0.818467	0.878954
GH129 3.2.1.49	6.09193	3.66742	8.51644	1.18541	0.851034	1.3929	0.163649	0.298419
GH66 2.4.1.248 3.2.1.11	6.02343	9.07723	2.96962	-1.63942	0.783115	-2.09345	0.0363087	0.0975927
GH31 3.2.1.84	5.97403	9.49788	2.45018	-1.96882	2.61729	-0.752237	0.451909	0.613977
PL11	5.951	5.62558	6.27642	0.305354	0.872028	0.350166	0.726214	0.811754
GH22 3.2.1.17	5.90464	7.48167	4.3276	-0.810498	1.68264	-0.481682	0.630032	0.738717
GH43_8	5.50227	3.13037	7.87418	1.40712	0.981676	1.43338	0.151749	0.278906
GH38 3.2.1.114	5.43384	6.05387	4.81382	-0.400356	0.995975	-0.401974	0.687703	0.788847
GT18	5.41619	5.45667	5.37571	0.0421121	1.24944	0.0337047	0.973113	0.977316
GH31 3.2.1.-	5.40501	1.56783	9.24219	2.79455	1.47489	1.89475	0.058125	0.136506
GH99 3.2.1.130 3.2.1.-	5.39293	3.34381	7.44205	1.28456	1.0103	1.27146	0.203566	0.352044
GH77 2.4.1.25	5.29289	7.25859	3.32718	-1.07372	0.748329	-1.43483	0.151335	0.278906
GH13_31 3.2.1.20	5.28424	8.11635	2.45213	-1.79989	0.808732	-2.22557	0.0260427	0.0747521
GH35 3.2.1.23	5.13179	4.42955	5.83402	0.289622	1.05715	0.273965	0.784112	0.853892
GH43_29 3.2.1.37 3.2.1.55	5.07848	9.29921	0.857751	-3.32706	1.06567	-3.12204	0.00179605	0.00841872
GH18 3.2.1.-	5.05596	8.87678	1.23513	-2.80525	1.35205	-2.07481	0.038004	0.100408
GH12	5.04842	7.50236	2.59448	-1.49686	1.21198	-1.23505	0.21681	0.36396
GT29 2.4.99.4	5.03842	4.592	5.48485	0.202972	0.830547	0.244383	0.806934	0.87059
PL1 4.2.2.-	4.99405	6.28409	3.70401	-0.813892	0.921337	-0.883381	0.37703	0.544628
GH5_7	4.98012	5.94416	4.01607	-0.67443	0.967767	-0.696893	0.48587	0.639091
CBM56	4.70711	7.44608	1.96813	-1.93687	1.54843	-1.25086	0.210985	0.35937
GH13 3.2.1.54	4.69302	5.64602	3.74002	-0.693812	0.85577	-0.810746	0.417512	0.584768
CBM8	4.62253	3.70664	5.53843	0.644412	0.926103	0.695833	0.486534	0.639091
GH43_27 3.2.1.37	4.59056	3.74318	5.43794	0.526837	0.835419	0.630626	0.528285	0.676729
GT21 2.4.1.80	4.54515	3.95158	5.13872	0.32124	1.24776	0.257453	0.796829	0.865714
PL15	4.52456	8.40462	0.644503	-3.61404	1.23403	-2.92864	0.00340448	0.0145237
GT7 2.4.1.-	4.52017	3.08044	5.95991	0.825135	1.12928	0.730673	0.464979	0.624899
GH31 3.2.1.11 2.4.1.-	4.36146	2.15563	6.56729	1.42861	0.98168	1.45527	0.145595	0.270807
GH76 3.2.1.101	4.35501	2.52906	6.18097	1.36871	0.957293	1.42978	0.152781	0.279698
GT25	4.34207	5.29163	3.39251	-0.627114	1.13719	-0.55146	0.581318	0.720835
GH43_33	4.32505	6.10894	2.54116	-1.16191	0.980368	-1.18518	0.235946	0.384965
GH13 3.2.1.1 3.2.1.1 3.2.1.135 3.2.1.135 3.2.1.54 3.2.1.54	4.26737	2.55138	5.98335	1.377	1.11013	1.24039	0.21483	0.361942
GH3 3.2.1.21 3.2.1.52 2.4.1.-	4.24111	6.45185	2.03036	-1.58874	1.02575	-1.54887	0.121414	0.235239
GH6	4.20324	7.7536	0.652877	-3.56087	1.06353	-3.34816	0.000813511	0.00434807
GH27 3.2.1.49	4.19388	3.15915	5.22861	0.612572	1.21019	0.506176	0.612733	0.733412
GT64	4.11354	1.92246	6.30463	1.47666	1.08275	1.36381	0.172628	0.30993
GH73 3.2.1.-	3.98109	7.19319	0.768994	-3.25353	1.60017	-2.03324	0.0420282	0.106212
GH8 3.2.1.156	3.94967	3.45398	4.44537	0.311904	1.05009	0.297025	0.766447	0.839714
GH59 3.2.1.23	3.94514	2.40572	5.48455	1.03945	1.0418	0.997742	0.318404	0.480708
GT18 2.4.1.155	3.94182	3.35566	4.52799	0.368326	0.951134	0.387249	0.698572	0.796166
GT13	3.93523	4.31689	3.55357	-0.35873	0.994454	-0.360731	0.718301	0.804843
CBM42	3.80886	0.50029	7.11742	3.41815	1.33612	2.55826	0.0105198	0.0364318
GH43_32	3.78269	3.85021	3.71518	-0.134341	1.12363	-0.11956	0.904832	0.93292
GH97 3.2.1.20	3.76852	5.59517	1.94188	-1.50738	0.908242	-1.65967	0.0969808	0.19954
GH43 3.2.1.55	3.69759	2.71759	4.6776	0.693757	0.908455	0.763667	0.445066	0.608693
GT41 2.4.1.255	3.68433	1.54022	5.82845	1.75699	1.37647	1.27645	0.201795	0.351441
GT81	3.67893	3.45094	3.90692	0.160598	1.08699	0.147746	0.882543	0.924285
GH112 2.4.1.247	3.66428	4.09181	3.23674	-0.32729	1.00279	-0.326379	0.744138	0.823934
GT7 2.4.1.22 2.4.1.38 2.4.1.90	3.65069	2.38904	4.91234	0.924231	1.27363	0.725668	0.468042	0.627204
GH104	3.60897	3.00703	4.2109	0.426715	1.31581	0.324298	0.745712	0.823934
GH16 3.2.1.-	3.58306	6.63801	0.528107	-3.6754	1.40918	-2.60819	0.00910219	0.0333357
GT89	3.58272	2.0485	5.11694	1.50924	1.03656	1.45601	0.145391	0.270807
GH65 2.4.1.8	3.51581	3.15621	3.87541	0.156738	1.17199	0.133737	0.893611	0.925454
CBM61	3.50779	5.00475	2.01082	-1.2143	1.27082	-0.955526	0.339312	0.507331
AA3_2	3.45954	3.8953	3.02377	-0.412158	1.029	-0.400543	0.688757	0.788847
GH13_20 3.2.1.135 3.2.1.54	3.38864	2.06283	4.71445	1.06483	1.01229	1.0519	0.292845	0.450904
GH59 3.2.1.46	3.37017	2.04321	4.69713	1.1247	1.19274	0.942952	0.345706	0.510327
GH130 2.4.1.319 2.4.1.320	3.17922	3.84492	2.51353	-0.697069	1.36708	-0.509896	0.610124	0.733412
GH13_36 3.2.1.1	3.1753	0.983548	5.36704	2.4236	1.26308	1.9188	0.0550094	0.132536
AA7	3.13783	4.88953	1.38614	-1.69752	1.13813	-1.49149	0.135832	0.254685
GH5_4 3.2.1.-	2.96609	4.76878	1.1634	-2.08006	1.11216	-1.8703	0.0614427	0.142854
GT29 2.4.99.9	2.85328	2.00116	3.7054	0.74245	1.34332	0.552697	0.580471	0.720835
GH13_35	2.79857	2.85807	2.73907	-0.0434118	1.25647	-0.0345506	0.972438	0.977316
GH8 3.2.1.8	2.70255	2.52647	2.87863	0.161553	1.18727	0.136071	0.891765	0.925454
GH44	2.7004	1.54551	3.85529	1.44994	1.17815	1.23069	0.218437	0.365103
GH19 3.2.1.14	2.69885	5.3977	0	-5.3603	1.94199	-2.76022	0.00577628	0.0227624
GH0 4.2.2.n1	2.64719	3.06611	2.22827	-0.528334	1.00191	-0.527328	0.597966	0.729673
CE3 3.1.1.72	2.62225	1.44449	3.80001	1.32284	1.26769	1.04351	0.296712	0.452618
GH43_16 3.2.1.37 3.2.1.55	2.62197	3.32159	1.92234	-0.709571	1.02809	-0.690183	0.490079	0.641935
PL13	2.60048	1.50616	3.6948	1.3719	1.24023	1.10617	0.268654	0.426361
GH30_1 3.2.1.45	2.5974	3.18146	2.01334	-0.697997	1.33795	-0.521691	0.601885	0.729673
GH16 3.2.1.6 3.2.1.73	2.57299	1.54022	3.60575	1.05088	1.40004	0.750605	0.45289	0.613977
GH137	2.52753	4.53561	0.519456	-3.1158	1.30967	-2.37907	0.0173561	0.0545311
GH135	2.51637	1.23105	3.8017	1.37729	1.18612	1.16117	0.245574	0.397602
GH67 3.2.1.139	2.49938	4.13095	0.867808	-2.37367	1.50496	-1.57723	0.114742	0.225127
GT0 2.4.1.66	2.48064	2.07986	2.88142	0.304069	1.20861	0.251586	0.801361	0.868608
GH53 3.2.1.89	2.47538	3.0714	1.87936	-0.61295	1.21248	-0.505534	0.613184	0.733412
PL7_3	2.41495	3.81919	1.01072	-1.94802	1.09371	-1.78111	0.0748937	0.16346
GH30_5	2.398	4.38456	0.411433	-3.66123	1.78713	-2.04867	0.0404947	0.105196
GH13_20 3.2.1.133	2.39281	2.23692	2.5487	0.162725	1.30829	0.12438	0.901015	0.931048
GH31 2.4.1.-	2.38844	0.23047	4.54642	3.37923	1.7382	1.94409	0.0518847	0.126316
GH94 2.4.1.20	2.36868	3.95943	0.777924	-2.25669	1.42755	-1.58081	0.113921	0.224463
CBM4	2.35764	1.98683	2.72846	0.452855	1.09315	0.414265	0.67868	0.781154
GH43_16 3.2.1.-	2.34332	3.70383	0.982799	-1.82735	1.37294	-1.33098	0.183197	0.326385
GH32 3.2.1.7	2.33614	1.56783	3.10445	1.18416	1.59465	0.742585	0.457733	0.616944
GT23	2.31382	1.77609	2.85154	0.746126	1.25086	0.596491	0.550847	0.693546
GT32 2.4.1.-	2.27693	3.22047	1.33339	-1.33079	1.38651	-0.959808	0.337152	0.505728
GH13_5 3.2.1.1	2.2633	2.97048	1.55613	-0.901297	1.14648	-0.78614	0.431785	0.598703
PL10	2.23965	3.11075	1.36855	-1.11316	1.17889	-0.944239	0.345047	0.510327
GH13_34	2.22683	2.04591	2.40774	0.256953	1.31407	0.19554	0.84497	0.897058
GH3 3.2.1.37 3.2.1.55	2.20799	2.68093	1.73505	-0.590373	1.2012	-0.491484	0.623084	0.738717
PL1_6	2.20655	2.66131	1.75179	-0.594217	1.55538	-0.382039	0.702432	0.797162
GH13 3.2.1.1	2.20142	2.78195	1.62089	-0.674367	1.29509	-0.52071	0.602569	0.729673
GT13 2.4.1.-	2.1977	1.60189	2.7935	0.777248	1.85844	0.418227	0.675781	0.779834
GT31 2.4.1.222	2.18063	2.39173	1.96952	-0.354123	1.44666	-0.244786	0.806622	0.87059
CBM73	2.10754	2.12191	2.09316	-0.058699	1.57481	-0.0372736	0.970267	NA
GH5_21	2.00841	1.50357	2.51325	0.680087	1.20534	0.56423	0.572597	NA
GT92	2.0046	1.2704	2.73879	0.883057	1.35066	0.653799	0.513242	NA
GH43_33 3.2.1.55	2.00362	2.2987	1.70853	-0.366287	1.25511	-0.291836	0.770412	NA
AA8	1.96751	2.79899	1.13604	-1.25224	1.25153	-1.00057	0.317036	NA
GT2 2.4.1.83	1.94481	0.79243	3.09719	2.11461	1.47933	1.42944	0.152879	NA
GH20 3.2.1.-	1.9129	1.79571	2.03008	0.222906	1.202	0.185446	0.852879	NA
GH30_4 3.2.1.38	1.89104	3.01253	0.769551	-1.86317	1.40559	-1.32554	0.184992	NA
AA1	1.8139	0.79243	2.83537	1.94592	1.53988	1.26368	0.206344	NA
GT24	1.81353	1.30975	2.3173	0.684016	1.52604	0.44823	0.653987	NA
GH31 3.2.1.177	1.76399	0.460939	3.06703	2.24519	1.61951	1.38634	0.165643	NA
PL6_3	1.73888	3.35272	0.125048	-4.01617	2.09261	-1.91922	0.0549571	NA
GH50 3.2.1.23	1.65546	3.31091	0	-4.75288	2.30625	-2.06087	0.0393158	NA
PL17_2	1.64567	1.04522	2.24613	1.46381	1.83989	0.795593	0.426269	NA
GH43_1 3.2.1.37 3.2.1.55	1.62303	0.50029	2.74576	2.03909	1.43871	1.4173	0.156395	NA
GH5_1	1.61535	2.55159	0.67911	-1.77674	1.91585	-0.92739	0.353724	NA
GH142	1.5975	2.40841	0.786576	-1.62291	1.53363	-1.05822	0.289956	NA
GT29 2.4.99.7	1.58283	1.3491	1.81656	0.32017	1.85211	0.172868	0.862755	NA
GH3 3.2.1.21 3.2.1.37	1.56744	1.00598	2.1289	1.41786	1.61822	0.876186	0.380929	NA
PL6_1	1.55528	2.5738	0.536758	-2.19973	2.25596	-0.975074	0.329523	NA
GH116 3.2.1.45	1.54157	1.03993	2.04322	0.876534	2.35255	0.372589	0.709455	NA
GT23 2.4.1.68	1.53446	0.23047	2.83844	2.71599	1.71328	1.58526	0.112907	NA
GT3 2.4.1.11	1.5237	1.07928	1.96812	0.753953	1.81705	0.414932	0.678191	NA
GH13_25	1.51282	0.269821	2.75582	2.66167	1.63321	1.62972	0.103161	NA
GT29 2.4.99.3	1.47946	1.07928	1.87964	0.686901	1.86136	0.369032	0.712104	NA
GH15	1.47323	0.502988	2.44348	2.48002	1.88269	1.31727	0.187747	NA
GH3 3.2.1.21 3.2.1.74	1.43782	0.522609	2.35304	2.4238	1.62846	1.4884	0.136646	NA
GT2 2.4.1.16	1.43597	0	2.87194	3.43589	1.70367	2.01676	0.0437204	NA
GH4 3.2.1.122	1.43345	2.25924	0.607656	-1.82377	1.9263	-0.946772	0.343755	NA
GT95	1.39456	1.81274	0.976388	-0.920785	1.76424	-0.521917	0.601728	NA
GT39 2.4.1.109	1.3928	1.03993	1.74566	0.552034	1.54424	0.357479	0.720733	NA
CE3	1.37847	2.75694	0	-4.47098	1.78271	-2.50797	0.0121426	NA
GH1 3.2.1.21	1.37633	2.04591	0.706748	-1.56271	1.45794	-1.07186	0.283781	NA
GH43_29 3.2.1.8	1.37027	0.522609	2.21793	2.37029	1.66985	1.41946	0.155764	NA
GH10 3.2.1.-	1.34135	0	2.68269	3.33256	2.73232	1.21968	0.222586	NA
GH67 3.2.1.131	1.32705	2.52906	0.125048	-3.56829	1.92658	-1.85213	0.064007	NA
GH16 3.2.1.81	1.25723	2.03157	0.482886	-1.94124	2.07743	-0.934444	0.350075	NA
GH43_13	1.23969	1.88874	0.590631	-1.69631	2.30695	-0.735305	0.462154	NA
GH67 3.2.1.-	1.23858	1.77878	0.698375	-1.27082	2.04016	-0.622903	0.533348	NA
GT57	1.22249	1.00328	1.44169	0.501616	1.66918	0.300516	0.763784	NA
GT31 2.4.1.122	1.20671	1.04263	1.3708	0.40308	2.11921	0.190203	0.84915	NA
CBM32 1.1.3.9	1.18201	2.02348	0.340536	-2.5583	1.9597	-1.30545	0.191739	NA
GH70 2.4.1.5	1.17238	1.1917	1.15307	-0.179718	1.79211	-0.100283	0.92012	NA
GH58	1.15906	1.56783	0.750286	-0.941497	2.83032	-0.332647	0.7394	NA
GH5_35	1.12967	2.25934	0	-4.11495	1.92629	-2.1362	0.032663	NA
GH13_14 3.2.1.1 3.2.1.41	1.12511	1.52589	0.72433	-0.904358	1.53281	-0.589999	0.555191	NA
GT31 2.4.1.-	1.11585	0.539641	1.69207	1.30769	2.03898	0.641347	0.521297	NA
GH5_4 3.1.1.72 3.2.1.4	1.09929	0.23047	1.96812	2.2036	1.93387	1.13947	0.254505	NA
GT1 2.4.1.45	1.06775	1.06225	1.07324	0.0650479	1.81367	0.0358653	0.97139	NA
GH0 3.2.1.51	1.06203	0.772808	1.35125	0.900194	1.63485	0.550628	0.581889	NA
PL6	1.05663	1.2731	0.84017	-0.64457	1.81078	-0.355962	0.721869	NA
GH39 3.2.1.37	1.01705	0.460939	1.57315	1.30688	2.03704	0.641557	0.521161	NA
GH13_40	0.995362	0.809462	1.18126	0.404065	2.39463	0.168738	0.866003	NA
GT33	0.948381	0.50029	1.39647	1.05805	1.71276	0.617746	0.536743	NA
GH29 3.2.1.63	0.938838	0	1.87768	2.85569	2.2718	1.25702	0.208747	NA
GT6	0.87539	0.963927	0.786854	-0.288113	2.13296	-0.135076	0.892551	NA
CBM18	0.843941	1.50896	0.178919	-2.78837	2.98288	-0.934793	0.349895	NA
GH46	0.839148	0.23047	1.44783	1.7394	2.5021	0.695179	0.486943	NA
PL11_2	0.837658	0.753079	0.922237	0.365729	1.97917	0.184789	0.853394	NA
GH38 3.2.1.-	0.79243	1.58486	0	-3.61476	2.89027	-1.25067	0.211056	NA
GT80 2.4.99.1	0.787	0	1.574	2.55822	3.05448	0.83753	0.402295	NA
GT68	0.778023	0.23047	1.32558	1.62069	2.2541	0.718996	0.472143	NA
GT65 2.4.1.221	0.743777	0.539641	0.947913	0.437594	2.23951	0.195397	0.845082	NA
GT2 2.4.1.-	0.743268	1.48654	0	-3.5183	2.48678	-1.4148	0.157127	NA
GH35 3.2.1.23 3.2.1.38	0.735501	1.00598	0.465027	-1.19515	3.16117	-0.378071	0.705378	NA
GH93 3.2.1.-	0.727118	0.79243	0.661806	-0.151267	2.29101	-0.0660263	0.947357	NA
PL8 4.2.2.1	0.715499	0.733457	0.69754	-0.0969016	2.69549	-0.0359495	0.971323	NA
GH37	0.7154	0	1.4308	2.43515	2.47889	0.982354	0.325925	NA
GH32 3.2.1.26	0.710232	1.29542	0.125048	-2.54562	2.29676	-1.10835	0.26771	NA
GH4 3.2.1.22	0.697394	0	1.39479	2.41506	3.0232	0.798843	0.424382	NA
PL17	0.679346	0.983548	0.375143	-1.24349	2.63703	-0.471552	0.637247	NA
PL4	0.679346	0.983548	0.375143	-1.24349	2.63703	-0.471552	0.637247	NA
GH27 3.2.1.22	0.649109	0.770111	0.528107	-0.750789	2.31939	-0.323701	0.746164	NA
GT11 2.4.1.69	0.631617	0.269821	0.993413	1.19978	2.27934	0.52637	0.598631	NA
GH13_16 5.4.99.16	0.626637	0.502988	0.750286	0.831405	3.22346	0.257923	0.796466	NA
GT90 2.4.1.- 2.4.2.-	0.617289	0	1.23458	2.21956	2.18459	1.01601	0.309626	NA
CBM40	0.616406	0.23047	1.00234	1.21675	2.29674	0.529773	0.596269	NA
GH5 3.2.1.-	0.615525	1.23105	0	-3.34655	3.04366	-1.09952	0.271543	NA
GH111 3.2.1.-	0.613659	0.502988	0.72433	0.78574	2.303	0.341181	0.732968	NA
GT64 2.4.1.224 2.4.1.225	0.604172	0	1.20834	2.18372	3.19222	0.684075	0.493928	NA
GH39 3.2.1.76	0.600264	0	1.20053	2.1924	3.2463	0.675356	0.49945	NA
GH13_31 3.2.1.10	0.591099	1.00328	0.178919	-2.2714	2.35912	-0.962815	0.33564	NA
GH14 3.2.1.2	0.581701	0	1.1634	2.1269	2.64186	0.805074	0.420777	NA
GH43_24 3.2.1.145	0.576174	1.15235	0	-3.24593	3.47816	-0.933233	0.3507	NA
AA3	0.572347	0	1.14469	2.1457	2.64219	0.812094	0.416738	NA
GH43_12 3.2.1.55	0.567793	0.50029	0.635295	-0.122067	2.44037	-0.0500202	0.960106	NA
GH30_7	0.565511	1.00598	0.125048	-2.15699	3.31458	-0.650757	0.515203	NA
GH5_27 3.2.1.123	0.554904	0	1.10981	2.06738	2.70287	0.764884	0.444341	NA
GT58	0.5382	0.539641	0.536758	-0.349366	3.39664	-0.102856	0.918077	NA
GT14 2.4.1.102	0.534062	0.772808	0.295316	-1.16522	2.46111	-0.473454	0.63589	NA
GT22 2.4.1.-	0.532713	0.770111	0.295316	-1.41762	2.43256	-0.582771	0.560048	NA
GH5_10	0.530111	0.460939	0.599283	-0.0436242	2.4129	-0.0180796	0.985575	NA
GH56 3.2.1.35	0.529779	0.809462	0.250095	-1.5403	3.38358	-0.455228	0.648945	NA
GH5_29	0.522609	1.04522	0	-2.89165	3.49768	-0.826734	0.408388	NA
GH73 3.2.1.96	0.522609	1.04522	0	-2.89165	3.49768	-0.826734	0.408388	NA
GT4 2.4.1.157	0.522609	1.04522	0	-2.89165	3.49768	-0.826734	0.408388	NA
GT103	0.520298	0.691409	0.349188	-1.16949	2.86534	-0.408152	0.683162	NA
GH5_9	0.510103	0.770111	0.250095	-1.5011	2.84809	-0.527054	0.598156	NA
PL22_1	0.508523	0.23047	0.786576	0.870575	2.42666	0.358754	0.719779	NA
GT61	0.505547	0.50029	0.510804	-0.354471	2.90064	-0.122204	0.902737	NA
GH5_8	0.503175	0.460939	0.545411	-0.157146	2.85689	-0.0550059	0.956134	NA
GH42 3.2.1.23 3.2.1.-	0.502988	1.00598	0	-2.89165	3.49768	-0.826734	0.408388	NA
GH43_16 3.2.1.55 3.2.1.8	0.502988	1.00598	0	-2.89165	3.49768	-0.826734	0.408388	NA
PL14_3	0.491774	0.983548	0	-2.94064	3.33711	-0.881193	0.378213	NA
GH3 3.2.1.45	0.482886	0	0.965773	1.88265	3.39037	0.555293	0.578694	NA
GT8 2.4.1.186	0.475864	0.772808	0.178919	-1.83869	2.88726	-0.636829	0.524236	NA
GH5_37 3.2.1.74	0.467587	0.460939	0.474235	-0.389964	2.52258	-0.154589	0.877145	NA
PL4_2	0.448876	0.522609	0.375143	-0.104615	3.50821	-0.0298201	0.976211	NA
GH3 3.2.1.21 3.2.1.58	0.447299	0	0.894597	1.764	3.44345	0.512276	0.608458	NA
GH5_37 3.2.1.73	0.442974	0	0.885947	1.7668	3.44333	0.513107	0.607877	NA
GH94 2.4.1.-	0.430274	0.502988	0.357561	-0.393681	2.9664	-0.132713	0.89442	NA
CBM38	0.429947	0.269821	0.590074	0.404865	2.99865	0.135016	0.892599	NA
GH13_11 3.2.1.68	0.429947	0.269821	0.590074	0.404865	2.99865	0.135016	0.892599	NA
GH130 2.4.1.319	0.429065	0.50029	0.357839	-0.818941	3.0177	-0.27138	0.786099	NA
GT14 2.4.2.26	0.421762	0.502988	0.340536	-0.265642	3.51972	-0.0754725	0.939839	NA
GH2 3.2.1.-	0.419202	0.23047	0.607934	0.509784	2.96384	0.172001	0.863436	NA
GH27 3.2.1.88	0.404731	0.809462	0	-2.8146	3.50002	-0.804169	0.4213	NA
GH43_30	0.386077	0.539641	0.232513	-1.70483	3.51363	-0.485205	0.627531	NA
PL7	0.384636	0	0.769272	1.53496	3.45364	0.444446	0.65672	NA
GT48	0.36775	0.502988	0.232513	-1.05148	3.53381	-0.297547	0.766049	NA
GH112 2.4.1.211 2.4.1.-	0.366729	0.733457	0	-2.48809	3.51124	-0.708608	0.478568	NA
PL22_2	0.357839	0	0.715678	1.44158	3.45827	0.416851	0.676787	NA
AA1_2	0.356678	0.23047	0.482886	0.168994	3.13667	0.0538768	0.957033	NA
GT59	0.354955	0.539641	0.170268	-1.70483	3.51363	-0.485205	0.627531	NA
CBM47	0.353374	0	0.706748	1.41465	2.6301	0.537869	0.590668	NA
CE4 3.5.1.-	0.34877	0	0.69754	1.36369	3.46236	0.393861	0.693683	NA
GT73	0.347748	0.23047	0.465027	-0.0754323	3.50759	-0.0215055	0.982842	NA
GH28 3.2.1.15	0.345092	0.269821	0.420363	0.0170285	3.14872	0.00540806	0.995685	NA
PL22	0.345092	0.269821	0.420363	0.0170285	3.14872	0.00540806	0.995685	NA
GH5_34 3.2.1.-	0.340536	0	0.681072	1.3766	3.46167	0.397669	0.690874	NA
GH5_37	0.336628	0.502988	0.170268	-1.05148	3.53381	-0.297547	0.766049	NA
GH13_32 3.2.1.1 3.2.1.41	0.325417	0.23047	0.420363	0.0158076	3.20623	0.00493027	0.996066	NA
GH13_20 3.2.1.41	0.314018	0.502988	0.125048	-1.05148	3.53381	-0.297547	0.766049	NA
GH79 3.2.1.166	0.305178	0.269821	0.340536	-0.265642	3.51972	-0.0754725	0.939839	NA
GT50	0.305178	0.269821	0.340536	-0.265642	3.51972	-0.0754725	0.939839	NA
CBM30	0.303967	0	0.607934	1.22489	3.47021	0.352973	0.724109	NA
GH5_37 3.2.1.4	0.295316	0	0.590631	1.18842	3.47239	0.342249	0.732164	NA
AA1_3	0.295176	0	0.590352	1.14511	3.47506	0.329524	0.74176	NA
GH31 3.2.1.10 3.2.1.20 3.2.1.48	0.285503	0.23047	0.340536	-0.265642	3.51972	-0.0754725	0.939839	NA
GH32 3.2.1.80	0.282568	0.269821	0.295316	-0.39598	3.3634	-0.117732	0.90628	NA
CBM21	0.269821	0.539641	0	-2.42617	3.51363	-0.690503	0.489878	NA
GH13_25 2.4.1.25 3.2.1.33	0.269821	0.539641	0	-2.42617	3.51363	-0.690503	0.489878	NA
GH63 3.2.1.106	0.269821	0.539641	0	-2.42617	3.51363	-0.690503	0.489878	NA
GH9 3.2.1.-	0.262893	0.23047	0.295316	-0.396332	3.44039	-0.1152	0.908287	NA
GH13_3	0.261305	0.522609	0	-1.77281	3.53381	-0.501672	0.615898	NA
GH16 3.2.1.39 3.2.1.6	0.261305	0.522609	0	-1.77281	3.53381	-0.501672	0.615898	NA
AA3_1	0.251494	0.502988	0	-1.77281	3.53381	-0.501672	0.615898	NA
AA5	0.251494	0.502988	0	-1.77281	3.53381	-0.501672	0.615898	NA
CE2 3.1.1.72	0.251494	0.502988	0	-1.77281	3.53381	-0.501672	0.615898	NA
GH43_5	0.250145	0.50029	0	-2.36526	3.51607	-0.672699	0.501139	NA
GH5_5	0.241443	0	0.482886	0.887681	3.49259	0.254161	0.799371	NA
GT7 2.4.1.38	0.232792	0	0.465584	0.842582	3.49599	0.241014	0.809544	NA
PL15_1	0.23047	0.460939	0	-2.30158	3.51871	-0.654096	0.51305	NA
GH37 3.2.1.28	0.22437	0.269821	0.178919	-1.05148	3.53381	-0.297547	0.766049	NA
GH1 3.2.1.-	0.220044	0.269821	0.170268	-1.05148	3.53381	-0.297547	0.766049	NA
GH1 3.2.1.21 3.2.1.23 3.2.1.74	0.210182	0	0.420363	0.731822	3.50256	0.208939	0.834496	NA
GH67 3.2.1.131 3.2.1.139	0.210182	0	0.420363	0.731822	3.50256	0.208939	0.834496	NA
GH25 3.2.1.17	0.204695	0.23047	0.178919	-1.05148	3.53381	-0.297547	0.766049	NA
GH115 3.2.1.131	0.201391	0	0.402781	0.500614	3.51672	0.142352	0.886802	NA
GT29 2.4.99.6	0.197434	0.269821	0.125048	-1.05148	3.53381	-0.297547	0.766049	NA
GH13_20 3.2.1.133 3.2.1.54	0.178919	0	0.357839	0.505017	3.51643	0.143616	0.885804	NA
GH31 3.2.1.10 3.2.1.48	0.178919	0	0.357839	0.505017	3.51643	0.143616	0.885804	NA
GH33 3.2.1.-	0.178919	0	0.357839	0.505017	3.51643	0.143616	0.885804	NA
GH13_19 3.2.1.98	0.174594	0	0.349188	0.480528	3.51805	0.136589	0.891355	NA
GT29 2.4.99.1	0.174594	0	0.349188	0.480528	3.51805	0.136589	0.891355	NA
GT8 2.4.1.-	0.174594	0	0.349188	0.480528	3.51805	0.136589	0.891355	NA
GH100	0.170268	0	0.340536	0.455693	3.51972	0.129469	0.896987	NA
GH11 3.1.1.72 3.2.1.8	0.170268	0	0.340536	0.455693	3.51972	0.129469	0.896987	NA
GH3 3.2.1.74	0.151984	0	0.303967	0.324646	3.52466	0.0921071	0.926613	NA
GH48	0.147658	0	0.295316	0.324646	3.52466	0.0921071	0.926613	NA
GT7 2.4.1.275	0.147658	0	0.295316	0.324646	3.52466	0.0921071	0.926613	NA
GH13_28 3.2.1.1 3.2.1.41	0.13491	0.269821	0	-1.77281	3.53381	-0.501672	0.615898	NA
GH13_29 3.2.1.93	0.13491	0.269821	0	-1.77281	3.53381	-0.501672	0.615898	NA
GH20 3.2.1.52 3.2.1.96	0.13491	0.269821	0	-1.77281	3.53381	-0.501672	0.615898	NA
GH43_11 3.2.1.37 3.2.1.55	0.13491	0.269821	0	-1.77281	3.53381	-0.501672	0.615898	NA
GH65 2.4.1.64	0.13491	0.269821	0	-1.77281	3.53381	-0.501672	0.615898	NA
GT14 2.4.1.150	0.13491	0.269821	0	-1.77281	3.53381	-0.501672	0.615898	NA
GT43	0.125048	0	0.250095	0.223362	3.52681	0.0633327	0.949502	NA
GH32 2.4.1.-	0.116257	0	0.232513	-0.330141	3.53381	-0.0934236	0.925567	NA
GH94 2.4.1.31	0.116257	0	0.232513	-0.330141	3.53381	-0.0934236	0.925567	NA
GT21	0.116257	0	0.232513	-0.330141	3.53381	-0.0934236	0.925567	NA
GT5 2.4.1.21	0.116257	0	0.232513	-0.330141	3.53381	-0.0934236	0.925567	NA
PL1_7	0.116257	0	0.232513	-0.330141	3.53381	-0.0934236	0.925567	NA
PL4_4	0.116257	0	0.232513	-0.330141	3.53381	-0.0934236	0.925567	NA
GH13_1	0.115235	0.23047	0	-1.77281	3.53381	-0.501672	0.615898	NA
GH13_31 5.4.99.11	0.115235	0.23047	0	-1.77281	3.53381	-0.501672	0.615898	NA
GH13_5 3.2.1.98	0.115235	0.23047	0	-1.77281	3.53381	-0.501672	0.615898	NA
GH43_16 3.2.1.55	0.115235	0.23047	0	-1.77281	3.53381	-0.501672	0.615898	NA
GH5_40	0.115235	0.23047	0	-1.77281	3.53381	-0.501672	0.615898	NA
GH6 3.2.1.4 3.2.1.91	0.115235	0.23047	0	-1.77281	3.53381	-0.501672	0.615898	NA
GT93	0.115235	0.23047	0	-1.77281	3.53381	-0.501672	0.615898	NA
GH13_24 3.2.1.1	0.0894597	0	0.178919	-0.330141	3.53381	-0.0934236	0.925567	NA
GH13_40 3.2.1.20	0.0894597	0	0.178919	-0.330141	3.53381	-0.0934236	0.925567	NA
GH82	0.0894597	0	0.178919	-0.330141	3.53381	-0.0934236	0.925567	NA
GT6 2.4.1.40	0.0894597	0	0.178919	-0.330141	3.53381	-0.0934236	0.925567	NA
GT64 2.4.1.223	0.0894597	0	0.178919	-0.330141	3.53381	-0.0934236	0.925567	NA
AA5_2	0.085134	0	0.170268	-0.330141	3.53381	-0.0934236	0.925567	NA
GH13_7	0.085134	0	0.170268	-0.330141	3.53381	-0.0934236	0.925567	NA
GH16 3.2.1.83	0.085134	0	0.170268	-0.330141	3.53381	-0.0934236	0.925567	NA
GH24 3.2.1.17	0.085134	0	0.170268	-0.330141	3.53381	-0.0934236	0.925567	NA
GH43_11 3.2.1.37	0.085134	0	0.170268	-0.330141	3.53381	-0.0934236	0.925567	NA
GT12	0.085134	0	0.170268	-0.330141	3.53381	-0.0934236	0.925567	NA
CE8 3.-.-.-	0.0625238	0	0.125048	-0.330141	3.53381	-0.0934236	0.925567	NA
GH109 3.2.1.49	0.0625238	0	0.125048	-0.330141	3.53381	-0.0934236	0.925567	NA
GH3 3.2.1.52	0.0625238	0	0.125048	-0.330141	3.53381	-0.0934236	0.925567	NA
GH5_2 3.2.1.-	0.0625238	0	0.125048	-0.330141	3.53381	-0.0934236	0.925567	NA
GH5_22	0.0625238	0	0.125048	-0.330141	3.53381	-0.0934236	0.925567	NA
GH5_47	0.0625238	0	0.125048	-0.330141	3.53381	-0.0934236	0.925567	NA
GT43 2.4.1.135	0.0625238	0	0.125048	-0.330141	3.53381	-0.0934236	0.925567	NA
GT57 2.4.1.- 2.4.1.-	0.0625238	0	0.125048	-0.330141	3.53381	-0.0934236	0.925567	NA
PL8 4.2.2.12	0.0625238	0	0.125048	-0.330141	3.53381	-0.0934236	0.925567	NA

## Sheet: Basemean 100+ Always Dextrose
Organism Name	baseMean	controlMean	experimentalMean	log2FoldChange	lfcSE	stat	pvalue	padj	CAZYme family activity	Found in both diets?
GH13 3.2.1.1 3.2.1.1 3.2.1.135 3.2.1.135 3.2.1.54 3.2.1.54	689.824	2.19064	1377.46	9.35118	0.846056	11.0527	2.13e-28	1.05e-25	α-amylase	No
GH97 3.2.1.3	5451.31	37.9175	10864.7	8.16082	1.01436	8.04528	8.6e-16	7.1e-14	glucan 1,4-α-glucosidase	Yes
GH13 3.2.1.135	1063.37	19.5091	2107.24	6.75679	0.970024	6.96558	3.27e-12	1.35e-10	neopullulanase	No
GH32 3.2.1.65	103.354	7.6463	199.062	4.66062	0.697718	6.67981	2.39e-11	7.4e-10	levanase	No
CBM35	2071.11	196.634	3945.59	4.32638	0.630047	6.86676	6.57e-12	2.32e-10	A module that is conserved in three Cellvibrio xylan-degrading enzymes binds to xylan and the interaction is calcium dependent, while a module from a Cellvibrio mannanase binds to decorated soluble mannans and mannooligosaccharides.	No
GH32 3.2.1.26 3.2.1.64 3.2.1.80	502.071	55.5425	948.599	4.0981	0.68438	5.98805	2.12e-09	3.89e-08	β-fructofuranosidase	Yes
GH117	146.635	19.0496	274.221	3.83712	0.534992	7.1723	7.37e-13	3.32e-11	β-galactofuranosidase	No
GH144	171.587	26.3405	316.833	3.58436	0.621312	5.76902	7.97e-09	1.27e-07	glucan endo-1,2-β-glucosidase	No
GH38 3.2.1.113 3.2.1.-	208.344	32.4632	384.225	3.5531	0.534675	6.64535	3.02e-11	8.81e-10	mannosyl-oligosaccharide 1,2-α-mannosidase	No
GH125 3.2.1.-	184.644	29.4392	339.848	3.51967	0.462026	7.6179	2.58e-14	1.6e-12	1,6-α-D-mannosidase	No
PL8_2	135.245	26.4917	243.999	3.18625	0.54515	5.84472	5.07e-09	8.97e-08	chondroitin-sulfate ABC endolyase	No
GH13_14 3.2.1.41	212.084	44.7463	379.421	3.07284	0.36094	8.51342	1.69e-17	2.79e-15	[retaining] pullulanase	Yes
GH29 3.2.1.51	521.997	127.135	916.859	2.84746	0.386561	7.36612	1.76e-13	8.7e-12	α-L-fucosidase	No
GH76	247.762	61.247	434.278	2.81527	0.379432	7.41971	1.17e-13	6.46e-12	mannan endo-1,6-α-mannosidase	No
GH92 3.2.1.-	1349.17	375.612	2322.73	2.62745	0.317406	8.27789	1.25e-16	1.55e-14	α-1,2-mannosidase	No
GH106	110.504	31.2584	189.749	2.59656	0.535601	4.84795	1.25e-06	1.47e-05	α-L-rhamnosidase	No
PL1_2	675.299	192.152	1158.45	2.59464	0.701964	3.69626	0.000218801	0.00125938	pectate lyase	No
CBM0	3033.58	937.725	5129.44	2.45046	0.388677	6.30462	2.89e-10	6.3e-09	Carbohydrate-binding modules not yet assigned to a family.	No
GH92 3.2.1.113	639.597	201.166	1078.03	2.41975	0.383923	6.3027	2.93e-10	6.3e-09	mannosyl-oligosaccharide 1,2-α-mannosidase	No
GH43_18	569.101	185.063	953.138	2.3667	0.459324	5.15257	2.57e-07	3.44e-06	α-L-arabinofuranosidase	Yes
GH92 3.2.1.114 3.2.1.-	204.195	66.3457	342.044	2.36489	0.292562	8.08339	6.3e-16	6.24e-14	mannosyl-oligosaccharide 1,3-1,6-alpha-mannosidase	No
GH97 3.2.1.22	135.208	43.9411	226.475	2.34422	0.370248	6.33148	2.43e-10	5.8e-09	α-galactosidase	No
CBM32	5552.85	1845.03	9260.68	2.32699	0.363446	6.40257	1.53e-10	4.2e-09	Binding to galactose and lactose has been demonstrated for the module of Micromonospora viridifaciens sialidase (PMID: 16239725). Binding to polygalacturonic acid has been shown for a Yersinia member (PMID: 17292916). Binding to LacNAc (β-D-galactosyl-1,4-β-D-N-acetylglucosamine) has been shown for an N-acetylglucosaminidase from Clostridium perfingens (PMID: 16990278).	No
GH2 3.2.1.25	412.841	138.249	687.434	2.30774	0.341035	6.76687	1.32e-11	4.34e-10	β-mannosidase	Yes
GH16	3951.34	1328.07	6574.6	2.30743	0.712132	3.24017	0.00119459	0.00527967	xyloglucan:xyloglucosyl transferase	No
GH84 3.2.1.169	362.868	123.47	602.266	2.28139	0.369999	6.16595	7.01e-10	1.33e-08	protein O-GlcNAcase	No
GH43_10	183.958	64.7422	303.174	2.23405	0.553987	4.03267	5.51e-05	0.000363961	xylan β-1,4-xylosidase	No
PL0	196.403	74.5047	318.301	2.09189	0.498767	4.19412	2.74e-05	0.000199405	Polysaccharide lyases not yet assigned to a family.	No
GH95 3.2.1.63	196.374	315.147	77.6005	-2.01978	0.641045	-3.15076	0.00162849	0.00688976	1,2-α-L-fucosidase	No	Mammalian surface sugar glycosidase
GH112	1465.62	2364.65	566.599	-2.06063	0.498321	-4.13515	3.55e-05	0.000247306	1,3-β-galactosyl-N-acetylhexosamine phosphorylase	No	liberates n-acetyl glucosamine and alpha-D-galactopyranose 1-phosphate from beta-D-galactopyranosyl-(1->3)-N-acetyl-D-glucosamine
GH13_9 2.4.1.18	301.484	486.434	116.535	-2.06181	0.750716	-2.74646	0.00602419	0.0202855	[retaining] α-1,4-glucan branching enzyme	No	Involved in glucose liberation from a glucan
GH136	244.915	397.133	92.6957	-2.0995	0.408421	-5.14054	2.74e-07	3.57e-06	lacto-N-biosidase	No	Release of beta-D-galactopyranosyl-(1->3)-N-acetyl-D-glucosamine from type I oligosaccharides
GH85	998.685	1621.92	375.448	-2.11065	0.983474	-2.14612	0.0318637	0.078082	mannosyl-glycoprotein endo-β-N-acetylglucosaminidase	No	Liberation of n-acetylglucosamine from glycoproteins
GH5_2	250.182	412.42	87.945	-2.22389	0.502235	-4.42798	9.51e-06	8.12e-05	chitosanase	No	Breakdown of chitin
GT5	12878.5	21415.2	4341.75	-2.3023	0.36374	-6.32951	2.46e-10	5.8e-09	glycogen(starch) synthase	No	Storage of glucose into startch
GH32	6843.35	11382.5	2304.21	-2.30473	0.616027	-3.74129	0.000183078	0.00109185	β-fructofuranosidase	Yes	Breakdown sucrose to fructose and glucose
GH49	1869.64	3123.84	615.427	-2.34324	0.810669	-2.8905	0.00384632	0.0141032	dextranase	Yes	Breakdown of dextran
GH86	574.215	987.605	160.825	-2.617	0.720169	-3.63388	0.000279195	0.00153557	β-agarase	No	Catabolism of agarose which consists of alternating D-galactose and 3,6-anhydro-L-galactopyranose linked by α-(1→3) and β-(1→4) glycosidic bonds
GH1	11034	19153.7	2914.34	-2.71656	0.356496	-7.62015	2.53e-14	1.6e-12	β-glucosidase	Yes	release of glucose from glycosyl chains
GH13_14	1033.42	1798.36	268.479	-2.74335	0.313403	-8.75343	2.07e-18	5.12e-16	[retaining] α-amylase	No	Glucose from startch
GH2 3.2.1.23	445.523	792.839	98.2062	-3.01397	0.573534	-5.25508	1.48e-07	2.09e-06	β-galactosidase	No	breakdown of galactose polysaccharides
GH9	211.918	383.558	40.2793	-3.25416	0.517927	-6.28305	3.32e-10	6.85e-09	cellulase	No	Cellulose decomposition
GH71	227.952	426.607	29.2974	-3.84411	0.559509	-6.8705	6.4e-12	2.32e-10	glucan endo-1,3-α-glucosidase	Yes	Glucose from polysaccharide strands
GH101 3.2.1.97	295.346	554.166	36.5254	-3.92054	0.930347	-4.21406	2.51e-05	0.00018531	endo-α-N-acetylgalactosaminidase	Yes	Liberation of Gal-(1->3)-beta-GalNAc from glycoproteins
GH13_29	426.223	809.232	43.2129	-4.22291	0.97827	-4.31671	1.58e-05	0.000128515	α-glucosidase	No	Breakdown of glucose polymers
GH84 3.2.1.52	151.212	288.331	14.0925	-4.35116	1.22112	-3.56327	0.000366268	0.00188857	β-N-acetylhexosaminidase	No	β-N-Acetylhexosaminidase is an exoglycosidase that catalyzes the hydrolysis of terminal, non-reducing β-N-Acetylgalactosamine and glucosamine residues from oligosaccharides.
GH101	1929.55	3707.04	152.056	-4.60714	0.953154	-4.83358	1.34e-06	1.54e-05	endo-α-N-acetylgalactosaminidase	Yes	Liberation of Gal-(1->3)-beta-GalNAc from glycoproteins

## Sheet: Basemean 100+ Prophylactic Oats
Organism Name	baseMean	controlMean	experimentalMean	log2FoldChange	lfcSE	stat	pvalue	padj	CAZYme family activity	Found in both diets?
GH97 3.2.1.3	143.097	9.61335	276.582	4.88728	0.569553	8.5809	9.41e-18	8.75e-16	glucan 1,4-α-glucosidase	Yes
GH43_19	150.986	39.5447	262.428	2.76062	0.364454	7.57469	3.6e-14	2.39e-12	α-L-arabinofuranosidase	Yes
GH32 3.2.1.26 3.2.1.64 3.2.1.80	121.669	39.1633	204.175	2.38979	0.447584	5.3393	9.33e-08	1.4e-06	β-fructofuranosidase	Yes
GH2 3.2.1.25	206.811	67.6622	345.959	2.3524	0.256525	9.17023	4.72e-20	5.49e-18	β-mannosidase	Yes
GH92 3.2.1.24	362.886	128.045	597.727	2.20557	0.323443	6.81903	9.17e-12	3.55e-10	α-mannosidase	No/Yes
GH98	473.819	180.501	767.136	2.08901	0.380801	5.48583	4.12e-08	6.6e-07	endo-1,4-β-xylanase	No
GH30_4	114.753	45.2688	184.238	2.05361	0.336688	6.09945	1.06e-09	2.25e-08	β-D-fucosidase	No
GH130 2.4.1.320	125.536	48.3868	202.686	2.03678	0.466458	4.36647	1.26e-05	0.000119535	1,4-β-mannosyl-N-acetylglucosamine phosphorylase	No
GH13_14 3.2.1.41	107.319	41.8793	172.759	2.00893	0.296961	6.76498	1.33e-11	4.43e-10	[retaining] pullulanase	Yes
GH71	212.132	350.659	73.6056	-2.25137	0.288238	-7.81082	5.68e-15	4.4e-13	glucan endo-1,3-α-glucosidase	Yes
GH101	1829.19	3085.05	573.324	-2.42729	0.385975	-6.28873	3.2e-10	7.83e-09	endo-α-N-acetylgalactosaminidase	Yes
GH49	2014.27	3450.89	577.642	-2.57872	0.429851	-5.9991	1.98e-09	3.69e-08	dextranase	Yes
GH101 3.2.1.97	329.032	568.972	89.0921	-2.67111	0.42048	-6.35252	2.12e-10	5.47e-09	endo-α-N-acetylgalactosaminidase	Yes
GH1	10237.7	18288.3	2187.23	-3.06389	0.281083	-10.9003	1.15e-27	2.67e-25	β-glucosidase	Yes
GH30_8	248.404	490.252	6.55668	-6.25801	0.552094	-11.335	8.8e-30	4.09e-27	glucuronoarabinoxylan-specific endo-β-1,4-xylanase	No
