# Supplementary material for: Short-Term Dietary Intervention with Whole Oats Protects from Antibiotic-Induced Dysbiosis
Source: Microbiol Spectr. 2023 Jul 13;11(4):e02376-23. doi: 10.1128/spectrum.02376-23 (PMC10434222; doi:10.1128/spectrum.02376-23)
Supplement: Supplemental file 7 — Data Set S6. Download spectrum.02376-23-s0006.xlsx, XLSX file, 1.3 MB [file spectrum.02376-23-s0006.xlsx]

## Sheet: Always Dextrose Day 5
Organism Name	baseMean	controlMean	experimentalMean	log2FoldChange	lfcSE	stat	pvalue	padj
Retron-type reverse transcriptase	682780	992706	372855	-1.41275	0.381828	-3.69995	0.000215639	0.00151377
Ribokinase (EC 2.7.1.15)	389437	246587	532287	1.11012	0.836513	1.32707	0.184484	0.350109
NO HIERARCHY	205517	208478	202555	-0.0415856	0.175895	-0.236423	0.813104	0.893838
Flagellin protein FlaA	102680	141513	63847.4	-1.14823	0.380943	-3.01418	0.00257673	0.0124307
TonB-dependent receptor	40366.1	24048.5	56683.8	1.23699	0.310246	3.98713	6.68788e-05	0.000540541
Translation elongation factor Tu	40027	38107.3	41946.6	0.138488	0.315779	0.438561	0.66098	0.792426
Pyruvate-flavodoxin oxidoreductase (EC 1.2.7.-)	38513.2	37205.1	39821.3	0.0980354	0.365051	0.268553	0.788274	0.877799
NAD-dependent glyceraldehyde-3-phosphate dehydrogenase (EC 1.2.1.12)	31497.4	42466.6	20528.2	-1.04873	0.211896	-4.94929	7.44856e-07	9.20398e-06
Pyruvate,phosphate dikinase (EC 2.7.9.1)	23401.8	27966	18837.6	-0.570021	0.259614	-2.19565	0.0281171	0.0874339
Beta-galactosidase (EC 3.2.1.23)	21756.3	15028.6	28484	0.922421	0.318456	2.89655	0.00377294	0.0171446
Translation elongation factor G	20620.1	20495.6	20744.6	0.0174336	0.387604	0.0449779	0.964125	0.979186
Heat shock protein 60 family chaperone GroEL	19855.2	17064.9	22645.5	0.408171	0.538649	0.757767	0.44859	0.618312
Phosphoenolpyruvate carboxykinase [ATP] (EC 4.1.1.49)	18191.3	16000.6	20381.9	0.349129	0.283043	1.23349	0.217395	0.392942
Rubrerythrin	17929.4	21454.1	14404.8	-0.574761	0.396893	-1.44815	0.147575	0.299613
Translation elongation factor G-related protein	17766.3	19885.2	15647.5	-0.345791	0.302288	-1.14391	0.252661	0.431555
Chaperone protein DnaK	17745.3	22118.7	13372	-0.726103	0.40908	-1.77496	0.0759037	0.187256
Butyryl-CoA dehydrogenase (EC 1.3.99.2)	17630.2	21584.9	13675.5	-0.658416	0.478872	-1.37493	0.169153	0.330181
DNA-directed RNA polymerase beta' subunit (EC 2.7.7.6)	17510.7	17632.8	17388.5	-0.0201082	0.233991	-0.0859361	0.931517	0.96367
DNA-directed RNA polymerase beta subunit (EC 2.7.7.6)	14767.1	14389.8	15144.4	0.0737516	0.28202	0.261512	0.793698	0.881625
Fructose-bisphosphate aldolase class II (EC 4.1.2.13)	14520.7	17966.8	11074.5	-0.698113	0.386115	-1.80805	0.0705995	0.177486
SSU ribosomal protein S1p	14030.4	10758.5	17302.4	0.685487	0.348832	1.96509	0.0494038	0.13522
Glucose-1-phosphate adenylyltransferase (EC 2.7.7.27)	13842	21816.8	5867.17	-1.89464	0.550048	-3.44451	0.0005721	0.0034737
ClpB protein	13444.4	17799.8	9088.98	-0.969752	0.423448	-2.29013	0.0220137	0.0727934
Acetyl-CoA acetyltransferase (EC 2.3.1.9)	13435.8	9362.6	17509	0.903106	0.757986	1.19145	0.233475	0.412486
Pyruvate formate-lyase (EC 2.3.1.54)	12602.4	19946.7	5258.13	-1.92353	0.583907	-3.29424	0.000986878	0.00557559
Multiple sugar ABC transporter, ATP-binding protein	11586.7	14409.5	8763.96	-0.71733	0.363441	-1.97372	0.0484139	0.133115
Enolase (EC 4.2.1.11)	11417.6	19734.5	3100.64	-2.67025	0.431016	-6.19525	5.81943e-10	1.44664e-08
Electron transfer flavoprotein, alpha subunit	11261.4	12519.9	10002.9	-0.323814	0.464071	-0.697769	0.485322	0.651722
Ferredoxin	10655.2	9551.08	11759.4	0.299986	0.322177	0.931121	0.351791	0.535382
Phosphoglycerate kinase (EC 2.7.2.3)	10329.8	13501.9	7157.72	-0.915653	0.274653	-3.33386	0.000856498	0.00494476
Glycogen phosphorylase (EC 2.4.1.1)	10316.9	12302.3	8331.48	-0.562326	0.24903	-2.25807	0.0239413	0.0772927
NADP-specific glutamate dehydrogenase (EC 1.4.1.4)	10095.3	11915.5	8275.17	-0.525841	0.336653	-1.56197	0.118295	0.25532
6-phosphofructokinase (EC 2.7.1.11)	10006.6	11548.4	8464.85	-0.44825	0.22152	-2.02352	0.0430196	0.121687
Beta-hexosaminidase (EC 3.2.1.52)	9459.45	2720.86	16198	2.57357	0.36745	7.00385	2.49026e-12	1.04196e-10
Myo-inositol 2-dehydrogenase (EC 1.1.1.18)	9454.01	1464.6	17443.4	3.57398	0.572268	6.24529	4.23001e-10	1.06405e-08
ATP synthase beta chain (EC 3.6.3.14)	8950.02	13354.3	4545.77	-1.55477	0.26725	-5.81765	5.96794e-09	1.16762e-07
Oligopeptide ABC transporter, periplasmic oligopeptide-binding protein OppA (TC 3.A.1.5.1)	8847.73	11026.5	6668.95	-0.725373	0.688567	-1.05345	0.292134	0.476479
SusC, outer membrane protein involved in starch binding	8796.75	3785.29	13808.2	1.86717	0.303601	6.15009	7.74388e-10	1.87004e-08
Galactose/methyl galactoside ABC transport system, D-galactose-binding periplasmic protein MglB (TC 3.A.1.2.3)	8479.55	9727.96	7231.14	-0.427906	0.626454	-0.683061	0.494569	0.659321
1,4-alpha-glucan (glycogen) branching enzyme, GH-13-type (EC 2.4.1.18)	8380.19	9440.55	7319.83	-0.367164	0.231073	-1.58895	0.112072	0.246815
DNA-directed RNA polymerase alpha subunit (EC 2.7.7.6)	8355.87	8692.6	8019.14	-0.116338	0.325335	-0.357594	0.720647	0.832319
Glycogen synthase, ADP-glucose transglucosylase (EC 2.4.1.21)	8305.09	13289	3321.18	-2.0003	0.299849	-6.67102	2.54034e-11	8.32207e-10
Phosphoenolpyruvate-protein phosphotransferase of PTS system (EC 2.7.3.9)	8192.98	10464.4	5921.56	-0.8215	0.571299	-1.43795	0.150448	0.303369
Phosphoribosylformylglycinamidine synthase, glutamine amidotransferase subunit (EC 6.3.5.3)	8108.93	8046.75	8171.1	0.0220912	0.348805	0.063334	0.949501	0.971571
Cell division protein FtsH (EC 3.4.24.-)	7990.97	6794.6	9187.34	0.43526	0.389254	1.11819	0.263486	0.444522
Ribosomal subunit interface protein	7872.05	10374.5	5369.62	-0.950232	0.309905	-3.0662	0.00216795	0.0108118
ATP synthase alpha chain (EC 3.6.3.14)	7709.33	10314.9	5103.78	-1.01507	0.26385	-3.84715	0.000119502	0.000909939
Phosphomannomutase (EC 5.4.2.8)	7611.65	8194.46	7028.85	-0.221488	0.25713	-0.861384	0.389027	0.570051
ABC transporter, predicted N-acetylneuraminate-binding protein	7461.84	6959.93	7963.75	0.194398	0.378772	0.513233	0.607788	0.752127
Methylmalonyl-CoA mutase (EC 5.4.99.2)	7442.61	5459.9	9425.31	0.787756	0.311947	2.52529	0.0115604	0.0432618
Glycogen biosynthesis protein GlgD, glucose-1-phosphate adenylyltransferase family	7298.78	10788.6	3809	-1.50201	0.422759	-3.55288	0.000381034	0.00243977
2,3-bisphosphoglycerate-independent phosphoglycerate mutase (EC 5.4.2.1)	7282.73	8397.65	6167.81	-0.445285	0.457558	-0.973176	0.330466	0.512119
Aspartate aminotransferase (EC 2.6.1.1)	7263.6	8343.07	6184.14	-0.431773	0.189795	-2.27494	0.0229096	0.074619
LSU ribosomal protein L2p (L8e)	7145.66	6976.75	7314.57	0.0682731	0.415692	0.16424	0.869542	0.928889
Alpha-glucosidase SusB (EC 3.2.1.20)	7131.51	506.335	13756.7	4.7644	0.366002	13.0174	9.74196e-39	1.02924e-35
Glucosamine-6-phosphate deaminase (EC 3.5.99.6)	6969.6	6879	7060.21	0.0376296	0.173479	0.216911	0.828278	0.904237
LSU ribosomal protein L10p (P0)	6964.78	6324.22	7605.34	0.266138	0.449319	0.592315	0.55364	0.708779
Oxaloacetate decarboxylase alpha chain (EC 4.1.1.3)	6947.46	7272.75	6622.18	-0.135263	0.206859	-0.65389	0.513183	0.676267
3-hydroxybutyryl-CoA dehydrogenase (EC 1.1.1.157)	6869.1	7517.72	6220.48	-0.273302	0.494831	-0.552314	0.580733	0.729759
Translation initiation factor 2	6796.6	5957.4	7635.81	0.358072	0.31838	1.12467	0.260729	0.441994
LSU ribosomal protein L1p (L10Ae)	6753.28	6073.36	7433.21	0.291503	0.353407	0.824838	0.409464	0.586574
DNA gyrase subunit A (EC 5.99.1.3)	6712.26	7015	6409.51	-0.130249	0.183399	-0.710198	0.477581	0.643988
Electron transfer flavoprotein, beta subunit	6510.48	7437.97	5582.98	-0.41388	0.476482	-0.868617	0.385057	0.566197
Glucose-6-phosphate isomerase (EC 5.3.1.9)	6476.75	7922.46	5031.05	-0.655259	0.246745	-2.65561	0.00791642	0.0318012
SSU ribosomal protein S4p (S9e)	6449.32	5149.31	7749.33	0.589691	0.371872	1.58574	0.112799	0.24776
V-type ATP synthase subunit A (EC 3.6.3.14)	6400.45	4809.25	7991.66	0.732722	0.389434	1.88151	0.0599031	0.156847
Putative stomatin/prohibitin-family membrane protease subunit YbbK	6394.34	10557	2231.69	-2.24195	0.432393	-5.18498	2.16038e-07	3.07399e-06
SSU ribosomal protein S3p (S3e)	6318.55	6542.57	6094.53	-0.102243	0.377902	-0.270555	0.786733	0.877007
SusD, outer membrane protein	6210.75	1146.9	11274.6	3.29728	0.342441	9.62876	6.04544e-22	1.59675e-19
Formate--tetrahydrofolate ligase (EC 6.3.4.3)	6200.2	7936.79	4463.61	-0.830192	0.279066	-2.9749	0.00293083	0.0137772
Protein export cytoplasm protein SecA ATPase RNA helicase (TC 3.A.5.1.1)	6192.59	5256.96	7128.21	0.439267	0.347995	1.26228	0.206849	0.379832
Triosephosphate isomerase (EC 5.3.1.1)	6016.38	6396.94	5635.82	-0.182887	0.367561	-0.49757	0.618787	0.761501
Cold shock protein CspA	6013.68	11294.6	732.801	-3.94555	0.64701	-6.09812	1.07322e-09	2.492e-08
V-type ATP synthase subunit B (EC 3.6.3.14)	5957.97	4335.13	7580.82	0.806307	0.380965	2.11648	0.0343036	0.101447
Polyribonucleotide nucleotidyltransferase (EC 2.7.7.8)	5892.49	5057.68	6727.31	0.411614	0.430341	0.956485	0.338827	0.521064
Translation elongation factor Ts	5813.08	5492.87	6133.28	0.159101	0.45628	0.348692	0.727321	0.836597
RNA polymerase sigma factor RpoD	5783.55	3688.89	7878.22	1.09465	0.308968	3.54291	0.000395736	0.00250731
Carbamoyl-phosphate synthase large chain (EC 6.3.5.5)	5782.92	5051.24	6514.6	0.366994	0.394782	0.929612	0.352572	0.535957
Copper-translocating P-type ATPase (EC 3.6.3.4)	5774.84	8208.4	3341.28	-1.29696	0.357282	-3.63006	0.000283354	0.00189771
Inosine-5'-monophosphate dehydrogenase (EC 1.1.1.205)	5749.95	6466.15	5033.75	-0.361351	0.414836	-0.871071	0.383715	0.564955
Succinate dehydrogenase flavoprotein subunit (EC 1.3.99.1)	5698.9	3580.61	7817.18	1.12655	0.303016	3.71779	0.00020097	0.00142261
Cell division trigger factor (EC 5.2.1.8)	5614.83	6877.8	4351.86	-0.660236	0.342744	-1.92632	0.0540643	0.145248
Ferric siderophore transport system, biopolymer transport protein ExbB	5575.23	1213.83	9936.62	3.03306	0.439885	6.89511	5.38235e-12	2.08677e-10
Signal transduction histidine kinase CheA (EC 2.7.3.-)	5531.44	6890.22	4172.67	-0.723473	0.311588	-2.32189	0.0202389	0.0678808
DNA polymerase III alpha subunit (EC 2.7.7.7)	5508.62	4795.37	6221.87	0.375539	0.256387	1.46474	0.142993	0.293345
Phosphoenolpyruvate carboxykinase [GTP] (EC 4.1.1.32)	5457.08	2171.08	8743.08	2.00978	0.473998	4.24005	2.23471e-05	0.000201362
D-3-phosphoglycerate dehydrogenase (EC 1.1.1.95)	5236.6	5498.47	4974.73	-0.144234	0.224594	-0.642198	0.520744	0.68111
N-acetylglucosamine-6-phosphate deacetylase (EC 3.5.1.25)	5204.91	6576.4	3833.41	-0.778467	0.227052	-3.42859	0.00060673	0.0036421
Methyl-accepting chemotaxis protein I (serine chemoreceptor protein)	5182.14	6511.42	3852.86	-0.75703	0.312453	-2.42286	0.0153988	0.0544063
Lipid A export ATP-binding/permease protein MsbA	5178.14	6174.51	4181.78	-0.562132	0.269561	-2.08536	0.0370366	0.107868
3-oxoacyl-[acyl-carrier-protein] synthase, KASII (EC 2.3.1.41)	5173.64	3775.43	6571.84	0.799696	0.398674	2.00589	0.0448679	0.126072
NAD-specific glutamate dehydrogenase (EC 1.4.1.2)	5167.95	2874.28	7461.63	1.37634	0.459811	2.99327	0.00276002	0.0131944
Ribonucleotide reductase of class III (anaerobic), activating protein (EC 1.97.1.4)	5117.4	1057.44	9177.35	3.11746	0.952922	3.27147	0.0010699	0.00597278
SSU ribosomal protein S5p (S2e)	5106.57	5140.02	5073.12	-0.018826	0.331338	-0.0568182	0.95469	0.974522
Beta-glucosidase (EC 3.2.1.21)	5097.03	7175.33	3018.74	-1.24928	0.452412	-2.76138	0.00575582	0.0243484
LSU ribosomal protein L3p (L3e)	5054.22	4700.99	5407.45	0.202001	0.434002	0.465439	0.641617	0.777264
Pyruvate kinase (EC 2.7.1.40)	4983.01	7120.15	2845.88	-1.32317	0.329159	-4.01985	5.82352e-05	0.000480668
LSU ribosomal protein L5p (L11e)	4950.97	4523.2	5378.73	0.249961	0.366491	0.682039	0.495214	0.659765
6-phospho-beta-glucosidase (EC 3.2.1.86)	4935.22	8903.85	966.582	-3.20296	0.797509	-4.0162	5.91438e-05	0.000486268
UDP-glucose 4-epimerase (EC 5.1.3.2)	4902.62	5390.65	4414.59	-0.288137	0.283387	-1.01676	0.309267	0.492106
Sialidase (EC 3.2.1.18)	4872.44	4602.54	5142.33	0.159959	0.612765	0.261044	0.794058	0.881625
SSU ribosomal protein S2p (SAe)	4861.07	4844.55	4877.6	0.0099145	0.398076	0.0249061	0.98013	0.989023
Transcription antitermination protein NusG	4826.72	4062.77	5590.67	0.460551	0.350727	1.31313	0.189138	0.35683
Thioredoxin reductase (EC 1.8.1.9)	4809.71	5190.29	4429.12	-0.228772	0.350568	-0.652574	0.514031	0.676306
3-oxoacyl-[acyl-carrier protein] reductase (EC 1.1.1.100)	4801.52	4450.03	5153	0.211427	0.19642	1.07641	0.281746	0.463832
PTS system, mannose-specific IIB component (EC 2.7.1.69)	4799.2	9467.05	131.349	-6.17253	0.55336	-11.1546	6.79679e-29	3.19147e-26
SSU ribosomal protein S11p (S14e)	4798.06	5276.03	4320.1	-0.288223	0.356369	-0.808777	0.418643	0.594086
SSU ribosomal protein S12p (S23e)	4789.41	5254.3	4324.52	-0.280868	0.404989	-0.693519	0.487984	0.654465
rRNA small subunit methyltransferase H	4776.13	6351.29	3200.97	-0.98869	0.236305	-4.18396	2.86468e-05	0.000251687
Multiple sugar ABC transporter, substrate-binding protein	4709.56	7079.41	2339.72	-1.59713	0.679317	-2.35108	0.018719	0.0636415
Pyrophosphate--fructose 6-phosphate 1-phosphotransferase, beta subunit (EC 2.7.1.90)	4669.56	7635.12	1704	-2.16356	0.406476	-5.32272	1.02226e-07	1.54289e-06
Ferric siderophore transport system, periplasmic binding protein TonB	4643.15	2077.34	7208.97	1.79508	0.314851	5.70137	1.18849e-08	2.22236e-07
Acetaldehyde dehydrogenase (EC 1.2.1.10)	4634.88	4772.09	4497.67	-0.0855196	0.717619	-0.119171	0.90514	0.949161
Dihydroxyacetone kinase family protein	4586.34	6986.04	2186.63	-1.67573	0.283303	-5.91497	3.31931e-09	6.71167e-08
Ribonucleotide reductase of class III (anaerobic), large subunit (EC 1.17.4.2)	4585.29	4797.09	4373.48	-0.133697	0.27211	-0.491336	0.623189	0.764913
DNA gyrase subunit B (EC 5.99.1.3)	4565.43	3948.74	5182.13	0.39209	0.244872	1.6012	0.109332	0.242284
Flagellar hook-associated protein FliD	4546.62	7106.77	1986.48	-1.83884	0.632389	-2.90777	0.00364021	0.0166669
Chaperone protein DnaJ	4534.78	5369.16	3700.4	-0.53719	0.425622	-1.26213	0.206903	0.379832
PTS system, mannose-specific IIC component (EC 2.7.1.69)	4517.88	8848.36	187.394	-5.5612	0.679384	-8.18565	2.70834e-16	2.66173e-14
Cell division protein FtsZ (EC 3.4.24.-)	4510.58	5583.65	3437.51	-0.700074	0.280268	-2.49787	0.0124941	0.0459531
Glycerol kinase (EC 2.7.1.30)	4489.3	5137.78	3840.82	-0.41964	0.563303	-0.744963	0.456294	0.625476
Chaperone protein HtpG	4486.88	5006.77	3966.98	-0.335926	0.40998	-0.819372	0.412574	0.588641
LSU ribosomal protein L6p (L9e)	4382.1	4309.82	4454.39	0.0476643	0.354179	0.134577	0.892946	0.94175
Methionine aminopeptidase (EC 3.4.11.18)	4381.22	3961.03	4801.42	0.277748	0.289991	0.95778	0.338174	0.520438
Glutamate synthase [NADPH] large chain (EC 1.4.1.13)	4369.36	4443.62	4295.1	-0.0492608	0.257531	-0.191281	0.848305	0.916975
PTS system, fructose- and mannose-inducible IID component (EC 2.7.1.69)	4353.63	8680.65	26.6026	-8.34348	0.620553	-13.4452	3.28394e-41	4.62598e-38
SSU ribosomal protein S7p (S5e)	4344.13	4612.02	4076.25	-0.178005	0.406829	-0.437542	0.661718	0.792636
LSU ribosomal protein L7/L12 (P1/P2)	4328.29	4050.52	4606.06	0.185572	0.385473	0.481414	0.630223	0.769587
Alanyl-tRNA synthetase (EC 6.1.1.7)	4208.26	4605.44	3811.09	-0.273248	0.218667	-1.24961	0.211442	0.384822
LSU ribosomal protein L16p (L10e)	4180.28	4346.51	4014.06	-0.114669	0.386442	-0.296731	0.766672	0.863758
N-acetylhexosamine 1-kinase	4171.29	3653.43	4689.16	0.360225	0.236961	1.52018	0.128465	0.271582
Sucrose-6-phosphate hydrolase (EC 3.2.1.26)	4136.82	5939.09	2334.55	-1.34726	0.567784	-2.37283	0.0176524	0.0607485
Glycine reductase component B gamma subunit (EC 1.21.4.2)	4133.42	5335.95	2930.9	-0.86431	0.990832	-0.872307	0.383041	0.564955
Isoleucyl-tRNA synthetase (EC 6.1.1.5)	4114.18	4498.46	3729.9	-0.270233	0.272125	-0.993046	0.320688	0.502424
Cell division protein FtsI [Peptidoglycan synthetase] (EC 2.4.1.129)	4109.68	3607.34	4612.02	0.354169	0.210848	1.67974	0.0930082	0.21764
Oxaloacetate decarboxylase beta chain (EC 4.1.1.3)	4044.37	2642.46	5446.29	1.0434	0.308143	3.38608	0.000708988	0.00416716
Glycine reductase component B beta subunit (EC 1.21.4.2)	4031.08	5183.76	2878.4	-0.848626	0.97342	-0.871798	0.383318	0.564955
ATP synthase gamma chain (EC 3.6.3.14)	3991.63	5876.19	2107.07	-1.47958	0.354789	-4.17031	3.04187e-05	0.000265598
LSU ribosomal protein L4p (L1e)	3963.31	3912.37	4014.25	0.0372077	0.412203	0.0902656	0.928076	0.961351
4-alpha-glucanotransferase (amylomaltase) (EC 2.4.1.25)	3956.28	4425.78	3486.78	-0.344307	0.333538	-1.03229	0.301937	0.486442
Oligopeptide transport ATP-binding protein OppD (TC 3.A.1.5.1)	3945.61	4655.86	3235.36	-0.524985	0.634225	-0.82776	0.407807	0.585032
ATP-dependent Clp protease ATP-binding subunit ClpX	3940.63	3266.96	4614.31	0.498068	0.330635	1.5064	0.131966	0.276905
Alpha-1,2-mannosidase	3935.96	1101.13	6770.78	2.61984	0.2958	8.8568	8.23468e-19	1.12257e-16
GMP synthase [glutamine-hydrolyzing] (EC 6.3.5.2)	3895.34	4487.63	3303.05	-0.44221	0.206003	-2.14662	0.0318234	0.0956512
Oligopeptide transport ATP-binding protein OppF (TC 3.A.1.5.1)	3865.1	4559.52	3170.67	-0.523918	0.563485	-0.929782	0.352484	0.535957
LSU ribosomal protein L15p (L27Ae)	3858.87	3560.32	4157.42	0.223603	0.382507	0.584572	0.558836	0.713037
Aminoacyl-histidine dipeptidase (Peptidase D) (EC 3.4.13.3)	3793.4	3437.9	4148.9	0.271234	0.337988	0.802496	0.422266	0.596822
GTP pyrophosphokinase (EC 2.7.6.5), (p)ppGpp synthetase I	3789.67	3287.33	4292	0.384469	0.339483	1.13251	0.257419	0.437064
Glucokinase (EC 2.7.1.2)	3777.85	4846.8	2708.9	-0.83911	0.310225	-2.70485	0.00683361	0.0280105
Arylsulfatase (EC 3.1.6.1)	3769.38	929.056	6609.71	2.83046	0.381886	7.41178	1.24614e-13	6.8392e-12
Acetate kinase (EC 2.7.2.1)	3722.46	4329.43	3115.49	-0.474725	0.172715	-2.7486	0.00598505	0.025117
Amidophosphoribosyltransferase (EC 2.4.2.14)	3714.92	4506.1	2923.73	-0.624189	0.277295	-2.25099	0.0243861	0.0785485
Galactokinase (EC 2.7.1.6)	3686.19	2336.98	5035.41	1.10745	0.274398	4.03594	5.43851e-05	0.000452424
Site-specific recombinase	3685.25	5583.15	1787.35	-1.64324	0.452535	-3.63118	0.000282128	0.00189249
PTS system, mannose-specific IID component (EC 2.7.1.69)	3655.19	7144.08	166.291	-5.42499	0.577406	-9.39544	5.69771e-21	1.20393e-18
Outer membrane protein SusE	3652.96	5.81435	7300.11	10.2407	0.722883	14.1665	1.47596e-45	3.11869e-42
Fructokinase (EC 2.7.1.4)	3618.47	4150.51	3086.43	-0.427481	0.526996	-0.811166	0.417271	0.593533
Xaa-Pro aminopeptidase (EC 3.4.11.9)	3611.3	3087.87	4134.72	0.421	0.260948	1.61334	0.10667	0.238926
Flagellar hook protein FlgE	3597.11	5038.5	2155.71	-1.22446	0.436259	-2.80672	0.00500485	0.0218272
Cobalt-zinc-cadmium resistance protein CzcA	3584.16	2354.35	4813.98	1.03188	0.326198	3.16337	0.00155952	0.00824846
Leucyl-tRNA synthetase (EC 6.1.1.4)	3582.61	3363.32	3801.9	0.176707	0.290911	0.607428	0.543567	0.699592
Threonyl-tRNA synthetase (EC 6.1.1.3)	3579.71	2810.6	4348.82	0.629764	0.275923	2.28239	0.0224664	0.0738717
Methionyl-tRNA synthetase (EC 6.1.1.10)	3555.44	3642.29	3468.59	-0.0707123	0.250137	-0.282694	0.777411	0.8726
Adenylate kinase (EC 2.7.4.3)	3553.98	4286.46	2821.51	-0.603475	0.355213	-1.69891	0.0893359	0.211031
Transcription termination protein NusA	3551.2	2800.68	4301.73	0.619108	0.386499	1.60184	0.109192	0.242284
Sodium-dependent phosphate transporter	3548.01	4937.54	2158.48	-1.19392	0.586157	-2.03686	0.0416639	0.118647
LSU ribosomal protein L17p	3538.99	4232.18	2845.79	-0.572415	0.358493	-1.59673	0.110327	0.243977
ATP-dependent protease La (EC 3.4.21.53) Type I	3536.85	3749.99	3323.7	-0.174226	0.39597	-0.439997	0.659939	0.791402
LSU ribosomal protein L11p (L12e)	3510.42	3353.3	3667.54	0.129379	0.339208	0.381414	0.702896	0.819883
Outer membrane protein SusF	3502.84	7.22437	6998.46	9.89151	0.674108	14.6735	9.53301e-49	4.02865e-45
Long-chain-fatty-acid--CoA ligase (EC 6.2.1.3)	3502.57	3295.07	3710.06	0.170848	0.267211	0.639375	0.522579	0.682221
PTS system, cellobiose-specific IIC component (EC 2.7.1.69)	3487.57	6429.99	545.138	-3.55936	0.869333	-4.09436	4.23331e-05	0.000360684
Glycyl-tRNA synthetase (EC 6.1.1.14)	3479.83	3930.93	3028.72	-0.376164	0.212418	-1.77087	0.0765826	0.18849
SSU ribosomal protein S13p (S18e)	3469.47	3923.5	3015.44	-0.379599	0.411227	-0.92309	0.355961	0.539365
SSU ribosomal protein S20p	3466.48	3620.84	3312.12	-0.128577	0.47429	-0.271095	0.786318	0.877007
Periplasmic [Fe] hydrogenase large subunit (EC 1.12.7.2)	3444.5	4102.36	2786.64	-0.557816	0.341425	-1.63379	0.102304	0.23194
Glycine/sarcosine/betaine reductase protein A	3418.77	4087.63	2749.9	-0.571774	0.982325	-0.582061	0.560525	0.713703
Phosphoribosylamine--glycine ligase (EC 6.3.4.13)	3351.35	3675.32	3027.37	-0.280013	0.363633	-0.770045	0.441273	0.612118
Multi antimicrobial extrusion protein (Na(+)/drug antiporter), MATE family of MDR efflux pumps	3341.97	4084.57	2599.36	-0.6517	0.239395	-2.72228	0.00648323	0.0269667
LSU ribosomal protein L22p (L17e)	3325.35	3231.47	3419.22	0.0816704	0.395278	0.206615	0.836311	0.909716
L-lactate dehydrogenase (EC 1.1.1.27)	3317.09	6142.37	491.817	-3.64265	0.402478	-9.05057	1.42226e-19	2.2261e-17
Phosphate regulon sensor protein PhoR (SphS) (EC 2.7.13.3)	3292.41	3203.19	3381.63	0.0780429	0.28466	0.274162	0.78396	0.875969
Electron transport complex protein RnfC	3256.49	4260.08	2252.89	-0.918558	0.239757	-3.8312	0.000127521	0.000955504
Asparaginyl-tRNA synthetase (EC 6.1.1.22)	3231.12	1955.6	4506.65	1.20441	0.316837	3.80134	0.000143913	0.00106139
Alpha-glucosidase (EC 3.2.1.20)	3229.73	1514.29	4945.17	1.70682	0.246855	6.91426	4.70325e-12	1.87509e-10
LSU ribosomal protein L14p (L23e)	3223.92	2995.16	3452.68	0.205129	0.368896	0.556063	0.578168	0.728484
Transcriptional regulator, MerR family	3212.53	3057.84	3367.23	0.139011	0.44413	0.312996	0.754284	0.855732
Phosphoserine aminotransferase (EC 2.6.1.52)	3186.64	3152.17	3221.11	0.0313424	0.214589	0.146058	0.883876	0.937094
Malate dehydrogenase (EC 1.1.1.37)	3173.64	1263.75	5083.53	2.00827	0.54476	3.68652	0.000227339	0.00157756
Galactose/methyl galactoside ABC transport system, ATP-binding protein MglA (EC 3.6.3.17)	3169.35	3546.47	2792.22	-0.344916	0.612583	-0.563052	0.5734	0.724204
Chemotaxis protein CheV (EC 2.7.3.-)	3155.96	3248.79	3063.12	-0.0848987	0.468095	-0.181371	0.856077	0.919385
Phosphate acetyltransferase (EC 2.3.1.8)	3151.93	3382.82	2921.04	-0.211771	0.358542	-0.590645	0.554759	0.709684
Lysyl-tRNA synthetase (class II) (EC 6.1.1.6)	3148.3	2433.53	3863.07	0.666746	0.31119	2.14257	0.0321476	0.0964885
LSU ribosomal protein L21p	3133.77	3217.38	3050.15	-0.0769969	0.358631	-0.214697	0.830004	0.905593
LSU ribosomal protein L24p (L26e)	3085.06	3006.95	3163.16	0.073209	0.403133	0.1816	0.855897	0.919385
Multimodular transpeptidase-transglycosylase (EC 2.4.1.129) (EC 3.4.-.-)	3049.73	3438.33	2661.13	-0.369763	0.224257	-1.64884	0.099181	0.227299
Zn-dependent hydrolase, RNA-metabolising, CPSF 100 kDa analog	3038.85	4653.48	1424.22	-1.70811	0.280031	-6.09972	1.06255e-09	2.48085e-08
DNA-binding protein HU-beta	2964.45	967.346	4961.56	2.35868	0.37459	6.29669	3.04075e-10	8.0819e-09
Fumarate reductase flavoprotein subunit (EC 1.3.99.1)	2952.85	1560.63	4345.08	1.47701	0.544904	2.71059	0.00671643	0.0277455
3-hydroxybutyryl-CoA dehydratase (EC 4.2.1.55)	2928.19	4075.96	1780.41	-1.19466	0.211345	-5.65266	1.57983e-08	2.91545e-07
Phosphate regulon transcriptional regulatory protein PhoB (SphR)	2920.89	2877.76	2964.03	0.0422998	0.268521	0.157529	0.874828	0.932381
Cell division protein MraZ	2893.4	4187.36	1599.43	-1.3882	0.382559	-3.62873	0.00028482	0.0019015
L-fucose isomerase (EC 5.3.1.25)	2893.18	2855.09	2931.26	0.037978	0.342894	0.110757	0.911809	0.952446
Phosphoglucosamine mutase (EC 5.4.2.10)	2872.76	2971.09	2774.43	-0.0990079	0.245883	-0.402662	0.687197	0.809657
Acriflavin resistance protein	2841.87	1288.34	4395.39	1.77048	0.406236	4.35824	1.3111e-05	0.000124511
Periplasmic [Fe] hydrogenase (EC 1.12.7.2)	2833.3	3591.08	2075.52	-0.791129	0.315145	-2.51036	0.0120607	0.0446908
Translation elongation factor P	2826.1	2565.4	3086.81	0.267002	0.349102	0.764826	0.444375	0.614909
Acetyl-coenzyme A carboxyl transferase beta chain (EC 6.4.1.2)	2818.78	2210.93	3426.63	0.632058	0.320779	1.97039	0.0487938	0.133743
Iron-sulfur cluster assembly protein SufB	2806.39	4416.36	1196.42	-1.88479	0.341366	-5.52133	3.36436e-08	5.70996e-07
Ribosome recycling factor	2790.29	3067.09	2513.5	-0.28727	0.282503	-1.01687	0.309213	0.492106
Valyl-tRNA synthetase (EC 6.1.1.9)	2777.23	2492.52	3061.93	0.296835	0.304408	0.975124	0.329499	0.511747
Adenylosuccinate lyase (EC 4.3.2.2)	2766.02	2583.23	2948.81	0.190864	0.300206	0.635775	0.524923	0.683765
LSU ribosomal protein L18p (L5e)	2755.51	3011.04	2499.99	-0.268203	0.357672	-0.749857	0.453341	0.624045
Chemotaxis response regulator protein-glutamate methylesterase CheB (EC 3.1.1.61)	2746.61	2868.03	2625.19	-0.127705	0.480449	-0.265803	0.790391	0.879692
Glutamate synthase [NADPH] small chain (EC 1.4.1.13)	2732.98	2375.61	3090.35	0.379554	0.31199	1.21656	0.223773	0.400375
SSU ribosomal protein S8p (S15Ae)	2730.07	3071.98	2388.17	-0.36306	0.429375	-0.845556	0.3978	0.576906
Purine nucleoside phosphorylase (EC 2.4.2.1)	2726.72	3663.03	1790.42	-1.03277	0.464162	-2.22501	0.0260805	0.0826827
Acetylornithine aminotransferase (EC 2.6.1.11)	2716.45	2607.03	2825.88	0.116661	0.484063	0.241005	0.809551	0.892193
Cytidylate kinase (EC 2.7.4.14)	2714.17	3685.59	1742.76	-1.08027	0.34636	-3.11892	0.00181517	0.00938084
PTS system, fructose- and mannose-inducible IIC component (EC 2.7.1.69)	2708.9	5409.08	8.72809	-9.24963	0.85657	-10.7984	3.50069e-27	1.47939e-24
Glycogen debranching enzyme (EC 3.2.1.-)	2707.95	3462.41	1953.49	-0.825424	0.311966	-2.64588	0.00814792	0.0325763
Pyrophosphate-energized proton pump (EC 3.6.1.1)	2702.21	2616.8	2787.62	0.0910887	0.456185	0.199675	0.841735	0.912381
Heat-inducible transcription repressor HrcA	2700.96	4095.09	1306.82	-1.64832	0.423534	-3.89184	9.94888e-05	0.000768628
Single-stranded DNA-binding protein	2700.61	3151.96	2249.25	-0.486928	0.346008	-1.40727	0.159347	0.315411
UDP-N-acetylglucosamine 1-carboxyvinyltransferase (EC 2.5.1.7)	2695.92	2275.54	3116.29	0.453475	0.275674	1.64497	0.0999764	0.228483
D-proline reductase, 45 kDa subunit (EC 1.21.4.1)	2688.51	4628.16	748.866	-2.62746	1.08043	-2.43186	0.0150217	0.053437
Glutaminyl-tRNA synthetase (EC 6.1.1.18)	2682.2	2227.75	3136.66	0.493476	0.200482	2.46145	0.0138376	0.049853
LSU ribosomal protein L20p	2673.93	2406.79	2941.07	0.289319	0.375436	0.770621	0.440932	0.612006
SSU ribosomal protein S21p	2672.55	3085.03	2260.07	-0.448597	0.506161	-0.886273	0.375471	0.557533
Peptidyl-prolyl cis-trans isomerase (EC 5.2.1.8)	2666.26	1878.48	3454.03	0.878782	0.299004	2.93903	0.00329245	0.0153068
Ribose-phosphate pyrophosphokinase (EC 2.7.6.1)	2664.67	3148.44	2180.91	-0.529206	0.2837	-1.86537	0.0621297	0.161575
Serine hydroxymethyltransferase (EC 2.1.2.1)	2650.69	2691.6	2609.77	-0.0443563	0.240216	-0.184652	0.853502	0.919043
Transketolase, C-terminal section (EC 2.2.1.1)	2646.64	3452.3	1840.99	-0.907131	0.376009	-2.41253	0.0158423	0.055606
Uridylate kinase (EC 2.7.4.-)	2639.74	2651.32	2628.17	-0.0128397	0.311604	-0.0412051	0.967132	0.980826
Adenylosuccinate synthetase (EC 6.3.4.4)	2630.91	2715.55	2546.28	-0.0928353	0.298766	-0.31073	0.756006	0.856996
V-type ATP synthase subunit I (EC 3.6.3.14)	2621.22	2710.99	2531.46	-0.0986513	0.320434	-0.307868	0.758183	0.858313
Myo-inositol 2-dehydrogenase 1 (EC 1.1.1.18)	2610.85	2910.99	2310.7	-0.333212	0.531324	-0.627136	0.53057	0.688142
Methylmalonyl-CoA decarboxylase, alpha chain (EC 4.1.1.41)	2602.63	2198.29	3006.97	0.452216	0.360635	1.25394	0.209863	0.383388
RND efflux system, inner membrane transporter CmeB	2602.24	1488.93	3715.56	1.31944	0.48083	2.74408	0.00606806	0.0253897
DNA polymerase III beta subunit (EC 2.7.7.7)	2583.67	1012.78	4154.56	2.03619	0.335803	6.06365	1.33067e-09	2.96476e-08
Polyphosphate kinase (EC 2.7.4.1)	2583.6	3514.35	1652.84	-1.08871	0.365285	-2.98044	0.00287836	0.0135909
Phenylalanyl-tRNA synthetase beta chain (EC 6.1.1.20)	2578.55	2528.89	2628.2	0.0553633	0.299993	0.184549	0.853583	0.919043
Translation initiation factor 3	2572.89	2251.75	2894.03	0.362076	0.353526	1.02418	0.305748	0.48912
Indolepyruvate oxidoreductase subunit IorA (EC 1.2.7.8)	2567.69	3242.19	1893.19	-0.776013	0.31236	-2.48435	0.0129787	0.0475286
PTS system, cellobiose-specific IIB component (EC 2.7.1.69)	2560.19	4967.55	152.824	-5.02043	0.996437	-5.03838	4.69479e-07	6.14247e-06
SSU ribosomal protein S14p (S29e)	2558.45	2164.53	2952.37	0.447802	0.357948	1.25103	0.210925	0.384543
Mannose-6-phosphate isomerase (EC 5.3.1.8)	2556.16	1379.31	3733.01	1.43598	0.361475	3.97255	7.11066e-05	0.000567653
Transketolase, N-terminal section (EC 2.2.1.1)	2546.03	3314.81	1777.24	-0.89921	0.344499	-2.61019	0.00904907	0.0355073
5'-nucleotidase (EC 3.1.3.5)	2532.31	1255.33	3809.3	1.60149	0.551862	2.90198	0.00370812	0.0169528
LSU ribosomal protein L13p (L13Ae)	2521.3	2782.2	2260.4	-0.299421	0.46479	-0.644206	0.519442	0.680182
SSU ribosomal protein S6p	2508.12	2482.57	2533.68	0.0294642	0.348944	0.084438	0.932708	0.963958
Chemotaxis protein methyltransferase CheR (EC 2.1.1.80)	2506.15	3183.32	1828.98	-0.799292	0.342607	-2.33297	0.0196499	0.0664855
DNA polymerase I (EC 2.7.7.7)	2479.93	2564.22	2395.63	-0.098491	0.212059	-0.464452	0.642324	0.77756
SSU ribosomal protein S19p (S15e)	2476.34	2718.73	2233.95	-0.282985	0.371417	-0.761906	0.446116	0.616712
ATP-dependent DNA helicase RecQ	2456.33	1528.28	3384.39	1.14673	0.347613	3.29887	0.000970738	0.0055065
Dihydroxy-acid dehydratase (EC 4.2.1.9)	2448.73	2701.57	2195.88	-0.299409	0.28909	-1.0357	0.300344	0.48556
CO dehydrogenase/acetyl-CoA synthase, acetyl-CoA synthase subunit (EC 2.3.1.169)	2434.7	3419.34	1450.07	-1.23739	0.771242	-1.60441	0.108624	0.241611
LSU ribosomal protein L19p	2425.48	2043.22	2807.74	0.458664	0.433614	1.05777	0.29016	0.474851
Ketol-acid reductoisomerase (EC 1.1.1.86)	2408.91	2694.47	2123.34	-0.343911	0.403475	-0.852373	0.394007	0.573768
Succinate dehydrogenase iron-sulfur protein (EC 1.3.99.1)	2406.86	1371.63	3442.1	1.3276	0.3866	3.43405	0.00059464	0.0035797
1-deoxy-D-xylulose 5-phosphate synthase (EC 2.2.1.7)	2405.77	2994.29	1817.26	-0.720789	0.236107	-3.05281	0.00226711	0.0111664
Alpha-galactosidase (EC 3.2.1.22)	2402.6	2127.28	2677.92	0.331961	0.270359	1.22785	0.219502	0.39574
3'-to-5' exoribonuclease RNase R	2400.14	2614.31	2185.98	-0.25844	0.326637	-0.791215	0.428819	0.602055
Cysteinyl-tRNA synthetase (EC 6.1.1.16)	2392.96	2394.35	2391.57	-0.00162616	0.295014	-0.00551217	0.995602	0.997254
Dihydroorotase (EC 3.5.2.3)	2392.43	2552.77	2232.1	-0.193304	0.302466	-0.639093	0.522763	0.682221
SSU ribosomal protein S9p (S16e)	2387.93	2323.52	2452.34	0.0779571	0.449426	0.173459	0.86229	0.924648
ATP-dependent Clp protease ATP-binding subunit ClpA	2387.39	1085.21	3689.58	1.76549	0.410986	4.29574	1.74109e-05	0.000160652
Osmosensitive K+ channel histidine kinase KdpD (EC 2.7.3.-)	2380.17	1869.67	2890.66	0.628377	0.328431	1.91327	0.0557135	0.149016
Prolyl-tRNA synthetase (EC 6.1.1.15)	2379.67	2476.89	2282.45	-0.118057	0.277783	-0.424997	0.670839	0.799438
dTDP-glucose 4,6-dehydratase (EC 4.2.1.46)	2355.86	1984.2	2727.51	0.458708	0.271754	1.68795	0.0914203	0.214754
DNA topoisomerase I (EC 5.99.1.2)	2348.59	1737.83	2959.35	0.767916	0.349641	2.1963	0.0280706	0.0874339
DNA mismatch repair protein MutS	2343.97	1835.42	2852.52	0.635893	0.302494	2.10217	0.0355388	0.104333
TldE/PmbA protein, part of proposed TldE/TldD proteolytic complex (PMID 12029038)	2336.32	1144.51	3528.14	1.62398	0.517928	3.13553	0.00171547	0.00891704
Flagellin protein FlaB	2331.82	3363.02	1300.61	-1.37051	0.627332	-2.18467	0.0289133	0.0891882
Branched-chain amino acid aminotransferase (EC 2.6.1.42)	2329.15	2396.07	2262.23	-0.0831455	0.260889	-0.3187	0.749954	0.8538
Metallo-beta-lactamase family protein, RNA-specific	2328.15	2989.16	1667.14	-0.842052	0.522865	-1.61046	0.107298	0.239536
Signal recognition particle, subunit Ffh SRP54 (TC 3.A.5.1.1)	2319.66	1958.88	2680.44	0.452458	0.434588	1.04112	0.29782	0.48303
Transcription termination factor Rho	2314.32	1650.39	2978.24	0.851538	0.345577	2.46411	0.0137356	0.0495277
Methionine ABC transporter ATP-binding protein	2312.51	2766.84	1858.18	-0.5745	0.579414	-0.991519	0.321432	0.502729
NADP-dependent malic enzyme (EC 1.1.1.40)	2307.47	1469.85	3145.09	1.09734	0.379114	2.89448	0.0037979	0.0172373
2-amino-3-ketobutyrate coenzyme A ligase (EC 2.3.1.29)	2306.63	1845.13	2768.13	0.585662	0.308979	1.89547	0.0580299	0.153272
UDP-N-acetylglucosamine 4,6-dehydratase (EC 4.2.1.-)	2300.93	1286.64	3315.22	1.36494	0.375706	3.633	0.000280147	0.0018822
DNA polymerase III subunits gamma and tau (EC 2.7.7.7)	2292.9	2167.54	2418.26	0.157649	0.198548	0.794007	0.427192	0.599971
COG0488: ATPase components of ABC transporters with duplicated ATPase domains	2275.69	1391.61	3159.76	1.18308	0.363248	3.25695	0.00112618	0.00622937
NAD-reducing hydrogenase subunit HoxF (EC 1.12.1.2)	2273.13	2678.04	1868.21	-0.519458	0.314454	-1.65194	0.098547	0.226706
Methylmalonyl-CoA decarboxylase, beta chain (EC 4.1.1.41)	2271.04	1651.97	2890.11	0.80684	0.28876	2.79415	0.00520357	0.022531
RecA protein	2266.96	2409.65	2124.27	-0.181506	0.24603	-0.737741	0.460672	0.630236
Acyl carrier protein	2263.92	1253.95	3273.9	1.38428	0.295264	4.68827	2.75526e-06	3.00872e-05
Phosphoribosylformylglycinamidine cyclo-ligase (EC 6.3.3.1)	2263.83	2347.38	2180.28	-0.106682	0.256899	-0.415267	0.677946	0.803766
Flagellar biosynthesis protein FliS	2261.1	3619.68	902.513	-2.00357	0.806735	-2.48356	0.0130078	0.0475938
Arginyl-tRNA synthetase (EC 6.1.1.19)	2260.14	2373.68	2146.59	-0.145208	0.231604	-0.626968	0.53068	0.688142
Multiple sugar ABC transporter, membrane-spanning permease protein MsmF	2257.91	3324.8	1191.02	-1.48082	0.699985	-2.1155	0.0343873	0.101601
Predicted secreted alpha-N-acetylgalactosaminidase (EC 3.2.1.49)	2257.57	336.263	4178.87	3.63592	0.495869	7.33241	2.26046e-13	1.14425e-11
Flagellar hook-associated protein FlgK	2254.46	3301.56	1207.37	-1.45107	0.636229	-2.28074	0.0225641	0.074034
LSU ribosomal protein L23p (L23Ae)	2239.94	2048.67	2431.21	0.247106	0.382084	0.646732	0.517806	0.678594
D-alanyl-D-alanine carboxypeptidase (EC 3.4.16.4)	2230.81	2092.7	2368.93	0.178905	0.229954	0.778004	0.436567	0.608888
IMP cyclohydrolase (EC 3.5.4.10)	2222.92	2760.79	1685.04	-0.712091	0.300361	-2.37079	0.0177503	0.0610358
Aminopeptidase C (EC 3.4.22.40)	2216.27	2099.56	2332.98	0.152159	0.325778	0.467064	0.640454	0.777255
Cell division transporter, ATP-binding protein FtsE (TC 3.A.5.1.1)	2209.18	2325.25	2093.11	-0.151463	0.220078	-0.688226	0.49131	0.657094
Type I restriction-modification system, restriction subunit R (EC 3.1.21.3)	2203	1718.96	2687.05	0.644388	0.340861	1.89047	0.058695	0.154449
Pyruvate formate-lyase activating enzyme (EC 1.97.1.4)	2193.5	3369.88	1017.12	-1.72787	0.536661	-3.21966	0.00128341	0.00700737
Acetolactate synthase large subunit (EC 2.2.1.6)	2192.1	2614.65	1769.55	-0.563452	0.329532	-1.70985	0.0872929	0.207398
Heat shock protein GrpE	2191.97	3258.88	1125.06	-1.5353	0.307732	-4.98909	6.06652e-07	7.69883e-06
Glutamine synthetase type III, GlnN (EC 6.3.1.2)	2189.89	2683.61	1696.16	-0.66207	0.368467	-1.79682	0.0723639	0.180846
PTS system, N-acetylglucosamine-specific IIC component (EC 2.7.1.69)	2182.85	3917.63	448.076	-3.12771	0.931772	-3.35673	0.000788702	0.00460367
V-type ATP synthase subunit D (EC 3.6.3.14)	2182.73	1791.04	2574.42	0.523499	0.451819	1.15865	0.246599	0.425185
O-succinylhomoserine sulfhydrylase (EC 2.5.1.48)	2172.49	2489.4	1855.57	-0.423972	0.429713	-0.986641	0.323819	0.505526
Deblocking aminopeptidase (EC 3.4.11.-)	2169.7	1381.28	2958.11	1.09836	0.310677	3.53538	0.000407186	0.00256723
Branched-chain amino acid ABC transporter, amino acid-binding protein (TC 3.A.1.4.1)	2166.73	2928.2	1405.27	-1.05904	0.644099	-1.64422	0.10013	0.228483
Diaminopimelate epimerase (EC 5.1.1.7)	2165.42	678.549	3652.29	2.42821	0.855028	2.83991	NA	NA
Transition state regulatory protein AbrB	2162.06	579.403	3744.71	2.69215	0.776627	3.46647	0.000527338	0.00323914
N-acylglucosamine 2-epimerase (EC 5.1.3.8)	2157.34	913.533	3401.14	1.89662	0.590976	3.2093	0.00133057	0.00723681
CTP synthase (EC 6.3.4.2)	2152.89	1340.99	2964.79	1.14446	0.408203	2.80364	0.00505291	0.0219687
ATP synthase B chain (EC 3.6.3.14)	2148.17	2195.38	2100.96	-0.0636076	0.241818	-0.263039	0.792521	0.881445
N-acetylneuraminate lyase (EC 4.1.3.3)	2140.79	2298.73	1982.86	-0.213102	0.500118	-0.426103	0.670033	0.798973
ATP-dependent DNA helicase UvrD/PcrA	2121.42	2428.68	1814.16	-0.420963	0.181444	-2.32007	0.020337	0.0681556
Ribosomal protein S12p Asp88 (E. coli) methylthiotransferase	2119.72	2369.1	1870.34	-0.341285	0.199873	-1.70751	0.0877278	0.207696
COG0536: GTP-binding protein Obg	2119.65	2022.6	2216.71	0.131905	0.301057	0.438138	0.661286	0.792568
L-asparaginase (EC 3.5.1.1)	2117.26	2085.88	2148.63	0.0425646	0.44929	0.0947373	0.924523	0.960102
DNA primase (EC 2.7.7.-)	2114.18	2222.59	2005.76	-0.148489	0.26557	-0.559133	0.576071	0.726493
Cell division protein FtsK	2108.32	2228.27	1988.36	-0.164891	0.221021	-0.746043	0.455642	0.625401
Putative regulator of the mannose operon, ManO	2097.14	4180.65	13.6265	-8.30792	0.694702	-11.959	5.8284e-33	3.51869e-30
Excinuclease ABC subunit A	2096.29	2198.47	1994.12	-0.141098	0.273248	-0.516373	0.605594	0.75051
SSU ribosomal protein S10p (S20e)	2094.56	1978.75	2210.37	0.15996	0.430267	0.37177	0.710064	0.824377
S-adenosylmethionine synthetase (EC 2.5.1.6)	2083.48	2414.13	1752.83	-0.462083	0.280109	-1.64965	0.0990139	0.227162
UDP-N-acetylmuramoylalanyl-D-glutamate--2,6-diaminopimelate ligase (EC 6.3.2.13)	2079.04	2228.44	1929.64	-0.207738	0.346457	-0.599607	0.548768	0.704036
ABC transporter ATP-binding protein uup	2070.51	1811.41	2329.62	0.363213	0.225213	1.61275	0.106798	0.238926
Flagellum-specific ATP synthase FliI	2070.32	2240.4	1900.25	-0.237374	0.261221	-0.90871	0.363503	0.546872
PTS system, sucrose-specific IIC component (EC 2.7.1.69)	2064.36	2451.73	1677	-0.548034	0.99108	-0.552966	0.580287	0.729631
Propionyl-CoA carboxylase beta chain (EC 6.4.1.3)	2060	2221.48	1898.52	-0.227207	0.362957	-0.62599	0.531321	0.688622
Flagellar motor switch protein FliG	2051.3	2222.41	1880.19	-0.240966	0.297045	-0.811212	0.417244	0.593533
Tryptophanase (EC 4.1.99.1)	2039.21	1226.57	2851.84	1.21758	0.368011	3.30856	0.000937783	0.00533388
Seryl-tRNA synthetase (EC 6.1.1.11)	2035.54	1779.24	2291.84	0.365352	0.20737	1.76183	0.0780974	0.191438
Cysteine synthase (EC 2.5.1.47)	2018.42	1795.46	2241.38	0.31978	0.289999	1.10269	0.27016	0.451799
Rod shape-determining protein MreB	2011.48	1510.47	2512.49	0.733946	0.371324	1.97657	0.0480905	0.132589
SSU ribosomal protein S17p (S11e)	2004.08	2214.07	1794.09	-0.303153	0.461322	-0.657139	0.511092	0.674961
PTS system, fructose- and mannose-inducible IIB component (EC 2.7.1.69)	1992.61	3976.67	8.5425	-8.8314	0.850348	-10.3856	2.88244e-25	9.37014e-23
Uridine kinase (EC 2.7.1.48)	1987.75	1727.95	2247.55	0.379157	0.336361	1.12723	0.259644	0.440488
Flagellar motor switch protein FliN	1978.34	2289.89	1666.8	-0.458018	0.350858	-1.30542	0.191748	0.359986
Peptide chain release factor 2	1962.17	1985.83	1938.52	-0.0349496	0.214454	-0.16297	0.870542	0.929253
Cytoplasmic axial filament protein CafA and Ribonuclease G (EC 3.1.4.-)	1961.53	1105.86	2817.21	1.34927	0.265417	5.08359	3.70364e-07	4.96876e-06
UDP-N-acetylmuramoylalanyl-D-glutamyl-2,6-diaminopimelate--D-alanyl-D-alanine ligase (EC 6.3.2.10)	1958.21	1074.32	2842.1	1.40325	0.346468	4.05017	5.11805e-05	0.000427449
Chemotaxis regulator - transmits chemoreceptor signals to flagelllar motor components CheY	1950.67	2214.19	1687.15	-0.392324	0.291334	-1.34665	0.178094	0.342726
Putative glycogen debranching enzyme, archaeal type, TIGR01561	1943.17	977.884	2908.45	1.57199	0.265554	5.91968	3.22578e-09	6.61754e-08
Flagellar hook-length control protein FliK	1938.35	1163.56	2713.15	1.22094	0.315781	3.86642	0.000110444	0.000845538
Transketolase (EC 2.2.1.1)	1937.87	1163.54	2712.2	1.22113	0.380853	3.20631	0.00134449	0.00730313
LSU ribosomal protein L27p	1935.14	2126.22	1744.05	-0.285658	0.416619	-0.685657	0.492929	0.658381
L-threonine 3-dehydrogenase (EC 1.1.1.103)	1924.16	2144.73	1703.6	-0.331941	0.364817	-0.909884	0.362884	0.546135
LSU ribosomal protein L29p (L35e)	1908.32	1960.99	1855.65	-0.0793944	0.386331	-0.205509	0.837174	0.910112
Alcohol dehydrogenase (EC 1.1.1.1)	1907.34	2169.74	1644.94	-0.399091	0.235828	-1.6923	0.0905896	0.213158
Glycine/sarcosine/betaine reductase component C chain 1	1907.29	2606.72	1207.86	-1.10954	0.965158	-1.1496	0.250309	0.42913
SSU ribosomal protein S15p (S13e)	1905.69	1709.08	2102.3	0.298835	0.359686	0.830821	0.406075	0.583698
Cell division protein FtsA	1900.15	1805.36	1994.94	0.143684	0.317081	0.453145	0.650444	0.784245
GTP-binding protein TypA/BipA	1897.15	1620.07	2174.24	0.4245	0.466532	0.909905	0.362872	0.546135
Carbon monoxide dehydrogenase CooS subunit (EC 1.2.99.2)	1895.35	2643.58	1147.11	-1.20423	0.750581	-1.60439	0.108628	0.241611
Thioredoxin	1891.11	1757.65	2024.56	0.204038	0.431472	0.472888	0.636293	0.773766
Aldose 1-epimerase (EC 5.1.3.3)	1884.28	806.374	2962.19	1.8772	0.30573	6.14006	8.24902e-10	1.9807e-08
Flagellin	1877.95	2825.97	929.918	-1.6036	0.831027	-1.92966	0.0536494	0.144501
Phosphocarrier protein of PTS system	1869.56	2975.97	763.142	-1.96347	0.649292	-3.02401	0.00249446	0.0120613
FIG000859: hypothetical protein	1867.34	1816.59	1918.1	0.0786331	0.354547	0.221785	0.824482	0.901257
RNA polymerase sigma-54 factor RpoN	1855.4	807.682	2903.13	1.84564	0.557597	3.30999	0.000932979	0.0053137
Oligopeptide transport system permease protein OppC (TC 3.A.1.5.1)	1833.57	2450.21	1216.93	-1.00936	0.707368	-1.42692	0.153603	0.307642
ATP synthase delta chain (EC 3.6.3.14)	1829.85	1818.51	1841.18	0.0174122	0.33393	0.0521432	0.958415	0.976877
SSU ribosomal protein S16p	1828.23	1918.64	1737.82	-0.142606	0.325719	-0.437818	0.661518	0.792621
Ornithine carbamoyltransferase (EC 2.1.3.3)	1824.31	2306.63	1341.99	-0.781027	0.340248	-2.29547	0.0217064	0.0720591
UDP-N-acetylmuramate--alanine ligase (EC 6.3.2.8)	1799.9	1974.24	1625.57	-0.280678	0.282073	-0.995056	0.319709	0.501518
DNA ligase (EC 6.5.1.2)	1797.88	1890.5	1705.27	-0.149108	0.246242	-0.605534	0.544824	0.700125
Flagellar biosynthesis protein FlhA	1797.32	1931.86	1662.77	-0.216177	0.294138	-0.73495	0.46237	0.631741
Aspartokinase (EC 2.7.2.4)	1792.89	1638.68	1947.09	0.248405	0.306946	0.809278	0.418355	0.594086
Aspartyl-tRNA synthetase (EC 6.1.1.12)	1792.11	1766.59	1817.64	0.0412632	0.283871	0.145359	0.884428	0.937444
Chorismate synthase (EC 4.2.3.5)	1787.38	1047.41	2527.35	1.27036	0.27559	4.60962	4.03414e-06	4.27275e-05
Glycine dehydrogenase [decarboxylating] (glycine cleavage system P protein) (EC 1.4.4.2)	1786.34	261.541	3311.14	3.66033	0.301233	12.1511	5.65736e-34	3.98467e-31
ATP synthase epsilon chain (EC 3.6.3.14)	1775.9	2493.03	1058.77	-1.23617	0.317932	-3.88817	0.000101003	0.0007789
Transcription elongation factor GreA	1772.57	1664.92	1880.22	0.175483	0.276475	0.634716	0.525613	0.683979
Dipeptidyl carboxypeptidase Dcp (EC 3.4.15.5)	1764.44	1651.64	1877.24	0.184914	0.318254	0.581028	0.561222	0.714374
V-type ATP synthase subunit C (EC 3.6.3.14)	1759.72	1564.32	1955.13	0.321679	0.438395	0.733764	0.463092	0.632524
Ribose ABC transport system, ATP-binding protein RbsA (TC 3.A.1.2.1)	1758.31	1573.59	1943.04	0.304172	0.51658	0.588818	0.555983	0.710619
Dihydrodipicolinate synthase (EC 4.2.1.52)	1750.15	1691.37	1808.93	0.0964918	0.203598	0.473934	0.635547	0.773766
Maltodextrin glucosidase (EC 3.2.1.20)	1749.7	1115.62	2383.77	1.09455	0.352081	3.1088	0.00187852	0.00960104
Hydrolase (HAD superfamily) in cluster with DUF1447	1742.33	2722.53	762.127	-1.83616	0.427155	-4.29858	1.71898e-05	0.000159307
5-methyltetrahydrofolate--homocysteine methyltransferase (EC 2.1.1.13)	1736.58	1557.77	1915.39	0.297656	0.243874	1.22053	0.222263	0.398755
Alpha-L-fucosidase (EC 3.2.1.51)	1734.25	1493.61	1974.88	0.402646	0.329925	1.22042	0.222307	0.398755
Aspartate-semialdehyde dehydrogenase (EC 1.2.1.11)	1729.8	1661.25	1798.35	0.114054	0.326239	0.349601	0.726638	0.836468
3-isopropylmalate dehydratase large subunit (EC 4.2.1.33)	1716.6	1487.97	1945.22	0.385819	0.348939	1.10569	0.268861	0.450339
ATP synthase A chain (EC 3.6.3.14)	1707.25	2345.44	1069.07	-1.13328	0.304975	-3.71598	0.00020242	0.00143048
Choline binding protein A	1701.11	1786.89	1615.34	-0.145309	0.708989	-0.204952	0.83761	0.910192
Neopullulanase (EC 3.2.1.135)	1694.79	1875.83	1513.74	-0.310116	0.299905	-1.03405	0.301113	0.486278
Rubredoxin	1693.23	2749.51	636.945	-2.1097	0.292602	-7.21011	5.59065e-13	2.65462e-11
Glycerophosphoryl diester phosphodiesterase (EC 3.1.4.46)	1686.59	242.884	3130.29	3.68788	0.828177	4.45301	8.46739e-06	8.38014e-05
LSU ribosomal protein L31p	1685.21	1333.18	2037.24	0.611647	0.394376	1.55092	0.12092	0.259923
3-oxoacyl-[acyl-carrier-protein] synthase, KASIII (EC 2.3.1.41)	1682.61	1297.93	2067.28	0.671454	0.339705	1.97658	0.0480894	0.132589
DNA repair protein RecN	1681.9	1433.66	1930.13	0.428681	0.283708	1.51099	0.13079	0.275258
Dissimilatory sulfite reductase (desulfoviridin), alpha and beta subunits	1674.65	2374.29	975.015	-1.28385	0.778076	-1.65003	0.098937	0.227122
Citrate synthase (si) (EC 2.3.3.1)	1672.88	1786.35	1559.41	-0.196283	0.339173	-0.57871	0.562785	0.715718
Cell division protein FtsW	1668.53	1352.49	1984.57	0.552658	0.275122	2.00877	0.044561	0.125293
UDP-N-acetylmuramoylalanine--D-glutamate ligase (EC 6.3.2.9)	1668.34	1842.53	1494.15	-0.302639	0.182749	-1.65603	0.0977154	0.225038
DNA topoisomerase III (EC 5.99.1.2)	1664.47	1853.22	1475.72	-0.32869	0.337544	-0.973768	0.330172	0.512119
Transcription accessory protein (S1 RNA-binding domain)	1643.4	1665.86	1620.95	-0.0396017	0.283743	-0.139569	0.889	0.939934
Transcription-repair coupling factor	1638.12	1323.04	1953.21	0.561749	0.364883	1.53953	0.123674	0.264365
ATP-dependent Clp protease proteolytic subunit (EC 3.4.21.92)	1635.37	1511.47	1759.26	0.219043	0.336956	0.650064	0.515651	0.677804
Threonine synthase (EC 4.2.3.1)	1635.02	1589.23	1680.8	0.0800763	0.240982	0.332292	0.739669	0.845736
1-hydroxy-2-methyl-2-(E)-butenyl 4-diphosphate synthase (EC 1.17.7.1)	1629.71	1080.99	2178.44	1.01064	0.332686	3.03781	0.00238301	0.0116693
Holliday junction DNA helicase RuvB	1628.55	1334.07	1923.02	0.527314	0.218823	2.40977	0.0159626	0.055889
FKBP-type peptidyl-prolyl cis-trans isomerase fklB (EC 5.2.1.8)	1626.46	546.625	2706.29	2.30785	0.391844	5.8897	3.86887e-09	7.74874e-08
Ribose ABC transporter, periplasmic ribose-binding protein RbsB (TC 3.A.1.2.1)	1625.16	2572.76	677.57	-1.92462	0.578811	-3.32513	0.000883762	0.00506754
Methylenetetrahydrofolate dehydrogenase (NADP+) (EC 1.5.1.5)	1622.09	1931.76	1312.42	-0.557618	0.18275	-3.05127	0.00227878	0.0112109
Proline racemase (EC 5.1.1.4)	1617.33	2910.18	324.486	-3.16466	1.13258	-2.7942	0.00520281	0.022531
Polygalacturonase (EC 3.2.1.15)	1616.22	161.969	3070.47	4.24653	0.463181	9.16817	4.81106e-20	8.13261e-18
Glutamine amidotransferase chain of NAD synthetase	1615.93	1702.94	1528.93	-0.155803	0.192139	-0.810883	0.417433	0.593564
Phosphopantothenoylcysteine decarboxylase (EC 4.1.1.36)	1612.42	1362.85	1861.99	0.449575	0.344932	1.30337	0.192448	0.360621
Helicase PriA essential for oriC/DnaA-independent DNA replication	1610.74	1431.16	1790.32	0.322796	0.329084	0.980893	0.326645	0.508998
2-dehydro-3-deoxygluconate kinase (EC 2.7.1.45)	1608.03	2069.86	1146.21	-0.853421	0.264708	-3.22401	0.00126411	0.00691985
2-isopropylmalate synthase (EC 2.3.3.13)	1603.92	1776.54	1431.31	-0.312386	0.387715	-0.805712	0.420409	0.595132
Alanine racemase (EC 5.1.1.1)	1599.77	1541.9	1657.64	0.104308	0.378732	0.275413	0.782999	0.875266
Phosphoribosylaminoimidazole-succinocarboxamide synthase (EC 6.3.2.6)	1590.55	1403.45	1777.66	0.340833	0.330245	1.03206	0.302043	0.486442
SSU ribosomal protein S18p	1590.13	1568.55	1611.7	0.0394695	0.377764	0.104482	0.916787	0.955212
GTP-binding protein EngA	1587.68	2006.92	1168.44	-0.780119	0.257651	-3.02782	0.00246327	0.0119378
Outer membrane protein A precursor	1581.99	425.421	2738.56	2.68644	0.420041	6.39566	1.59853e-10	4.44434e-09
DNA-binding protein HBsu	1578.3	1874.6	1282	-0.548083	0.483703	-1.1331	0.257173	0.437024
Peptide chain release factor 1	1578.08	1483.86	1672.29	0.172378	0.427217	0.403491	0.686587	0.809575
LSU ribosomal protein L35p	1571.35	1494.33	1648.38	0.141771	0.376118	0.376932	0.706224	0.821295
UDP-N-acetylglucosamine 2-epimerase (EC 5.1.3.14)	1570.32	963.552	2177.09	1.17587	0.314138	3.74316	0.000181724	0.00131052
Galactose/methyl galactoside ABC transport system, permease protein MglC (TC 3.A.1.2.3)	1567.29	1853.62	1280.96	-0.532931	0.714369	-0.746016	0.455658	0.625401
DNA mismatch repair protein MutL	1560.29	1106.78	2013.79	0.86324	0.352916	2.44602	0.0144443	0.05173
Glycerol-3-phosphate dehydrogenase (EC 1.1.5.3)	1555.89	1913.77	1198.01	-0.675345	0.497137	-1.35847	0.174315	0.33807
Sucrose phosphorylase (EC 2.4.1.7)	1550.48	918.224	2182.74	1.24909	0.748739	1.66826	NA	NA
Sodium/glutamate symport protein	1548.52	637.402	2459.64	1.94819	0.762507	2.55499	NA	NA
Lacto-N-biose phosphorylase (EC 2.4.1.211)	1537.96	2241.72	834.197	-1.42574	0.481425	-2.96151	0.00306138	0.014343
Putative activity regulator of membrane protease YbbK	1537.81	2571.12	504.5	-2.348	0.363926	-6.45187	1.1048e-10	3.21993e-09
Choline-sulfatase (EC 3.1.6.6)	1536.42	1837.41	1235.42	-0.572955	0.324035	-1.76819	0.0770292	0.189039
Glutamine synthetase type I (EC 6.3.1.2)	1533.67	1633.11	1434.24	-0.186556	0.200733	-0.929372	0.352697	0.535957
Dihydrolipoamide dehydrogenase (EC 1.8.1.4)	1533.36	1250	1816.71	0.539053	0.308171	1.7492	0.0802566	0.195371
Glycine/sarcosine/betaine reductase component C chain 2	1533.23	2020.68	1045.78	-0.950037	1.08112	-0.878756	0.379534	0.561593
Single-stranded-DNA-specific exonuclease RecJ (EC 3.1.-.-)	1531.13	1185.41	1876.86	0.662814	0.322972	2.05223	0.0401472	0.114947
UDP-glucose dehydrogenase (EC 1.1.1.22)	1530.62	1208.72	1852.53	0.616051	0.323131	1.90651	0.0565846	0.150583
Urocanate hydratase (EC 4.2.1.49)	1525.99	1413.99	1637.99	0.213068	0.275918	0.772212	0.439989	0.611441
N-acetylmuramoyl-L-alanine amidase (EC 3.5.1.28)	1522.95	1589.26	1456.63	-0.125943	0.298497	-0.421925	0.673079	0.800034
Deoxyribose-phosphate aldolase (EC 4.1.2.4)	1517.59	1895.47	1139.71	-0.733264	0.235787	-3.10986	0.00187175	0.00959954
Fumarate hydratase class I, aerobic (EC 4.2.1.2)	1499.79	1476.38	1523.2	0.0446312	0.303837	0.146892	0.883217	0.937094
Fumarate hydratase class I, anaerobic (EC 4.2.1.2)	1495.41	583.978	2406.85	2.04354	0.377289	5.41639	6.0816e-08	9.52861e-07
Cold-shock DEAD-box protein A	1489.13	1170.5	1807.77	0.627598	0.363834	1.72496	0.0845351	0.202635
Sodium/glycine symporter GlyP	1488.04	2129.67	846.424	-1.33081	0.598225	-2.2246	0.026108	0.0827081
LSU ribosomal protein L28p	1486.29	1569.94	1402.64	-0.162233	0.519928	-0.312029	0.755018	0.856106
5,10-methylenetetrahydrofolate reductase (EC 1.5.1.20)	1478.28	1708.17	1248.39	-0.451719	0.298206	-1.51479	0.129826	0.273502
Dihydroorotate dehydrogenase electron transfer subunit (EC 1.3.3.1)	1473.6	1501.83	1445.37	-0.0552014	0.357067	-0.154597	0.877139	0.933488
GTP-binding protein HflX	1472.9	1030.22	1915.57	0.894919	0.389136	2.29976	0.021462	0.0714161
Dipeptide-binding ABC transporter, periplasmic substrate-binding component (TC 3.A.1.5.2)	1468.34	1264.1	1672.57	0.404509	0.447386	0.904159	0.365911	0.547613
ATP-dependent Clp protease, ATP-binding subunit ClpC	1467.69	1594.42	1340.97	-0.250104	0.276689	-0.903919	0.366038	0.547613
Multiple sugar ABC transporter, membrane-spanning permease protein MsmG	1463.04	2170.63	755.456	-1.5224	0.705152	-2.15896	0.0308529	0.0935997
Fructose-bisphosphate aldolase class I (EC 4.1.2.13)	1462.11	2761.82	162.402	-4.09248	0.687643	-5.95146	2.65763e-09	5.55997e-08
1-deoxy-D-xylulose 5-phosphate reductoisomerase (EC 1.1.1.267)	1462.04	1084.48	1839.6	0.762204	0.362956	2.09999	0.0357299	0.104785
Sporulation initiation inhibitor protein Soj	1459.75	1273.24	1646.27	0.370186	0.247012	1.49866	0.133963	0.279685
Enoyl-[acyl-carrier-protein] reductase [FMN] (EC 1.3.1.9)	1455.7	952.384	1959.01	1.04034	0.49065	2.12033	0.0339783	0.100555
Cysteine desulfurase (EC 2.8.1.7)	1453.74	1699.76	1207.71	-0.493352	0.23118	-2.13406	0.0328379	0.0978652
Heat shock protein 60 family co-chaperone GroES	1453.33	1472.76	1433.9	-0.0386453	0.558423	-0.0692043	0.944827	0.96956
predicted xylose isomerase	1451.77	1924.76	978.786	-0.975525	0.630748	-1.54662	0.121956	0.261484
Nucleoside diphosphate kinase (EC 2.7.4.6)	1450.37	492.452	2408.28	2.28998	0.424561	5.39376	6.89968e-08	1.07199e-06
Argininosuccinate synthase (EC 6.3.4.5)	1448.64	1255.08	1642.21	0.387942	0.449144	0.863736	0.387733	0.569538
Glutamyl-tRNA(Gln) synthetase (EC 6.1.1.24)	1446.75	1821.35	1072.15	-0.764126	0.245799	-3.10874	0.00187886	0.00960104
Recombination inhibitory protein MutS2	1441.87	1681.19	1202.55	-0.483136	0.280714	-1.7211	0.0852334	0.203962
Excinuclease ABC subunit B	1440.06	1669.28	1210.83	-0.463564	0.295718	-1.56759	0.116977	0.252992
Signal peptidase I (EC 3.4.21.89)	1432.4	1458.71	1406.09	-0.0529159	0.260663	-0.203005	0.839131	0.910991
ATP-dependent DNA helicase RecG (EC 3.6.1.-)	1432.12	1506.69	1357.54	-0.150603	0.239455	-0.628942	0.529387	0.687029
CO dehydrogenase accessory protein CooC (nickel insertion)	1431.58	2007.64	855.523	-1.2305	0.747023	-1.64721	0.0995149	0.227817
Type I restriction-modification system, DNA-methyltransferase subunit M (EC 2.1.1.72)	1422.8	1102.67	1742.92	0.660305	0.325376	2.02936	0.0424218	0.120238
Acetyl-CoA:acetoacetyl-CoA transferase, alpha subunit (EC 2.8.3.8)	1418.92	2281.96	555.872	-2.03776	0.647461	-3.14732	0.00164776	0.00858622
Translation elongation factor LepA	1415.87	1478.31	1353.42	-0.127078	0.286486	-0.443575	0.65735	0.789866
Alpha-mannosidase (EC 3.2.1.24)	1412.29	1737.42	1087.17	-0.67697	0.420135	-1.61132	0.107111	0.239244
V-type ATP synthase subunit K (EC 3.6.3.14)	1405.13	1179.64	1630.62	0.467283	0.399195	1.17056	0.241775	0.421664
RecD-like DNA helicase YrrC	1404.12	1683.45	1124.79	-0.580709	0.209488	-2.77204	0.00557062	0.0237554
Alpha-N-acetylglucosaminidase (EC 3.2.1.50)	1403.2	499.998	2306.4	2.20491	0.487	4.52753	5.96764e-06	6.10636e-05
Outer membrane protein H precursor	1398.25	412.532	2383.97	2.53095	0.328921	7.69471	1.41819e-14	9.29607e-13
tRNA-i(6)A37 methylthiotransferase	1394.5	1082.92	1706.08	0.655676	0.332426	1.97239	0.0485646	0.133383
Chromosome partition protein smc	1392.69	1439.17	1346.2	-0.0968272	0.392437	-0.246733	0.805115	0.889288
D-alanine--D-alanine ligase (EC 6.3.2.4)	1389.32	1265.96	1512.68	0.256856	0.300521	0.854701	0.392717	0.573271
Xanthine/uracil/thiamine/ascorbate permease family protein	1378.66	2060.36	696.956	-1.56399	0.299103	-5.22892	1.705e-07	2.51056e-06
Signal peptidase-like protein	1376.94	1339.48	1414.41	0.0778052	0.226073	0.34416	0.730726	0.839371
Beta-lactamase (EC 3.5.2.6)	1376.65	391.54	2361.76	2.59236	0.40666	6.37475	1.83264e-10	4.96457e-09
Aconitate hydratase (EC 4.2.1.3)	1376.27	329.316	2423.23	2.87892	0.590205	4.87782	1.07262e-06	1.26265e-05
Orotidine 5'-phosphate decarboxylase (EC 4.1.1.23)	1355.4	1592.25	1118.55	-0.509341	0.338938	-1.50276	0.132901	0.278178
2-C-methyl-D-erythritol 4-phosphate cytidylyltransferase (EC 2.7.7.60)	1347.64	1049.16	1646.12	0.649492	0.400746	1.62071	0.10508	0.236585
S-adenosylmethionine:tRNA ribosyltransferase-isomerase (EC 5.-.-.-)	1347.18	1170.4	1523.96	0.380845	0.270234	1.40931	0.158742	0.314951
Exodeoxyribonuclease VII large subunit (EC 3.1.11.6)	1343.83	1687.29	1000.37	-0.754254	0.229141	-3.29166	0.000995963	0.00561941
Galactose-1-phosphate uridylyltransferase (EC 2.7.7.10)	1342.97	1511.39	1174.55	-0.363588	0.380277	-0.956115	0.339014	0.521162
Electron transport complex protein RnfB	1341.99	1461.82	1222.16	-0.258032	0.238641	-1.08126	0.279583	0.46117
Maltose/maltodextrin ABC transporter, substrate binding periplasmic protein MalE	1339.06	1264.27	1413.85	0.160858	0.505585	0.318162	0.750362	0.854034
Oligopeptide transport system permease protein OppB (TC 3.A.1.5.1)	1336.5	1614.41	1058.59	-0.608572	0.543685	-1.11935	0.262992	0.444207
Octaprenyl-diphosphate synthase (EC 2.5.1.-)	1331.7	1314.19	1349.2	0.0373977	0.261984	0.142748	0.886489	0.939158
UDP-N-acetylglucosamine--N-acetylmuramyl-(pentapeptide) pyrophosphoryl-undecaprenol N-acetylglucosamine transferase (EC 2.4.1.227)	1331.67	1304.93	1358.41	0.0580843	0.255582	0.227263	0.82022	0.898457
Septum site-determining protein MinD	1323.89	1152.47	1495.32	0.375686	0.372234	1.00927	0.312843	0.496088
Flagellar basal-body rod protein FlgG	1321.71	1771.49	871.922	-1.02225	0.330722	-3.09098	0.00199499	0.0100788
Catabolite control protein A	1320.1	2279.07	361.134	-2.65746	0.487525	-5.45093	5.01062e-08	8.14418e-07
Proline dehydrogenase (EC 1.5.99.8) (Proline oxidase)	1317.83	86.9882	2548.68	4.87383	0.494479	9.8565	6.42509e-23	1.81016e-20
GTP-binding and nucleic acid-binding protein YchF	1315.68	1378.33	1253.04	-0.138139	0.255602	-0.540448	0.588888	0.737157
Flagellar motor switch protein FliM	1311.72	1578.83	1044.61	-0.595985	0.362852	-1.6425	0.100486	0.228924
Histidine ammonia-lyase (EC 4.3.1.3)	1311.5	994.902	1628.1	0.710847	0.263799	2.69465	0.00704627	0.0287984
Ribonucleotide reductase of class II (coenzyme B12-dependent) (EC 1.17.4.1)	1309.77	451.382	2168.17	2.26381	0.238646	9.48603	2.3999e-21	5.5515e-19
MotA/TolQ/ExbB proton channel family protein	1305.15	1141.31	1468.99	0.364379	0.306858	1.18745	0.235049	0.413193
Alpha-amylase (Neopullulanase) SusA (EC 3.2.1.135)	1300.12	84.9601	2515.27	4.88943	0.521201	9.38109	6.52956e-21	1.314e-18
Phosphate:acyl-ACP acyltransferase PlsX	1296.3	1221.97	1370.63	0.16528	0.350369	0.471733	0.637117	0.77414
Protein YicC	1294.56	1012.93	1576.19	0.637243	0.243498	2.61704	0.00886972	0.0348683
Ribosome hibernation protein YhbH	1288.25	478.034	2098.46	2.13338	0.29891	7.1372	9.52519e-13	4.28228e-11
Xanthine dehydrogenase, molybdenum binding subunit (EC 1.17.1.4)	1274.9	1260.47	1289.32	0.0329002	0.589812	0.0557807	0.955516	0.97513
Glucosamine--fructose-6-phosphate aminotransferase [isomerizing] (EC 2.6.1.16)	1274.16	1239.36	1308.96	0.078555	0.345161	0.227589	0.819966	0.898457
Phosphoesterase, DHH family protein	1271.89	1700.14	843.645	-1.01	0.264475	-3.81887	0.000134065	0.000995709
RNA methyltransferase, TrmA family	1270.49	1809.76	731.212	-1.30752	0.343109	-3.81078	0.000138527	0.00102399
Glycosyl transferase, group 2 family protein	1269.58	1539.66	999.501	-0.623202	0.409182	-1.52304	0.127748	0.270472
LSU ribosomal protein L30p (L7e)	1263.43	1179.29	1347.56	0.192525	0.387567	0.496752	0.619364	0.761989
prolyl oligopeptidase family protein	1261.97	492.646	2031.3	2.04436	0.264861	7.71861	1.17607e-14	8.01626e-13
Phosphoribosylaminoimidazolecarboxamide formyltransferase (EC 2.1.2.3)	1260.89	272.767	2249.01	3.04412	0.386111	7.88405	3.1693e-15	2.48027e-13
Electron transport complex protein RnfD	1260.79	1459.97	1061.6	-0.45893	0.388754	-1.18051	0.237796	0.416635
Biopolymer transport protein ExbD/TolR	1260.19	901.498	1618.89	0.844774	0.306922	2.7524	0.00591597	0.0248765
NADH dehydrogenase (EC 1.6.99.3)	1259.89	1226.97	1292.81	0.0751906	0.38489	0.195356	0.845114	0.91435
GTP-binding protein Era	1254.82	1601.61	908.019	-0.818649	0.223152	-3.66856	0.000243916	0.00167881
N-acetylglutamate synthase (EC 2.3.1.1)	1247.89	1052.18	1443.6	0.456474	0.41114	1.11026	0.266885	0.448274
Adenosylmethionine-8-amino-7-oxononanoate aminotransferase (EC 2.6.1.62)	1246.12	2140.89	351.346	-2.60656	0.66929	-3.89451	9.83955e-05	0.000761574
Integron integrase IntIPac	1244.07	196.337	2291.8	3.54512	0.548294	6.46572	1.00816e-10	2.95866e-09
Flagellar motor rotation protein MotA	1242.26	1442.3	1042.23	-0.467952	0.315969	-1.48101	0.138605	0.285868
Acetyl-CoA synthase corrinoid iron-sulfur protein, large subunit	1239.84	1689.77	789.918	-1.09676	0.793869	-1.38154	0.167113	0.327831
LSU ribosomal protein L9p	1237.36	1067.83	1406.89	0.397991	0.217158	1.83272	0.0668435	0.16976
Potassium uptake protein TrkH	1226.41	1926.79	526.039	-1.87335	0.387621	-4.83293	1.34537e-06	1.55342e-05
Putrescine transport ATP-binding protein PotA (TC 3.A.1.11.1)	1224.12	904.873	1543.37	0.770455	0.489447	1.57413	0.115456	0.251375
Melibiose carrier protein, Na+/melibiose symporter	1222.92	1025.9	1419.93	0.468998	0.967082	0.484962	0.627703	0.767896
Tyrosyl-tRNA synthetase (EC 6.1.1.1)	1218.88	1093.3	1344.46	0.297995	0.317432	0.938769	0.347849	0.530498
Ribosomal RNA large subunit methyltransferase N (EC 2.1.1.-)	1215.58	1047.2	1383.95	0.401941	0.260049	1.54563	0.122193	0.26186
Carbamate kinase (EC 2.7.2.2)	1215.07	1813.79	616.362	-1.55661	0.439337	-3.54309	0.000395463	0.00250731
Serine/threonine protein kinase PrkC, regulator of stationary phase	1214.22	1320.96	1107.48	-0.25332	0.217324	-1.16563	0.243764	0.422885
Sugar diacid utilization regulator SdaR	1213.96	1588.69	839.235	-0.920494	0.436666	-2.10801	0.0350305	0.103163
N-acetylmannosamine-6-phosphate 2-epimerase (EC 5.1.3.9)	1209.35	2057.8	360.909	-2.51049	0.726304	-3.45653	0.000547187	0.00334647
Ribosomal large subunit pseudouridine synthase B (EC 4.2.1.70)	1209.27	893.057	1525.48	0.772567	0.302836	2.55111	0.0107381	0.040699
Histidyl-tRNA synthetase (EC 6.1.1.21)	1207.72	1117.78	1297.66	0.214969	0.255094	0.842707	0.399392	0.578222
Homoserine dehydrogenase (EC 1.1.1.3)	1204.77	1198.31	1211.22	0.015135	0.263923	0.0573463	0.954269	0.974328
Ribosome protection-type tetracycline resistance related proteins, group 2	1200.01	1251.56	1148.45	-0.124169	0.502494	-0.247106	0.804826	0.889201
Aminomethyltransferase (glycine cleavage system T protein) (EC 2.1.2.10)	1197.22	892.649	1501.8	0.751262	0.297995	2.52105	0.0117004	0.0437188
Nicotinate phosphoribosyltransferase (EC 2.4.2.11)	1193.77	1294.95	1092.58	-0.245276	0.240389	-1.02033	0.307571	0.491416
TldD protein, part of proposed TldE/TldD proteolytic complex (PMID 12029038)	1193.01	1227.94	1158.08	-0.0846815	0.25621	-0.330516	0.74101	0.845896
Phytochrome, two-component sensor histidine kinase (EC 2.7.3.-)	1192.65	1171.57	1213.72	0.0506806	0.326823	0.15507	0.876766	0.933488
ABC-type multidrug transport system, ATPase component	1190.76	1324.87	1056.66	-0.326163	0.37331	-0.873706	0.382279	0.564676
Orotate phosphoribosyltransferase (EC 2.4.2.10)	1185.46	1195.1	1175.82	-0.0238647	0.295316	-0.0808107	0.935593	0.965994
Lysine 2,3-aminomutase (EC 5.4.3.2)	1184.25	1141.25	1227.26	0.105342	0.615525	0.171142	0.864112	0.925715
Macrolide export ATP-binding/permease protein MacB (EC 3.6.3.-)	1184.19	849.4	1518.97	0.838267	0.454585	1.84403	0.0651793	0.166635
Sarcosine oxidase alpha subunit (EC 1.5.3.1)	1174.28	1498.57	849.986	-0.817517	0.548514	-1.49042	0.136113	0.282522
L-aspartate oxidase (EC 1.4.3.16)	1173.04	1098.98	1247.1	0.181764	0.316914	0.573542	0.566278	0.719348
Protein of unknown function identified by role in sporulation (SpoVG)	1170.58	1690.8	650.361	-1.37823	0.801917	-1.71867	0.0856753	0.204787
Thymidylate synthase (EC 2.1.1.45)	1168.54	1664.86	672.212	-1.30938	0.343281	-3.8143	0.000136569	0.00101253
Diaminopimelate decarboxylase (EC 4.1.1.20)	1164.66	1172.16	1157.15	-0.0182181	0.191811	-0.0949794	0.924331	0.960102
DNA repair protein RadA	1163.62	1218.64	1108.6	-0.136236	0.431738	-0.315553	0.752342	0.855047
Transcription regulator [contains diacylglycerol kinase catalytic domain]	1163.06	1081.32	1244.81	0.202853	0.348176	0.582616	0.560152	0.713658
Tryptophanyl-tRNA synthetase (EC 6.1.1.2)	1161.07	1136.74	1185.4	0.0609411	0.210963	0.288871	0.77268	0.869368
Quinolinate phosphoribosyltransferase [decarboxylating] (EC 2.4.2.19)	1160.05	500.614	1819.49	1.86105	0.428776	4.34039	1.42229e-05	0.000134165
Flagellar basal-body rod protein FlgC	1158.84	1123.28	1194.4	0.0884181	0.48211	0.183398	0.854486	0.919296
Dihydroorotate dehydrogenase, catalytic subunit (EC 1.3.3.1)	1158.67	1427.48	889.856	-0.681373	0.335492	-2.03097	0.0422584	0.120016
Manganese-dependent inorganic pyrophosphatase (EC 3.6.1.1)	1158.45	1272.89	1044.01	-0.286604	0.312497	-0.917142	0.359068	0.542879
RNA polymerase sigma-70 factor	1149.24	805.607	1492.87	0.889285	0.326216	2.72606	0.00640947	0.0267125
Phenylacetate-coenzyme A ligase (EC 6.2.1.30)	1145.93	1107.57	1184.3	0.0960036	0.251237	0.382124	0.702369	0.819495
HPr kinase/phosphorylase (EC 2.7.1.-) (EC 2.7.4.-)	1144.85	1642.66	647.036	-1.3433	0.297848	-4.51003	6.4819e-06	6.57368e-05
5-Enolpyruvylshikimate-3-phosphate synthase (EC 2.5.1.19)	1144.75	1097.13	1192.37	0.11949	0.286197	0.417511	0.676305	0.802534
Isocitrate dehydrogenase [NADP] (EC 1.1.1.42)	1140.53	907.342	1373.71	0.597672	0.318676	1.87549	0.060726	0.158412
Glucose-1-phosphate thymidylyltransferase (EC 2.7.7.24)	1138.29	1101.71	1174.86	0.0922323	0.217679	0.423707	0.67178	0.799476
Cysteine desulfurase (EC 2.8.1.7), SufS subfamily	1136.23	1875.53	396.924	-2.24226	0.315881	-7.09845	1.26165e-12	5.55261e-11
Malonyl CoA-acyl carrier protein transacylase (EC 2.3.1.39)	1133.32	791.989	1474.65	0.8968	0.414023	2.16606	0.0303063	0.092405
Isopentenyl-diphosphate delta-isomerase (EC 5.3.3.2)	1132.16	1692.81	571.518	-1.56776	0.389949	-4.02041	5.80963e-05	0.00048046
Replicative DNA helicase (EC 3.6.1.-) [SA14-24]	1124.49	1682.69	566.286	-1.57098	0.590112	-2.66217	0.00776391	0.0312479
Ribose ABC transport system, permease protein RbsC (TC 3.A.1.2.1)	1123.01	1221.35	1024.66	-0.25352	0.595425	-0.425781	0.670268	0.799027
Ribosomal large subunit pseudouridine synthase D (EC 4.2.1.70)	1119.84	1152.16	1087.51	-0.0836477	0.259353	-0.322525	0.747055	0.850958
Phosphoglycolate phosphatase (EC 3.1.3.18)	1119.81	1058.59	1181.02	0.157313	0.246156	0.63908	0.522771	0.682221
Poly(glycerol-phosphate) alpha-glucosyltransferase (EC 2.4.1.52)	1118.32	412.178	1824.46	2.14444	0.266234	8.05471	7.96701e-16	6.87114e-14
Signal recognition particle receptor protein FtsY (=alpha subunit) (TC 3.A.5.1.1)	1116.67	941.875	1291.46	0.454913	0.241657	1.88247	0.0597716	0.156599
putative esterase	1115.42	1024.97	1205.88	0.234702	0.628756	0.37328	NA	NA
Flagellar biosynthesis protein FliP	1111.71	1195.41	1028	-0.2174	0.430282	-0.505251	0.613383	0.75727
Stage 0 sporulation protein J	1104.54	1001.5	1207.59	0.269412	0.29413	0.91596	0.359688	0.54326
Deoxyguanosinetriphosphate triphosphohydrolase (EC 3.1.5.1)	1103.95	1340.37	867.532	-0.62734	0.404943	-1.54921	0.121332	0.260675
Alanine dehydrogenase (EC 1.4.1.1)	1096.27	1561.57	630.966	-1.30633	0.353903	-3.69122	0.000223184	0.00155127
Alpha-xylosidase (EC 3.2.1.-)	1083.36	573.53	1593.19	1.47391	0.317231	4.64618	3.38133e-06	3.6176e-05
Alkyl hydroperoxide reductase subunit C-like protein	1080.66	80.7015	2080.62	4.68895	0.52065	9.00596	2.13794e-19	3.22676e-17
ATPase component of general energizing module of ECF transporters	1080.14	1074.38	1085.91	0.014904	0.306357	0.0486493	0.961199	0.978801
Flagellar motor rotation protein MotB	1076.81	1275.71	877.911	-0.538927	0.367393	-1.4669	0.142404	0.292562
dTDP-4-dehydrorhamnose reductase (EC 1.1.1.133)	1074.21	1475.23	673.195	-1.13168	0.496134	-2.28099	0.0225489	0.074034
NAD-dependent protein deacetylase of SIR2 family	1073.55	1141.53	1005.57	-0.183459	0.25117	-0.730417	0.465135	0.634044
Topoisomerase IV subunit A (EC 5.99.1.-)	1067.36	822.969	1311.74	0.673095	0.273154	2.46415	0.0137337	0.0495277
Aspartyl-tRNA(Asn) synthetase (EC 6.1.1.23)	1066.83	636.363	1497.3	1.23417	0.516949	2.38741	0.0169676	0.0587267
Tyrosine-protein kinase Wzc (EC 2.7.10.2)	1065.21	335.891	1794.53	2.41847	0.259063	9.33549	1.00528e-20	1.93105e-18
Xylulose kinase (EC 2.7.1.17)	1063.38	1409.24	717.507	-0.973929	0.367535	-2.6499	0.00805164	0.0322218
Phenylalanyl-tRNA synthetase alpha chain (EC 6.1.1.20)	1060.5	1060.15	1060.84	0.000775224	0.338327	0.00229135	0.998172	0.998953
Trk system potassium uptake protein TrkA	1053.03	1152.18	953.884	-0.271769	0.197412	-1.37666	0.168618	0.329745
Pyruvate carboxyl transferase (EC 6.4.1.1)	1052.39	765.161	1339.61	0.807281	0.435239	1.8548	0.0636248	0.16395
Dimethyladenosine transferase (EC 2.1.1.-)	1050.23	1383.11	717.358	-0.947662	0.259797	-3.6477	0.000264601	0.00179199
Peptide chain release factor 3	1046.57	1042.83	1050.31	0.0112914	0.253617	0.0445214	0.964489	0.97932
MreB-like protein (Mbl protein)	1046.4	1429.26	663.549	-1.10684	0.595224	-1.85953	0.0629513	0.162811
Excinuclease ABC subunit C	1045.51	1117.92	973.094	-0.200747	0.276774	-0.72531	0.468262	0.636294
Ethanolamine utilization protein similar to PduL	1039.59	1374.51	704.661	-0.96346	0.697482	-1.38134	0.167174	0.327831
Outer membrane protein assembly factor YaeT precursor	1039.15	373.656	1704.65	2.1901	0.400513	5.46824	4.54531e-08	7.44515e-07
Positive regulator of CheA protein activity (CheW)	1038.18	1426.06	650.294	-1.13221	0.444779	-2.54556	0.0109101	0.0412399
Nucleoside triphosphate pyrophosphohydrolase MazG	1037.97	417.455	1658.49	1.99035	0.519361	3.8323	0.00012695	0.00095461
Biotin carboxylase of acetyl-CoA carboxylase (EC 6.3.4.14)	1029.41	519.904	1538.92	1.56547	0.558057	2.80521	0.00502837	0.0219071
Alpha-amylase (EC 3.2.1.1)	1027.9	638.117	1417.68	1.15113	0.230722	4.98928	6.06061e-07	7.69883e-06
Endonuclease IV (EC 3.1.21.2)	1025.55	1742.74	308.364	-2.49706	0.317079	-7.8752	3.40206e-15	2.61402e-13
Hypothetical protein possible functionally linked with Alanyl-tRNA synthetase	1023.34	1647.72	398.961	-2.04519	0.508377	-4.02298	5.74667e-05	0.000476185
Oligo-1,6-glucosidase (EC 3.2.1.10)	1019.28	1685.44	353.125	-2.25479	0.736938	-3.05968	0.00221577	0.0109647
UDP-N-acetylenolpyruvoylglucosamine reductase (EC 1.1.1.158)	1018.72	1212.83	824.616	-0.556981	0.233372	-2.38666	0.017002	0.0587974
Methionyl-tRNA formyltransferase (EC 2.1.2.9)	1018.58	862.485	1174.68	0.445763	0.260877	1.70871	0.0875054	0.207475
Glutamate formiminotransferase (EC 2.1.2.5)	1017.11	1024.43	1009.79	-0.019694	0.318759	-0.0617834	0.950735	0.971901
Translation initiation factor 1	1014.4	963.439	1065.37	0.145255	0.379547	0.382707	0.701937	0.819443
Flavodoxin	1012.62	1382.35	642.902	-1.1051	0.321766	-3.43447	0.000593712	0.00357957
Glycerol-3-phosphate dehydrogenase [NAD(P)+] (EC 1.1.1.94)	1002.03	807.045	1197.01	0.568599	0.314205	1.80964	0.0703513	0.177008
Threonine dehydratase (EC 4.3.1.19)	998.485	993.642	1003.33	0.0140723	0.365008	0.0385535	0.969246	0.982027
ABC transporter, predicted N-acetylneuraminate transport system permease protein 2	998.112	1086.16	910.066	-0.254598	0.512982	-0.496309	0.619676	0.762151
Mannose-1-phosphate guanylyltransferase (GDP) (EC 2.7.7.22)	997.986	620.363	1375.61	1.14777	0.317081	3.61979	0.00029484	0.00196219
Catabolite repression HPr-like protein Crh	993.581	689.6	1297.56	0.91207	0.56864	1.60395	0.108725	0.2417
PTS system, N-acetylgalactosamine-specific IIB component (EC 2.7.1.69)	989.673	1900.23	79.117	-4.58547	2.13178	-2.15101	0.0314756	0.0947406
Cell division protein FtsX	983.513	1351.37	615.661	-1.13287	0.296409	-3.82199	0.000132378	0.000986652
Dihydrodipicolinate reductase (EC 1.3.1.26)	980.974	855.133	1106.81	0.371158	0.235387	1.5768	0.114842	0.250166
Putative Holliday junction resolvase (EC 3.1.-.-)	980.704	1544.03	417.378	-1.88748	0.365216	-5.16813	2.36445e-07	3.34186e-06
Phospho-N-acetylmuramoyl-pentapeptide-transferase (EC 2.7.8.13)	980.314	932.329	1028.3	0.141082	0.25502	0.553219	0.580113	0.729631
ATP synthase C chain (EC 3.6.3.14)	976.974	1319.65	634.303	-1.05622	0.369839	-2.85588	0.00429173	0.0191116
Cob(II)alamin reductase	975.764	1487.66	463.865	-1.68064	0.782536	-2.14769	0.0317386	0.0954643
Imidazolonepropionase (EC 3.5.2.7)	974.251	641.495	1307.01	1.02724	0.28723	3.57638	0.000348388	0.00226158
Pyrroline-5-carboxylate reductase (EC 1.5.1.2)	968.748	1110.84	826.654	-0.427374	0.320829	-1.33209	0.182829	0.348034
Undecaprenyl pyrophosphate synthetase (EC 2.5.1.31)	968.533	807.373	1129.69	0.484431	0.304499	1.59091	0.11163	0.246214
LSU ribosomal protein L25p	967.553	587.775	1347.33	1.19749	0.351562	3.4062	0.000658736	0.00390437
Glycine dehydrogenase [decarboxylating] (glycine cleavage system P1 protein) (EC 1.4.4.2)	966.927	1664.44	269.418	-2.62478	0.508349	-5.16334	2.42581e-07	3.41715e-06
Gamma-glutamyl phosphate reductase (EC 1.2.1.41)	966.279	786.028	1146.53	0.544081	0.257769	2.11073	0.0347956	0.102543
Succinate dehydrogenase cytochrome b subunit	965.826	779.228	1152.42	0.565835	0.31387	1.80277	0.0714248	0.179028
Neuraminidase NanP	965.394	883.653	1047.13	0.244229	0.440007	0.555057	0.578855	0.728754
Glycine dehydrogenase [decarboxylating] (glycine cleavage system P2 protein) (EC 1.4.4.2)	964.422	1637.83	291.013	-2.49025	0.499489	-4.9856	6.17713e-07	7.79241e-06
(3R)-hydroxymyristoyl-[acyl carrier protein] dehydratase (EC 4.2.1.-)	961.982	543.863	1380.1	1.3431	0.349245	3.84571	0.000120202	0.000911597
Ribosomal RNA small subunit methyltransferase B (EC 2.1.1.-)	960.864	929.656	992.073	0.0942266	0.250661	0.375913	0.706982	0.821535
Adenosylhomocysteinase (EC 3.3.1.1)	960.593	575.195	1345.99	1.22571	0.318538	3.84792	0.000119123	0.000908686
Guanosine-3',5'-bis(diphosphate) 3'-pyrophosphohydrolase (EC 3.1.7.2)	958.845	579.137	1338.55	1.20877	0.265231	4.55742	5.17869e-06	5.364e-05
Argininosuccinate lyase (EC 4.3.2.1)	958.55	878.186	1038.91	0.242048	0.281995	0.858342	0.390704	0.571478
Low-specificity L-threonine aldolase (EC 4.1.2.5)	954.52	1454.62	454.421	-1.67825	0.468909	-3.57905	0.000344841	0.00224545
Formate dehydrogenase-O, major subunit (EC 1.2.1.2)	953.944	1240.21	667.677	-0.892253	0.502416	-1.77593	0.075745	0.186973
Fructose-1,6-bisphosphatase, Bacillus type (EC 3.1.3.11)	952.26	1166.74	737.78	-0.660342	0.419884	-1.57268	0.115793	0.251435
tRNA nucleotidyltransferase (EC 2.7.7.21) (EC 2.7.7.25)	951.106	1017.76	884.457	-0.202844	0.266777	-0.76035	0.447045	0.616986
Aspartate carbamoyltransferase (EC 2.1.3.2)	946.519	807.852	1085.18	0.426925	0.270426	1.57872	0.114401	0.249418
Alkaline phosphatase (EC 3.1.3.1)	944.594	325.576	1563.61	2.26401	0.267931	8.44997	2.91366e-17	3.2403e-15
N-acetylmannosamine kinase (EC 2.7.1.60)	942.627	1520.87	364.382	-2.06052	0.596755	-3.45288	0.000554632	0.00337734
Membrane protein associated with methylmalonyl-CoA decarboxylase	942.44	542.051	1342.83	1.30962	0.345775	3.7875	0.000152171	0.00111259
FIG001960: FtsZ-interacting protein related to cell division	940.186	1389.25	491.123	-1.50038	0.471621	-3.18132	0.00146606	0.00786237
Cardiolipin synthetase (EC 2.7.8.-)	940.026	988.289	891.764	-0.14833	0.342834	-0.432658	0.665263	0.79463
Phosphoribosylglycinamide formyltransferase (EC 2.1.2.2)	937.625	1174.2	701.055	-0.744157	0.211555	-3.51756	0.000435531	0.00272271
Ribosome small subunit-stimulated GTPase EngC	937.598	829.627	1045.57	0.333778	0.339132	0.984211	0.325012	0.507102
Penicillin-binding protein 2 (PBP-2)	937.377	795.463	1079.29	0.440673	0.338739	1.30092	0.193285	0.361745
MiaB family protein, possibly involved in tRNA or rRNA modification	935.47	1138.53	732.412	-0.63673	0.297916	-2.13728	0.0325753	0.0972885
Aspartate ammonia-lyase (EC 4.3.1.1)	935.038	855.775	1014.3	0.24471	0.51933	0.471204	0.637495	0.774376
Flagellar basal-body rod protein FlgF	934.901	1347.5	522.304	-1.36651	0.667824	-2.04621	0.0407358	0.116396
YjeF protein, function unknown	934.811	939.486	930.135	-0.0145344	0.226276	-0.0642333	0.948784	0.971571
Flavocytochrome c flavin subunit	934.687	307.468	1561.91	2.3447	0.711463	3.2956	0.000982118	0.00556358
ATP-dependent nuclease, subunit A	934.37	1242.78	625.956	-0.989727	0.332112	-2.9801	0.00288155	0.0135909
4-diphosphocytidyl-2-C-methyl-D-erythritol kinase (EC 2.7.1.148)	930.136	1379.83	480.438	-1.52131	0.261701	-5.81314	6.13132e-09	1.19405e-07
Adenylate cyclase (EC 4.6.1.1)	929.85	621.115	1238.58	0.995165	0.278243	3.5766	0.000348094	0.00226158
Phosphoribosylaminoimidazole carboxylase catalytic subunit (EC 4.1.1.21)	928.728	872.219	985.237	0.175169	0.238146	0.735553	0.462003	0.631443
Guanylate kinase (EC 2.7.4.8)	927.162	1024.89	829.438	-0.304789	0.292253	-1.04289	0.296997	0.482364
Beta-mannosidase (EC 3.2.1.25)	925.56	457.264	1393.86	1.6074	0.383744	4.18874	2.80505e-05	0.000247477
SOS-response repressor and protease LexA (EC 3.4.21.88)	923.462	1009.62	837.303	-0.270047	0.441203	-0.612071	0.540491	0.697226
Replicative DNA helicase (EC 3.6.1.-)	922.596	547.495	1297.7	1.24538	0.445967	2.79254	0.00522955	0.0226203
Ribose 5-phosphate isomerase B (EC 5.3.1.6)	920.425	824.41	1016.44	0.302074	0.423292	0.713629	0.475457	0.642764
Anaerobic nitric oxide reductase flavorubredoxin	919.773	1261.32	578.23	-1.12508	0.534514	-2.10487	0.0353029	0.103834
YrdC/Sua5 family protein, required for threonylcarbamoyladenosine (t(6)A) formation in tRNA	919.191	741.16	1097.22	0.565581	0.423327	1.33604	0.181537	0.346667
Cell wall surface anchor family protein	913.953	946.107	881.798	-0.101302	0.720634	-0.140574	0.888207	0.939934
Thiol peroxidase, Tpx-type (EC 1.11.1.15)	913.916	1388.63	439.202	-1.66238	0.603309	-2.75544	0.00586128	0.0247203
Site-specific tyrosine recombinase	913.446	444.092	1382.8	1.63739	0.320426	5.11004	3.22083e-07	4.40492e-06
Carboxynorspermidine dehydrogenase, putative (EC 1.1.1.-)	913.128	774.175	1052.08	0.443298	0.26926	1.64636	0.0996898	0.22797
S-adenosylhomocysteine nucleosidase (EC 3.2.2.9)	911.669	1392.98	430.363	-1.69462	0.33908	-4.99771	5.80156e-07	7.40707e-06
Maltose/maltodextrin ABC transporter, permease protein MalG	909.876	931.609	888.143	-0.0690201	0.522981	-0.131974	0.895005	0.943214
Glycosyltransferase	908.24	692.914	1123.57	0.696106	0.228406	3.04767	0.0023062	0.0113063
Ribulokinase (EC 2.7.1.16)	907.801	771.937	1043.67	0.433981	0.332984	1.30331	0.192469	0.360621
Aspartyl-tRNA(Asn) amidotransferase subunit B (EC 6.3.5.6)	907.005	1356.61	457.402	-1.56872	0.480191	-3.26686	0.00108749	0.00603908
3-isopropylmalate dehydrogenase (EC 1.1.1.85)	906.367	887.135	925.599	0.0600981	0.367847	0.163378	0.870221	0.929253
DNA recombination and repair protein RecF	906.113	1018.36	793.869	-0.359864	0.200993	-1.79043	0.0733841	0.182421
tRNA pseudouridine synthase B (EC 4.2.1.70)	901.006	915.537	886.475	-0.0464824	0.295523	-0.157289	0.875017	0.932381
Chemotaxis protein CheC -- inhibitor of MCP methylation	898.646	978.997	818.296	-0.258393	0.40704	-0.63481	0.525553	0.683979
D-tyrosyl-tRNA(Tyr) deacylase	895.369	1245.17	545.574	-1.18977	0.351311	-3.38665	0.000707515	0.00416429
Nucleoside 5-triphosphatase RdgB (dHAPTP, dITP, XTP-specific) (EC 3.6.1.15)	889.717	551.97	1227.46	1.15226	0.260403	4.42489	9.64929e-06	9.43933e-05
Histidinol dehydrogenase (EC 1.1.1.23)	888.081	832.741	943.421	0.178957	0.339383	0.5273	0.597985	0.744997
Glycine cleavage system H protein	884.89	808.244	961.535	0.251276	0.344173	0.730087	0.465337	0.634044
Flagellar biosynthesis protein FlhB	883.059	888.634	877.484	-0.0181726	0.377831	-0.0480971	0.961639	0.978875
GTP-sensing transcriptional pleiotropic repressor codY	883.002	1252.07	513.939	-1.28452	0.866543	-1.48235	0.138248	0.285454
Chromosomal replication initiator protein DnaA	879.17	614.03	1144.31	0.897851	0.251793	3.56583	0.000362706	0.00234015
Transaldolase (EC 2.2.1.2)	878.86	799.344	958.375	0.260763	0.395536	0.659266	0.509725	0.673531
Peptidoglycan N-acetylglucosamine deacetylase (EC 3.5.1.-)	869.597	1156.34	582.858	-0.988105	0.331987	-2.97634	0.00291712	0.0137433
Sialic acid utilization regulator, RpiR family	867.397	886.003	848.791	-0.0616102	0.479249	-0.128556	0.897709	0.945357
Probable Co/Zn/Cd efflux system membrane fusion protein	864.515	431.598	1297.43	1.58742	0.267485	5.9346	2.94555e-09	6.10191e-08
LSU ribosomal protein L33p	863.248	1032.57	693.923	-0.572618	0.482223	-1.18745	0.235049	0.413193
Membrane-associated zinc metalloprotease	863.168	703.822	1022.51	0.538158	0.234779	2.29219	0.0218949	0.0725139
Magnesium and cobalt efflux protein CorC	860.517	983.787	737.248	-0.41576	0.245483	-1.69364	0.0903345	0.212795
Carbamoyl-phosphate synthase small chain (EC 6.3.5.5)	860.309	916.203	804.415	-0.187751	0.467629	-0.401497	0.688054	0.810175
Biotin-protein ligase (EC 6.3.4.15)	859.822	685.654	1033.99	0.592701	0.239545	2.47427	0.0133507	0.0485543
Survival protein SurA precursor (Peptidyl-prolyl cis-trans isomerase SurA) (EC 5.2.1.8)	857.706	502.657	1212.75	1.27114	0.254896	4.98691	6.13528e-07	7.76279e-06
2-C-methyl-D-erythritol 2,4-cyclodiphosphate synthase (EC 4.6.1.12)	857.338	793.881	920.794	0.213776	0.439732	0.48615	0.626861	0.767658
Pyruvate carboxyl transferase subunit B (EC 6.4.1.1)	856.892	402.358	1311.43	1.70498	0.629593	2.70807	0.00676752	0.0278397
ABC transporter, predicted N-acetylneuraminate transport system permease protein 1	855.299	954.916	755.682	-0.337071	0.561385	-0.600427	0.548221	0.703762
Sulfite reductase alpha subunit (EC 1.8.99.1)	854.573	1507.01	202.137	-2.89806	1.75722	-1.64922	0.0991018	0.227241
Phosphate starvation-inducible protein PhoH, predicted ATPase	853.106	1015.5	690.716	-0.554941	0.224012	-2.47729	0.0132385	0.0482809
L-serine dehydratase (EC 4.3.1.17)	851.882	569.267	1134.5	0.995173	0.378453	2.62958	0.00854906	0.0337333
Acetyl-CoA synthase corrinoid iron-sulfur protein, small subunit	851.835	1096.37	607.3	-0.851838	0.814733	-1.04554	0.295772	0.480744
3-dehydroquinate synthase (EC 4.2.3.4)	850.962	671.709	1030.21	0.616487	0.280772	2.19569	0.0281143	0.0874339
Chemotaxis protein CheD	850.388	900.109	800.667	-0.168792	0.408036	-0.41367	0.679116	0.803766
Prephenate dehydratase (EC 4.2.1.51)	849.91	962.38	737.439	-0.385166	0.273377	-1.40892	0.15886	0.315001
rubredoxin-oxygen oxidoreductase	847.709	1197.61	497.804	-1.26556	0.451878	-2.80068	0.00509958	0.0221488
tRNA dihydrouridine synthase B (EC 1.-.-.-)	846.852	1133.43	560.276	-1.01611	0.247859	-4.09956	4.13945e-05	0.000354834
2',3'-cyclic-nucleotide 2'-phosphodiesterase (EC 3.1.4.16)	844.932	329.9	1359.96	2.04386	0.647274	3.15765	0.00159047	0.0083495
HtrA protease/chaperone protein	844.032	480.855	1207.21	1.32817	0.667615	1.98942	0.0466544	0.129991
Cytochrome c-type biogenesis protein DsbD, protein-disulfide reductase (EC 1.8.1.8)	843.669	410.153	1277.18	1.63935	0.437164	3.74997	0.000176854	0.00127758
Cold shock protein CspG	843.284	1432.32	254.252	-2.49305	0.965581	-2.58192	0.00982534	0.038002
Exopolyphosphatase (EC 3.6.1.11)	841.356	629.621	1053.09	0.741363	0.399066	1.85775	0.063205	0.16319
Monoglyceride lipase (EC 3.1.1.23)	840.056	993.702	686.411	-0.533084	0.339895	-1.56838	0.116793	0.25291
Porphobilinogen synthase (EC 4.2.1.24)	837.906	989.172	686.639	-0.526444	0.454024	-1.15951	0.24625	0.425102
Methionine ABC transporter substrate-binding protein	832.853	1197.43	468.279	-1.35443	0.746932	-1.81333	0.0697816	0.175953
2-deoxy-D-gluconate 3-dehydrogenase (EC 1.1.1.125)	829.465	673.133	985.797	0.550093	0.382568	1.43789	0.150464	0.303369
YgjD/Kae1/Qri7 family, required for threonylcarbamoyladenosine (t(6)A) formation in tRNA	825.119	892.684	757.553	-0.238145	0.202747	-1.17459	0.240159	0.419384
Electron transport complex protein RnfE	823.975	987.139	660.81	-0.577563	0.382945	-1.50821	0.1315	0.276214
Ribulose-phosphate 3-epimerase (EC 5.1.3.1)	823.675	807.603	839.746	0.0562401	0.220293	0.255297	0.798494	0.884982
Glutamate racemase (EC 5.1.1.3)	822.131	1320.78	323.477	-2.02795	0.297011	-6.82788	8.6178e-12	3.11272e-10
Glycerol uptake facilitator protein	820.998	947.728	694.268	-0.448804	1.00469	-0.44671	0.655084	0.788265
Acetylglutamate kinase (EC 2.7.2.8)	819.361	767.612	871.11	0.18276	0.348561	0.524326	0.600052	0.745893
Na(+)-translocating NADH-quinone reductase subunit A (EC 1.6.5.-)	819.123	277.66	1360.59	2.2944	0.485581	4.72505	2.30055e-06	2.54506e-05
RNA polymerase sigma factor for flagellar operon	817.535	916.728	718.341	-0.351757	0.460518	-0.763829	0.444969	0.615327
Dihydrofolate reductase (EC 1.5.1.3)	816.657	1127.2	506.11	-1.15472	0.330504	-3.49381	0.000476184	0.002955
GDP-mannose 4,6-dehydratase (EC 4.2.1.47)	815.706	699.933	931.48	0.41111	0.338039	1.21616	0.223923	0.400375
4-hydroxythreonine-4-phosphate dehydrogenase (EC 1.1.1.262)	813.869	565.511	1062.23	0.911072	0.242443	3.75787	0.000171362	0.00124216
N-acetyl-gamma-glutamyl-phosphate reductase (EC 1.2.1.38)	813.634	809.206	818.063	0.0165765	0.331401	0.0500194	0.960107	0.977925
KH domain RNA binding protein YlqC	812.879	881.29	744.468	-0.243904	0.333987	-0.730279	0.465219	0.634044
2-dehydro-3-deoxyphosphogluconate aldolase (EC 4.1.2.14)	811.595	964.894	658.297	-0.551538	0.254802	-2.16457	0.0304203	0.0924864
DNA polymerase III delta prime subunit (EC 2.7.7.7)	810.991	607.994	1013.99	0.73677	0.303185	2.4301	0.0150948	0.0534708
Histidinol-phosphatase (EC 3.1.3.15)	809.074	779.332	838.816	0.105612	0.37626	0.28069	0.778948	0.873658
Transcriptional regulator SpxA1	805.506	1601.94	9.06757	-7.51925	0.848336	-8.86353	7.75169e-19	1.09195e-16
tRNA-guanine transglycosylase (EC 2.4.2.29)	805.402	805.463	805.341	0.000117898	0.248461	0.000474514	0.999621	0.9998
LSU ribosomal protein L36p	804.401	1088.72	520.086	-1.06472	0.515109	-2.06697	0.0387365	0.111894
Na(+)-translocating NADH-quinone reductase subunit F (EC 1.6.5.-)	799.378	283.564	1315.19	2.21531	0.346502	6.39336	1.62278e-10	4.48227e-09
4-hydroxy-3-methylbut-2-enyl diphosphate reductase (EC 1.17.1.2)	797.78	796.029	799.53	0.005005	0.317345	0.0157715	0.987417	0.99282
Ferredoxin--sulfite reductase (EC 1.8.7.1)	797.127	1472.32	121.931	-3.59499	0.683595	-5.25894	1.44886e-07	2.14087e-06
Ribose ABC transport system, periplasmic ribose-binding protein RbsB (TC 3.A.1.2.1)	795.305	811.325	779.284	-0.0576138	0.726819	-0.0792685	0.936819	0.966343
Topoisomerase IV subunit B (EC 5.99.1.-)	793.558	482.575	1104.54	1.19463	0.347383	3.43894	0.000583992	0.00353068
Cytochrome d ubiquinol oxidase subunit I (EC 1.10.3.-)	790.953	436.906	1145	1.39004	0.527134	2.63698	0.00836481	0.0331004
DNA repair protein RadC	788.488	892.334	684.642	-0.383731	0.234557	-1.63598	0.101844	0.231269
Ethanolamine utilization protein similar to PduA/PduJ	787.908	1157.62	418.197	-1.46832	0.817493	-1.79613	0.0724741	0.180867
V-type ATP synthase subunit E (EC 3.6.3.14)	785.089	577.418	992.76	0.781649	0.637064	1.22695	0.21984	0.396011
tRNA delta(2)-isopentenylpyrophosphate transferase (EC 2.5.1.8)	785.072	665.237	904.906	0.44339	0.246473	1.79894	0.072028	0.180113
Adenine deaminase (EC 3.5.4.2)	784.301	944.125	624.478	-0.597353	0.301478	-1.98141	0.047545	0.13141
V-type ATP synthase subunit F (EC 3.6.3.14)	778.812	714.065	843.559	0.240612	0.403732	0.59597	0.551195	0.706716
Branched-chain amino acid transport ATP-binding protein LivG (TC 3.A.1.4.1)	778.152	934.733	621.57	-0.588701	0.439137	-1.34059	0.180055	0.345084
Flagellar basal-body rod modification protein FlgD	774.683	1217.13	332.234	-1.87294	0.626693	-2.98861	0.00280249	0.0133521
LSU ribosomal protein L32p	773.284	1063.97	482.602	-1.13944	0.496216	-2.29626	0.021661	0.0719649
COG2152 predicted glycoside hydrolase	773.024	757.303	788.745	0.0580218	0.466572	0.124358	0.901032	0.946969
Biotin carboxyl carrier protein of methylmalonyl-CoA decarboxylase	764.253	718.449	810.057	0.172965	0.262437	0.659071	0.50985	0.673531
FIG001721: Predicted N6-adenine-specific DNA methylase	764.082	888.205	639.958	-0.473657	0.357155	-1.32619	0.184776	0.350445
Serine acetyltransferase (EC 2.3.1.30)	762.83	760.765	764.895	0.00759977	0.32402	0.0234547	0.981288	0.989743
tolB protein precursor, periplasmic protein involved in the tonb-independent uptake of group A colicins	760.586	1174.83	346.34	-1.7607	0.281842	-6.24713	4.18056e-10	1.05791e-08
Chaperonin (heat shock protein 33)	759.87	1052.98	466.757	-1.17438	0.507055	-2.31608	0.0205541	0.0687741
Flagellar hook-associated protein FlgL	758.402	1150.69	366.113	-1.65174	0.915339	-1.80451	0.0711509	0.178659
Indolepyruvate oxidoreductase subunit IorB (EC 1.2.7.8)	758.291	899.284	617.299	-0.541845	0.284855	-1.90218	0.0571481	0.151724
Superoxide dismutase [Fe] (EC 1.15.1.1)	757.92	167.844	1348	3.0069	0.629399	4.77742	1.77558e-06	2.00631e-05
Redox-sensitive transcriptional regulator (AT-rich DNA-binding protein)	757.596	872.591	642.601	-0.441477	0.223497	-1.97531	0.0482324	0.132788
LSU ribosomal protein L34p	752.316	722.416	782.216	0.115817	0.415925	0.278456	0.780662	0.874391
FIG146085: 3'-to-5' oligoribonuclease A, Bacillus type	749.447	901.115	597.779	-0.593043	0.32133	-1.84559	0.0649519	0.166237
Transcription termination protein NusB	748.233	739.097	757.368	0.0344018	0.225825	0.152338	0.87892	0.934273
Trehalose synthase (EC 5.4.99.16)	747.06	622.64	871.48	0.484694	0.746676	0.649135	0.516251	0.678171
rRNA small subunit methyltransferase I	747.055	714.899	779.211	0.123423	0.306554	0.402615	0.687231	0.809657
Cytochrome c oxidase polypeptide I (EC 1.9.3.1)	746.757	656.716	836.798	0.349746	1.17126	0.298607	0.76524	0.862834
Rod shape-determining protein MreC	746.45	898.737	594.163	-0.597594	0.208802	-2.86201	0.00420962	0.0188053
Endonuclease III (EC 4.2.99.18)	745.711	874.445	616.977	-0.503132	0.256618	-1.96063	0.0499223	0.136375
RNA polymerase sporulation specific sigma factor SigH	744.182	721.661	766.703	0.0880812	0.410647	0.214494	0.830162	0.905593
N-acetylneuraminate synthase (EC 2.5.1.56)	742.664	1112.72	372.606	-1.57823	0.628259	-2.51207	0.0120024	0.0445712
Cytochrome d ubiquinol oxidase subunit II (EC 1.10.3.-)	741.907	312.253	1171.56	1.90768	0.51033	3.73813	0.000185392	0.00133016
DNA polymerase IV (EC 2.7.7.7)	740.005	745.834	734.176	-0.0223107	0.284674	-0.0783728	0.937532	0.966343
Arginine/ornithine antiporter ArcD	738.542	1227.54	249.545	-2.29817	0.648084	-3.54609	0.000390991	0.00248844
Response regulator of zinc sigma-54-dependent two-component system	738.143	234.541	1241.74	2.40492	0.340947	7.05363	1.74311e-12	7.5167e-11
ATP-dependent RNA helicase RhlE	737.857	308.227	1167.49	1.92282	0.387918	4.95676	7.16792e-07	8.88318e-06
Acetylornithine deacetylase (EC 3.5.1.16)	737.02	672.377	801.663	0.254639	0.354978	0.717337	0.473166	0.641309
Ribosomal RNA small subunit methyltransferase E (EC 2.1.1.-)	736.626	800.675	672.576	-0.251933	0.281117	-0.896188	0.370152	0.551884
tRNA pseudouridine synthase A (EC 4.2.1.70)	734.601	649.428	819.775	0.334992	0.266547	1.25678	0.208832	0.382626
N-acetyl-L,L-diaminopimelate deacetylase (EC 3.5.1.47)	733.633	847.09	620.175	-0.448568	0.412078	-1.08855	0.276353	0.458239
Hypothetical protein YggS, proline synthase co-transcribed bacterial homolog PROSC	732.185	709.221	755.148	0.0891765	0.264846	0.33671	0.736335	0.843293
LSU m5C1962 methyltransferase RlmI	731.033	607.831	854.235	0.491213	0.295461	1.66253	0.0964058	0.223575
ADP-ribose pyrophosphatase (EC 3.6.1.13)	729.234	623.955	834.512	0.418688	0.334312	1.25239	0.210428	0.383968
Unspecified monosaccharide ABC transport system, ATP-binding protein	728.059	524.253	931.865	0.830252	0.586262	1.41618	0.156723	0.312558
TRAP-type C4-dicarboxylate transport system, periplasmic component	727.816	799.911	655.722	-0.285816	0.56652	-0.504512	0.613902	0.75727
2-oxoglutarate dehydrogenase E1 component (EC 1.2.4.2)	727.44	70.7394	1384.14	4.28977	0.608413	7.05076	1.77944e-12	7.59586e-11
Peptidase, M23/M37 family	727.131	347.468	1106.79	1.67148	0.317785	5.25977	1.44237e-07	2.13876e-06
Regulatory sensor-transducer, BlaR1/MecR1 family	726.988	610.652	843.325	0.465786	0.424944	1.09611	0.27303	0.45444
Septation ring formation regulator EzrA	726.082	1436.44	15.7255	-6.54393	0.764285	-8.56215	1.10782e-17	1.30046e-15
NAD kinase (EC 2.7.1.23)	723.735	518.342	929.128	0.840793	0.311348	2.7005	0.00692362	0.0283245
Formiminotetrahydrofolate cyclodeaminase (EC 4.3.1.4)	721.563	541.325	901.801	0.736256	0.244316	3.01354	0.00258215	0.0124426
Peptide deformylase (EC 3.5.1.88)	721.34	561.586	881.093	0.64949	0.35571	1.8259	0.0678659	0.171549
Rhamnogalacturonides degradation protein RhiN	721.256	384.222	1058.29	1.4617	0.534728	2.73353	0.00626585	0.0261914
D-proline reductase, 26 kDa subunit (EC 1.21.4.1)	720.418	1295.72	145.115	-3.15726	1.06658	-2.96017	0.0030747	0.0143894
Glycolate dehydrogenase (EC 1.1.99.14), subunit GlcD	719.493	508.582	930.404	0.871612	0.646655	1.34788	0.177698	0.342395
Transcription antitermination protein UpdY	719.264	341.446	1097.08	1.68353	0.382128	4.40567	1.05456e-05	0.000101943
Aspartyl-tRNA(Asn) amidotransferase subunit A (EC 6.3.5.6)	717.212	934.544	499.88	-0.903429	0.442916	-2.03973	0.0413772	0.11791
Phosphoribosyl-ATP pyrophosphatase (EC 3.6.1.31)	716.273	618.479	814.068	0.395044	0.351508	1.12385	0.261075	0.442234
5-methyltetrahydrofolate:corrinoid iron-sulfur protein methyltransferase	715.609	963.522	467.695	-1.04201	0.753481	-1.38293	0.166688	0.327181
Electron transport complex protein RnfG	709.868	874.622	545.114	-0.68083	0.241281	-2.82173	0.00477655	0.0210268
Probable poly(beta-D-mannuronate) O-acetylase (EC 2.3.1.-)	709.095	736.719	681.471	-0.111258	0.412566	-0.269674	0.787411	0.877502
Dipeptide transport system permease protein DppB (TC 3.A.1.5.2)	708.691	818.074	599.308	-0.447704	0.553521	-0.80883	0.418613	0.594086
Maltose/maltodextrin transport ATP-binding protein MalK (EC 3.6.3.19)	706.72	999.407	414.034	-1.26975	0.415458	-3.05626	0.00224114	0.0110643
Thiamine biosynthesis protein thiI	706.223	986.295	426.152	-1.21069	0.23454	-5.16196	2.44379e-07	3.43105e-06
Aspartate--ammonia ligase (EC 6.3.1.1)	704.11	687.269	720.95	0.0691189	0.381049	0.181391	0.85606	0.919385
Acetaldehyde dehydrogenase, ethanolamine utilization cluster	703.425	1018.52	388.326	-1.39097	1.06827	-1.30208	0.19289	0.361166
Membrane proteins related to metalloendopeptidases	702.6	752.9	652.3	-0.207844	0.235042	-0.884287	0.376541	0.55863
Ribonuclease III (EC 3.1.26.3)	701.35	362.842	1039.86	1.5188	0.593988	2.55696	0.0105593	0.0402013
Vancomycin B-type resistance protein VanW	699.266	827.055	571.478	-0.531767	0.454292	-1.17054	0.241784	0.421664
Riboflavin kinase (EC 2.7.1.26)	692.891	688.655	697.127	0.0169858	0.248652	0.0683118	0.945537	0.969864
alternate gene name: yzbB	691.571	788.698	594.444	-0.406021	0.354509	-1.1453	0.252083	0.431297
NPQTN specific sortase B	688.824	1036.72	340.923	-1.60351	0.674996	-2.37559	0.0175209	0.0603941
ATP-dependent RNA helicase YqfR	688.712	1063.79	313.637	-1.76368	0.408678	-4.31557	1.59194e-05	0.000148184
4-deoxy-L-threo-5-hexosulose-uronate ketol-isomerase (EC 5.3.1.17)	688.197	367.446	1008.95	1.45691	0.477643	3.05021	0.00228683	0.0112269
Polysaccharide deacetylase	686.072	806.206	565.938	-0.510287	0.419628	-1.21605	0.223967	0.400375
Pantothenate kinase type III, CoaX-like (EC 2.7.1.33)	685.631	816.793	554.469	-0.558107	0.244849	-2.27939	0.022644	0.0741237
Stage 0 sporulation two-component response regulator (Spo0A)	684.563	920.634	448.492	-1.03744	0.273172	-3.79776	0.000146008	0.0010731
Potassium uptake protein, integral membrane component, KtrB	682.126	768.63	595.622	-0.368879	0.253766	-1.45362	0.146052	0.297454
Di-/tripeptide transporter	682.04	610.112	753.969	0.305684	0.31207	0.979535	0.327316	0.509667
Uptake hydrogenase large subunit (EC 1.12.99.6)	681.353	234.796	1127.91	2.26438	0.460512	4.91708	8.7844e-07	1.06675e-05
N-Acetyl-D-glucosamine ABC transport system, sugar-binding protein	676.298	1032.41	320.182	-1.68892	0.576246	-2.9309	0.00337979	0.0156612
CoB--CoM heterodisulfide reductase subunit A (EC 1.8.98.1)	676.223	999.534	352.913	-1.5021	0.817898	-1.83654	0.0662779	0.168831
ThiJ/PfpI family protein	674.437	463.257	885.616	0.934167	0.418176	2.23391	0.025489	0.0812113
L-fuculokinase (EC 2.7.1.51)	673.241	569.629	776.854	0.446799	0.463351	0.964277	0.334907	0.516174
N-acetylglucosamine-1-phosphate uridyltransferase (EC 2.7.7.23)	671.836	1039.71	303.959	-1.77435	0.436993	-4.06037	4.89945e-05	0.000412452
Putative deoxyribonuclease YcfH	669.756	645.688	693.823	0.103636	0.2332	0.444406	0.656749	0.789818
Imidazole glycerol phosphate synthase cyclase subunit (EC 4.1.3.-)	667.087	778.027	556.146	-0.486017	0.252131	-1.92764	0.0539004	0.145085
Teichoic acid export ATP-binding protein TagH (EC 3.6.3.40)	665.75	985.45	346.051	-1.50912	0.666769	-2.26333	0.0236153	0.0764737
Beta-lactamase class C and other penicillin binding proteins	664.299	727.326	601.272	-0.274074	0.372008	-0.736743	0.461278	0.630862
ABC transporter, periplasmic spermidine putrescine-binding protein PotD (TC 3.A.1.11.1)	661.768	682.874	640.662	-0.0910461	0.535165	-0.170127	0.86491	0.926048
Meso-diaminopimelate D-dehydrogenase (EC 1.4.1.16)	660.415	580.556	740.274	0.350911	0.280877	1.24934	0.211541	0.384835
Large-conductance mechanosensitive channel	659.673	452.766	866.58	0.935743	0.378725	2.47077	0.0134823	0.0489485
Folylpolyglutamate synthase (EC 6.3.2.17)	658.673	725.41	591.935	-0.292158	0.310267	-0.941636	0.346379	0.528671
GTP-binding protein EngB	658.666	821.278	496.054	-0.727364	0.335397	-2.16867	0.0301079	0.0920001
Serine phosphatase RsbU, regulator of sigma subunit	657.976	752.653	563.299	-0.417473	0.421427	-0.990616	0.321873	0.503232
Electron transport complex protein RnfA	657.21	784.6	529.821	-0.565347	0.379703	-1.48892	0.136509	0.283064
RNA polymerase sigma factor RpoE	654.547	432.197	876.896	1.02043	0.403672	2.52786	0.0114759	0.043032
Pole remodelling regulatory diguanylate cyclase	651.026	715.625	586.428	-0.288397	0.290432	-0.992993	0.320714	0.502424
Galactoside O-acetyltransferase (EC 2.3.1.18)	647.407	496.027	798.788	0.686165	0.300936	2.2801	0.0226015	0.0740993
N-Acetyl-D-glucosamine ABC transport system, permease protein 1	647.216	968.04	326.391	-1.56812	0.563837	-2.78117	0.0054164	0.0232856
NADH-ubiquinone oxidoreductase chain L (EC 1.6.5.3)	646.372	648.365	644.378	-0.00813575	0.357365	-0.022766	0.981837	0.990037
NLP/P60 family protein	640.752	805.625	475.879	-0.75806	0.40413	-1.87578	0.0606849	0.158403
Uracil phosphoribosyltransferase (EC 2.4.2.9)	639.557	780.918	498.196	-0.648611	0.23038	-2.8154	0.00487171	0.0213345
Recombination protein RecR	638.821	727.598	550.043	-0.404857	0.333531	-1.21385	0.224804	0.401121
Novel D-mannonate dehydrogenase (EC 1.1.1.57)	638.335	1176.01	100.658	-3.54051	0.572003	-6.18967	6.02917e-10	1.48135e-08
L-arabinose isomerase (EC 5.3.1.4)	636.543	473.851	799.236	0.753976	0.371343	2.0304	0.0423156	0.120055
Inosose isomerase (EC 5.3.99.-)	635.505	905.387	365.623	-1.30766	0.613256	-2.13232	0.0329802	0.098082
Acylamino-acid-releasing enzyme (EC 3.4.19.1)	635.355	621.923	648.788	0.0624588	0.375793	0.166205	0.867995	0.927706
Exonuclease SbcC	634.801	578.103	691.499	0.25719	0.333775	0.770549	0.440974	0.612006
Acetyl-CoA synthetase (ADP-forming) alpha and beta chains, putative	634.751	155.505	1114	2.83954	0.299468	9.48194	2.49594e-21	5.5515e-19
Capsular polysaccharide synthesis enzyme Cap5F	634.704	107.879	1161.53	3.42811	0.663081	5.16997	2.34127e-07	3.32021e-06
Pyruvate:ferredoxin oxidoreductase, alpha subunit (EC 1.2.7.1)	634.585	332.055	937.115	1.49722	0.510645	2.93202	0.00336765	0.015622
Transamidase GatB domain protein	634.189	379.943	888.436	1.22408	0.309113	3.95997	7.49597e-05	0.000593845
GTP cyclohydrolase II (EC 3.5.4.25)	632.657	587.821	677.494	0.20521	0.299939	0.684174	0.493865	0.658799
Deoxyuridine 5'-triphosphate nucleotidohydrolase (EC 3.6.1.23)	631.483	710.572	552.393	-0.365654	0.226857	-1.61182	0.107001	0.239125
NADH-dependent butanol dehydrogenase A (EC 1.1.1.-)	629.19	536.064	722.316	0.42999	0.534613	0.804301	0.421223	0.595665
Vitamin B12 ABC transporter, B12-binding component BtuF	627.619	862.186	393.052	-1.13124	0.464627	-2.43472	0.0149032	0.0531934
tRNA(Ile)-lysidine synthetase	627.351	509.065	745.637	0.550076	0.298047	1.8456	0.06495	0.166237
N-acetylmuramic acid 6-phosphate etherase (EC 4.2.-.-)	627.077	246.151	1008	2.03259	0.474412	4.28443	1.83206e-05	0.000168678
Inactive homolog of metal-dependent proteases, putative molecular chaperone	625.697	589.846	661.548	0.165226	0.254122	0.650184	0.515573	0.677804
Glutamyl-tRNA synthetase (EC 6.1.1.17)	622.13	463.99	780.269	0.751208	0.270215	2.78004	0.00543522	0.0233427
2-keto-3-deoxy-D-arabino-heptulosonate-7-phosphate synthase I alpha (EC 2.5.1.54)	621.734	500.479	742.988	0.569977	0.420867	1.35429	0.175643	0.339797
Ferrous iron transport protein B	621.454	723.695	519.213	-0.480546	0.286976	-1.67451	0.0940297	0.21942
Uridine phosphorylase (EC 2.4.2.3)	620.48	597.982	642.978	0.105649	0.437333	0.241576	0.809108	0.892193
Cobalt-zinc-cadmium resistance protein	619.001	692.113	545.888	-0.343639	0.330141	-1.04088	0.297929	0.48303
Type I restriction-modification system, specificity subunit S (EC 3.1.21.3)	618.712	496.185	741.239	0.578364	0.424342	1.36297	0.172892	0.336082
Ribosomal protein L11 methyltransferase (EC 2.1.1.-)	617.657	540.883	694.43	0.360397	0.234616	1.53612	0.12451	0.265747
Carbon storage regulator	616.08	808.333	423.826	-0.932051	0.48775	-1.91092	0.0560146	0.149537
Methylmalonyl-CoA epimerase (EC 5.1.99.1)	615.692	534.696	696.687	0.383735	0.32168	1.19291	0.232905	0.411822
Putative deoxyribose-specific ABC transporter, ATP-binding protein	615.5	328.326	902.673	1.45921	0.734554	1.98652	0.0469756	0.130519
Carbon starvation protein A	614.534	488.939	740.128	0.597436	0.356706	1.67487	0.0939599	0.219378
Sulfite reductase beta subunit (EC 1.8.99.1)	614.237	1082.97	145.503	-2.89529	1.21252	-2.38783	0.0169483	0.0587079
Methionine transporter MetT	612.575	299.728	925.423	1.62828	0.46649	3.4905	0.000482119	0.00298744
Vitamin B12 ABC transporter, ATPase component BtuD	612.093	814.305	409.882	-0.989643	0.320673	-3.08615	0.0020277	0.0102134
GDP-L-fucose synthetase (EC 1.1.1.271)	611.523	419.154	803.892	0.938778	0.497005	1.88887	0.0589089	0.154819
N-Acetyl-D-glucosamine ABC transport system, permease protein 2	610.456	907.049	313.863	-1.53109	0.738309	-2.07378	0.0380996	0.110482
PTS system, lactose-specific IIC component (EC 2.7.1.69)	609.871	1192.57	27.1691	-5.47672	0.8629	-6.34687	2.19733e-10	5.9146e-09
Maltose/maltodextrin ABC transporter, permease protein MalF	609.423	643.393	575.453	-0.161125	0.491519	-0.327811	0.743055	0.847468
Aquaporin Z	609.035	220.061	998.009	2.18011	0.287296	7.58838	3.23931e-14	2.01314e-12
Acyl-[acyl-carrier-protein]--UDP-N-acetylglucosamine O-acyltransferase (EC 2.3.1.129)	608.81	419.844	797.777	0.927358	0.335418	2.76478	0.00569613	0.0241584
Undecaprenyl-phosphate N-acetylglucosaminyl 1-phosphate transferase (EC 2.7.8.-)	608.689	815.384	401.994	-1.02011	0.384841	-2.65073	0.00803185	0.0322036
Aminopeptidase YpdF (MP-, MA-, MS-, AP-, NP- specific)	608.479	699.506	517.452	-0.433503	0.328843	-1.31827	0.187415	0.354369
Small acid-soluble spore protein, beta-type SASP	606.902	1061.97	151.837	-2.80959	0.859684	-3.26817	0.00108245	0.006019
NADH-ubiquinone oxidoreductase chain D (EC 1.6.5.3)	606.391	665.897	546.886	-0.282225	0.315967	-0.893212	0.371744	0.553165
Methylthioadenosine deaminase	606.062	659.901	552.222	-0.257408	0.531753	-0.484074	0.628333	0.768104
Periplasmic beta-glucosidase (EC 3.2.1.21)	603.724	168.676	1038.77	2.62329	0.48216	5.4407	5.30702e-08	8.52755e-07
Membrane fusion protein of RND family multidrug efflux pump	602.837	280.191	925.484	1.72581	0.450749	3.82876	0.000128792	0.000963315
Methylglyoxal synthase (EC 4.2.3.3)	602.731	609.259	596.203	-0.0302924	0.314974	-0.0961744	0.923382	0.959954
N-carbamoyl-L-amino acid hydrolase (EC 3.5.1.87)	601.063	1063.89	138.233	-2.94458	0.889624	-3.30991	NA	NA
PTS system, fructose- and mannose-inducible IIA component (EC 2.7.1.69)	599.706	1194.42	4.98841	-7.89973	0.68906	-11.4645	1.98893e-30	1.05065e-27
Catalyzes the cleavage of p-aminobenzoyl-glutamate to p-aminobenzoate and glutamate, subunit A	599.553	341.991	857.115	1.32573	0.457405	2.89837	0.00375109	0.0170961
Altronate hydrolase (EC 4.2.1.7)	599.219	92.7938	1105.64	3.57562	0.541185	6.60703	3.92116e-11	1.23663e-09
ISPsy4, transposition helper protein	599.092	1071.59	126.59	-3.08459	0.311223	-9.9112	3.72139e-23	1.12333e-20
L-beta-lysine 5,6-aminomutase alpha subunit (EC 5.4.3.3)	596.69	652.73	540.65	-0.270454	0.780397	-0.34656	0.728922	0.837755
Beta-1,3-glucosyltransferase	596.165	551.001	641.329	0.217695	0.234308	0.929097	0.352839	0.53598
Phosphopentomutase (EC 5.4.2.7)	594.156	757.176	431.136	-0.811809	0.726084	-1.11807	0.263539	0.444522
Adenine phosphoribosyltransferase (EC 2.4.2.7)	593.777	836.762	350.792	-1.25278	0.481997	-2.59915	0.00934541	0.0365006
Metal-dependent hydrolases of the beta-lactamase superfamily I	593.438	253.803	933.073	1.87896	0.750335	2.50417	NA	NA
L-ribulose-5-phosphate 4-epimerase (EC 5.1.3.4)	593.369	801.588	385.15	-1.05788	0.382652	-2.76459	0.00569945	0.0241584
Glutaminase (EC 3.5.1.2)	592.531	569.14	615.921	0.114269	0.461423	0.247644	0.80441	0.888989
PTS system, maltose and glucose-specific IIC component (EC 2.7.1.69)	591.51	432.928	750.092	0.792856	0.755085	1.05002	0.293708	0.478308
Hypoxanthine-guanine phosphoribosyltransferase (EC 2.4.2.8)	589.2	550.949	627.451	0.187045	0.281283	0.664972	0.506068	0.670842
Arginine deiminase (EC 3.5.3.6)	587.272	1074.15	100.394	-3.41838	0.851734	-4.01344	5.98405e-05	0.000491041
RND efflux system, outer membrane lipoprotein CmeC	585.569	357.632	813.507	1.18637	0.4125	2.87605	0.00402688	0.0181231
FIG004453: protein YceG like	583.05	845.714	320.385	-1.39984	0.387829	-3.60944	0.000306858	0.00203257
Thiazole biosynthesis protein ThiH	582.457	698.162	466.753	-0.581511	0.393101	-1.47929	0.139062	0.286532
COG1649 predicted glycoside hydrolase	582.149	276.494	887.803	1.68261	0.27894	6.03216	1.61781e-09	3.50609e-08
capsular polysaccharide biosynthesis protein	580.083	787.063	373.103	-1.07606	0.579208	-1.85781	0.0631965	0.16319
NAD-dependent formate dehydrogenase alpha subunit	578.783	826.274	331.291	-1.31911	0.595567	-2.21489	0.0267679	0.0842929
Uracil-DNA glycosylase, family 1	577.317	691.437	463.197	-0.577408	0.324554	-1.77908	0.0752265	0.185911
Ribosome-binding factor A	575.599	524.54	626.659	0.255233	0.30489	0.837131	0.402519	0.580454
Acetolactate synthase small subunit (EC 2.2.1.6)	574.281	659.701	488.86	-0.433428	0.324587	-1.33532	0.181772	0.346959
ATP-dependent nuclease, subunit B	573.934	680.745	467.123	-0.542653	0.47037	-1.15367	0.248635	0.427991
rhamnogalacturonan acetylesterase	572.784	117.279	1028.29	3.1346	0.50127	6.25332	4.01815e-10	1.02293e-08
Asparagine synthetase [glutamine-hydrolyzing] (EC 6.3.5.4)	572.381	720.618	424.144	-0.767141	0.30145	-2.54484	0.0109329	0.0412521
Lactaldehyde reductase (EC 1.1.1.77)	571.926	552.104	591.748	0.100635	0.447824	0.224719	0.822198	0.899691
Phosphopantetheine adenylyltransferase (EC 2.7.7.3)	571.738	460.23	683.246	0.567935	0.261329	2.17326	0.0297608	0.0912134
Imidazoleglycerol-phosphate dehydratase (EC 4.2.1.19)	571.152	450.921	691.383	0.614588	0.350596	1.75298	0.0796059	0.194123
Undecaprenyl-phosphate galactosephosphotransferase (EC 2.7.8.6)	570.391	661.864	478.919	-0.466523	0.558818	-0.834839	0.403808	0.581231
PTS system, beta-glucoside-specific IIA component (EC 2.7.1.69)	569.343	666.794	471.892	-0.499362	0.865385	-0.57704	NA	NA
FIG139598: Potential ribosomal protein	566.545	708.522	424.567	-0.740285	0.341855	-2.1655	0.0303498	0.092405
6-phosphogluconolactonase (EC 3.1.1.31)	566.285	641.123	491.447	-0.383282	0.650544	-0.589172	0.555746	0.710615
Dipeptide transport system permease protein DppC (TC 3.A.1.5.2)	563.842	474.867	652.816	0.460142	0.647881	0.710227	0.477564	0.643988
COG0779: clustered with transcription termination protein NusA	561.9	584.893	538.906	-0.117988	0.332724	-0.354611	0.722881	0.833915
DNA polymerase III delta subunit (EC 2.7.7.7)	558.726	489.132	628.321	0.361491	0.389995	0.926911	0.353973	0.536931
NADH-ubiquinone oxidoreductase chain M (EC 1.6.5.3)	556.97	551.159	562.78	0.0306033	0.312485	0.0979352	0.921984	0.959221
3-isopropylmalate dehydratase small subunit (EC 4.2.1.33)	556.573	539.57	573.576	0.0862424	0.403611	0.213677	0.830799	0.906053
Vitamin B12 ABC transporter, permease component BtuC	556.528	682.246	430.81	-0.661328	0.291825	-2.26618	0.0234404	0.0760824
Nicotinate-nucleotide adenylyltransferase (EC 2.7.7.18)	555.978	591.021	520.935	-0.183655	0.280295	-0.655221	0.512326	0.675956
FIG000233: metal-dependent hydrolase	555.832	674.701	436.964	-0.626927	0.27653	-2.26712	0.0233831	0.076013
Hypothetical radical SAM family enzyme, NOT coproporphyrinogen III oxidase, oxygen-independent	554.717	534.552	574.882	0.103209	0.204869	0.503781	0.614415	0.757444
Exodeoxyribonuclease III (EC 3.1.11.2)	554.416	631.703	477.129	-0.404847	0.254893	-1.5883	0.112218	0.246961
Membrane-bound lytic murein transglycosylase D precursor (EC 3.2.1.-)	554.098	293.845	814.35	1.47065	0.323295	4.54892	5.39207e-06	5.57137e-05
FIG007079: UPF0348 protein family	553.644	454.01	653.278	0.524753	0.632827	0.82922	0.40698	0.58459
Xylanase	553.047	200.478	905.616	2.1744	0.494286	4.39907	1.08714e-05	0.000104652
Ethanolamine utilization protein EutJ	552.035	706.344	397.726	-0.828061	0.985539	-0.840211	0.40079	0.579256
Nitrous oxide reductase maturation protein NosF (ATPase)	549.312	520.234	578.389	0.151642	0.30195	0.502209	0.61552	0.758308
Succinyl-CoA ligase [ADP-forming] alpha chain (EC 6.2.1.5)	548.945	56.5566	1041.33	4.20696	0.518954	8.10662	5.20493e-16	4.68001e-14
Aminopeptidase S (Leu, Val, Phe, Tyr preference) (EC 3.4.11.24)	547.555	381.72	713.389	0.901753	0.590988	1.52584	0.12705	0.269399
UDP-galactopyranose mutase (EC 5.4.99.9)	546.137	761.531	330.743	-1.20172	0.537988	-2.23373	0.025501	0.0812113
Branched-chain amino acid transport ATP-binding protein LivF (TC 3.A.1.4.1)	545.893	686.457	405.329	-0.760615	0.48064	-1.58251	0.113534	0.248414
tRNA:m(5)U-54 MTase gid	545.571	456.476	634.667	0.474829	0.467941	1.01472	0.310239	0.493019
Excinuclease ABC subunit A, dimeric form	544.598	55.8001	1033.4	4.21344	0.571064	7.37822	1.60415e-13	8.58117e-12
Alfa-L-rhamnosidase (EC 3.2.1.40)	544.198	298.381	790.015	1.40403	0.44238	3.17382	0.0015045	0.00799748
Predicted functional analog of homoserine kinase (EC 2.7.1.-)	542.822	655.893	429.751	-0.6095	0.446207	-1.36596	0.171953	0.334718
A/G-specific adenine glycosylase (EC 3.2.2.-)	541.596	589.229	493.962	-0.255905	0.198081	-1.29192	0.196385	0.365927
Guanine deaminase (EC 3.5.4.3)	538.816	548.939	528.692	-0.0534963	0.552028	-0.0969087	0.922799	0.959584
Benzoyl-CoA reductase subunit BadE (EC 1.3.99.15)	537.635	798.305	276.965	-1.52416	0.377998	-4.03219	5.52592e-05	0.000458793
Phosphoenolpyruvate-dihydroxyacetone phosphotransferase (EC 2.7.1.121), dihydroxyacetone binding subunit DhaK	535.737	567.677	503.796	-0.171686	0.858767	-0.199922	0.841542	0.912381
Glycerate kinase (EC 2.7.1.31)	535.122	396.152	674.092	0.765749	0.488113	1.56879	0.116696	0.25291
Branched-chain amino acid transport system permease protein LivM (TC 3.A.1.4.1)	533.429	554.218	512.641	-0.112578	0.660583	-0.170422	0.864678	0.926034
Histidinol-phosphate aminotransferase (EC 2.6.1.9)	532.977	606.113	459.841	-0.400301	0.261779	-1.52916	0.126225	0.268324
Holliday junction DNA helicase RuvA	532.945	302.372	763.517	1.33531	0.416863	3.20324	0.0013589	0.00737188
Ribonucleotide reductase transcriptional regulator NrdR	529.934	455.569	604.299	0.406722	0.31724	1.28206	0.19982	0.371183
Alpha-N-arabinofuranosidase (EC 3.2.1.55)	529.411	465.299	593.522	0.349862	0.416265	0.840481	0.400639	0.579256
Bifunctional PLP-dependent enzyme with beta-cystathionase and maltose regulon repressor activities	528.014	436.17	619.858	0.507629	0.445031	1.14066	0.254011	0.43292
Uptake hydrogenase small subunit precursor (EC 1.12.99.6)	527.853	179.167	876.54	2.29058	0.491127	4.66393	3.10233e-06	3.33599e-05
3,5-diaminobexanoate dehydrogenase (EC 1.4.1.11)	527.058	612.524	441.592	-0.470269	0.71334	-0.659249	0.509736	0.673531
FKBP-type peptidyl-prolyl cis-trans isomerase SlyD (EC 5.2.1.8)	526.146	259.614	792.677	1.61044	0.402224	4.00384	6.23216e-05	0.000508024
NAD-dependent formate dehydrogenase beta subunit	526.033	722.85	329.217	-1.13354	0.453555	-2.49923	0.0124465	0.0458578
Possible alpha-xyloside ABC transporter, permease component	525.812	521.313	530.311	0.0231375	0.658807	0.0351203	0.971984	0.982715
GTPase and tRNA-U34 5-formylation enzyme TrmE	525.653	408.193	643.113	0.655554	0.314798	2.08246	0.0373007	0.108562
Ribonuclease HII (EC 3.1.26.4)	525.331	630.654	420.009	-0.586019	0.248275	-2.36036	0.0182571	0.0625238
Dephospho-CoA kinase (EC 2.7.1.24)	524.95	509.892	540.007	0.080671	0.291222	0.277009	0.781774	0.87494
TrmH family tRNA/rRNA methyltransferase YacO (EC 2.1.1.-)	524.838	569.909	479.767	-0.247512	0.236079	-1.04843	0.294441	0.479317
tRNA (Guanine37-N1) -methyltransferase (EC 2.1.1.31)	523.863	544.18	503.546	-0.113009	0.307959	-0.366961	0.713648	0.826911
Ribonuclease Z (EC 3.1.26.11)	522.942	714.402	331.482	-1.10698	0.560304	-1.97568	0.0481907	0.13276
Outer membrane lipoprotein omp16 precursor	522.509	295.549	749.469	1.34269	0.462938	2.90036	0.00372732	0.0170104
Trehalose-6-phosphate hydrolase (EC 3.2.1.93)	521.775	849.935	193.615	-2.13396	0.473174	-4.50988	6.48657e-06	6.57368e-05
50S ribosomal subunit maturation GTPase RbgA (B. subtilis YlqF)	520.197	701.244	339.151	-1.04691	0.241702	-4.3314	1.48162e-05	0.00013914
Catalyzes the cleavage of p-aminobenzoyl-glutamate to p-aminobenzoate and glutamate, subunit B	516.02	395.842	636.197	0.685448	0.812114	0.844029	0.398653	0.577548
Biosynthetic arginine decarboxylase (EC 4.1.1.19)	515.954	282.009	749.9	1.41196	0.322888	4.3729	1.22604e-05	0.000116857
Inositol transport system ATP-binding protein	515.262	562.736	467.788	-0.266976	0.584808	-0.456519	0.648017	0.782658
Hydroxylamine reductase (EC 1.7.-.-)	514.352	600.312	428.391	-0.486336	0.254747	-1.9091	0.0562495	0.15007
Predicted transcriptional regulator of N-Acetylglucosamine utilization, GntR family	513.935	779.399	248.471	-1.64744	0.515605	-3.19517	0.00139751	0.00755225
Pyruvate:ferredoxin oxidoreductase, beta subunit (EC 1.2.7.1)	513.622	315.78	711.463	1.17276	0.422876	2.77328	0.00554941	0.0237554
2-keto-3-deoxy-D-arabino-heptulosonate-7-phosphate synthase I beta (EC 2.5.1.54)	512.341	477.86	546.821	0.194175	0.319492	0.607761	0.543346	0.699592
Low molecular weight protein tyrosine phosphatase (EC 3.1.3.48)	511.414	311.25	711.578	1.19153	0.37834	3.14936	0.00163627	0.00853689
protein from nitrogen regulatory protein P-II (GLNB) family, ortholog YAAQ B. subtilis	511.238	789.608	232.867	-1.7596	0.782192	-2.24958	0.0244756	0.0786741
Mannonate dehydratase (EC 4.2.1.8)	510.266	225.15	795.381	1.82041	0.609758	2.98547	0.00283146	0.0134492
Septum formation protein Maf	508.794	514.518	503.071	-0.0326001	0.294922	-0.110538	0.911983	0.952446
Transcriptional repressor of the fructose operon, DeoR family	505.923	329.876	681.969	1.04618	0.345244	3.03027	0.00244333	0.0118684
Glycerol dehydrogenase (EC 1.1.1.6)	505.767	550.721	460.813	-0.256316	0.710726	-0.36064	0.718368	0.830141
Sirohydrochlorin cobaltochelatase CbiK (EC 4.99.1.3)	505.11	712.924	297.295	-1.2598	0.471616	-2.67123	0.00755738	0.0305038
1-acyl-sn-glycerol-3-phosphate acyltransferase (EC 2.3.1.51)	504.329	495.77	512.887	0.0487994	0.240499	0.202909	0.839206	0.910991
Similar to carbon monoxide dehydrogenase CooS subunit	503.713	679.968	327.458	-1.05314	0.822233	-1.28083	0.200253	0.371659
PTS system, cellobiose-specific IIA component (EC 2.7.1.69)	502.884	886.858	118.91	-2.896	0.982916	-2.94633	0.00321566	0.0150159
L-arabinose-binding periplasmic protein precursor AraF (TC 3.A.1.2.2)	502.716	767.568	237.863	-1.68716	0.608556	-2.77241	0.00556434	0.0237554
FIG000557: hypothetical protein co-occurring with RecR	502.484	379.763	625.204	0.718202	0.457346	1.57037	0.116329	0.252365
Shikimate kinase I (EC 2.7.1.71)	501.641	493.583	509.698	0.0472595	0.196266	0.240794	0.809715	0.892193
TPR domain protein, putative component of TonB system	500.526	59.1748	941.878	3.99344	0.522344	7.64523	2.08575e-14	1.31558e-12
Phosphoribosylformylglycinamidine synthase, PurS subunit (EC 6.3.5.3)	499.559	29.244	969.875	5.06291	0.708546	7.14548	8.96803e-13	4.07515e-11
tmRNA-binding protein SmpB	498.705	482.675	514.734	0.0945719	0.381914	0.247627	0.804423	0.888989
Glutamate-1-semialdehyde aminotransferase (EC 5.4.3.8)	498.686	704.5	292.873	-1.26523	0.380484	-3.32531	0.000883201	0.00506754
Predicted signal transduction protein	498.409	530.015	466.803	-0.183087	0.459368	-0.398562	0.690216	0.811407
Protein serine/threonine phosphatase PrpC, regulation of stationary phase	496.741	566.393	427.089	-0.406655	0.279104	-1.457	0.145115	0.295973
Alpha-galactosidase precursor (EC 3.2.1.22)	496.572	353.375	639.769	0.854152	0.323235	2.64251	0.00822931	0.0327468
CDP-diacylglycerol--glycerol-3-phosphate 3-phosphatidyltransferase (EC 2.7.8.5)	493.272	565.184	421.36	-0.422554	0.230208	-1.83553	0.0664274	0.169059
Rossmann fold nucleotide-binding protein Smf possibly involved in DNA uptake	491.645	283.381	699.91	1.30403	0.442471	2.94715	0.00320714	0.0149927
Homoserine O-succinyltransferase (EC 2.3.1.46)	491.611	609.082	374.139	-0.702716	0.42732	-1.64447	0.100078	0.228483
Imidazole glycerol phosphate synthase amidotransferase subunit (EC 2.4.2.-)	489.676	516.516	462.835	-0.161108	0.325553	-0.494877	0.620687	0.76285
ABC transporter ATP-binding protein YvcR	488.99	620.276	357.704	-0.793284	0.227598	-3.48546	0.000491292	0.00303982
Predicted ATPase related to phosphate starvation-inducible protein PhoH	488.451	118.304	858.599	2.85966	0.432004	6.61952	3.60379e-11	1.14508e-09
Thiamine-monophosphate kinase (EC 2.7.4.16)	487.769	490.954	484.584	-0.0186953	0.344903	-0.0542045	0.956772	0.97594
Succinyl-CoA ligase [ADP-forming] beta chain (EC 6.2.1.5)	486.057	60.198	911.915	3.92607	0.502789	7.80859	5.78311e-15	4.14227e-13
CRISPR-associated protein, TM1801 family	484.357	168.285	800.43	2.24664	0.357369	6.28663	3.24441e-10	8.5693e-09
Circadian input kinase A	482.25	383.928	580.572	0.594535	0.246019	2.41662	0.0156654	0.0551683
Phosphoribosylglycinamide formyltransferase 2 (EC 2.1.2.-)	481.694	301.723	661.665	1.13417	0.405278	2.79851	0.00513392	0.0222751
Tricarboxylate transport membrane protein TctA	479.797	563.142	396.453	-0.505444	0.440427	-1.14762	0.251124	0.430004
Uronate isomerase (EC 5.3.1.12)	479.706	177.264	782.149	2.14028	0.556586	3.84538	0.000120367	0.000911597
4-keto-6-deoxy-N-Acetyl-D-hexosaminyl-(Lipid carrier) aminotransferase	477.626	576.935	378.317	-0.608358	0.34062	-1.78603	0.0740945	0.18365
Acetoin dehydrogenase E1 component beta-subunit (EC 1.2.4.-)	476.749	116.509	836.989	2.84309	0.442638	6.42307	1.33556e-10	3.76272e-09
Potassium efflux system KefA protein	476.192	507.063	445.321	-0.188667	0.374054	-0.504384	0.613991	0.75727
Cytidine deaminase (EC 3.5.4.5)	475.976	475.475	476.478	0.00414485	0.341661	0.0121315	0.990321	0.994216
Universal stress protein family	475.941	134.252	817.629	2.60589	0.527088	4.94394	7.65602e-07	9.43276e-06
FIG001802: Putative alkaline-shock protein	475.324	646.493	304.154	-1.08746	0.460941	-2.35922	0.0183133	0.0626482
Peroxide stress regulator PerR, FUR family	473.925	708.665	239.185	-1.56531	0.352188	-4.44451	8.80908e-06	8.65748e-05
Catalase (EC 1.11.1.6)	473.684	145.805	801.563	2.46102	0.518257	4.74864	2.04786e-06	2.27744e-05
Inosose dehydratase (EC 4.2.1.44)	473.04	266.431	679.648	1.35067	0.502415	2.68836	0.00718029	0.0292612
Cell envelope-associated transcriptional attenuator LytR-CpsA-Psr, subfamily F2 (as in PMID19099556)	472.735	756.785	188.686	-2.00304	0.669803	-2.99049	0.00278531	0.0132853
Glutamate decarboxylase (EC 4.1.1.15)	471.508	113.302	829.714	2.87377	0.860948	3.33791	0.000844097	0.00488739
Ribosomal-protein-S5p-alanine acetyltransferase	471.079	409.393	532.765	0.381405	0.222984	1.71046	0.0871814	0.207361
Rhamnulokinase (EC 2.7.1.5)	469.476	528.048	410.904	-0.364033	0.448217	-0.812181	0.416688	0.593103
hypothetical protein BH3604	467.742	676.21	259.273	-1.38069	0.501531	-2.75294	0.0059062	0.0248602
RNA polymerase sigma factor	466.959	749.632	184.286	-2.02326	0.614083	-3.29476	0.000985054	0.00557274
Cytochrome c552 precursor (EC 1.7.2.2)	466.362	260.87	671.853	1.36359	0.436548	3.12356	0.00178677	0.00926488
Glutamate 5-kinase (EC 2.7.2.11)	465.839	409.394	522.284	0.351498	0.259866	1.35261	0.17618	0.340281
Flagellar basal-body rod protein FlgB	464.608	550.646	378.57	-0.5406	0.540882	-0.999478	0.317563	0.499278
Thiamin biosynthesis protein ThiC	464.478	380.159	548.796	0.528613	0.374555	1.41131	0.158153	0.314372
Cytochrome c551 peroxidase (EC 1.11.1.5)	462.938	71.8892	853.987	3.56704	0.508067	7.02081	2.20582e-12	9.3218e-11
Family 13 glycosyl hydrolase, row 724	461.86	375.832	547.888	0.54408	0.548346	0.99222	0.32109	0.502566
S-ribosylhomocysteine lyase (EC 4.4.1.21)	457.673	749.482	165.865	-2.17491	0.635908	-3.42016	0.000625846	0.00374092
1,4-alpha-glucan branching enzyme (EC 2.4.1.18)	456.144	763.873	148.416	-2.35811	0.393515	-5.99241	2.06751e-09	4.43518e-08
FIGfam135315: Iojap-related protein	455.019	399.199	510.839	0.35517	0.237901	1.49293	0.135456	0.281435
C-terminal domain of CinA type S	454.189	448.336	460.042	0.0374489	0.275835	0.135765	0.892007	0.941229
Benzoyl-CoA reductase subunit BadD (EC 1.3.99.15)	453.293	662.582	244.004	-1.43807	0.345963	-4.15672	3.22856e-05	0.000280738
2-succinyl-5-enolpyruvyl-6-hydroxy-3-cyclohexene-1-carboxylic-acid synthase (EC 2.2.1.9)	452.989	93.3149	812.663	3.12298	0.335628	9.30489	1.34126e-20	2.46442e-18
Ribosylnicotinamide kinase (EC 2.7.1.22)	452.885	242.466	663.305	1.45134	0.325282	4.4618	8.12732e-06	8.08142e-05
Acetyl-coenzyme A synthetase (EC 6.2.1.1)	451.401	277.612	625.19	1.17125	0.284348	4.11905	3.80438e-05	0.000328779
Dihydropyrimidinase (EC 3.5.2.2)	451.127	221.88	680.374	1.6173	0.716183	2.25822	0.023932	0.0772927
Dihydropteroate synthase (EC 2.5.1.15)	450.429	279.687	621.172	1.1498	0.387066	2.97055	0.0029727	0.013943
Methylated-DNA--protein-cysteine methyltransferase (EC 2.1.1.63)	448.028	479.113	416.942	-0.202317	0.299149	-0.67631	0.498844	0.662719
Ferric iron ABC transporter, iron-binding protein	446.773	486.12	407.427	-0.252678	0.479322	-0.527157	0.598084	0.744997
Permease of the drug/metabolite transporter (DMT) superfamily	445.685	404.408	486.961	0.265579	0.303044	0.876371	0.380829	0.563115
Aminopeptidase Y (Arg, Lys, Leu preference) (EC 3.4.11.15)	445.597	304.5	586.694	0.947243	0.209	4.53225	5.83575e-06	5.99986e-05
Sulfate adenylyltransferase subunit 1 (EC 2.7.7.4)	444.811	526.998	362.624	-0.538529	0.316669	-1.7006	0.0890175	0.210396
Ribonuclease P protein component (EC 3.1.26.5)	444.145	353.58	534.711	0.596567	0.426299	1.39941	0.16169	0.319002
Maltose-6'-phosphate glucosidase (EC 3.2.1.122)	442.69	491.557	393.823	-0.318983	0.895703	-0.356126	0.721746	0.83336
NAD-dependent malic enzyme (EC 1.1.1.38)	442.359	497.2	387.517	-0.361513	0.399509	-0.904894	0.365521	0.547613
MSM (multiple sugar metabolism) operon regulatory protein	440.502	550.885	330.12	-0.736442	0.425347	-1.73139	0.0833823	0.200868
Monofunctional biosynthetic peptidoglycan transglycosylase (EC 2.4.2.-)	439.594	280.195	598.993	1.09794	0.282897	3.88105	0.000104007	0.000799155
Thiamin-regulated outer membrane receptor Omr1	439.529	624.304	254.753	-1.2921	0.504734	-2.55995	0.0104686	0.0400565
selenocysteine-containing	439.275	611.385	267.164	-1.19139	0.489418	-2.4343	0.0149208	0.0532112
Homoserine kinase (EC 2.7.1.39)	437.475	309.913	565.037	0.866186	0.683116	1.26799	0.204801	0.377613
Quinolinate synthetase (EC 2.5.1.72)	437.403	77.4655	797.341	3.36459	0.452328	7.43838	1.01925e-13	5.66757e-12
PTS system, glucose-specific IIC component (EC 2.7.1.69)	436.12	243.14	629.1	1.37114	0.945713	1.44985	NA	NA
Flagellar biosynthesis protein FliC	435.324	552.833	317.816	-0.797489	0.662829	-1.20316	0.228915	0.406981
Prolipoprotein diacylglyceryl transferase (EC 2.4.99.-)	434.719	404.851	464.586	0.200157	0.234576	0.85327	0.39351	0.573636
N-Acetylneuraminate cytidylyltransferase (EC 2.7.7.43)	434.376	611.474	257.278	-1.24808	0.395586	-3.15502	0.0016049	0.00840433
Glycosyltransferase LafA, responsible for the formation of Glc-DAG	433.503	517.442	349.564	-0.566526	0.756136	-0.749239	NA	NA
L-serine dehydratase, alpha subunit (EC 4.3.1.17)	432.515	537.312	327.717	-0.71243	0.706079	-1.00899	0.312978	0.496115
Hypothetical protein VC0266 (sugar utilization related?)	432.335	860.305	4.36454	-7.80915	0.641039	-12.182	3.87512e-34	3.27525e-31
Sulfite reductase [NADPH] flavoprotein alpha-component (EC 1.8.1.2)	431.947	40.0686	823.825	4.36884	0.653698	6.68326	2.3368e-11	7.72125e-10
8-amino-7-oxononanoate synthase (EC 2.3.1.47)	431.45	326.085	536.815	0.720411	0.348746	2.06572	0.0388548	0.111929
Uracil-DNA glycosylase, family 4	431.271	167.591	694.95	2.05363	0.382448	5.3697	7.88673e-08	1.2164e-06
Putative permease often clustered with de novo purine synthesis	430.552	408.424	452.679	0.147095	0.461185	0.31895	0.749764	0.8538
Preprotein translocase subunit SecG (TC 3.A.5.1.1)	429.954	406.034	453.873	0.160896	0.513561	0.313294	0.754057	0.855705
Superoxide reductase (EC 1.15.1.2)	428.934	716.01	141.858	-2.332	0.502475	-4.64102	3.46701e-06	3.69989e-05
Shikimate 5-dehydrogenase I alpha (EC 1.1.1.25)	427.763	407.42	448.105	0.137394	0.237267	0.57907	0.562542	0.715624
Stage IV sporulation protein A	426.52	629.928	223.112	-1.50051	0.51359	-2.9216	0.00348235	0.0160694
Urease alpha subunit (EC 3.5.1.5)	425.439	684.047	166.831	-2.03382	0.486389	-4.18147	2.89635e-05	0.000253941
Altronate oxidoreductase (EC 1.1.1.58)	424.824	255.483	594.165	1.21735	0.376592	3.23256	0.00122688	0.00673347
Sortase A, LPXTG specific	421.109	476.957	365.262	-0.382541	0.414794	-0.922244	0.356401	0.539839
Putative TolA protein	419.307	29.2506	809.363	4.79557	0.668855	7.16982	7.50938e-13	3.48732e-11
Enoyl-CoA hydratase (EC 4.2.1.17)	419.164	446.734	391.593	-0.18807	0.559753	-0.335987	0.736881	0.843689
Sulfate permease	419.117	236.354	601.88	1.34988	0.371904	3.62964	0.000283818	0.00189781
ABC transporter multidrug efflux pump, fused ATP-binding domains	418.678	339.579	497.776	0.54883	0.396106	1.38556	0.165881	0.326052
Phosphatidate cytidylyltransferase (EC 2.7.7.41)	418.627	361.803	475.45	0.393792	0.207029	1.90211	0.0571567	0.151724
hydrogenase, subunit gamma related protein	418.12	292.732	543.509	0.892962	0.520168	1.71668	0.0860378	0.205537
NADH-ubiquinone oxidoreductase chain N (EC 1.6.5.3)	417.195	308.632	525.757	0.769673	0.2777	2.7716	0.0055781	0.0237632
2-dehydropantoate 2-reductase (EC 1.1.1.169)	417.158	196.455	637.861	1.69872	0.356411	4.76618	1.87754e-06	2.10464e-05
Carboxyl-terminal protease (EC 3.4.21.102)	414.79	412.524	417.055	0.0170592	0.268364	0.0635675	0.949315	0.971571
CRISPR-associated protein Cas1	414.242	408.653	419.832	0.0358894	0.383894	0.0934877	0.925516	0.960102
Prephenate and/or arogenate dehydrogenase (unknown specificity) (EC 1.3.1.12)(EC 1.3.1.43)	413.55	427.508	399.593	-0.0986874	0.427304	-0.230953	0.817351	0.896942
Helicase loader DnaI	412.419	569.181	255.657	-1.15108	0.263249	-4.3726	1.22774e-05	0.000116857
Lipoprotein releasing system ATP-binding protein LolD	410.732	365.466	455.999	0.318505	0.309593	1.02879	0.30358	0.487435
Serine protease (EC 3.4.21.-)	409.878	617.013	202.743	-1.60769	0.345408	-4.65446	3.24823e-06	3.48402e-05
Thymidylate kinase (EC 2.7.4.9)	409.36	377.365	441.354	0.224039	0.376181	0.595562	0.551468	0.706716
L,L-diaminopimelate aminotransferase (EC 2.6.1.83)	409.228	444.652	373.805	-0.253557	0.325411	-0.779189	0.435869	0.608517
COG2078: Uncharacterized ACR	409.036	696.107	121.964	-2.51444	0.32115	-7.82949	4.8987e-15	3.63191e-13
Alkyl hydroperoxide reductase protein C (EC 1.6.4.-)	408.598	487.187	330.01	-0.561836	0.434306	-1.29364	0.19579	0.36514
Predicted transcriptional regulator of pyridoxine metabolism	406.526	671.284	141.768	-2.24077	0.49759	-4.50324	6.69264e-06	6.76629e-05
UTP--glucose-1-phosphate uridylyltransferase (EC 2.7.7.9)	406.415	311.18	501.65	0.688049	0.31033	2.21715	0.0266125	0.084117
NADH-ubiquinone oxidoreductase chain F (EC 1.6.5.3)	403.854	183.052	624.655	1.773	0.352327	5.03227	4.84711e-07	6.2834e-06
Glycerol dehydratase reactivation factor large subunit	403.792	350.62	456.963	0.382368	1.12624	0.339508	0.734227	0.841563
Anaerobic dimethyl sulfoxide reductase chain A (EC 1.8.99.-)	403.244	378.056	428.432	0.178901	0.626161	0.285711	0.775099	0.87093
Peptide methionine sulfoxide reductase MsrB (EC 1.8.4.12)	401.997	477.814	326.18	-0.553071	0.423149	-1.30703	0.191201	0.359572
Phosphoglycerate mutase (EC 5.4.2.1)	401.799	610.519	193.079	-1.66507	0.614907	-2.70784	0.00677217	0.0278397
Thiol peroxidase, Bcp-type (EC 1.11.1.15)	400.428	289.341	511.515	0.818948	0.341524	2.39793	0.0164882	0.057302
Preprotein translocase secY subunit (TC 3.A.5.1.1)	399.902	716.853	82.951	-3.10893	0.509568	-6.10111	1.05333e-09	2.47298e-08
TRAP-type C4-dicarboxylate transport system, large permease component	398.43	540.085	256.776	-1.07069	0.537378	-1.99243	0.0463236	0.129559
1-phosphofructokinase (EC 2.7.1.56)	397.941	378.012	417.869	0.144195	0.440468	0.327368	0.74339	0.847468
Butyrate kinase (EC 2.7.2.7)	397.845	536.403	259.288	-1.04872	0.72611	-1.4443	0.148655	0.300582
L-threonine 3-O-phosphate decarboxylase (EC 4.1.1.81)	396.75	347.102	446.398	0.361745	0.415778	0.870043	0.384277	0.565247
Thymidine kinase (EC 2.7.1.21)	396.297	479.603	312.99	-0.616477	0.403702	-1.52706	0.126746	0.269025
Phosphatidylserine decarboxylase (EC 4.1.1.65)	396.083	301.105	491.061	0.708391	0.269291	2.63058	0.00852388	0.0336654
Pyridoxine 5'-phosphate synthase (EC 2.6.99.2)	395.337	169.616	621.058	1.87493	0.332937	5.63149	1.78663e-08	3.18974e-07
tRNA-specific adenosine-34 deaminase (EC 3.5.4.-)	395.085	289.23	500.941	0.789852	0.317327	2.48908	0.0128073	0.0469825
Arsenate reductase (EC 1.20.4.1)	394.887	427.703	362.07	-0.241563	0.377536	-0.639841	0.522276	0.682221
Hexuronate transporter	394.697	109.191	680.202	2.64265	0.435891	6.06263	1.33917e-09	2.96476e-08
Serine protease precursor MucD/AlgY associated with sigma factor RpoE	394.582	141.195	647.968	2.19653	0.427757	5.135	2.82143e-07	3.92216e-06
Similar to Hydroxyacylglutathione hydrolase, but in an organism lacking glutathione biosynthesis	393.321	179.359	607.283	1.75564	0.279398	6.28368	3.30661e-10	8.67935e-09
Beta-xylosidase (EC 3.2.1.37)	393.195	249.302	537.087	1.10583	0.424724	2.60364	0.00922398	0.0360931
UPF0246 protein YaaA	393.192	321.471	464.912	0.530741	0.354055	1.49903	0.133865	0.279641
Exonuclease SbcD	393.023	351.457	434.589	0.304845	0.281611	1.0825	0.279029	0.460795
Hydroxyacylglutathione hydrolase (EC 3.1.2.6)	392.849	454.501	331.197	-0.45432	0.339007	-1.34015	0.180197	0.3452
Enoyl-[acyl-carrier-protein] reductase [NADH] (EC 1.3.1.9)	391.49	70.2589	712.722	3.34186	0.386416	8.64834	5.22526e-18	6.49469e-16
Glutamyl-tRNA(Gln) amidotransferase subunit A (EC 6.3.5.7)	391.446	86.6078	696.285	3.00691	0.923581	3.25571	0.00113109	0.00624834
L-lactate permease	390.518	640.243	140.793	-2.18833	0.544589	-4.01832	5.86146e-05	0.000482856
NADH-ubiquinone oxidoreductase chain H (EC 1.6.5.3)	390.209	288.911	491.506	0.766223	0.350575	2.18562	0.0288437	0.0890439
Riboflavin synthase alpha chain (EC 2.5.1.9)	388.732	333.551	443.912	0.41222	0.330452	1.24744	0.212235	0.385268
NAD-dependent formate dehydrogenase gamma subunit	388.122	570.919	205.325	-1.47493	0.608358	-2.42444	0.0153321	0.0542204
Bis(5'-nucleosyl)-tetraphosphatase (asymmetrical) (EC 3.6.1.17)	387.815	365.09	410.54	0.167755	0.369557	0.453934	0.649877	0.783784
Na(+)-translocating NADH-quinone reductase subunit B (EC 1.6.5.-)	387.515	159.314	615.715	1.9535	0.383203	5.09783	3.43575e-07	4.62404e-06
L-rhamnose isomerase (EC 5.3.1.14)	386.825	229.213	544.437	1.24631	0.512704	2.43085	0.0150633	0.0534487
COG1180: Radical SAM, Pyruvate-formate lyase-activating enzyme like	386.629	696.545	76.713	-3.18619	0.364	-8.75326	2.07269e-18	2.6543e-16
Methionine gamma-lyase (EC 4.4.1.11)	385.833	229.944	541.722	1.23855	0.668808	1.85187	0.0640445	0.16463
Beta-phosphoglucomutase (EC 5.4.2.6)	385.708	561.81	209.605	-1.42462	0.606426	-2.34921	0.0188134	0.0639111
Putative membrane protein YeiH	384.106	223.293	544.919	1.28615	0.72684	1.76951	0.0768088	0.188827
PTS system, mannitol-specific IIB component (EC 2.7.1.69)	383.288	297.161	469.415	0.660192	0.654871	1.00813	0.313394	0.496403
Ribosomal RNA small subunit methyltransferase D (EC 2.1.1.-)	383.243	416.025	350.46	-0.24894	0.222789	-1.11738	0.263831	0.444558
Phosphoribosylformimino-5-aminoimidazole carboxamide ribotide isomerase (EC 5.3.1.16)	382.012	398.962	365.062	-0.129833	0.463944	-0.279846	0.779595	0.873658
Segregation and condensation protein B	380.426	494.277	266.575	-0.889326	0.289792	-3.06885	0.00214886	0.0107468
FIG002344: Hydrolase (HAD superfamily)	377.198	347.258	407.138	0.229086	0.334599	0.68466	0.493559	0.658598
Chitinase (EC 3.2.1.14)	377.157	304.6	449.714	0.560495	0.471693	1.18826	0.23473	0.413148
L-lactate dehydrogenase (EC 1.1.2.3)	376.869	412.368	341.371	-0.27311	0.684576	-0.398948	0.689932	0.811407
probable beta-D-galactosidase	375.957	324.52	427.394	0.39729	0.354481	1.12077	0.262388	0.443718
Cobyric acid synthase	374.489	482.651	266.327	-0.856222	0.666703	-1.28426	0.19905	0.370063
Arabinose 5-phosphate isomerase (EC 5.3.1.13)	372.917	171.533	574.3	1.74509	0.327941	5.32135	1.02999e-07	1.54902e-06
Oligopeptidase A (EC 3.4.24.70)	372.826	60.9172	684.735	3.49477	0.525621	6.64883	2.95424e-11	9.60354e-10
Xanthine phosphoribosyltransferase (EC 2.4.2.22)	372.782	354.422	391.143	0.143204	0.431484	0.331886	0.739975	0.84579
Cob(I)alamin adenosyltransferase PduO (EC 2.5.1.17)	372.338	477.369	267.308	-0.835187	0.732581	-1.14006	0.254261	0.43292
FIG006542: Phosphoesterase	371.931	162.904	580.958	1.83338	0.358361	5.116	3.12085e-07	4.28205e-06
Pyrimidine-nucleoside phosphorylase (EC 2.4.2.2)	371.543	592.436	150.65	-1.97552	0.698808	-2.82698	0.00469891	0.0207282
Spermidine Putrescine ABC transporter permease component PotB (TC 3.A.1.11.1)	370.363	344.944	395.782	0.199689	0.586204	0.340648	0.733369	0.841304
D-lactate dehydrogenase (EC 1.1.1.28)	370.072	495.783	244.362	-1.02246	0.518931	-1.97033	0.0488006	0.133743
Mannitol-1-phosphate 5-dehydrogenase (EC 1.1.1.17)	369.06	107.53	630.591	2.55286	0.725934	3.51665	0.000437025	0.00272802
dTDP-4-dehydrorhamnose 3,5-epimerase (EC 5.1.3.13)	368.438	471.519	265.357	-0.829322	0.326852	-2.5373	0.0111711	0.0420383
Segregation and condensation protein A	366.795	417.009	316.581	-0.397479	0.405643	-0.979875	0.327148	0.509593
Substrate-specific component PdxU2 of predicted pyridoxin-related ECF transporter	366.472	259.87	473.075	0.863834	0.872217	0.990389	NA	NA
NAD-reducing hydrogenase subunit HoxE (EC 1.12.1.2)	365.544	273.056	458.033	0.745054	0.332457	2.24105	0.0250227	0.0798082
hypothetical protein PA3071	365.048	62.5209	667.575	3.42153	0.474112	7.2167	5.32645e-13	2.55791e-11
Cell envelope-associated transcriptional attenuator LytR-CpsA-Psr, subfamily M (as in PMID19099556)	364.777	211.964	517.59	1.28928	0.581963	2.2154	0.0267329	0.0842456
Mlc, transcriptional repressor of MalT (the transcriptional activator of maltose regulon) and manXYZ operon	362.118	59.689	664.547	3.47606	0.555776	6.25444	3.98954e-10	1.02181e-08
Naphthoate synthase (EC 4.1.3.36)	362.073	118.753	605.394	2.35196	0.452011	5.20333	1.95744e-07	2.84266e-06
phosphotransbutyrylase (EC 2.3.1.19)	361.317	452.835	269.799	-0.747961	0.683826	-1.09379	0.274047	0.4555
Iron-sulfur cluster regulator IscR	360.553	521.152	199.954	-1.38325	0.273248	-5.06226	4.14325e-07	5.48884e-06
Carboxynorspermidine decarboxylase, putative (EC 4.1.1.-)	359.74	266.056	453.423	0.768348	0.286945	2.67769	0.00741325	0.030016
Inosine-uridine preferring nucleoside hydrolase (EC 3.2.2.1)	359.372	287.057	431.686	0.588779	0.49744	1.18362	0.236564	0.414822
Threonine dehydrogenase and related Zn-dependent dehydrogenases	358.968	191.379	526.557	1.45839	0.384579	3.79217	0.000149338	0.00109376
Agmatine deiminase (EC 3.5.3.12)	357.641	284.531	430.751	0.597609	0.296612	2.01478	0.0439272	0.123923
Xylose isomerase (EC 5.3.1.5)	357.276	246.218	468.334	0.928758	0.673972	1.37804	0.168192	0.32937
COG2740: Predicted nucleic-acid-binding protein implicated in transcription termination	356.037	410.26	301.815	-0.443051	0.293214	-1.51102	0.130784	0.275258
Nicotinate-nucleotide--dimethylbenzimidazole phosphoribosyltransferase (EC 2.4.2.21)	355.078	353.071	357.085	0.0167244	0.494237	0.0338388	0.973006	0.983243
N-acetylmannosaminyltransferase (EC 2.4.1.187)	354.564	246.6	462.529	0.907032	0.467454	1.94037	0.0523349	0.141939
ATPase YjeE, predicted to have essential role in cell wall biosynthesis	353.429	363.214	343.644	-0.0788705	0.250552	-0.314787	0.752924	0.855047
diguanylate cyclase/phosphodiesterase (GGDEF & EAL domains) with PAS/PAC sensor(s)	352.452	362.272	342.632	-0.0813262	0.357691	-0.227365	0.82014	0.898457
Lysine decarboxylase (EC 4.1.1.18)	352.298	460.785	243.811	-0.916161	0.282918	-3.23826	0.00120262	0.00660896
Inositol transport system permease protein	351.944	123.438	580.45	2.23241	0.899055	2.48306	0.013026	0.0476194
DNA recombination and repair protein RecO	351.464	388.43	314.498	-0.307783	0.287253	-1.07147	0.283959	0.466265
Membrane protein containing HD superfamily hydrolase domain, YQFF ortholog	351.035	156.442	545.628	1.8017	0.280271	6.42842	1.28935e-10	3.65691e-09
6-phosphogluconate dehydrogenase, decarboxylating (EC 1.1.1.44)	350.138	53.3887	646.887	3.59841	0.639013	5.6312	1.78959e-08	3.18974e-07
Biotin carboxyl carrier protein of oxaloacetate decarboxylase	348.892	150.901	546.883	1.85564	0.342423	5.41915	5.98845e-08	9.44298e-07
Mutator mutT protein (7,8-dihydro-8-oxoguanine-triphosphatase) (EC 3.6.1.-)	345.938	313.765	378.111	0.268142	0.327722	0.818201	0.413243	0.58939
General secretion pathway protein D	345.704	25.1938	666.214	4.73123	0.665351	7.11087	1.15312e-12	5.12955e-11
Geranyltranstransferase (farnesyldiphosphate synthase) (EC 2.5.1.10)	344.158	200.328	487.987	1.28789	0.323376	3.98264	6.81538e-05	0.000547562
Thiamin-phosphate pyrophosphorylase (EC 2.5.1.3)	343.496	178.282	508.711	1.51318	0.342969	4.41199	1.02425e-05	9.95051e-05
DNA-damage-inducible protein J	343.444	418.87	268.018	-0.64254	0.438674	-1.46473	0.142994	0.293345
Spermidine Putrescine ABC transporter permease component potC (TC_3.A.1.11.1)	342.767	299.581	385.954	0.366699	0.537144	0.682681	0.494808	0.659432
Gluconokinase (EC 2.7.1.12)	342.132	457.787	226.477	-1.01489	0.880396	-1.15276	0.249009	0.428243
ADP-heptose synthase (EC 2.7.-.-)	341.04	205.438	476.643	1.20986	0.467922	2.58561	0.00972066	0.0377569
ABC-type nitrate/sulfonate/bicarbonate transport system, ATPase component	341.014	379.876	302.151	-0.330569	0.546005	-0.605432	0.544892	0.700125
Ubiquinone/menaquinone biosynthesis methyltransferase UbiE (EC 2.1.1.-)	340.474	132.256	548.692	2.0552	0.45887	4.47883	7.50517e-06	7.53369e-05
Nicotinamidase (EC 3.5.1.19)	339.558	477	202.116	-1.23473	0.409977	-3.01171	0.00259781	0.0125038
CDP-glycerol:poly(glycerophosphate) glycerophosphotransferase (EC 2.7.8.12)	339.41	586.539	92.28	-2.66833	0.717587	-3.71848	0.000200428	0.00142116
3-deoxy-D-manno-octulosonic-acid transferase (EC 2.-.-.-)	338.975	127.02	550.93	2.11911	0.342241	6.19187	5.94552e-10	1.46934e-08
MoxR-like ATPase in aerotolerance operon	338.208	135.357	541.059	2.00229	0.368176	5.43841	5.37582e-08	8.60539e-07
5-formyltetrahydrofolate cyclo-ligase (EC 6.3.3.2)	336.302	331.037	341.566	0.044041	0.270065	0.163076	0.870459	0.929253
Phosphate regulon transcriptional regulatory protein PhoB	336.007	491.232	180.782	-1.44374	0.314234	-4.59448	4.33834e-06	4.57203e-05
Acetyl-coenzyme A carboxyl transferase alpha chain (EC 6.4.1.2)	335.624	229.027	442.222	0.948954	0.711801	1.33317	0.182475	0.347516
Ferredoxin-type protein NapG (periplasmic nitrate reductase)	335.597	165.35	505.843	1.61348	0.473779	3.40555	0.000660312	0.00390823
Ferric iron ABC transporter, permease protein	334.312	293.114	375.51	0.359399	0.665768	0.539826	0.589317	0.737255
Transcriptional regulator of rhamnose utilization, AraC family	334.174	357.305	311.042	-0.199787	0.33366	-0.598776	0.549322	0.704533
Heterodisulfide reductase, cytochrome reductase subunit	333.232	497.014	169.451	-1.55227	0.98006	-1.58386	0.113226	0.248282
Carbonic anhydrase (EC 4.2.1.1)	332.641	237.601	427.681	0.850468	0.283053	3.00463	0.00265907	0.0127262
Potassium uptake protein, integral membrane component, KtrA	332.15	318.234	346.066	0.119855	0.266042	0.450512	0.652342	0.78586
2-hydroxy-3-oxopropionate reductase (EC 1.1.1.60)	331.986	364.338	299.634	-0.285732	0.382037	-0.747916	0.454511	0.624842
Acyl-phosphate:glycerol-3-phosphate O-acyltransferase PlsY	331.895	374.372	289.418	-0.372567	0.295406	-1.2612	0.207236	0.38025
Acetyl-CoA:acetoacetyl-CoA transferase, beta subunit (EC 2.8.3.8)	331.213	579.319	83.1061	-2.79982	0.685519	-4.08423	4.42231e-05	0.000375274
Inner membrane protein YrbG, predicted calcium/sodium:proton antiporter	330.999	433.599	228.4	-0.925536	0.368348	-2.51266	0.0119824	0.0445712
Isoaspartyl dipeptidase (EC 3.4.19.5)	330.155	184.501	475.808	1.36453	0.516569	2.64154	0.00825312	0.0328106
Predicted cobalt transporter in Bacteroides_Porphyromonas	330.139	280.068	380.209	0.440891	0.35961	1.22602	0.220189	0.396472
Putative DNA-binding protein in cluster with Type I restriction-modification system	328.63	276.889	380.371	0.456226	0.321809	1.41769	0.156281	0.311971
Radical SAM domain heme biosynthesis protein	328.532	206.27	450.794	1.12562	0.41302	2.72534	0.00642345	0.0267443
LysR family transcriptional regulator YeiE	328.195	166.705	489.685	1.55168	0.366667	4.23186	2.31768e-05	0.000207511
Lipoate synthase	327.041	99.487	554.596	2.47741	0.439995	5.63055	1.7964e-08	3.18974e-07
Foldase protein PrsA precursor (EC 5.2.1.8)	326.36	395.51	257.21	-0.620517	0.370211	-1.67612	0.0937152	0.218928
Substrate-specific component PanT of predicted pantothenate ECF transporter	325.078	456.596	193.561	-1.2361	0.599992	-2.06019	0.0393802	0.113288
G:T/U mismatch-specific uracil/thymine DNA-glycosylase	324.663	210.757	438.568	1.0566	0.331222	3.19	0.00142275	0.00765929
Aspartate 1-decarboxylase (EC 4.1.1.11)	323.856	126.807	520.906	2.03852	0.528329	3.85843	0.000114116	0.000872066
Sucrose operon repressor ScrR, LacI family	322.605	481.371	163.838	-1.55522	0.630483	-2.46671	0.013636	0.0492817
UDP-4-amino-4-deoxy-L-arabinose--oxoglutarate aminotransferase (EC 2.6.1.-)	321.873	484.945	158.801	-1.60978	0.593075	-2.7143	0.00664153	0.027542
Protein RtcB	320.753	314.387	327.12	0.0559379	0.370819	0.15085	0.880094	0.935197
N-carbamoylputrescine amidase (3.5.1.53)	320.576	298.916	342.235	0.197307	0.253935	0.776999	0.43716	0.609313
Methylenetetrahydrofolate dehydrogenase (NADP+) (EC 1.5.1.5) / Methenyltetrahydrofolate cyclohydrolase (EC 3.5.4.9)	320.21	205.147	435.273	1.08518	0.278381	3.89818	9.6917e-05	0.000751507
Bacillosamine/Legionaminic acid biosynthesis aminotransferase PglE	319.668	472.781	166.556	-1.50371	0.778266	-1.93213	0.0533432	0.14386
Lipoate-protein ligase A	319.266	130.201	508.33	1.96684	0.514173	3.82525	0.000130641	0.000975423
Glycosyltransferase LafB, responsible for the formation of Gal-Glc-DAG	318.788	360.471	277.104	-0.380562	0.902429	-0.421708	NA	NA
Regulatory protein SusR	318.515	147.977	489.054	1.72249	0.39059	4.40997	1.03383e-05	0.000100205
Uracil permease	316.156	408.667	223.645	-0.87084	0.460055	-1.89291	0.0583705	0.153787
Formamidopyrimidine-DNA glycosylase (EC 3.2.2.23)	314.625	499.215	130.035	-1.9402	0.258723	-7.49915	6.42323e-14	3.77008e-12
Iron-sulfur cluster assembly scaffold protein IscU	312.502	606.644	18.3592	-5.09033	0.589068	-8.64132	5.55649e-18	6.70906e-16
High-affinity branched-chain amino acid transport system permease protein LivH (TC 3.A.1.4.1)	311.821	401.349	222.292	-0.852101	0.565258	-1.50745	0.131694	0.276473
Cob(I)alamin adenosyltransferase (EC 2.5.1.17)	311.718	406.851	216.585	-0.90965	0.816196	-1.1145	0.265065	0.446103
Biotin synthase (EC 2.8.1.6)	311.389	331.973	290.806	-0.192098	0.421534	-0.455711	0.648598	0.783136
Phosphoenolpyruvate phosphomutase (EC 5.4.2.9)	311.095	410.175	212.014	-0.95759	0.29123	-3.28809	0.00100871	0.00568351
Cobyrinic acid A,C-diamide synthase	310.496	405.8	215.192	-0.911653	0.459779	-1.98281	0.0473889	0.131236
Phosphomethylpyrimidine kinase (EC 2.7.4.7)	309.861	328.599	291.123	-0.177615	0.396335	-0.448145	0.654049	0.787691
Flagellar biosynthesis protein FliQ	309.749	324.434	295.065	-0.134276	0.364082	-0.368806	0.712272	0.825632
heterodisulfide reductase, iron-sulfur binding subunit, putative	309.077	451.034	167.12	-1.4325	0.766136	-1.86978	0.0615148	0.160174
Substrate-specific component RibU of riboflavin ECF transporter	307.324	486.481	128.167	-1.92338	0.753104	-2.55394	0.0106511	0.0405145
COG0613, Predicted metal-dependent phosphoesterases (PHP family)	306.148	376.75	235.546	-0.677382	0.414471	-1.63433	0.10219	0.231805
RNA polymerase sigma factor SigW	305.6	144.724	466.475	1.68787	0.386001	4.37272	1.22707e-05	0.000116857
Putative coproporphyrinogen III oxidase of BS HemN-type, oxygen-independent (EC 1.3.99.22), in heat shock gene cluster	304.127	389.216	219.039	-0.825607	0.261349	-3.15902	0.00158302	0.0083302
Transmembrane component of general energizing module of ECF transporters	303.933	377.627	230.24	-0.711315	0.342674	-2.07578	0.0379144	0.110121
Aerotaxis sensor receptor protein	303.384	371.668	235.099	-0.66229	0.345492	-1.91695	0.0552448	0.148043
Predicted regulator PutR for proline utilization, GntR family	303.014	406.611	199.417	-1.02639	0.481256	-2.13273	0.0329469	0.0980518
3-keto-5-aminohexanoate cleavage enzyme	302.401	401.692	203.111	-0.979758	0.622954	-1.57276	0.115774	0.251435
Lipopolysaccharide ABC transporter, ATP-binding protein LptB	301.804	190.256	413.352	1.11886	0.332578	3.36419	0.000767686	0.0044872
His repressor	301.197	323.456	278.938	-0.213434	0.451031	-0.473213	0.636061	0.773766
Alpha-2-macroglobulin	297.669	51.9535	543.384	3.38882	0.490572	6.9079	4.91895e-12	1.94276e-10
Lipid A export ATP-binding/permease protein MsbA (EC 3.6.3.25)	296.333	267.339	325.327	0.285441	0.327086	0.872678	0.382839	0.564901
Nitrite reductase probable [NAD(P)H] subunit (EC 1.7.1.4)	296.052	400.12	191.983	-1.05833	0.876248	-1.20779	0.227127	0.404312
Two-component sensor histidine kinase PleC	295.1	282.02	308.181	0.129247	0.315242	0.409994	0.68181	0.80595
Glycerol-3-phosphate cytidylyltransferase (EC 2.7.7.39)	294.796	351.558	238.033	-0.564136	0.48632	-1.16001	0.246045	0.424922
Autoinducer 2 (AI-2) ABC transport system, periplasmic AI-2 binding protein LsrB	294.572	490.048	99.095	-2.30714	0.974955	-2.36641	0.0179616	0.0615617
Muramoyltetrapeptide carboxypeptidase (EC 3.4.17.13)	294.315	244.878	343.752	0.488294	0.299506	1.63033	0.103032	0.23334
Flagellar biosynthesis protein FliR	294.017	369.114	218.921	-0.752637	0.379117	-1.98524	0.0471178	0.130828
Excinuclease ABC subunit A paralog in greater Bacteroides group	293.279	140.986	445.572	1.66392	0.341322	4.87493	1.08846e-06	1.27773e-05
Ribose operon repressor	293.006	274.058	311.953	0.185446	0.417532	0.444147	0.656936	0.789818
Polypeptide composition of the spore coat protein CotJC	292.922	419.705	166.14	-1.34117	0.571645	-2.34615	0.0189683	0.0643856
Glucosamine-1-phosphate N-acetyltransferase (EC 2.3.1.157)	292.695	338.033	247.357	-0.452031	0.531574	-0.850363	0.395123	0.574799
3-dehydroquinate dehydratase I (EC 4.2.1.10)	292.546	268.447	316.645	0.23679	0.439332	0.538978	0.589902	0.737552
Dihydrolipoamide acetyltransferase component of pyruvate dehydrogenase complex (EC 2.3.1.12)	292.341	44.166	540.515	3.60515	0.435319	8.28164	1.21486e-16	1.2522e-14
Gamma-glutamyltranspeptidase (EC 2.3.2.2)	291.995	353.851	230.139	-0.616049	0.353494	-1.74274	0.0813788	0.197194
L-beta-lysine 5,6-aminomutase beta subunit (EC 5.4.3.3)	291.115	307.429	274.801	-0.159108	0.766604	-0.207549	0.835581	0.909626
Glucose-1-phosphate cytidylyltransferase (EC 2.7.7.33)	291.057	391.17	190.945	-1.03545	0.677455	-1.52844	0.126404	0.268567
Negative regulator of flagellin synthesis	290.189	443.669	136.708	-1.69761	1.09276	-1.55351	0.120301	0.258988
RNA pseudouridylate synthase, group 1	290.15	161.916	418.384	1.36854	0.413033	3.3134	0.000921691	0.0052565
ATP phosphoribosyltransferase catalytic subunit (EC 2.4.2.17)	289.809	275.354	304.263	0.141566	0.466871	0.303222	0.761721	0.861212
Flagellar protein FliJ	288.031	69.3756	506.686	2.86593	0.499332	5.73953	9.49407e-09	1.81547e-07
Proline/sodium symporter PutP (TC 2.A.21.2.1)	287.5	435.826	139.175	-1.65007	0.523804	-3.15017	0.00163177	0.00852394
Xanthine dehydrogenase, FAD binding subunit (EC 1.17.1.4)	287.366	274.239	300.492	0.133432	0.600301	0.222275	0.8241	0.901257
transcriptional regulator, Crp/Fnr family	286.808	259.956	313.659	0.270274	0.221523	1.22007	0.222438	0.398822
NADH-ubiquinone oxidoreductase chain B (EC 1.6.5.3)	286.518	283.56	289.475	0.0302146	0.384851	0.0785097	0.937423	0.966343
Ribonuclease E (EC 3.1.26.12)	285.817	33.2078	538.426	4.02761	0.638173	6.31115	2.76964e-10	7.40791e-09
Ribosomal large subunit pseudouridine synthase C (EC 4.2.1.70)	285.785	358.06	213.51	-0.744809	0.236781	-3.14556	0.0016577	0.00862739
Cytosine/purine/uracil/thiamine/allantoin permease family protein	285.768	394.791	176.745	-1.1599	0.695944	-1.66666	0.0955815	0.222182
CRISPR-associated protein, CT1133 family	285.113	165.138	405.089	1.29126	0.294227	4.38867	1.14047e-05	0.000109537
Arabinose-proton symporter	284.872	5.48075	564.264	6.64228	1.00739	6.59357	4.29378e-11	1.34411e-09
Amino-terminal intein-mediated trans-splice	284.756	293.851	275.661	-0.0916806	0.459485	-0.199529	0.841849	0.912381
Flagellar synthesis regulator FleN	284.341	412.16	156.522	-1.39654	0.777602	-1.79596	0.0725011	0.180867
Peptidyl-tRNA hydrolase (EC 3.1.1.29)	284.31	214.207	354.413	0.726783	0.28494	2.55065	0.0107523	0.040716
Chitobiose phosphorylase (EC 2.4.1.-)	284.133	292.161	276.105	-0.0816481	0.871558	-0.0936806	0.925363	0.960102
Propanediol utilization polyhedral body protein PduJ	283.588	353.952	213.224	-0.731513	0.866972	-0.843757	0.398805	0.577571
Dipeptide transport ATP-binding protein DppF (TC 3.A.1.5.2)	281.51	307.36	255.66	-0.264718	0.336588	-0.786476	0.431589	0.604139
Beta-glucoside bgl operon antiterminator, BglG family	281.001	327.443	234.559	-0.48226	0.541413	-0.890743	0.373067	0.554744
RNA polymerase sigma factor SigV	280.351	328.049	232.653	-0.497906	0.345344	-1.44177	0.149368	0.301878
Two-component response regulator yesN, associated with MetSO reductase	280.066	290.739	269.393	-0.109433	0.489266	-0.223667	0.823017	0.900354
NAD(P)H oxidoreductase YRKL (EC 1.6.99.-)	279.322	65.2105	493.433	2.91921	0.493277	5.91799	3.259e-09	6.62141e-08
Pyruvate:ferredoxin oxidoreductase, gamma subunit (EC 1.2.7.1)	277.986	146.079	409.893	1.49098	0.463693	3.21545	0.00130241	0.00710189
Two-component response regulator SA14-24	277.604	304.111	251.096	-0.276123	0.334325	-0.825911	0.408854	0.586066
Alpha-glucosidase, family 31 of glycosyl hydrolases, COG1501	277.521	72.5536	482.488	2.73305	0.484417	5.64192	1.6816e-08	3.03694e-07
Arginine pathway regulatory protein ArgR, repressor of arg regulon	277.308	321.588	233.028	-0.461307	0.278543	-1.65614	0.0976928	0.225038
N-Ribosylnicotinamide phosphorylase (EC 2.4.2.1)	277.084	111.592	442.575	1.98311	0.31923	6.21219	5.22521e-10	1.30661e-08
L-serine dehydratase, beta subunit (EC 4.3.1.17)	276.744	382.667	170.822	-1.16058	0.644221	-1.80152	0.0716203	0.179412
Heptaprenyl diphosphate synthase component I (EC 2.5.1.30)	276.67	407.692	145.648	-1.4789	0.412327	-3.58673	0.000334848	0.0021939
BatD	275.359	43.6145	507.104	3.53327	0.507016	6.96876	3.19751e-12	1.2993e-10
NADH-ubiquinone oxidoreductase chain I (EC 1.6.5.3)	275.284	298.067	252.501	-0.236668	0.314398	-0.752765	0.451591	0.622244
Malate Na(+) symporter	274.568	339.426	209.71	-0.692136	0.52326	-1.32274	0.185923	0.352179
Galactosamine-6-phosphate isomerase (EC 5.3.1.-)	274.335	540.796	7.87448	-6.09578	1.0094	-6.039	1.55076e-09	3.37811e-08
ADA regulatory protein	274.283	454.418	94.1481	-2.27135	0.698141	-3.25343	0.00114023	0.0062906
Methionine ABC transporter permease protein	273.484	434.529	112.439	-1.95101	0.836699	-2.33179	0.0197118	0.0665883
Phage tail fiber protein	273.429	64.5502	482.309	2.89916	0.816505	3.55069	0.000384218	0.00245272
Porphobilinogen deaminase (EC 2.5.1.61)	272.723	366.941	178.504	-1.04087	0.411521	-2.52933	0.011428	0.0428905
diguanylate cyclase (GGDEF domain) with PAS/PAC sensor	271.407	274.594	268.22	-0.0327334	0.506739	-0.0645961	0.948496	0.971571
putative glycosyltransferase - possibly involved in cell wall localization and side chain formation of rhamnose-glucose polysaccharide	270.143	143.869	396.417	1.45915	0.36597	3.98706	6.68961e-05	0.000540541
Autolysis response regulater LytR	269.843	314.494	225.192	-0.481592	0.584825	-0.823481	0.410235	0.586971
Pyridoxal kinase (EC 2.7.1.35)	269.51	222.182	316.838	0.51535	0.345896	1.4899	0.136251	0.282669
Flagellar M-ring protein FliF	269.006	309.431	228.582	-0.436643	0.621446	-0.702625	0.48229	0.649301
Vancomycin response regulator VanR	268.765	312.047	225.484	-0.466243	0.390383	-1.19432	0.232352	0.41119
Butyrate-acetoacetate CoA-transferase subunit B (EC 2.8.3.9)	267.592	352.754	182.431	-0.948109	0.637726	-1.4867	0.137093	0.283997
ATP phosphoribosyltransferase regulatory subunit (EC 2.4.2.17)	267.439	376.282	158.596	-1.24622	0.586671	-2.12422	0.0336514	0.099797
Lipoprotein releasing system transmembrane protein LolC	266.272	118.523	414.021	1.80484	0.369775	4.88093	1.05586e-06	1.24638e-05
Flagellar biosynthesis protein FlhF	265.969	375.183	156.754	-1.25807	0.914374	-1.37588	0.168859	0.330064
Ribonuclease HI (EC 3.1.26.4)	265.599	238.528	292.67	0.296497	0.442022	0.670775	0.502364	0.666768
(R)-citramalate synthase (EC 2.3.1.182)	265.556	110.245	420.868	1.93117	0.251008	7.69366	1.42983e-14	9.29607e-13
Ribonuclease PH (EC 2.7.7.56)	264.948	69.401	460.495	2.73153	0.423873	6.44422	1.16196e-10	3.34044e-09
3-aminobutyrl-CoA ammonia lyase (EC 4.3.1.14)	262.639	194.598	330.68	0.767737	0.666439	1.152	0.249322	0.428306
3-ketoacyl-CoA thiolase (EC 2.3.1.16)	262.623	465.282	59.9635	-2.95198	0.429674	-6.87028	6.40743e-12	2.46162e-10
archaeal ATPase, fused to C-terminal DUF234 domain	262.494	192.96	332.028	0.782707	0.336789	2.32402	0.0201242	0.0677109
Cobalt-precorrin-6y C5-methyltransferase (EC 2.1.1.-)	261.956	321.619	202.293	-0.666886	0.601604	-1.10851	0.26764	0.448828
Adenosylcobinamide-phosphate synthase	260.942	276.342	245.543	-0.169517	0.450713	-0.376108	0.706836	0.821535
Uroporphyrinogen-III methyltransferase (EC 2.1.1.107)	260.491	337.008	183.973	-0.867349	0.360441	-2.40636	0.0161126	0.0563207
Glutamate transport ATP-binding protein	259.677	283.237	236.118	-0.264052	0.384075	-0.687502	0.491766	0.657244
LSU m3Psi1915 methyltransferase RlmH	258.657	274.867	242.446	-0.184441	0.378124	-0.487779	0.625706	0.766667
Sulfate adenylyltransferase subunit 2 (EC 2.7.7.4)	258.099	263.112	253.087	-0.0563517	0.385689	-0.146107	0.883837	0.937094
6-phospho-beta-galactosidase (EC 3.2.1.85)	258.019	492.003	24.0348	-4.37692	0.838894	-5.21748	1.81369e-07	2.65214e-06
Competence/damage-inducible protein CinA	257.787	372.011	143.563	-1.36875	0.397628	-3.44229	0.000576804	0.00349723
Endo-1,4-beta-xylanase A precursor (EC 3.2.1.8)	257.468	311.481	203.455	-0.61746	0.398078	-1.5511	0.120877	0.259923
PTS system, trehalose-specific IIC component (EC 2.7.1.69)	257.426	490.188	24.6634	-4.3334	0.818788	-5.29246	1.20681e-07	1.79576e-06
Propanediol utilization polyhedral body protein PduB	257.043	217.637	296.448	0.445917	1.14649	0.38894	0.69732	0.81642
Exodeoxyribonuclease VII small subunit (EC 3.1.11.6)	256.839	352.134	161.544	-1.12458	0.354256	-3.17449	0.00150102	0.00798907
UDP-3-O-[3-hydroxymyristoyl] glucosamine N-acyltransferase (EC 2.3.1.-)	256.639	124.594	388.684	1.63659	0.29865	5.47996	4.25421e-08	7.02277e-07
Ethanolamine utilization protein similar to PduT	256.598	411.563	101.633	-2.01423	0.801078	-2.5144	0.0119236	0.0443955
Propanediol dehydratase reactivation factor large subunit	256.294	214.899	297.689	0.470512	1.06616	0.441312	0.658987	0.790934
Right origin-binding protein	256.23	398.426	114.034	-1.8065	0.765784	-2.35902	0.018323	0.0626482
Putative deoxyribose-specific ABC transporter, permease protein	256.082	175.046	337.119	0.945802	0.603769	1.5665	0.117232	0.253284
Diaminohydroxyphosphoribosylaminopyrimidine deaminase (EC 3.5.4.26)	255.801	187.455	324.146	0.787937	0.444796	1.77146	0.0764845	0.188359
Lipoprotein signal peptidase (EC 3.4.23.36)	255.569	265.287	245.85	-0.108351	0.391947	-0.276443	0.782207	0.875194
Aspartate carbamoyltransferase regulatory chain (PyrI)	255.257	201.587	308.928	0.619411	0.356857	1.73574	0.0826102	0.199492
penicillin-binding protein, putative	254.319	79.7344	428.904	2.42745	0.857402	2.83116	0.00463789	0.0205018
Ferric uptake regulation protein FUR	253.84	220.411	287.269	0.378218	0.3436	1.10075	0.271006	0.452676
Twin-arginine translocation protein TatC	253.718	198.708	308.728	0.637129	0.311562	2.04495	0.0408596	0.116583
Ethanolamine utilization protein similar to PduU	253.507	313.1	193.914	-0.690104	0.87495	-0.788735	0.430267	0.603299
Chondroitinase (chondroitin lyase)	253.299	31.7056	474.892	3.89455	0.540653	7.20341	5.87239e-13	2.75741e-11
Coenzyme F420-reducing hydrogenase, beta subunit	252.672	400.706	104.639	-1.93741	0.952815	-2.03335	0.0420168	0.11941
Na(+)-translocating NADH-quinone reductase subunit C (EC 1.6.5.-)	251.789	109.851	393.727	1.84709	0.409098	4.51503	6.33072e-06	6.46222e-05
Capsular polysaccharide biosynthesis protein CapD	251.279	96.6236	405.934	2.06861	0.571417	3.62014	0.000294442	0.00196219
BatA (Bacteroides aerotolerance operon)	251.032	62.2844	439.779	2.81788	0.378528	7.44431	9.74532e-14	5.49116e-12
Ammonium transporter	250.763	276.28	225.245	-0.296142	0.2983	-0.992766	0.320824	0.502424
intein-containing	250.019	184.538	315.5	0.769206	0.312801	2.4591	0.0139288	0.0500961
Threonine dehydratase biosynthetic (EC 4.3.1.19)	249.706	29.2233	470.188	4.01115	0.475546	8.43483	3.31683e-17	3.59409e-15
Signal recognition particle associated protein	247.115	266.82	227.411	-0.227784	0.38958	-0.584692	0.558755	0.713037
Amino acid-binding ACT	247.004	290.659	203.349	-0.514538	0.391249	-1.31512	0.188471	0.355889
FIG007959: peptidase, M16 family	246.923	195.323	298.524	0.611712	0.298162	2.05161	0.0402077	0.115043
PTS system, fructose-specific IIC component (EC 2.7.1.69)	246.87	227.21	266.531	0.231843	0.338577	0.684758	0.493497	0.658598
Sensor histidine kinase VanS (EC 2.7.3.-)	245.888	264.886	226.89	-0.221251	0.244735	-0.904045	0.365971	0.547613
16S rRNA processing protein RimM	245.524	261.645	229.403	-0.191	0.324462	-0.588666	0.556085	0.710619
COG3178: Predicted phosphotransferase related to Ser/Thr protein kinases	245.421	182.841	308.001	0.753347	0.288746	2.60903	0.00908006	0.0355629
DinG family ATP-dependent helicase CPE1197	244.048	352.577	135.518	-1.3794	0.824552	-1.67291	0.0943459	0.219677
Formate efflux transporter (TC 2.A.44 family)	243.23	205.621	280.84	0.448278	0.720758	0.621955	NA	NA
Peptidyl-prolyl cis-trans isomerase ppiD (EC 5.2.1.8)	242.077	24.2563	459.897	4.25287	0.448083	9.49124	2.28302e-21	5.5515e-19
FIG009210: peptidase, M16 family	241.121	290.304	191.938	-0.59562	0.474111	-1.25629	0.209012	0.382705
Periplasmic nitrate reductase precursor (EC 1.7.99.4)	239.596	137.853	341.339	1.30542	0.631746	2.06638	0.038793	0.111904
DNA-binding protein HU-alpha	239.469	50.6445	428.293	3.08075	0.482816	6.3808	1.76166e-10	4.80308e-09
Regulation of D-alanyl-lipoteichoic acid biosynthesis, DltR	238.673	293.912	183.435	-0.680258	0.48699	-1.39686	0.162455	0.319914
Cyclomaltodextrin glucanotransferase (EC 2.4.1.19)	238.596	294.09	183.101	-0.68134	0.762528	-0.893528	0.371574	0.553108
Beta-glucanase precursor (EC 3.2.1.73)	238.382	59.7696	416.993	2.79228	0.513152	5.44144	5.28528e-08	8.52503e-07
DNA recombination protein RmuC	237.901	97.4927	378.309	1.95427	0.45393	4.30523	1.66814e-05	0.000154935
CRISPR-associated protein, CT1134 family	236.901	92.6269	381.176	2.03369	0.284401	7.15079	8.62827e-13	3.96338e-11
Hydrogen peroxide-inducible genes activator	236.858	141.25	332.465	1.23272	0.230132	5.35657	8.48174e-08	1.294e-06
Manganese-dependent protein-tyrosine phosphatase (EC 3.1.3.48)	236.624	393.994	79.254	-2.31664	0.597873	-3.87481	0.000106709	0.000818422
Crossover junction endodeoxyribonuclease RuvC (EC 3.1.22.4)	236.309	130.636	341.983	1.39166	0.244535	5.69104	1.26271e-08	2.35076e-07
Tyrosine-protein kinase transmembrane modulator EpsC	235.763	352.841	118.684	-1.57486	0.656153	-2.40014	0.016389	0.057051
Aldehyde dehydrogenase (EC 1.2.1.3)	235.731	334.151	137.312	-1.27726	0.512964	-2.48996	0.0127757	0.0469073
CoB--CoM heterodisulfide reductase subunit B (EC 1.8.98.1)	235.496	349.78	121.212	-1.52949	0.875852	-1.74629	0.0807613	0.195978
Predicted rhamnose oligosaccharide ABC transport system, permease component 2	235.417	421.652	49.1821	-3.10126	0.871185	-3.55982	0.000371113	0.00238347
Probable GTPase related to EngC	235.074	129.653	340.495	1.39493	0.332248	4.19847	2.68727e-05	0.000237581
D-mannonate oxidoreductase (EC 1.1.1.57)	235.041	178.111	291.971	0.709707	0.37132	1.91131	0.0559651	0.1495
Stage V sporulation protein B	235.028	297.766	172.291	-0.787894	0.391724	-2.01135	0.0442885	0.124609
Sensor protein of zinc sigma-54-dependent two-component system	234.855	305.815	163.895	-0.896356	0.614861	-1.45782	0.14489	0.2958
Ethanolamine utilization polyhedral-body-like protein EutN	234.706	361.303	108.109	-1.73827	0.768167	-2.26288	0.0236432	0.0765056
L-fucose mutarotase	234.188	231.218	237.158	0.035137	0.415254	0.0846157	0.932567	0.963958
DNA-binding protein HU	232.868	241.003	224.733	-0.0978246	0.42326	-0.231122	0.81722	0.896942
Putative GTP-binding protien TM0445	232.385	254.169	210.6	-0.27262	0.523486	-0.520778	0.602522	0.747886
Formate dehydrogenase O alpha subunit (EC 1.2.1.2)	232.202	120.66	343.743	1.50914	0.760635	1.98405	0.0472507	0.131024
Hydrolase (HAD superfamily), YqeK	232.132	256.482	207.783	-0.304513	0.477512	-0.637708	0.523664	0.682815
Glucose-6-phosphate 1-dehydrogenase (EC 1.1.1.49)	231.737	17.6087	445.866	4.66295	0.717538	6.49855	8.11003e-11	2.44754e-09
Phosphoserine phosphatase (EC 3.1.3.3)	231.704	195.349	268.058	0.456278	0.353531	1.29063	0.196832	0.366599
ATP-dependent DNA helicase, RecQ family	231.118	79.5827	382.654	2.26603	0.406518	5.57425	2.48604e-08	4.32347e-07
D-glycero-D-manno-heptose 1-phosphate guanosyltransferase	230.879	280.296	181.462	-0.627439	0.615092	-1.02007	0.307693	0.491426
Unspecified monosaccharide ABC transport system, permease component 2	230.772	163.921	297.624	0.8619	0.636682	1.35374	0.17582	0.339898
Benzoyl-CoA reductase subunit BadG (EC 1.3.99.15)	230.607	317.108	144.105	-1.132	0.417968	-2.70834	0.00676209	0.0278397
Respiratory nitrate reductase alpha chain (EC 1.7.99.4)	230.004	173.421	286.587	0.724186	0.753215	0.96146	NA	NA
Galactitol-1-phosphate 5-dehydrogenase (EC 1.1.1.251)	229.891	342.505	117.277	-1.54496	0.596559	-2.58979	0.00960335	0.0373699
DNA-binding response regulator ResD	229.765	204.752	254.779	0.31806	0.500412	0.635596	0.52504	0.683765
D-glycerate 2-kinase (EC 2.7.1.-)	229.661	209.196	250.126	0.259246	0.253184	1.02394	0.305862	0.48912
2-Keto-3-deoxy-D-manno-octulosonate-8-phosphate synthase (EC 2.5.1.55)	229.606	118.061	341.152	1.53136	0.358387	4.27293	1.92924e-05	0.00017609
Pullulanase (EC 3.2.1.41)	229.51	369.203	89.8175	-2.03738	0.375794	-5.42152	5.90929e-08	9.38822e-07
Adenylylsulfate kinase (EC 2.7.1.25)	229.45	206.682	252.219	0.288061	0.379969	0.758116	0.448382	0.618312
Transport ATP-binding protein CydD	228.497	176.843	280.15	0.662752	0.384759	1.72251	0.0849768	0.203514
2-amino-4-hydroxy-6-hydroxymethyldihydropteridine pyrophosphokinase (EC 2.7.6.3)	228.24	165.37	291.11	0.815359	0.374699	2.17604	0.0295526	0.0908948
Dihydroorotate dehydrogenase (EC 1.3.3.1)	227.059	12.7723	441.346	5.11025	0.856741	5.96476	NA	NA
Thermostable carboxypeptidase 1 (EC 3.4.17.19)	226.472	425.032	27.9132	-3.9165	0.825789	-4.74273	2.10853e-06	2.33876e-05
Maltodextrin phosphorylase (EC 2.4.1.1)	226.182	188.418	263.946	0.483905	0.599543	0.807122	0.419596	0.594838
GTP cyclohydrolase I (EC 3.5.4.16) type 1	225.425	211.288	239.561	0.18029	0.343899	0.524253	0.600103	0.745893
Cadmium-transporting ATPase (EC 3.6.3.3)	225.199	300.168	150.23	-1.00249	0.49681	-2.01786	0.0436058	0.123098
L-proline glycine betaine binding ABC transporter protein ProX (TC 3.A.1.12.1)	224.38	246.211	202.549	-0.280487	0.559365	-0.501439	0.616062	0.758589
2,3,4,5-tetrahydropyridine-2,6-dicarboxylate N-acetyltransferase (EC 2.3.1.89)	224.272	224.17	224.373	0.00016861	0.491625	0.000342965	0.999726	0.9998
Two-component sensor kinase YesM (EC 2.7.3.-)	224.248	218.686	229.81	0.0723542	0.504824	0.143326	0.886033	0.938911
Thiamin pyrophosphokinase (EC 2.7.6.2)	223.638	272.003	175.274	-0.634875	0.298187	-2.12912	0.0332447	0.098799
Hydroxyethylthiazole kinase (EC 2.7.1.50)	223.256	94.9916	351.52	1.88897	0.471821	4.00358	6.23911e-05	0.000508024
Trehalose phosphorylase (EC 2.4.1.64)	223.016	304.35	141.683	-1.10291	0.775749	-1.42174	0.155103	0.309912
Type III restriction-modification system methylation subunit (EC 2.1.1.72)	222.99	216.178	229.802	0.0882565	0.504279	0.175015	0.861068	0.923806
Pantoate--beta-alanine ligase (EC 6.3.2.1)	222.729	225.785	219.674	-0.0376472	0.37548	-0.100264	0.920135	0.958228
FIG004454: RNA binding protein	222.63	247.05	198.209	-0.319249	0.439777	-0.725933	0.46788	0.63598
BatB	221.688	45.7116	397.663	3.11845	0.343721	9.07264	1.16171e-19	1.88822e-17
4Fe-4S ferredoxin, iron-sulfur binding	220.324	220.433	220.215	0.000256651	1.02268	0.000250959	0.9998	0.9998
Flagellar hook-basal body complex protein FliE	219.976	311.416	128.536	-1.27189	0.466522	-2.72632	0.00640458	0.0267125
cAMP-binding proteins - catabolite gene activator and regulatory subunit of cAMP-dependent protein kinases	219.883	80.2299	359.535	2.16063	0.326249	6.62266	3.52792e-11	1.12947e-09
TolA protein	219.719	283.145	156.292	-0.857118	0.515819	-1.66166	0.0965801	0.223765
Butyrate-acetoacetate CoA-transferase subunit A (EC 2.8.3.9)	218.545	266.53	170.561	-0.63971	0.662062	-0.96624	0.333924	0.515276
Uncharacterized sugar kinase YdjH	218.207	289.581	146.833	-0.978863	1.26734	-0.772374	0.439893	0.611441
Phosphonate ABC transporter phosphate-binding periplasmic component (TC 3.A.1.9.1)	217.877	23.9014	411.853	4.10372	1.30303	3.14936	NA	NA
Ribonuclease M5 (EC 3.1.26.8)	217.441	314.954	119.929	-1.3972	0.377821	-3.69804	0.000217268	0.00151851
Acyl-CoA dehydrogenase, short-chain specific (EC 1.3.99.2)	215.822	226.779	204.865	-0.142048	0.533998	-0.266008	0.790233	0.879692
Programmed cell death toxin MazF	215.402	386.434	44.3699	-3.12957	0.556496	-5.6237	1.86906e-08	3.30487e-07
Cyclic beta-1,2-glucan modification transmembrane protein	215.017	117.463	312.572	1.41105	0.913328	1.54495	NA	NA
Nitrogen regulatory protein P-II	214.652	134.014	295.291	1.13933	0.613385	1.85744	0.0632479	0.16319
YafQ toxin protein	214.24	284.743	143.738	-0.9835	0.623041	-1.57855	0.11444	0.249418
Putative oxidoreductase YdjL	214.081	266.339	161.824	-0.718203	1.24736	-0.57578	0.564764	0.717802
Predicted nucleoside ABC transporter, substrate-binding component	213.571	210.533	216.61	0.0445052	0.492423	0.0903799	0.927985	0.961351
Macrolide-specific efflux protein MacA	213.455	76.8421	350.067	2.19333	0.46654	4.70127	2.58544e-06	2.83058e-05
tRNA(Cytosine32)-2-thiocytidine synthetase	213.247	216.987	209.508	-0.0552551	0.326873	-0.169042	0.865764	0.926284
Di/tripeptide permease DtpT	212.823	345.687	79.9592	-2.10467	0.451032	-4.66634	3.06615e-06	3.31395e-05
Phosphonopyruvate decarboxylase (EC 4.1.1.82)	212.043	300.875	123.212	-1.29588	0.367668	-3.52459	0.000424135	0.00266329
L-proline glycine betaine ABC transport system permease protein ProV (TC 3.A.1.12.1)	211.725	276.098	147.352	-0.904803	0.475838	-1.90149	0.0572375	0.151748
2,4-dienoyl-CoA reductase [NADPH] (EC 1.3.1.34)	211.504	146.157	276.851	0.921816	0.486441	1.89502	0.0580894	0.153333
Sulfite reductase, dissimilatory-type gamma subunit (EC 1.8.99.3)	211.458	375.743	47.1736	-2.99311	1.80668	-1.65669	0.0975829	0.224978
DNA topoisomerase III, Bacteroidales-type (EC 5.99.1.2)	211.076	67.9192	354.232	2.38831	0.488304	4.89103	1.00309e-06	1.19909e-05
DNA replication protein DnaC	210.85	291.379	130.321	-1.1535	0.361583	-3.19013	0.0014221	0.00765929
L-arabinose transport ATP-binding protein AraG (TC 3.A.1.2.2)	210.656	301.236	120.076	-1.32011	0.367755	-3.58965	0.000331117	0.002178
Dipeptide transport ATP-binding protein DppD (TC 3.A.1.5.2)	210.609	260.513	160.704	-0.701422	0.391805	-1.79023	0.0734165	0.182421
Cobalt-precorrin-6 synthase, anaerobic	209.439	266.878	152	-0.808303	0.425012	-1.90184	0.0571925	0.151724
Phosphoenolpyruvate synthase (EC 2.7.9.2)	209.288	69.845	348.73	2.32026	0.745067	3.11417	0.00184463	0.009495
Tagatose 1,6-bisphosphate aldolase (EC 4.1.2.40)	209.241	343.539	74.9425	-2.19704	0.833126	-2.6371	0.00836186	0.0331004
Ethanolamine ammonia-lyase heavy chain (EC 4.3.1.7)	208.559	291.205	125.912	-1.20467	0.717179	-1.67973	0.0930094	0.21764
ABC-type nitrate/sulfonate/bicarbonate transport systems, periplasmic components	208.342	149.784	266.9	0.830374	0.41735	1.98964	0.0466311	0.129991
Pyrrolidone-carboxylate peptidase (EC 3.4.19.3)	207.853	267.623	148.082	-0.851931	0.845503	-1.0076	0.313646	0.49643
Glycerol-3-phosphate ABC transporter, periplasmic glycerol-3-phosphate-binding protein (TC 3.A.1.1.3)	207.766	244.733	170.799	-0.514963	0.56037	-0.918969	0.358112	0.541847
RNA polymerase sporulation specific sigma factor SigG	207.329	252.619	162.039	-0.640676	0.590954	-1.08414	0.278304	0.459957
Possible hypoxanthine oxidase XdhD (EC 1.-.-.-)	207.187	323.382	90.9918	-1.829	0.494883	-3.69583	0.000219169	0.0015284
Transcriptional regulator in cluster with Zn-dependent hydrolase	207.098	306.973	107.222	-1.51918	0.939645	-1.61676	0.10593	0.237865
Alpha-L-arabinofuranosidase II precursor (EC 3.2.1.55)	206.038	64.4933	347.582	2.41911	0.368522	6.56434	5.22653e-11	1.61221e-09
Cell division inhibitor	205.842	77.4945	334.189	2.10635	0.968694	2.17442	0.0296738	0.0911194
Biotin carboxyl carrier protein of acetyl-CoA carboxylase	205.375	117.895	292.855	1.31206	0.538339	2.43723	0.0148003	0.0529133
6,7-dimethyl-8-ribityllumazine synthase (EC 2.5.1.9)	204.742	196.49	212.994	0.118111	0.389697	0.303084	0.761826	0.861212
Dihydrolipoamide succinyltransferase component (E2) of 2-oxoglutarate dehydrogenase complex (EC 2.3.1.61)	204.21	29.1728	379.247	3.69952	0.665373	5.56008	2.69658e-08	4.67038e-07
Phosphoenolpyruvate-dihydroxyacetone phosphotransferase (EC 2.7.1.121), ADP-binding subunit DhaL	204.119	193.349	214.89	0.153395	0.701953	0.218526	0.827019	0.903096
RNA binding protein, contains ribosomal protein S1 domain	203.783	226.533	181.034	-0.319425	0.349276	-0.914537	0.360435	0.543918
Maltose O-acetyltransferase (EC 2.3.1.79)	203.546	92.0853	315.007	1.77009	0.359438	4.9246	8.45339e-07	1.03548e-05
N-acetylglucosamine-1-phosphate uridyltransferase eukaryotic (EC 2.7.7.23)	202.964	287.168	118.759	-1.27627	0.682249	-1.87068	0.0613888	0.159944
RND efflux system, membrane fusion protein CmeA	202.925	212.666	193.184	-0.138876	0.551147	-0.251976	0.80106	0.887233
Malate permease	202.874	153.05	252.698	0.723131	0.417813	1.73075	0.0834959	0.200868
Cobalt-precorrin-4 C11-methyltransferase (EC 2.1.1.133)	202.698	248.831	156.564	-0.664639	0.487146	-1.36435	0.172456	0.335465
Alkyl hydroperoxide reductase protein F (EC 1.6.4.-)	202.675	255.915	149.435	-0.777233	0.561717	-1.38367	0.166458	0.326883
Zn-dependent hydrolase (beta-lactamase superfamily)	202.28	313.415	91.1458	-1.78042	0.697575	-2.55231	0.0107013	0.0406321
Cytochrome c oxidase polypeptide III (EC 1.9.3.1)	201.878	156.829	246.926	0.655307	1.04697	0.625907	0.531376	0.688622
Pseudouridine 5'-phosphate glycosidase	200.74	160.024	241.457	0.594987	0.701398	0.848288	0.396277	0.575323
Xanthine dehydrogenase iron-sulfur subunit (EC 1.17.1.4)	199.109	177.662	220.555	0.313358	0.599507	0.522693	0.601188	0.746802
Probable low-affinity inorganic phosphate transporter	198.233	85.1691	311.297	1.8658	0.497091	3.75344	0.000174427	0.00126221
Beta-lactamase repressor BlaI	197.899	180.187	215.611	0.2606	0.485173	0.537129	0.591178	0.738711
3-deoxy-manno-octulosonate cytidylyltransferase (EC 2.7.7.38)	197.349	98.6303	296.068	1.591	0.343168	4.6362	3.54873e-06	3.76808e-05
Various polyols ABC transporter, periplasmic substrate-binding protein	197.058	287.314	106.803	-1.42472	0.77478	-1.83887	0.0659347	0.168159
CDP-diacylglycerol--serine O-phosphatidyltransferase (EC 2.7.8.8)	195.906	134.792	257.02	0.932716	0.30118	3.09687	0.00195574	0.00993386
PlcB, ORFX, ORFP, ORFB, ORFA, ldh gene	195.713	261.769	129.657	-1.01628	0.411772	-2.46806	0.0135849	0.0491904
Serine--pyruvate aminotransferase (EC 2.6.1.51)	195.604	83.4972	307.711	1.88535	0.404222	4.66413	3.09924e-06	3.33599e-05
Two-component response regulator BceR	195.475	304.695	86.2558	-1.8222	0.340743	-5.34771	8.90729e-08	1.35404e-06
Conjugative transposon protein TraG	194.82	18.1645	371.475	4.35588	0.55201	7.89095	2.99887e-15	2.39117e-13
Septum site-determining protein MinC	194.321	251.934	136.708	-0.880918	0.975486	-0.903056	0.366496	0.547845
GTP-binding protein YqeH, required for biogenesis of 30S ribosome subunit	193.681	385.256	2.10656	-7.65487	0.722397	-10.5965	3.09391e-26	1.08957e-23
CRISPR-associated protein, CT1975 family	192.885	284.667	101.103	-1.50006	0.691032	-2.17076	0.0299493	0.091648
PTS system, galactitol-specific IIC component (EC 2.7.1.69)	192.838	192.968	192.707	0.00146429	0.338555	0.00432511	0.996549	0.997825
PTS system, mannose-specific IIA component (EC 2.7.1.69)	192.583	330.169	54.9982	-2.59081	0.740768	-3.49746	0.000469706	0.00291908
UDP-glucuronate 5'-epimerase (EC 5.1.3.12)	192.425	58.2804	326.57	2.48396	0.550237	4.51434	6.35142e-06	6.46773e-05
Ribonuclease BN (EC 3.1.-.-)	192.253	207.694	176.811	-0.228767	0.28642	-0.79871	0.424459	0.59832
Cof protein, HD superfamily hydrolase	192.034	326.458	57.6107	-2.51473	0.305467	-8.23243	1.83459e-16	1.84595e-14
Alpha-L-Rha alpha-1,3-L-rhamnosyltransferase (EC 2.4.1.-)	191.95	274.786	109.114	-1.33116	0.839308	-1.58602	0.112734	0.247745
GlcNAc phosphomutase (EC 5.4.2.3)	191.933	255.689	128.176	-0.994924	0.83215	-1.19561	0.23185	0.410644
TPR repeat containing exported protein	191.845	30.1292	353.56	3.55934	0.746191	4.77	1.84222e-06	2.07606e-05
[NiFe] hydrogenase metallocenter assembly protein HypF	191.708	58.4688	324.947	2.47137	0.666655	3.70712	NA	NA
Xanthine permease	191.687	75.127	308.247	2.03846	0.62119	3.28154	0.00103243	0.0057895
FIG003307: hypothetical protein	191.567	213.672	169.463	-0.334799	0.410382	-0.815824	0.414601	0.590729
Hypothetical Nudix-like regulator	191.458	33.4824	349.433	3.3843	0.430517	7.86103	3.81001e-15	2.87519e-13
Transcriptional regulator HxlR, formaldehyde assimilation	191.05	207.154	174.946	-0.248135	0.330548	-0.750677	0.452847	0.623569
Ribose 5-phosphate isomerase A (EC 5.3.1.6)	190.67	320.725	60.6155	-2.41581	0.651853	-3.70606	0.000210508	0.00148515
Fumarate hydratase class II (EC 4.2.1.2)	189.869	189.385	190.354	0.00707006	0.557472	0.0126824	0.989881	0.994216
Prolyl endopeptidase (EC 3.4.21.26)	189.241	262.495	115.987	-1.17282	0.522229	-2.24581	0.0247165	0.0791008
Lactoylglutathione lyase (EC 4.4.1.5)	188.602	208.451	168.754	-0.301779	0.404009	-0.74696	0.455088	0.625296
Dihydropyrimidine dehydrogenase [NADP+] (EC 1.3.1.2)	188.123	191.632	184.614	-0.0531488	0.714477	-0.0743884	0.940701	0.96754
Glycerol-3-phosphate transporter	188.053	158.477	217.63	0.461823	0.656457	0.703508	0.481739	0.648974
Teichoic acid translocation permease protein TagG	187.695	313.78	61.61	-2.34624	0.594583	-3.94602	7.94599e-05	0.000625322
Ribosomal small subunit pseudouridine synthase A (EC 4.2.1.70)	186.864	196.416	177.313	-0.147342	0.303529	-0.485428	0.627373	0.767896
3-methyl-2-oxobutanoate hydroxymethyltransferase (EC 2.1.2.11)	186.216	125.624	246.807	0.975876	0.503064	1.93987	0.0523958	0.141939
Phosphate transport system regulatory protein PhoU	185.943	120.232	251.655	1.06341	0.489819	2.17103	0.029929	0.091648
Coproporphyrinogen III oxidase, oxygen-independent (EC 1.3.99.22)	184.874	121.676	248.072	1.03074	0.382984	2.69135	0.00711633	0.0290566
DegV family protein in cluster with TrmH family tRNA/rRNA methyltransferase YacO	184.61	189.631	179.59	-0.0798505	0.32873	-0.242906	0.808078	0.891862
DNA-directed RNA polymerase omega subunit (EC 2.7.7.6)	184.352	215.046	153.657	-0.481236	0.396501	-1.21371	0.224859	0.401121
Unspecified monosaccharide ABC transport system, substrate-binding component	184.03	174.862	193.198	0.145904	0.827693	0.176278	0.860076	0.92321
Thymidylate synthase thyX (EC 2.1.1.-)	183.774	223.763	143.786	-0.633407	0.306339	-2.06767	0.0386712	0.111782
ABC transporter, ATP-binding protein Vex2	183.494	140.526	226.462	0.685776	0.444651	1.54228	0.123005	0.2632
Predicted L-lactate dehydrogenase, Iron-sulfur cluster-binding subunit YkgF	183.478	36.9316	330.025	3.15054	0.518995	6.07046	1.27544e-09	2.88236e-08
Sulfite reduction-associated complex DsrMKJOP protein DsrK (=HmeD)	183.328	324.702	41.9549	-2.95019	1.19992	-2.45866	0.0139455	0.0501138
ATP phosphoribosyltransferase (EC 2.4.2.17)	182.823	34.0237	331.622	3.2829	0.484575	6.77481	1.24573e-11	4.35079e-10
Small protein similar to cysteinyl-tRNA synthetase	181.743	204.977	158.508	-0.371679	0.323119	-1.15028	0.250027	0.428995
Phage tail length tape-measure protein	181.347	230.998	131.697	-0.811687	0.558118	-1.45433	0.145855	0.297196
Cobalamin biosynthesis protein CbiG	181.248	225.283	137.213	-0.711637	0.527894	-1.34807	0.177637	0.342395
Lipid carrier : UDP-N-acetylgalactosaminyltransferase (EC 2.4.1.-)	180.861	187.246	174.475	-0.106157	0.369817	-0.287052	0.774072	0.870008
Xanthine and CO dehydrogenases maturation factor, XdhC/CoxF family	180.564	150.985	210.143	0.477849	0.569578	0.838952	0.401496	0.579482
D-beta-hydroxybutyrate permease	179.838	266.337	93.3397	-1.50911	0.932232	-1.61881	0.105488	0.237123
Putative cytochrome C-type biogenesis protein	179.675	12.6812	346.669	4.7741	0.635334	7.51431	5.72109e-14	3.4539e-12
Biosynthetic Aromatic amino acid aminotransferase beta (EC 2.6.1.57)	179.041	58.4649	299.618	2.35566	0.426063	5.5289	3.22238e-08	5.49105e-07
Phosphate transport ATP-binding protein PstB (TC 3.A.1.7.1)	178.737	208.541	148.933	-0.489716	0.630871	-0.776253	0.437599	0.609725
Hcp transcriptional regulator HcpR (Crp/Fnr family)	178.35	71.9604	284.74	1.98348	0.271069	7.31725	2.53098e-13	1.25834e-11
Ribosomal-protein-S18p-alanine acetyltransferase (EC 2.3.1.-)	178.101	204.036	152.165	-0.41782	0.330514	-1.26415	0.206175	0.379196
CoB--CoM heterodisulfide reductase subunit D (EC 1.8.98.1)	177.589	261.788	93.3905	-1.48769	0.815033	-1.82531	0.0679538	0.171549
HflK protein	177.393	205.118	149.668	-0.452472	0.655187	-0.6906	0.489817	0.656091
Tetraacyldisaccharide 4'-kinase (EC 2.7.1.130)	176.495	147.882	205.108	0.475901	0.297133	1.60164	0.109235	0.242284
TPR domain protein in aerotolerance operon	176.462	13.5863	339.338	4.65312	0.715351	6.50466	7.78668e-11	2.36738e-09
Twin-arginine translocation protein TatA	176.199	76.844	275.555	1.83703	0.352216	5.21564	1.83181e-07	2.66939e-06
DNA-3-methyladenine glycosylase (EC 3.2.2.20)	175.903	151.237	200.57	0.409029	0.400467	1.02138	0.307074	0.490808
Integrase	175.792	128.495	223.089	0.793787	0.59732	1.32891	0.183876	0.349241
5-nucleotidase SurE (EC 3.1.3.5)	175.293	139.382	211.203	0.599141	0.356877	1.67884	0.0931828	0.217825
Ribonucleotide reductase of class Ia (aerobic), alpha subunit (EC 1.17.4.1)	175.282	339.389	11.1761	-4.95166	0.461755	-10.7236	7.88948e-27	3.031e-24
Cobalt-precorrin-3b C17-methyltransferase	174.643	216.66	132.626	-0.70355	0.61604	-1.14205	0.253432	0.432205
Microcompartment protein protein similar to PduA/PduJ	174.525	152.993	196.056	0.358019	1.1374	0.314768	0.752937	0.855047
Hypothetical nudix hydrolase YeaB	172.719	20.1825	325.255	4.01356	0.978331	4.10245	4.0879e-05	0.000351128
Aerobic respiration control sensor protein arcB (EC 2.7.3.-)	171.783	107.551	236.015	1.12925	0.372038	3.03532	0.00240284	0.0117392
Recombinational DNA repair protein RecT (prophage associated)	171.676	103.146	240.206	1.21705	0.947832	1.28403	0.19913	0.370063
D-glycero-D-manno-heptose 1,7-bisphosphate phosphatase (EC 3.1.1.-)	171.571	141.88	201.263	0.499098	0.472111	1.05716	0.290437	0.474954
Na(+)-translocating NADH-quinone reductase subunit D (EC 1.6.5.-)	171.358	93.5311	249.185	1.41966	0.33179	4.27879	1.87914e-05	0.000172262
Cytoplasmic alpha-amylase (EC 3.2.1.1)	171.298	115.144	227.451	0.980334	0.447105	2.19263	0.0283342	0.0877862
[NiFe] hydrogenase nickel incorporation-associated protein HypB	170.219	114.403	226.036	0.982486	0.558648	1.75868	0.0786313	0.192412
Transcriptional regulator of fatty acid biosynthesis FabT	168.753	174.376	163.13	-0.0916247	0.61533	-0.148903	NA	NA
D-xylose transport ATP-binding protein XylG	168.318	201.93	134.706	-0.585038	0.559115	-1.04636	0.295393	0.480682
Transcriptional repressor of arabinoside utilization operon, GntR family	167.602	130.217	204.986	0.652068	0.439557	1.48347	0.137951	0.285215
Polyferredoxin NapH (periplasmic nitrate reductase)	166.967	129.818	204.115	0.649716	0.348798	1.86273	0.0625006	0.162041
Nucleotide excision repair protein, with UvrB/UvrC motif	165.952	53.2456	278.659	2.38993	0.540756	4.41961	9.88791e-06	9.65042e-05
glutamyl-Q-tRNA synthetase	165.673	87.9914	243.354	1.46914	0.406407	3.61493	0.000300424	0.00199308
Molybdopterin biosynthesis protein MoeA	164.928	140.402	189.453	0.435346	0.304884	1.42791	0.153319	0.307642
FIG001583: hypothetical protein, contains S4-like RNA binding domain	164.84	196.102	133.579	-0.555199	0.351548	-1.5793	0.114268	0.249349
DnaJ-class molecular chaperone CbpA	164.77	166.293	163.247	-0.0321449	0.503862	-0.063797	0.949132	0.971571
Two-component sensor histidine kinase, malate (EC 2.7.3.-)	164.455	222.865	106.045	-1.06921	0.644832	-1.65812	0.0972931	0.224678
Selenocysteine-specific translation elongation factor	164.018	180.57	147.466	-0.289787	0.765098	-0.378758	0.704867	0.82105
Ferric iron ABC transporter, ATP-binding protein	163.504	139.096	187.911	0.438133	0.592791	0.739102	0.459845	0.629716
Predicted sialic acid transporter	163.447	287.178	39.7149	-2.86494	0.901696	-3.17728	0.00148664	0.0079362
3-dehydroquinate dehydratase II (EC 4.2.1.10)	163.364	138.644	188.085	0.438355	0.427465	1.02547	0.305139	0.488788
Ni,Fe-hydrogenase I cytochrome b subunit	163.358	51.4004	275.315	2.41818	0.57862	4.17922	2.92516e-05	0.000255937
Thiazole biosynthesis protein ThiG	163.354	176.488	150.22	-0.2314	0.498091	-0.464574	0.642237	0.77756
DNA-binding heavy metal response regulator	162.782	154.462	171.102	0.143527	0.324054	0.442911	0.65783	0.790219
Na(+)-translocating NADH-quinone reductase subunit E (EC 1.6.5.-)	162.305	95.4099	229.2	1.26794	0.317702	3.99097	6.58034e-05	0.000533753
Competence protein F homolog, phosphoribosyltransferase domain	161.973	150.535	173.411	0.202046	0.368496	0.5483	0.583486	0.731912
D-xylose proton-symporter XylE	161.914	30.8315	292.996	3.25633	0.817983	3.98092	6.86479e-05	0.000549444
Beta-ureidopropionase (EC 3.5.1.6)	161.883	110.681	213.084	0.949084	0.52942	1.79269	0.0730231	0.181868
Uridine kinase (EC 2.7.1.48) [C1]	161.876	163.752	160	-0.0302072	0.424467	-0.071165	0.943266	0.96856
O-succinylbenzoate-CoA synthase (EC 4.2.1.-)	161.705	74.4574	248.953	1.74823	0.271865	6.4305	1.27183e-10	3.6316e-09
Cell division initiation protein DivIVA	160.864	130.909	190.819	0.542031	0.5352	1.01276	0.311174	0.49402
BatC	160.626	26.9605	294.291	3.44872	0.446314	7.72712	1.10004e-14	7.62096e-13
Queuosine biosynthesis QueD, PTPS-I	160.585	81.792	239.377	1.54718	0.421017	3.67487	0.000237967	0.00164322
Gluconate dehydratase (EC 4.2.1.39)	160.027	99.6728	220.382	1.14303	0.771261	1.48203	0.138332	0.285454
DNA polymerase III epsilon subunit (EC 2.7.7.7)	158.825	144.129	173.52	0.265892	0.273475	0.97227	0.330916	0.512629
Gamma-glutamyltranspeptidase PgsD/CapD (EC 2.3.2.2), catalyses PGA anchorage to peptidoglycan	158.372	257.593	59.1512	-2.11895	0.679408	-3.11882	0.00181579	0.00938084
Alpha-arabinosides ABC transport system, substrate-binding protein	157.814	189.173	126.456	-0.5811	1.04859	-0.554171	0.579462	0.729245
Gluconate permease	157.273	124.809	189.737	0.607099	0.758298	0.800608	0.423359	0.597711
Putative predicted metal-dependent hydrolase	156.897	138.664	175.131	0.339773	0.484155	0.701786	0.482813	0.649723
Pheromone response surface protein PrgC	155.752	305.94	5.56387	-5.8097	1.83373	-3.16825	0.00153359	0.00813169
Lactam utilization protein LamB	155.73	166.62	144.839	-0.19742	0.476443	-0.414363	0.678609	0.803766
L-fuculose phosphate aldolase (EC 4.1.2.17)	155.629	67.1848	244.073	1.85894	0.374009	4.9703	6.68511e-07	8.35836e-06
Phage terminase large subunit	155.222	200.539	109.906	-0.8634	0.491618	-1.75624	0.079047	0.193094
Integration host factor beta subunit	155.192	20.5039	289.88	3.83624	0.694897	5.52059	3.37856e-08	5.71112e-07
YciO family	154.481	43.2016	265.76	2.6111	0.405171	6.44444	1.16031e-10	3.34044e-09
Thiol:disulfide oxidoreductase related to ResA	154.331	82.1072	226.554	1.45882	0.399561	3.65104	0.000261177	0.00177735
Xanthosine permease	154.14	109.844	198.437	0.857606	0.300711	2.85193	0.00434544	0.0193303
PTS system, trehalose-specific IIA component (EC 2.7.1.69)	154.062	293.305	14.8193	-4.32832	0.905535	-4.77985	1.7543e-06	1.98758e-05
Cytochrome c-type biogenesis protein ResA	153.635	114.19	193.081	0.756653	0.463291	1.63321	0.102424	0.232089
Predicted glucose transporter in maltodextrin utilization gene cluster	153.419	90.4194	216.418	1.26137	0.797931	1.5808	0.113923	0.248934
Lysyl-tRNA synthetase (class I) (EC 6.1.1.6)	152.834	199.05	106.618	-0.897543	0.894598	-1.00329	0.31572	0.497762
Proposed peptidoglycan lipid II flippase MurJ	152.512	55.0452	249.978	2.1813	0.279007	7.81809	5.3631e-15	3.90766e-13
2,4-diaminopentanoate dehydrogenase (EC 1.4.1.12)	151.935	228.462	75.4078	-1.594	1.01636	-1.56834	0.116801	0.25291
UDP-2,3-diacylglucosamine hydrolase (EC 3.6.1.-)	151.83	53.3465	250.313	2.22893	0.378615	5.88708	3.93085e-09	7.83574e-08
UDP-N-acetylmuramate:L-alanyl-gamma-D-glutamyl-meso-diaminopimelate ligase (EC 6.3.2.-)	151.717	16.4187	287.016	4.14489	0.648891	6.38765	1.68459e-10	4.62277e-09
Strepotococcal cysteine protease (Streptopain) (EC 3.4.22.10)	151.651	270.257	33.045	-3.0309	0.793575	-3.8193	0.00013383	0.000995709
Arginine decarboxylase (EC 4.1.1.19)	150.939	148.008	153.871	0.0554499	0.453648	0.122231	0.902716	0.947273
putative ATP-dependent DNA helicase YjcD	150.549	193.052	108.046	-0.834523	0.694568	-1.2015	0.229557	0.407952
Hypothetical zinc-type alcohol dehydrogenase-like protein YdjJ	150.469	212.103	88.8359	-1.25402	1.32704	-0.944974	0.344672	0.52733
benABC operon transcriptional activator BenR	150.088	300.176	0	-10.5591	1.53795	-6.86569	6.617e-12	2.49674e-10
Capsular polysaccharide synthesis enzyme CpsD, exopolysaccharide synthesis	149.95	293.845	6.05453	-5.56331	0.811144	-6.8586	6.95389e-12	2.57782e-10
Cytosol aminopeptidase PepA (EC 3.4.11.1)	149.276	148.419	150.134	0.0200107	0.477584	0.0419	0.966578	0.980735
D-Ornithine 4,5-aminomutase E subunit (EC 5.4.3.5)	149.148	206.246	92.051	-1.15891	0.916792	-1.26409	0.206198	0.379196
Aspartate racemase (EC 5.1.1.13)	149.146	134.856	163.436	0.278747	0.407709	0.683691	0.49417	0.658998
CRISPR-associated helicase Cas3	149.083	141.56	156.605	0.14061	0.336929	0.417329	0.676438	0.802534
Allophanate hydrolase 2 subunit 2 (EC 3.5.1.54)	148.376	144.956	151.796	0.070509	0.655704	0.107532	0.914367	0.953615
Metal-dependent hydrolases of the beta-lactamase superfamily II	148.246	122.034	174.459	0.50903	0.35969	1.41519	0.157013	0.312989
Uroporphyrinogen-III synthase (EC 4.2.1.75)	148.217	95.7319	200.702	1.06584	0.49228	2.1651	0.0303799	0.09243
Aspartyl-tRNA(Asn) amidotransferase subunit C (EC 6.3.5.6)	147.251	207.893	86.6086	-1.26604	0.542798	-2.33243	0.0196778	0.0665268
Predicted L-lactate dehydrogenase, Fe-S oxidoreductase subunit YkgE	146.843	11.8981	281.787	4.55655	0.575685	7.91499	2.47264e-15	2.0095e-13
Conjugative transposon protein TraE	146.395	16.2361	276.554	4.07453	0.590882	6.89567	5.36129e-12	2.08677e-10
Substrate-specific component CbiM of cobalt ECF transporter	146.002	178.188	113.815	-0.644144	0.97703	-0.659288	0.509711	0.673531
Spermidine synthase (EC 2.5.1.16)	145.287	173.725	116.849	-0.57075	0.586444	-0.973238	0.330435	0.512119
Inositol transport system sugar-binding protein	145.167	134.738	155.595	0.204189	0.575759	0.354644	0.722857	0.833915
Tyrosine-protein kinase EpsD (EC 2.7.10.2)	144.579	190.383	98.7761	-0.947286	0.535684	-1.76837	0.0769997	0.189039
Ribosomal large subunit pseudouridine synthase A (EC 4.2.1.70)	144.521	77.3668	211.676	1.45166	0.406422	3.57181	0.000354527	0.00229206
Cobalamin synthase	144.418	163.947	124.888	-0.385621	0.341585	-1.12892	0.258933	0.439459
Potassium voltage-gated channel subfamily KQT	144.252	54.1923	234.313	2.11298	0.260248	8.11912	4.69586e-16	4.31406e-14
Putative metal chaperone, involved in Zn homeostasis, GTPase of COG0523 family	144.24	110.693	177.788	0.678841	0.350108	1.93895	0.052508	0.142061
Transcriptional repressor for NAD biosynthesis in gram-positives	144.087	166.286	121.888	-0.451644	0.415253	-1.08764	0.276756	0.458475
Formate hydrogenlyase transcriptional activator	144.027	56.3564	231.698	2.03804	0.352875	5.77554	7.67069e-09	1.4802e-07
PTS system, mannitol-specific IIA component (EC 2.7.1.69)	144.004	106.194	181.815	0.776524	0.666645	1.16482	0.24409	0.423276
Cell division protein FtsQ	143.78	79.2214	208.338	1.39369	0.349055	3.99276	6.53073e-05	0.000530748
Queuosine Biosynthesis QueE Radical SAM	142.262	75.1695	209.355	1.4817	0.378294	3.91679	8.97367e-05	0.000700974
Cobalt-precorrin-2 C20-methyltransferase (EC 2.1.1.130)	142.084	176.524	107.643	-0.70927	0.707346	-1.00272	0.315996	0.497762
FKBP-type peptidyl-prolyl cis-trans isomerase FkpA precursor (EC 5.2.1.8)	142.044	191.619	92.47	-1.04572	0.447864	-2.33491	0.019548	0.0661938
Alpha-N-arabinofuranosidase 2 (EC 3.2.1.55)	141.932	153.835	130.029	-0.243086	0.441639	-0.550419	0.582032	0.730739
Ferredoxin reductase	141.812	195.912	87.7121	-1.15689	0.791557	-1.46154	0.143868	0.294425
Phage integrase	141.355	122.701	160.009	0.381535	0.43246	0.882243	0.377645	0.559706
D-alanine aminotransferase (EC 2.6.1.21)	141.13	106.146	176.115	0.735325	0.686015	1.07188	0.283774	0.466263
Predicted D-lactate dehydrogenase, Fe-S protein, FAD/FMN-containing	140.781	158.256	123.306	-0.354458	0.522878	-0.677898	0.497837	0.661829
Glycerol uptake operon antiterminator regulatory protein	140.558	172.464	108.652	-0.663496	0.611477	-1.08507	0.27789	0.459454
Predicted endonuclease distantly related to archaeal Holliday junction resolvase	140.541	99.3583	181.723	0.867572	0.455018	1.90668	0.0565624	0.150583
Xylose ABC transporter, ATP-binding component	140.523	150.832	130.213	-0.215742	0.7486	-0.288194	NA	NA
Shikimate/quinate 5-dehydrogenase I beta (EC 1.1.1.282)	139.882	201.005	78.7598	-1.3508	0.709456	-1.90399	0.0569115	0.151263
Phage terminase, large subunit	139.764	242.854	36.6744	-2.73904	0.953747	-2.87187	0.00408051	0.018306
Programmed cell death toxin YdcE	139.723	145.929	133.517	-0.130946	0.479887	-0.272869	0.784954	0.876179
PTS system, glucose-specific IIA component (EC 2.7.1.69)	139.649	206.654	72.6432	-1.50214	0.598414	-2.5102	0.0120663	0.0446908
Carbon starvation protein A paralog	139.432	99.3529	179.511	0.852186	0.456203	1.868	0.0617624	0.160719
RNA polymerase sporulation specific sigma factor SigK	139.329	233.878	44.7792	-2.38302	0.627199	-3.79946	0.000145012	0.00106763
Predicted PTS system, galactosamine-specific IIA component (EC 2.7.1.69)	139.273	277.433	1.11277	-8.29226	1.1257	-7.36629	1.75447e-13	9.26798e-12
Molybdopterin oxidoreductase, iron-sulfur binding subunit (EC 1.2.7.-)	139.052	9.03638	269.067	4.91361	0.669219	7.3423	2.09947e-13	1.082e-11
Alpha-D-GlcNAc alpha-1,2-L-rhamnosyltransferase (EC 2.4.1.-)	139.05	168.578	109.521	-0.63132	0.334174	-1.88919	0.0588658	0.154802
Erythronate-4-phosphate dehydrogenase (EC 1.1.1.290)	138.669	82.6136	194.724	1.24056	0.309796	4.00444	6.2164e-05	0.000508024
Recombination protein RecU	138.468	255.648	21.2877	-3.59895	0.554865	-6.48618	8.80372e-11	2.62004e-09
Creatinine amidohydrolase (EC 3.5.2.10)	138.366	126.313	150.418	0.255297	0.675548	0.377911	0.705497	0.821295
Propanediol utilization polyhedral body protein PduA	137.973	189.111	86.8351	-1.11922	0.997925	-1.12155	0.262054	0.443508
HflC protein	137.902	157.985	117.82	-0.417167	0.585429	-0.712583	0.476104	0.643133
Methyl-directed repair DNA adenine methylase (EC 2.1.1.72)	137.863	151.067	124.66	-0.281808	0.584787	-0.481898	0.629878	0.769548
Stage V sporulation protein T, AbrB family transcriptional regulator (SpoVT)	137.731	148.184	127.279	-0.217915	0.835321	-0.260876	0.794188	0.881625
Lipid-A-disaccharide synthase (EC 2.4.1.182)	137.545	89.2107	185.879	1.06375	0.378223	2.81249	0.0049159	0.0214869
Anaerobic dimethyl sulfoxide reductase chain B (EC 1.8.99.-)	137.496	115.542	159.451	0.459741	0.562778	0.816913	0.413978	0.59024
COG1720: Uncharacterized conserved protein	137.388	88.6185	186.158	1.06803	0.56392	1.89394	0.0582325	0.153519
Maltose operon transcriptional repressor MalR, LacI family	137.346	149.174	125.519	-0.25512	0.409665	-0.622754	0.533446	0.690246
Acetoin dehydrogenase E1 component alpha-subunit (EC 1.2.4.-)	137.281	46.9224	227.639	2.25993	0.369996	6.10798	1.00903e-09	2.38221e-08
Autoinducer 2 (AI-2) aldolase LsrF (EC 4.2.1.-)	137.145	202.561	71.7282	-1.50028	0.676933	-2.21629	0.0266716	0.084178
Glycerol-3-phosphate ABC transporter, permease protein UgpE (TC 3.A.1.1.3)	136.54	201.715	71.3651	-1.49286	0.568129	-2.62768	0.00859693	0.0338905
Cobalt-precorrin-6x reductase (EC 1.3.1.54)	136.371	172.02	100.721	-0.765266	0.495252	-1.54521	0.122296	0.261949
Spore cortex-lytic enzyme, N-acetylglucosaminidase SleL (EC 3.2.1.-)	136.31	160.085	112.535	-0.506834	0.858301	-0.590508	0.55485	0.709684
Octanoate-[acyl-carrier-protein]-protein-N-octanoyltransferase	135.765	51.4432	220.088	2.10321	0.35702	5.89103	3.83794e-09	7.72339e-08
Pantothenate:Na+ symporter (TC 2.A.21.1.1)	135.664	148.363	122.966	-0.272431	0.426405	-0.638903	0.522886	0.682221
Two-component system response regulator QseB	135.564	82.2239	188.904	1.19902	0.414288	2.89418	0.00380152	0.0172373
ATP-dependent hsl protease ATP-binding subunit HslU	135.207	137.505	132.909	-0.0522985	0.724136	-0.072222	0.942425	0.968317
GTP pyrophosphokinase (EC 2.7.6.5)	135.013	162.946	107.08	-0.604355	0.651966	-0.926972	0.353941	0.536931
Valine--pyruvate aminotransferase (EC 2.6.1.66)	134.644	15.9132	253.375	4.02147	0.491729	8.17823	2.88035e-16	2.72201e-14
Phosphate ABC transporter, periplasmic phosphate-binding protein PstS (TC 3.A.1.7.1)	134.584	129.789	139.379	0.0998382	0.357103	0.279578	0.779801	0.873658
D-glycerate transporter (predicted)	134.562	176.022	93.1015	-0.919261	0.637734	-1.44145	0.149458	0.301916
tRNA/RNA cytosine-C5-methylase (EC 2.1.1.-)	133.634	173.095	94.1733	-0.872159	0.611184	-1.427	0.15358	0.307642
Histidine ABC transporter, ATP-binding protein HisP (TC 3.A.1.3.1)	132.926	128.03	137.822	0.102317	0.542367	0.188649	0.850368	0.918623
Hypothetical oxidoreductase YdjG (EC 1.-.-.-)	132.92	173.809	92.0313	-0.915983	1.18415	-0.773539	0.439204	0.61106
DinG family ATP-dependent helicase YoaA	131.931	85.8315	178.031	1.04747	0.42284	2.47721	0.0132413	0.0482809
CRISPR-associated helicase Cas3, protein	130.804	167.148	94.4604	-0.830543	0.785925	-1.05677	0.290616	0.474954
Molybdenum cofactor biosynthesis protein MoaA	130.535	171.837	89.2341	-0.942353	0.314961	-2.99197	0.00277183	0.0132359
Bacitracin export ATP-binding protein BceA	130.263	159.703	100.824	-0.668393	0.41434	-1.61315	0.106712	0.238926
Exopolysaccharide biosynthesis transcriptional activator EpsA	130.255	231.202	29.3076	-2.97679	0.804017	-3.7024	0.000213573	0.00150177
Inorganic pyrophosphatase (EC 3.6.1.1)	130.225	129.371	131.079	0.0196726	0.266539	0.0738077	0.941163	0.967727
Substrate-specific component QueT (COG4708) of predicted queuosine-regulated ECF transporter	129.876	75.1987	184.554	1.29453	0.762401	1.69797	0.0895138	0.211333
Type II/IV secretion system ATP hydrolase TadA/VirB11/CpaF, TadA subfamily	129.869	143.515	116.223	-0.298822	0.708176	-0.421959	0.673055	0.800034
Phospholipid-lipopolysaccharide ABC transporter	129.369	161.153	97.5857	-0.723484	0.506906	-1.42725	0.153507	0.307642
Dihydrolipoamide acetyltransferase component (E2) of acetoin dehydrogenase complex (EC 2.3.1.-)	129.333	66.9932	191.673	1.51229	0.570606	2.65032	0.00804155	0.0322119
Anaerobic glycerol-3-phosphate dehydrogenase subunit A (EC 1.1.5.3)	129.153	209.207	49.0981	-2.08647	0.453826	-4.59751	4.27572e-06	4.5173e-05
Aminoglycoside N6'-acetyltransferase (EC 2.3.1.82)	128.568	233	24.1361	-3.24486	0.422995	-7.67117	1.70435e-14	1.0913e-12
Ribonuclease D (EC 3.1.26.3)	128.208	17.3793	239.037	3.80904	0.577934	6.59079	4.37497e-11	1.35946e-09
Zinc-regulated zinc transporting ATPase ZntA	127.896	14.2587	241.533	4.07179	0.582351	6.99198	2.71039e-12	1.12295e-10
ADP-L-glycero-D-manno-heptose-6-epimerase (EC 5.1.3.20)	127.746	16.7298	238.762	3.83143	0.573117	6.68525	2.30528e-11	7.72125e-10
ATP-dependent DNA helicase pcrA (EC 3.6.1.-)	127.384	37.4386	217.33	2.51773	0.454893	5.53478	3.11621e-08	5.33162e-07
Dethiobiotin synthetase (EC 6.3.3.3)	127.066	75.6605	178.472	1.23482	0.539959	2.28688	0.0222026	0.073246
Additional substrate-specific component CbiN of cobalt ECF transporter	126.477	143.051	109.904	-0.378389	0.961859	-0.393393	0.694029	0.814939
macromolecule synthesis, modification	125.891	57.0837	194.698	1.76478	0.415546	4.2469	2.16749e-05	0.000196141
Peptide transport system permease protein sapB (TC 3.A.1.5.5)	125.845	126.853	124.837	-0.0225289	0.283754	-0.0793961	0.936718	0.966343
Predicted transcriptional regulator of the myo-inositol catabolic operon	125.623	100.835	150.411	0.573306	0.367108	1.56168	0.118363	0.255334
Alpha-1,3-N-acetylgalactosamine transferase PglA (EC 2.4.1.-)	125.589	134.663	116.516	-0.209416	0.402394	-0.520424	0.602768	0.747886
Formate dehydrogenase O beta subunit (EC 1.2.1.2)	125.39	70.8503	179.929	1.34323	0.330185	4.06812	4.73941e-05	0.000400575
Periplasmic alpha-amylase (EC 3.2.1.1)	125.237	138.141	112.333	-0.293084	0.538828	-0.543929	0.586491	0.734924
Domain often clustered or fused with uracil-DNA glycosylase	125.117	108.439	141.794	0.388834	0.374049	1.03953	0.298559	0.483599
Acyl dehydratase	125.097	21.4282	228.766	3.39618	0.463226	7.33159	2.27442e-13	1.14425e-11
1,4-dihydroxy-2-naphthoate octaprenyltransferase (EC 2.5.1.74)	124.655	42.5352	206.774	2.28694	0.503658	4.54067	5.60765e-06	5.77998e-05
Alpha-ribazole-5'-phosphate phosphatase (EC 3.1.3.73)	124.625	147.636	101.615	-0.530168	0.396209	-1.3381	0.180864	0.346164
FIG009886: phosphoesterase	124.6	146.772	102.429	-0.517676	0.466415	-1.1099	0.26704	0.448356
Muconate cycloisomerase (EC 5.5.1.1)	124.539	83.9495	165.128	0.975423	0.37145	2.62599	0.00863976	0.0340276
Two-component sensor kinase SA14-24	123.984	135.419	112.549	-0.268314	0.333175	-0.805326	0.420632	0.595132
NADH-ubiquinone oxidoreductase chain J (EC 1.6.5.3)	123.888	100.751	147.026	0.54784	0.378969	1.44561	0.148288	0.300415
FIG003879: Predicted amidohydrolase	123.855	108.996	138.714	0.346681	0.494466	0.701122	0.483227	0.649942
POTASSIUM/PROTON ANTIPORTER ROSB	123.436	81.2763	165.596	1.02503	0.361886	2.83247	0.00461904	0.0204399
Proline iminopeptidase (EC 3.4.11.5)	123.327	199.067	47.5877	-2.05822	0.738258	-2.78795	0.00530429	0.0229202
Export ABC transporter ATP-binding protein	123.278	116.572	129.984	0.155856	0.334863	0.465433	0.641622	0.777264
Prephenate dehydrogenase (EC 1.3.1.12)	123.057	168.163	77.9506	-1.10716	0.703874	-1.57296	0.115729	0.251435
Alkaline phosphatase synthesis transcriptional regulatory protein PhoP	121.845	113.977	129.714	0.189219	0.234588	0.806601	0.419897	0.595065
Putative dihydroxyacetone kinase (EC 2.7.1.29), dihydroxyacetone binding subunit	121.344	142.508	100.181	-0.510554	0.655956	-0.778336	0.436371	0.608816
Glycosyl transferase, group 1 family protein	120.546	95.9398	145.152	0.600293	0.384583	1.56089	0.118549	0.255475
Lipid A biosynthesis lauroyl acyltransferase (EC 2.3.1.-)	120.336	68.2987	172.374	1.33752	0.357868	3.73746	0.000185888	0.00133146
Putative N-acetylgalactosaminyl-diphosphoundecaprenol glucuronosyltransferase	119.711	156.974	82.4481	-0.928724	0.528285	-1.758	0.0787478	0.192474
Na+/H+ antiporter NhaA type	119.32	55.3316	183.309	1.72784	0.40775	4.23749	2.26037e-05	0.000202809
Anthranilate synthase, amidotransferase component (EC 4.1.3.27)	119.018	29.7343	208.302	2.80223	0.546021	5.1321	2.86531e-07	3.97009e-06
Stage V sporulation protein AF (SpoVAF)	118.782	169.29	68.2742	-1.30499	0.382561	-3.4112	0.000646777	0.00384427
O-succinylbenzoic acid--CoA ligase (EC 6.2.1.26)	118.773	29.7035	207.843	2.81121	0.464156	6.0566	1.39029e-09	3.06009e-08
Isocitrate dehydrogenase [NAD] (EC 1.1.1.41)	118.688	220.562	16.8126	-3.68987	0.892943	-4.13226	3.59214e-05	0.000311712
Glycyl-tRNA synthetase beta chain (EC 6.1.1.14)	118.483	106.872	130.094	0.279471	0.740858	0.377225	0.706006	0.821295
Short chain fatty acids transporter	118.385	180.967	55.8021	-1.69378	1.12633	-1.5038	0.132632	0.277764
N-acetylglucosamine related transporter, NagX	118.027	68.5617	167.492	1.28492	0.494892	2.59637	0.00942143	0.0367636
Choline permease LicB	117.872	147.526	88.2178	-0.741059	0.990789	-0.747948	0.454491	0.624842
Ethanolamine ammonia-lyase light chain (EC 4.3.1.7)	117.451	162.791	72.1109	-1.16525	0.630288	-1.84876	0.0644919	0.165579
Cystathionine gamma-synthase (EC 2.5.1.48)	117.128	58.8233	175.433	1.56905	0.365087	4.29773	1.72558e-05	0.000159569
Pyruvate oxidase [ubiquinone, cytochrome] (EC 1.2.2.2)	116.732	12.6727	220.79	4.13051	0.608843	6.7842	1.16731e-11	4.11089e-10
Xylulose-5-phosphate phosphoketolase (EC 4.1.2.9)	116.716	168.245	65.187	-1.36615	0.638395	-2.13998	0.0323567	0.0968714
PF00070 family, FAD-dependent NAD(P)-disulphide oxidoreductase	116.694	37.9479	195.44	2.36582	0.710639	3.32915	0.000871114	0.00501543
Fructoselysine transporter FrlA, cationic amino acid permease	116.65	191.176	42.1231	-2.17367	0.904932	-2.40203	0.0163045	0.0568505
Cobalt-precorrin-8x methylmutase (EC 5.4.1.2)	116.63	142.949	90.3109	-0.65704	0.607582	-1.0814	0.279518	0.46117
Acylphosphate phosphohydrolase (EC 3.6.1.7), putative	116.054	206.349	25.7587	-2.99553	0.948077	-3.15958	0.00157996	0.00832533
Sulfate permease, Trk-type	116.046	86.0222	146.07	0.762359	0.501728	1.51947	0.128645	0.271691
Queuosine Biosynthesis QueC ATPase	115.882	76.4927	155.272	1.02117	0.455371	2.2425	0.024929	0.0795694
Very-short-patch mismatch repair endonuclease (G-T specific)	115.66	127.745	103.575	-0.30261	0.356261	-0.849406	0.395656	0.57498
ribosomal protein L7Ae family protein	115.641	178.036	53.2469	-1.72972	0.399632	-4.32829	1.50271e-05	0.000140809
Adenosylcobinamide-phosphate guanylyltransferase (EC 2.7.7.62)	114.904	131.416	98.3912	-0.412547	0.579054	-0.71245	0.476186	0.643133
Phage major capsid protein	114.792	211.923	17.6607	-3.58828	0.42311	-8.48072	2.23795e-17	2.5561e-15
Indole-3-glycerol phosphate synthase (EC 4.1.1.48)	114.695	19.1614	210.228	3.43977	0.591252	5.81776	5.96402e-09	1.16762e-07
Sulfur carrier protein adenylyltransferase ThiF	114.639	73.4003	155.878	1.09263	0.378364	2.88776	0.00387992	0.0175552
Unspecified monosaccharide ABC transport system, permease component Ib (FIG143636)	114.335	70.9901	157.679	1.15204	0.712178	1.61763	0.105742	0.237568
ATP:Cob(I)alamin adenosyltransferase (EC 2.5.1.17), ethanolamine utilization	113.667	176.18	51.1542	-1.7763	0.610096	-2.91151	0.0035969	0.0165403
Cys regulon transcriptional activator CysB	113.513	144.756	82.271	-0.812829	0.838587	-0.969284	0.332404	0.514012
Putative mobilization protein BF0133	113.329	6.50494	220.153	5.07893	0.71564	7.09705	1.2745e-12	5.55261e-11
NADH pyrophosphatase (EC 3.6.1.22)	113.275	104.618	121.932	0.221385	0.420575	0.526387	0.59862	0.744997
Nitrogen regulation protein NR(I)	113.134	61.02	165.248	1.43132	0.397993	3.59635	0.000322711	0.0021309
Cytochrome c-type biogenesis protein CcmG/DsbE, thiol:disulfide oxidoreductase	112.763	104.789	120.737	0.20656	0.556892	0.370916	0.7107	0.824662
Glucuronide permease	112.759	130.235	95.2841	-0.449779	1.16088	-0.387446	0.698426	0.816925
Putative sugar ABC transport system, periplasmic binding protein YtfQ precursor	112.702	116.475	108.93	-0.104696	0.565869	-0.185018	0.853215	0.919043
CRISPR-associated RecB family exonuclease Cas4b	112.56	104.278	120.841	0.208919	0.398369	0.524435	0.599976	0.745893
L-seryl-tRNA(Sec) selenium transferase (EC 2.9.1.1)	112.335	127.843	96.8264	-0.396649	0.763297	-0.519652	0.603306	0.748114
Phosphoheptose isomerase (EC 5.3.1.-)	111.778	111.106	112.451	0.0181559	0.517599	0.0350771	0.972018	0.982715
Probable L-ascorbate-6-phosphate lactonase UlaG (EC 3.1.1.-) (L-ascorbate utilization protein G)	111.765	203.721	19.8094	-3.34949	1.05312	-3.18052	0.0014701	0.00787406
Fumarylacetoacetate hydrolase family protein	111.146	69.4378	152.853	1.14268	0.331682	3.4451	0.000570839	0.00347103
Hypothetical protein DUF194, DegV family	110.909	110.599	111.219	0.00522294	0.510602	0.010229	0.991839	0.995295
Legionaminic acid biosynthesis protein PtmG	110.758	123.833	97.683	-0.341805	1.07796	-0.317086	0.751178	0.854273
Anaerobic sulfite reductase subunit C (EC 1.8.1.-)	110.738	142.156	79.3201	-0.838633	0.971283	-0.863428	0.387902	0.569588
Pyruvate:ferredoxin oxidoreductase, delta subunit (EC 1.2.7.1)	110.472	60.8186	160.126	1.39936	0.572771	2.44313	0.0145604	0.0521017
ATPase component NikO of energizing module of nickel ECF transporter	110.234	110.83	109.637	-0.0204932	0.407156	-0.0503325	0.959857	0.977907
Various polyols ABC transporter, ATP-binding component	110.149	87.4339	132.865	0.605967	0.51978	1.16581	0.24369	0.422885
Penicillin-binding protein DacC	110.127	80.5618	139.693	0.792467	0.661431	1.19811	0.230874	0.409905
ATP-dependent DNA helicase UvrD/PcrA/Rep	110.112	7.61126	212.612	4.7763	0.570769	8.36818	5.85157e-17	6.18218e-15
internalin, putative	109.92	113.779	106.061	-0.104521	0.751536	-0.139076	NA	NA
Putative SigmaB asociated two-component system sensor protein	109.753	75.4464	144.059	0.935781	0.308399	3.03432	0.00241078	0.0117644
Putative two-domain glycosyltransferase	109.48	82.6128	136.347	0.730988	0.33136	2.20603	0.0273822	0.0858436
Glutamate--cysteine ligase (EC 6.3.2.2)	109.444	214.692	4.19642	-5.52778	0.622085	-8.8859	6.34062e-19	9.23981e-17
N-acetylornithine carbamoyltransferase (EC 2.1.3.9)	109.191	37.2636	181.119	2.27163	0.482714	4.70595	2.52683e-06	2.77361e-05
5'-nucleotidase YjjG (EC 3.1.3.5)	109.101	104.451	113.751	0.127931	0.349081	0.366479	0.714008	0.826911
CDP-glycerol: N-acetyl-beta-D-mannosaminyl-1,4-N-acetyl-D-glucosaminyldiphosphoundecaprenyl glycerophosphotransferase	108.915	179.705	38.124	-2.24085	0.490305	-4.57032	4.86981e-06	5.05646e-05
Nitrite reductase probable electron transfer 4Fe-S subunit (EC 1.7.1.4)	108.859	142.896	74.8211	-0.930377	0.92683	-1.00383	0.315462	0.497762
Alkaline phosphatase like protein	108.32	53.6883	162.952	1.6013	0.329547	4.8591	1.17921e-06	1.37662e-05
RNA binding methyltransferase FtsJ like	108.226	131.849	84.6035	-0.648191	0.510115	-1.27067	0.203844	0.376671
Rod shape-determining protein RodA	108.185	82.7611	133.609	0.683391	0.265775	2.57132	0.0101313	0.0388871
Glycosyl transferase, group 1	108.105	111.701	104.508	-0.0999568	0.535404	-0.186694	0.8519	0.91887
Putative transport protein YdjK, MFS superfamily	108.073	148.663	67.4819	-1.13856	1.99363	-0.571098	0.567934	0.720314
Transcriptional regulator, Hth-3 family	107.965	80.374	135.557	0.755921	0.433465	1.74391	0.0811757	0.196815
putative 3-hydroxyphenylpropionic acid porine	107.924	52.9073	162.94	1.6121	0.573202	2.81244	0.00491667	0.0214869
Glutathione-regulated potassium-efflux system ATP-binding protein	107.884	42.7348	173.034	2.01762	0.412645	4.88948	1.01101e-06	1.20015e-05
Fucose permease	107.836	40.0407	175.631	2.13241	0.44336	4.80966	1.51188e-06	1.72215e-05
NADP-reducing hydrogenase, subunit C	107.547	95.2634	119.832	0.331952	0.332673	0.997831	0.318361	0.499961
AmpG permease	107.348	57.9493	156.746	1.4378	0.328058	4.38276	1.17186e-05	0.000112296
FIGfam003972: membrane protein	107.183	124.351	90.0151	-0.461209	0.602617	-0.765343	0.444067	0.614885
Stage V sporulation protein AD (SpoVAD)	107.127	143.773	70.481	-1.0264	0.291765	-3.5179	0.000434969	0.00272271
Inner membrane protein YhaI	107.031	88.5228	125.54	0.510951	0.490188	1.04236	0.297246	0.482582
Putative unsaturated glucuronyl hydrolase	106.735	23.5881	189.883	2.98672	0.502769	5.94055	2.84075e-09	5.9138e-08
Putative pheromone cAM373 precursor lipoprotein CamS	106.679	212.861	0.496895	-8.62943	1.14514	-7.53567	4.85833e-14	2.97555e-12
Glucan 1,6-alpha-glucosidase (EC 3.2.1.70)	106.64	149.171	64.1099	-1.22504	0.701564	-1.74615	0.0807843	0.195978
Acetoacetate metabolism regulatory protein AtoC	106.586	45.101	168.072	1.90253	0.502767	3.78412	0.000154254	0.00112199
PTS system, lactose-specific IIA component (EC 2.7.1.69)	106.576	206.106	7.04507	-4.94472	0.866843	-5.70428	1.16835e-08	2.1977e-07
Delta-1-pyrroline-5-carboxylate dehydrogenase (EC 1.5.1.12)	106.518	96.5916	116.445	0.273398	0.773232	0.353579	0.723654	0.834424
Multiple antibiotic resistance protein MarA	106.443	212.099	0.787249	-7.87236	1.38014	-5.70403	1.1701e-08	2.1977e-07
Apolipoprotein N-acyltransferase (EC 2.3.1.-)	106.287	13.0736	199.499	3.9378	0.650361	6.05479	1.40597e-09	3.07857e-08
Sensor kinase CitA, DpiB (EC 2.7.3.-)	106.268	125.023	87.5128	-0.516625	0.74231	-0.69597	0.486448	0.652918
3',5'-cyclic-nucleotide phosphodiesterase (EC 3.1.4.17)	106.185	168.79	43.5801	-1.94289	0.402763	-4.8239	1.40779e-06	1.61667e-05
Predicted membrane fusion protein (MFP) component of efflux pump, membrane anchor protein YbhG	105.982	13.0904	198.873	3.96021	0.51417	7.70214	1.33804e-14	8.97546e-13
Maltose regulon modulator	105.678	87.0518	124.305	0.520589	0.301427	1.72708	0.0841534	0.201914
Rhamnulose-1-phosphate aldolase (EC 4.1.2.19)	105.383	52.6582	158.108	1.58499	0.73647	2.15214	0.0313864	0.0946471
Transport ATP-binding protein CydC	105.071	113.743	96.3983	-0.241277	0.503849	-0.478868	0.632032	0.770842
macromolecule metabolism	104.774	97.0591	112.489	0.219062	0.373909	0.585869	0.557963	0.712373
3'(2'),5'-bisphosphate nucleotidase (EC 3.1.3.7)	104.376	33.2789	175.473	2.40406	0.410819	5.85186	4.861e-09	9.6444e-08
Stage II sporulation protein D (SpoIID)	104.365	123.088	85.6422	-0.524375	0.371871	-1.4101	0.15851	0.314638
CoB--CoM heterodisulfide reductase subunit C (EC 1.8.98.1)	104.099	158.148	50.0489	-1.65846	0.761195	-2.17876	0.0293498	0.0904025
Alkanesulfonates transport system permease protein	104.057	135.897	72.2166	-0.908867	0.880496	-1.03222	0.301968	0.486442
Anaerobic sulfite reductase subunit A	103.94	114.019	93.8612	-0.278806	1.06484	-0.26183	0.793453	0.881625
Ethanolamine permease	103.85	160.935	46.7645	-1.77775	0.957382	-1.85688	0.0633278	0.163285
5-carboxymethyl-2-oxo-hex-3- ene-1,7-dioate decarboxylase (EC 4.1.1.68)	103.842	7.09153	200.592	4.7951	0.517974	9.25742	2.09429e-20	3.6877e-18
Stage V sporulation protein whose disruption leads to the production of immature spores (SpoVK)	103.063	82.6357	123.491	0.582176	0.435713	1.33615	0.181501	0.346667
Pyruvate dehydrogenase E1 component beta subunit (EC 1.2.4.1)	102.966	42.6686	163.263	1.93977	0.38402	5.05122	4.39002e-07	5.79758e-06
NAD-dependent epimerase/dehydratase	102.906	53.8237	151.987	1.48874	0.335277	4.44033	8.9822e-06	8.80715e-05
Dihydrolipoamide dehydrogenase of 2-oxoglutarate dehydrogenase (EC 1.8.1.4)	102.807	106.098	99.5164	-0.0993377	0.492194	-0.201826	0.840052	0.911675
Hypothetical protein ywlG	102.727	120.612	84.8411	-0.502679	0.531731	-0.945363	0.344473	0.527253
Predicted nicotinate-regulated transporter BH3254	102.719	103.405	102.033	-0.0114771	0.51364	-0.0223446	0.982173	0.990139
5-deoxy-glucuronate isomerase (EC 5.3.1.-)	102.579	23.441	181.717	2.95886	0.781654	3.78538	0.000153476	0.00111937
Sugar/maltose fermentation stimulation protein homolog	102.574	109.145	96.0026	-0.177367	0.246188	-0.720454	0.471246	0.639526
Outer surface protein of unknown function, cellobiose operon	102.244	130.349	74.1394	-0.809494	0.46301	-1.74833	0.0804067	0.195576
Sulfate and thiosulfate import ATP-binding protein CysA (EC 3.6.3.25)	102.108	99.5677	104.648	0.0633074	0.455096	0.139108	0.889365	0.940084
Phage tail fibers	101.884	182.551	21.2178	-3.12295	0.62784	-4.97412	6.5545e-07	8.21938e-06
4-carboxymuconolactone decarboxylase (EC 4.1.1.44)	101.837	69.5085	134.165	0.942808	0.464375	2.03027	0.042329	0.120055
Putative aldolase YdjI	101.587	130.412	72.7629	-0.840753	1.10455	-0.76117	0.446556	0.616986
Phage major tail protein	101.444	176.914	25.974	-2.79374	0.524526	-5.32622	1.00276e-07	1.51888e-06
Aldo-keto reductase family 1, member C3 (EC 1.1.1.-)	101.279	72.5037	130.054	0.846057	0.8216	1.02977	0.303119	0.487435
Ascorbate-specific PTS system, EIIC component	101.176	189.889	12.4638	-3.91142	1.0459	-3.73978	0.000184179	0.00132452
Pseudouridine kinase (EC 2.7.1.83)	100.941	102.874	99.0092	-0.0522998	0.428652	-0.12201	0.902891	0.947273
ATPase component CbiO of energizing module of cobalt ECF transporter	100.617	114.772	86.4622	-0.404696	0.727775	-0.556073	0.578161	0.728484
2-amino-4-ketopentanoate thiolase, beta subunit	100.246	139.279	61.2119	-1.17951	0.950976	-1.24032	0.214859	0.389028
Para-aminobenzoate synthase, aminase component (EC 2.6.1.85)	100.093	49.4301	150.757	1.59896	0.436702	3.66145	0.000250793	0.00171497
Cholinephosphate cytidylyltransferase (EC 2.7.7.15)	100.021	76.2221	123.821	0.702666	0.923475	0.760894	0.44672	0.616986
Pyridoxamine 5'-phosphate oxidase (EC 1.4.3.5)	99.974	18.5552	181.393	3.3137	0.428684	7.72994	1.07601e-14	7.57868e-13
4-hydroxybenzoyl-CoA thioesterase family active site	99.6504	74.9964	124.304	0.720526	0.524396	1.37401	0.169438	0.330416
Putative Nudix hydrolase YfcD (EC 3.6.-.-)	99.2126	91.3384	107.087	0.227078	0.554117	0.409801	0.681952	0.80595
Putative sugar ABC transport system, ATP-binding protein YtfR (EC 3.6.3.17)	99.1522	106.949	91.3555	-0.22989	0.750336	-0.306383	0.759313	0.859362
Cadmium efflux system accessory protein	98.9459	104.454	93.4378	-0.158334	0.29731	-0.532554	0.594342	0.742006
Ethanolamine utilization protein EutQ	98.773	144.338	53.2076	-1.43939	0.856815	-1.67993	0.0929713	0.21764
Cold shock protein CspD	98.7695	139.384	58.1547	-1.27411	0.650744	-1.95793	0.0502381	0.137149
FIG002958: hypothetical protein	98.6627	115.044	82.2811	-0.480665	0.414196	-1.16048	0.245855	0.424922
Integration host factor alpha subunit	98.5638	56.1273	141	1.32428	0.367916	3.59941	0.000318938	0.00210928
Ribosome-associated heat shock protein implicated in the recycling of the 50S subunit (S4 paralog)	98.5321	98.4294	98.6348	0.00890517	0.447257	0.0199106	0.984115	0.99131
Ornithine racemase (EC 5.1.1.12)	98.5245	186.335	10.7142	-4.09816	0.745512	-5.49711	3.86064e-08	6.44864e-07
Dihydrolipoamide dehydrogenase of acetoin dehydrogenase (EC 1.8.1.4)	98.2112	86.4561	109.966	0.340816	0.501533	0.679549	0.49679	0.66124
Ribosomal-protein-L7p-serine acetyltransferase	98.0368	86.4948	109.579	0.337065	0.264968	1.2721	0.203338	0.3759
Epi-inositol hydrolase (EC 3.7.1.-)	97.8672	104.533	91.2011	-0.192755	0.536917	-0.359003	0.719593	0.831329
low-specificity D-threonine aldolase	97.6578	115.758	79.5575	-0.540958	0.834182	-0.648489	0.516669	0.678244
Alpha-arabinosides ABC transport system, permease protein 2	97.6389	98.7839	96.4938	-0.032427	0.875684	-0.0370305	0.970461	0.982217
Hypothetical similar to thiamin biosynthesis lipoprotein ApbE	97.4402	107.411	87.4698	-0.298286	0.282833	-1.05464	0.291591	0.475795
Nucleotide pyrophosphatase (EC 3.6.1.9)	97.4389	48.9895	145.888	1.57664	0.430031	3.66634	0.000246044	0.00169026
Hypothetical protein PvdX	97.2994	129.689	64.9104	-1.00124	0.592405	-1.69012	0.0910042	0.214014
CRISPR-associated protein, SAG0894 family	97.0172	100.816	93.2179	-0.119847	0.600075	-0.199719	0.8417	0.912381
diglucosyldiacylglycerol synthase (LTA membrane anchor synthesis)	96.9643	119.646	74.2831	-0.676619	0.677715	-0.998383	0.318094	0.499726
Two-component response regulator YvcP	96.3961	103.878	88.9146	-0.227996	0.318103	-0.716736	0.473537	0.6414
DNA-entry nuclease (Competence-specific nuclease) (EC 3.1.30.-)	96.3914	130.98	61.8026	-1.07715	0.315449	-3.41465	0.00063865	0.00380668
D,D-heptose 7-phosphate kinase	96.3673	85.6269	107.108	0.313719	0.478697	0.655359	0.512236	0.675956
MutS-related protein, family 1	96.3371	107.667	85.0077	-0.344161	0.505307	-0.681094	0.495812	0.660354
Protein of unknown function DUF1009 clustered with KDO2-Lipid A biosynthesis genes	96.1658	6.0031	186.328	4.98527	0.664419	7.50321	6.22742e-14	3.70663e-12
LrgA-associated membrane protein LrgB	95.7099	107.964	83.4555	-0.376126	0.267697	-1.40505	0.160008	0.316421
Adenosine deaminase (EC 3.5.4.4)	94.8225	87.0679	102.577	0.24079	0.335804	0.717055	0.47334	0.641339
NADH-ubiquinone oxidoreductase chain K (EC 1.6.5.3)	94.7229	111.097	78.3488	-0.490954	0.41168	-1.19256	0.233041	0.411892
2-aminoethylphosphonate:pyruvate aminotransferase (EC 2.6.1.37)	94.6973	145.897	43.498	-1.75222	0.759476	-2.30715	0.0210464	0.0701991
RNA polymerase sporulation specific sigma factor SigE	94.6073	127.269	61.9455	-1.04242	0.533953	-1.95227	0.0509066	0.138705
Microsomal dipeptidase (EC 3.4.13.19)	94.491	90.5918	98.3902	0.126285	0.427193	0.295614	0.767525	0.864488
Cytosine deaminase (EC 3.5.4.1)	94.1992	62.6383	125.76	0.997682	0.334191	2.98536	0.00283241	0.0134492
Putative glycosyltransferase	94.1941	103.31	85.0786	-0.273043	0.478869	-0.570182	0.568554	0.720616
Polymyxin resistance protein ArnC, glycosyl transferase (EC 2.4.-.-)	94.1358	105.763	82.509	-0.363848	0.560784	-0.648819	0.516455	0.678229
Putative HTH-type transcriptional regulator YdjF	94.0292	119.554	68.5046	-0.80238	1.14871	-0.698506	0.484861	0.65131
Phage capsid and scaffold	93.9673	131.364	56.5706	-1.22437	0.994438	-1.23121	0.218243	0.393638
Aminobenzoyl-glutamate transport protein	93.6999	86.5028	100.897	0.225733	0.867912	0.260088	0.794796	0.88204
TRAP-type transport system, periplasmic component, predicted N-acetylneuraminate-binding protein	93.5611	97.6459	89.4764	-0.117586	0.495018	-0.23754	0.812238	0.893812
Rrf2 family transcriptional regulator	93.4079	109.185	77.6311	-0.496762	0.545619	-0.910455	0.362583	0.546071
Lactate-responsive regulator LldR in Firmicutes, GntR family	93.3326	163.257	23.4077	-2.79895	0.494681	-5.65809	1.5307e-08	2.83717e-07
Two-component system response regulator OmpR	93.0405	55.6224	130.459	1.22517	0.663007	1.84789	0.064618	0.165802
RNA polymerase sporulation specific sigma factor SigF	92.7521	107.53	77.9742	-0.474616	0.428368	-1.10796	0.267878	0.449049
Spore cortex-lytic enzyme precursor	92.7511	117.212	68.2901	-0.776893	0.909763	-0.853952	0.393132	0.573481
Cell envelope-associated transcriptional attenuator LytR-CpsA-Psr, subfamily F1 (as in PMID19099556)	92.7071	101.109	84.3052	-0.261815	0.567164	-0.46162	0.644353	0.779124
NAD-dependent epimerase/dehydratase family protein	92.489	98.5044	86.4737	-0.183288	0.322844	-0.56773	0.570218	0.72148
Tryptophan synthase beta chain (EC 4.2.1.20)	92.1216	50.8471	133.396	1.38412	0.464087	2.98245	0.00285953	0.0135627
Heme biosynthesis protein related to NirL and NirH	92.1117	6.21623	178.007	4.85485	0.848201	5.72371	1.04222e-08	1.98398e-07
UPF0301 protein YqgE	91.9397	19.6632	164.216	3.05934	0.34856	8.77708	1.67779e-18	2.21574e-16
Nucleotidase YfbR, HD superfamily	91.83	59.122	124.538	1.07651	0.471707	2.28216	0.0224796	0.0738717
FIG045374: Type II restriction enzyme, methylase subunit YeeA	91.7252	82.1478	101.303	0.301175	0.752794	0.400077	0.6891	0.810954
fructose response regulator of fruA and EII fructose/mannose	91.2041	75.4436	106.965	0.499925	0.934386	0.53503	NA	NA
Adenine-specific methyltransferase (EC 2.1.1.72)	91.1593	105.976	76.3424	-0.480477	0.558116	-0.860892	0.389298	0.57025
Transcriptional repressor, BlaI/MecI family	91.1244	101.823	80.4255	-0.334567	0.469599	-0.712452	0.476185	0.643133
response regulator in two-component regulatory system with PhoQ	90.8009	33.6166	147.985	2.12685	0.49274	4.31636	1.58621e-05	0.000147976
ABC-type probable sulfate transporter, periplasmic binding protein	90.7579	46.5437	134.972	1.52398	0.724103	2.10465	0.0353218	0.103834
Virulence-associated cell-wall-anchored protein SasH (LPXTG motif)	90.7351	40.2145	141.256	1.81665	0.713807	2.54502	0.0109271	0.0412521
Phosphoglycerol transferase I (EC 2.7.8.20)	90.2529	139.085	41.4207	-1.74867	0.446374	-3.9175	8.94728e-05	0.000700207
Spermidine N1-acetyltransferase (EC 2.3.1.57)	90.2331	48.0252	132.441	1.45874	0.367437	3.97003	7.18621e-05	0.000570845
COG1306 predicted glycoside hydrolase	90.2203	141.437	39.004	-1.85057	0.927967	-1.99422	0.0461282	0.129184
Methionine synthase activation domain (EC 2.1.1.13)	90.168	96.1407	84.1952	-0.196696	0.497904	-0.395047	0.692808	0.814115
Zinc ABC transporter, inner membrane permease protein ZnuB	89.8259	58.4479	121.204	1.0486	0.42685	2.45661	0.0140255	0.0503155
LysR family transcriptional regulator STM2281	89.7449	130.492	48.9973	-1.41898	0.373846	-3.79563	0.000147266	0.00108046
Ribonucleotide reductase of class Ia (aerobic), beta subunit (EC 1.17.4.1)	89.6552	168.565	10.7458	-4.03901	0.678335	-5.9543	2.61188e-09	5.49145e-08
Glucosamine-6-phosphate deaminase [isomerizing], alternative (EC 3.5.99.6)	89.617	145.633	33.6015	-2.10874	0.726711	-2.90176	0.00371068	0.0169528
ABC-type nitrate/sulfonate/bicarbonate transport system, permease component	89.591	72.7008	106.481	0.545728	0.603937	0.903617	0.366198	0.547613
Urease gamma subunit (EC 3.5.1.5)	89.3651	140.865	37.8655	-1.89067	0.739238	-2.55759	0.01054	0.0402003
Sensor histidine kinase colocalized with HrtAB transporter	89.0748	121.284	56.8656	-1.0976	0.386458	-2.84015	0.0045093	0.0199751
Transcriptional regulator of fucose utilization, GntR family	89.04	12.4501	165.63	3.72015	0.46587	7.98539	1.40083e-15	1.18398e-13
AMP nucleosidase (EC 3.2.2.4)	88.9874	24.3203	153.655	2.64342	0.492625	5.36599	8.05085e-08	1.23271e-06
Signal transduction histidine kinase SypF	88.915	93.3766	84.4533	-0.146996	0.332582	-0.441984	0.658501	0.7908
2-succinyl-6-hydroxy-2,4-cyclohexadiene-1-carboxylate synthase (EC 4.2.99.20)	88.3945	11.8333	164.956	3.7879	0.544094	6.96184	3.35864e-12	1.35177e-10
L-cystine uptake protein TcyP	88.1529	147.42	28.8862	-2.34203	0.628007	-3.72931	0.000192008	0.00136603
Allophanate hydrolase 2 subunit 1 (EC 3.5.1.54)	88.1488	85.2298	91.0677	0.100105	0.734819	0.136231	0.891638	0.941075
Predicted L-lactate dehydrogenase, hypothetical protein subunit SO1518	88.0668	7.00081	169.133	4.55091	0.725104	6.27622	3.46914e-10	8.99435e-09
Repressor (CI-like) [Bacteriophage A118]	87.9348	88.5762	87.2934	-0.0192022	0.644048	-0.0298149	0.976215	0.986014
Glycine betaine transporter OpuD	87.5866	86.0721	89.1011	0.0535302	0.844637	0.0633766	0.949467	0.971571
Hydroxypyruvate reductase (EC 1.1.1.81)	87.4713	98.146	76.7966	-0.345193	0.525744	-0.656579	0.511452	0.675225
Histidine triad (HIT) nucleotide-binding protein, similarity with At5g48545 and yeast YDL125C (HNT1)	86.9465	156.596	17.297	-3.16843	0.579866	-5.46408	4.6532e-08	7.59244e-07
DNA-3-methyladenine glycosylase II (EC 3.2.2.21)	86.8264	49.0448	124.608	1.34504	0.728875	1.84537	0.0649841	0.166237
3-oxoadipate CoA-transferase subunit B (EC 2.8.3.6)	86.6846	126.765	46.6044	-1.42672	0.514635	-2.77229	0.00556628	0.0237554
Substrate-specific component NikM of nickel ECF transporter	86.1954	56.1107	116.28	1.05164	0.48731	2.15805	0.0309237	0.0936334
Flagellar hook subunit protein	85.9498	132.696	39.2039	-1.7525	0.347806	-5.03873	4.68627e-07	6.14247e-06
L-arabinose-specific 1-epimerase (mutarotase)	85.948	98.1376	73.7585	-0.405748	0.328325	-1.23581	0.216529	0.391718
Urease accessory protein UreE	85.7177	134.694	36.741	-1.87053	0.65145	-2.87134	0.00408741	0.0183175
Anaerobic sulfite reductase subunit B	85.7092	103.309	68.1095	-0.597696	0.996753	-0.599643	0.548744	0.704036
Hypothetical oxidoreductase YqhD (EC 1.1.-.-)	85.3866	11.6683	159.105	3.73663	0.678245	5.50926	3.60354e-08	6.04307e-07
Carboxy-terminal intein-mediated trans-splice	85.2851	71.0789	99.4913	0.479206	0.463777	1.03327	0.301478	0.486278
Arabinogalactan endo-1,4-beta-galactosidase (EC 3.2.1.89)	85.2305	89.5547	80.9063	-0.14679	0.541438	-0.271111	0.786306	0.877007
Xyloside transporter XynT	85.1696	121.65	48.6892	-1.32311	0.585516	-2.25973	0.0238382	0.0770774
Predicted alpha-L-rhamnosidase	84.89	25.9099	143.87	2.45895	0.44882	5.47869	4.28489e-08	7.04589e-07
23S rRNA (guanosine-2'-O-) -methyltransferase rlmB (EC 2.1.1.-)	84.7243	45.5076	123.941	1.44185	0.466496	3.09081	0.00199612	0.0100788
NADH-ubiquinone oxidoreductase chain E (EC 1.6.5.3)	84.724	38.2455	131.202	1.7844	0.393754	4.53176	5.84937e-06	5.99986e-05
Propanediol utilization transcriptional activator	84.5727	159.166	9.97955	-3.97678	1.12494	-3.5351	0.000407623	0.00256723
Alanyl-tRNA synthetase domain protein	84.5117	39.3983	129.625	1.71898	0.349257	4.92182	8.57419e-07	1.04724e-05
Fructoselysine 3-epimerase	84.3888	74.9088	93.8687	0.331563	1.04495	0.3173	0.751016	0.854273
Ethanolamine utilization polyhedral-body-like protein EutL	84.1378	117.855	50.4201	-1.215	0.837396	-1.45093	0.1468	0.298702
Phosphoribosyl-AMP cyclohydrolase (EC 3.5.4.19)	84.0757	15.452	152.699	3.31373	0.558732	5.9308	3.01458e-09	6.21445e-08
Possible alpha-xyloside ABC transporter, substrate-binding component	83.9836	95.9188	72.0483	-0.411714	0.722634	-0.569741	0.568853	0.720616
Spore maturation protein B	83.9112	104.659	63.163	-0.728208	0.50397	-1.44495	0.148473	0.300502
FIG001621: Zinc protease	83.6656	80.4895	86.8418	0.111956	0.491748	0.22767	0.819903	0.898457
Ethanolamine utilization polyhedral-body-like protein EutM	83.6079	128.697	38.5188	-1.73303	0.970903	-1.78497	0.0742661	0.183968
Holo-[acyl-carrier protein] synthase (EC 2.7.8.7)	83.3105	25.2747	141.346	2.48639	0.512392	4.85252	1.21904e-06	1.41919e-05
Phosphoheptose isomerase 1 (EC 5.3.1.-)	83.1994	18.9888	147.41	2.94087	0.546183	5.38441	7.26813e-08	1.1251e-06
Stage II sporulation protein related to metaloproteases (SpoIIQ)	83.0958	103.056	63.1353	-0.716137	0.537042	-1.33349	0.182373	0.347478
CRISPR-associated protein, CT1976	82.9914	131.196	34.7871	-1.93391	0.731254	-2.64465	0.00817766	0.0326642
periplasmic fructose-binding protein component of signal transduction system LevT	82.801	92.7561	72.8458	-0.352606	0.882874	-0.399384	NA	NA
Hydroxymethylpyrimidine ABC transporter, ATPase component	82.7373	90.8664	74.6082	-0.295128	0.369184	-0.799407	0.424055	0.59832
Autoinducer 2 sensor kinase/phosphatase LuxQ (EC 2.7.3.-) (EC 3.1.3.-)	82.4052	79.8118	84.9986	0.0898107	0.430415	0.208661	0.834713	0.909383
TrkA-N:Sodium/hydrogen exchanger	82.0761	9.20071	154.951	4.09903	0.672543	6.09483	1.09556e-09	2.52054e-08
Phosphatidylglycerophosphatase B (EC 3.1.3.27)	81.7871	107.691	55.8832	-0.942425	0.430338	-2.18996	0.0285269	0.0881892
Na+/H+ antiporter NhaD type	81.5182	152.863	10.1734	-3.93584	0.775022	-5.07836	3.80697e-07	5.09122e-06
RNA:NAD 2'-phosphotransferase	81.3901	88.2634	74.5168	-0.235721	0.388731	-0.606385	0.544259	0.699951
Isochorismate synthase (EC 5.4.4.2)	81.3512	26.926	135.776	2.32981	0.364094	6.39891	1.56488e-10	4.3796e-09
Integrase, superantigen-encoding pathogenicity islands SaPI	81.2341	115.376	47.0923	-1.28896	0.561966	-2.29367	0.0218094	0.0723441
3-deoxy-D-manno-octulosonate 8-phosphate phosphatase (EC 3.1.3.45)	81.1357	96.1388	66.1327	-0.549715	0.464417	-1.18367	0.236545	0.414822
Dihydrolipoamide dehydrogenase of pyruvate dehydrogenase complex (EC 1.8.1.4)	81.0807	100.686	61.4756	-0.697586	0.458554	-1.52127	0.128192	0.27114
anti-sigma B factor RsbT	80.9351	99.9959	61.8744	-0.684913	0.776188	-0.882406	0.377557	0.559706
Glutamyl-tRNA reductase (EC 1.2.1.70)	80.6452	78.0118	83.2785	0.0854792	0.486204	0.175809	0.860444	0.923371
Legionaminic acid cytidylyltransferase (EC 2.7.7.43)	80.5467	127.477	33.616	-1.92802	0.955071	-2.01871	0.043517	0.12293
Hybrid sensory histidine kinase in two-component regulatory system with EvgA	80.3201	82.773	77.8672	-0.0872728	0.362713	-0.240611	0.809857	0.892193
Probable reactivating factor for D-ornithine aminomutase	80.2925	103.33	57.2552	-0.842197	0.775196	-1.08643	0.277289	0.458639
Hexuronate utilization operon transcriptional repressor ExuR	80.2613	104.969	55.5532	-0.911869	0.473285	-1.92668	0.0540197	0.145221
Stage III sporulation protein AH	80.0888	130.742	29.4355	-2.16138	0.94586	-2.2851	0.022307	0.0735331
Manganese ABC transporter, ATP-binding protein SitB	80.0376	10.7425	149.333	3.78924	0.56421	6.716	1.86781e-11	6.41736e-10
3-oxoadipate CoA-transferase subunit A (EC 2.8.3.6)	79.9519	101.244	58.6601	-0.775026	0.465593	-1.6646	0.0959923	0.222951
ACT domain protein	79.7047	89.813	69.5963	-0.363612	0.461731	-0.787496	0.430991	0.603748
ATP-dependent DNA helicase Rep	79.6931	6.96368	152.423	4.4453	0.656377	6.77247	1.26604e-11	4.38547e-10
Pyruvate phosphate dikinase	79.6736	107.661	51.6858	-1.05567	0.755912	-1.39655	0.16255	0.319952
Phosphate transport system permease protein PstC (TC 3.A.1.7.1)	79.6197	69.8732	89.3662	0.348633	0.815183	0.427674	0.668888	0.797912
NADH ubiquinone oxidoreductase chain A (EC 1.6.5.3)	79.584	123.129	36.0386	-1.76141	0.432526	-4.07238	4.6536e-05	0.000394111
Predicted arginine uptake transporter	79.4911	110.853	48.1292	-1.19725	1.08512	-1.10333	0.269883	0.451515
Molybdenum cofactor biosynthesis protein MoaC	79.4893	59.3084	99.6702	0.752957	0.397192	1.8957	0.058	0.153272
Fumarate reductase cytochrome b subunit	79.428	22.8095	136.047	2.57803	0.839541	3.07076	0.00213517	0.010691
Autoinducer 2 (AI-2) ABC transport system, fused AI2 transporter subunits and ATP-binding component	79.3654	143.526	15.2049	-3.24223	0.653913	-4.9582	7.11507e-07	8.84361e-06
Manganese transport protein MntH	79.3238	11.6801	146.968	3.62762	0.789478	4.59496	NA	NA
CDS_ID OB2202	79.2589	56.6175	101.9	0.862123	0.396525	2.1742	0.0296903	0.0911194
6-phospho-3-hexuloisomerase	79.2449	113.886	44.6033	-1.34731	1.10217	-1.22241	0.221551	0.398245
RNA-binding protein Hfq	78.9335	72.3268	85.5402	0.245799	0.477434	0.514834	0.606669	0.751622
Sodium/myo-inositol cotransporter	78.5628	13.5822	143.543	3.41569	0.465058	7.34465	2.06293e-13	1.07629e-11
Autoinducer 2 (AI-2) kinase LsrK (EC 2.7.1.-)	78.2793	132.208	24.3509	-2.42432	0.434043	-5.58545	2.33101e-08	4.0706e-07
NADH-ubiquinone oxidoreductase chain C (EC 1.6.5.3)	78.0134	24.7519	131.275	2.40989	0.472557	5.09968	3.40226e-07	4.5936e-06
Flagellar protein FlbD	77.6779	105.393	49.9624	-1.06791	0.659337	-1.61968	0.105301	0.23683
Transfer-messenger RNA (tmRNA) involved in trans-translation	77.089	97.9742	56.2037	-0.796853	0.580042	-1.37378	0.169508	0.330416
Stage II sporulation protein required for processing of pro-sigma-E (SpoIIR)	76.7437	58.3132	95.1742	0.705467	0.612076	1.15258	0.249082	0.428243
Spore cortex-lytic enzyme, lytic transglycosylase SleB	76.6988	109.606	43.7919	-1.32863	0.400719	-3.31562	0.000914401	0.00522197
Two-component sensor histidine kinase BceS	76.5927	105.685	47.5001	-1.15841	0.290965	-3.98125	6.85525e-05	0.000549444
Ureidoglycolate dehydrogenase (EC 1.1.1.154)	76.5596	139.201	13.9185	-3.3248	0.99362	-3.34615	0.000819422	0.0047567
RND efflux system, outer membrane lipoprotein, NodT family	76.5508	24.6034	128.498	2.40254	0.426302	5.63577	1.74278e-08	3.13404e-07
Starvation sensing protein RspB	76.4642	89.5649	63.3635	-0.505664	0.62232	-0.812546	0.416478	0.593005
Osmotically activated L-carnitine/choline ABC transporter, ATP-binding protein OpuCA	76.2511	52.2782	100.224	0.940515	0.697875	1.34768	0.17776	0.342395
Excinuclease ABC subunit A paralog of unknown function	76.0586	61.2909	90.8263	0.558612	0.556865	1.00314	0.315795	0.497762
Predicted PTS system, galactosamine-specific IIC component (EC 2.7.1.69)	75.7964	150.851	0.741849	-8.09254	1.23896	-6.53171	6.50247e-11	1.99126e-09
L-rhamnose-proton symporter	75.7581	5.13769	146.378	4.78863	0.738591	6.48346	8.96427e-11	2.64916e-09
COG2071: predicted glutamine amidotransferases in hypothetical Actinobacterial gene cluster	75.6619	77.0911	74.2328	-0.0429246	0.417919	-0.10271	0.918193	0.956441
L-Cystine ABC transporter, ATP-binding protein TcyN	75.6184	100.02	51.2164	-0.958961	0.533948	-1.79598	0.0724971	0.180867
Alpha-glucosides-binding periplasmic protein AglE precursor	75.4972	126.289	24.7053	-2.33318	0.565835	-4.12343	3.73272e-05	0.000323247
Cobalt-zinc-cadmium resistance protein CzcD	75.2476	66.3541	84.1411	0.333213	0.547316	0.608812	0.542649	0.699076
S-layer protein Sap	75.0852	79.1198	71.0505	-0.143213	0.593266	-0.241398	0.809247	0.892193
Multiple sugar metabolism regulator	75.0755	143.618	6.53297	-4.46455	0.804806	-5.54736	2.90007e-08	5.00233e-07
L-Cystine ABC transporter, periplasmic cystine-binding protein	74.9834	79.513	70.4538	-0.165491	0.573734	-0.288445	0.773006	0.869453
ADP-heptose--lipooligosaccharide heptosyltransferase II (EC 2.4.1.-)	74.5969	11.162	138.032	3.58784	0.484821	7.40033	1.35848e-13	7.36016e-12
Predicted nucleoside ABC transporter, ATP-binding component	74.5176	87.3855	61.6497	-0.494852	0.657849	-0.752227	0.451914	0.622487
Beta-1,4-galactosyltransferase	74.5083	82.883	66.1337	-0.323554	0.530667	-0.609711	0.542053	0.698602
Late competence protein ComEA, DNA receptor	74.4874	92.9116	56.0631	-0.730005	0.412956	-1.76775	0.077102	0.189108
Late competence protein ComEC, DNA transport	74.3838	67.9821	80.7856	0.244013	0.574667	0.424616	0.671116	0.799438
Positive regulator of phenol hydroxylase	74.3259	16.4087	132.243	3.01869	0.506896	5.95525	2.59678e-09	5.48699e-08
Transcriptional regulator of rhamnose utilization, DeoR family	74.1883	40.3039	108.073	1.42471	0.810813	1.75714	NA	NA
Membrane-bound lytic murein transglycosylase C precursor (EC 3.2.1.-)	74.1741	93.7026	54.6457	-0.774434	0.982445	-0.788272	0.430538	0.603467
Dipeptidyl peptidase IV in 4-hydroxyproline catabolic gene cluster	74.0844	20.8993	127.27	2.58295	0.39753	6.49751	8.16619e-11	2.44754e-09
NADPH dependent preQ0 reductase	74.083	69.4155	78.7506	0.179091	0.475162	0.376905	0.706244	0.821295
Cell division topological specificity factor MinE	73.8144	105.142	42.4865	-1.30085	0.906341	-1.43528	0.151207	0.304493
N-acetyl glucosamine transporter, NagP	73.4723	24.4867	122.458	2.31189	0.569862	4.05693	4.97223e-05	0.000416918
Xylose activator XylR (AraC family)	73.4308	5.57814	141.284	4.70186	0.939673	5.00372	5.62345e-07	7.22332e-06
TRAP-type transport system, small permease component, predicted N-acetylneuraminate transporter	73.2382	84.2703	62.2062	-0.431481	0.790701	-0.545694	0.585276	0.733722
Putative arylsulfatase regulatory protein	73.2056	99.0204	47.3909	-1.05239	0.456423	-2.30575	0.0211248	0.070405
Sensor protein torS (EC 2.7.3.-)	72.8755	73.3994	72.3516	-0.0256404	0.344981	-0.0743241	0.940753	0.96754
Predicted D-glucarate or D-galactorate regulator, GntR family	72.7911	61.1638	84.4184	0.45727	0.367021	1.2459	0.212802	0.385873
Large exoproteins involved in heme utilization or adhesion	72.7718	59.8539	85.6897	0.522237	0.583487	0.895028	0.370772	0.552498
Type IV pilus biogenesis protein PilM	72.6571	2.36586	142.948	5.99195	0.74029	8.09406	5.77072e-16	5.08064e-14
Outer membrane stress sensor protease DegS	72.5299	80.2106	64.8492	-0.3059	0.630949	-0.484826	0.6278	0.767896
Substrate-specific component ThiT of thiamin ECF transporter	72.3396	94.8351	49.844	-0.935706	0.394858	-2.36973	0.0178011	0.0611605
Ethanolamine utilization protein EutA	72.3255	97.2046	47.4465	-1.02452	0.597098	-1.71583	0.086194	0.205642
Transcriptional regulator, MerR family, near polyamine transporter	72.1806	113.099	31.262	-1.84943	0.618957	-2.98798	0.00280831	0.0133648
D-beta-hydroxybutyrate dehydrogenase (EC 1.1.1.30)	72.1371	31.262	113.012	1.86113	0.6194	3.00473	0.0026582	0.0127262
Spore maturation protein A	72.092	94.0128	50.1712	-0.895482	0.423755	-2.11321	0.034583	0.101987
YoeB toxin protein	71.3153	70.6197	72.011	0.023627	0.400872	0.058939	0.953001	0.973738
Phosphoribosylanthranilate isomerase (EC 5.3.1.24)	71.3103	56.052	86.5687	0.615483	0.582771	1.05613	0.290908	0.47503
Arabinose operon regulatory protein	71.2682	53.5589	88.9774	0.729025	0.530154	1.37512	0.169094	0.330181
RNA polymerase sigma factor SigZ	71.2601	117.236	25.2845	-2.2259	0.746424	-2.98208	0.00286295	0.0135637
Stage V sporulation protein AE (SpoVAE)	71.1828	116.32	26.0456	-2.18557	0.434275	-5.03269	4.83646e-07	6.2834e-06
Conjugative transposon protein TraM	71.0024	4.02369	137.981	5.07844	0.85136	5.96509	2.44493e-09	5.1921e-08
Death on curing protein, Doc toxin	70.7383	105.41	36.0668	-1.53645	0.483594	-3.17714	0.00148733	0.0079362
[NiFe] hydrogenase metallocenter assembly protein HypD	70.2805	16.5062	124.055	2.90861	0.682873	4.25937	2.05e-05	0.000186709
Duplicated ATPase component CbrU of energizing module of predicted cobalamin ECF transporter	70.273	86.7671	53.779	-0.7034	0.439435	-1.60069	0.109445	0.242362
[truncated: 3,354 more rows]

## Sheet: Prophylactic Oats Day 5
Organism Name	baseMean	controlMean	experimentalMean	log2FoldChange	lfcSE	stat	pvalue	padj
Retron-type reverse transcriptase	1.06646e+06	1.27755e+06	855363	-0.57877	0.174069	-3.32494	0.000884385	0.00565039
NO HIERARCHY	252408	261825	242992	-0.107693	0.120791	-0.891566	0.372626	0.561617
Ribokinase (EC 2.7.1.15)	203459	383124	23794.4	-4.00912	0.415386	-9.65155	4.84169e-22	4.71373e-20
Flagellin protein FlaA	133656	182781	84531.5	-1.11255	0.192762	-5.77162	7.85153e-09	1.91101e-07
Pyruvate-flavodoxin oxidoreductase (EC 1.2.7.-)	50894.5	58583.9	43205.2	-0.439284	0.207601	-2.116	0.0343448	0.102733
Translation elongation factor Tu	44969.3	46871.4	43067.3	-0.122103	0.192214	-0.635246	0.525268	0.695313
NAD-dependent glyceraldehyde-3-phosphate dehydrogenase (EC 1.2.1.12)	40307.6	55717.9	24897.4	-1.16215	0.223065	-5.20992	1.88921e-07	3.62674e-06
Heat shock protein 60 family chaperone GroEL	36604.9	28988.9	44220.8	0.609212	0.450499	1.3523	0.176279	0.339902
Pyruvate,phosphate dikinase (EC 2.7.9.1)	36272.3	42756	29788.5	-0.521341	0.193662	-2.69202	0.00710216	0.0310596
Translation elongation factor G	35573	27967	43179	0.626611	0.268977	2.32961	0.0198268	0.0692229
TonB-dependent receptor	29638.9	29546.5	29731.3	0.00899057	0.274191	0.0327894	0.973843	0.98541
Chaperone protein DnaK	26286.1	27172.6	25399.6	-0.0973711	0.298775	-0.325901	0.7445	0.850114
DNA-directed RNA polymerase beta' subunit (EC 2.7.7.6)	25088.3	26039.7	24136.8	-0.109427	0.159096	-0.687805	0.491576	0.669125
Beta-galactosidase (EC 3.2.1.23)	24860.1	20982.2	28738	0.453743	0.285632	1.58856	0.11216	0.245778
Phosphoenolpyruvate carboxykinase [ATP] (EC 4.1.1.49)	22956	23105.8	22806.1	-0.018888	0.208467	-0.0906045	0.927807	0.95997
Translation elongation factor G-related protein	21369.2	28341.7	14396.7	-0.977184	0.279688	-3.49383	0.000476145	0.00339783
Rubrerythrin	21053.1	25584.5	16521.6	-0.630886	0.224547	-2.80959	0.00496039	0.0235974
Butyryl-CoA dehydrogenase (EC 1.3.99.2)	20815.5	26315.9	15315	-0.78106	0.230427	-3.38962	0.000699899	0.00469932
DNA-directed RNA polymerase beta subunit (EC 2.7.7.6)	20342.7	20733.6	19951.7	-0.0553475	0.153499	-0.360572	0.718419	0.833513
Multiple sugar ABC transporter, ATP-binding protein	19805	23900.6	15709.5	-0.605371	0.192171	-3.15017	0.00163175	0.00945077
Glucose-1-phosphate adenylyltransferase (EC 2.7.7.27)	17800.2	23694.7	11905.8	-0.992939	0.256091	-3.87729	0.000105627	0.0009869
SSU ribosomal protein S1p	17591.6	14457.3	20725.8	0.519616	0.168719	3.07977	0.0020716	0.0116197
ClpB protein	16702.9	23772.8	9632.92	-1.30323	0.24971	-5.21896	1.79935e-07	3.47053e-06
Phosphoglycerate kinase (EC 2.7.2.3)	16641.4	22162.1	11120.7	-0.994866	0.208943	-4.76143	1.92227e-06	2.92199e-05
Enolase (EC 4.2.1.11)	15971.9	28881.1	3062.8	-3.23715	0.250606	-12.9173	3.59577e-38	8.64889e-36
Fructose-bisphosphate aldolase class II (EC 4.1.2.13)	15749.3	21556.1	9942.47	-1.11644	0.22776	-4.90182	9.49552e-07	1.5469e-05
Beta-glucosidase (EC 3.2.1.21)	14902	13097.1	16706.9	0.351117	0.247119	1.42084	0.155363	0.310499
NADP-specific glutamate dehydrogenase (EC 1.4.1.4)	14407.7	15353.1	13462.3	-0.189541	0.198065	-0.956963	0.338586	0.527019
6-phosphofructokinase (EC 2.7.1.11)	13894.4	15897.9	11890.9	-0.41908	0.160473	-2.61152	0.00901409	0.0374748
Oligopeptide ABC transporter, periplasmic oligopeptide-binding protein OppA (TC 3.A.1.5.1)	13749.2	16984.9	10513.5	-0.691883	0.263905	-2.62171	0.00874895	0.0367078
Pyruvate formate-lyase (EC 2.3.1.54)	13595.7	18373.2	8818.22	-1.05909	0.163753	-6.46759	9.95796e-11	3.20615e-09
Glycogen phosphorylase (EC 2.4.1.1)	13340.5	15359.4	11321.7	-0.440015	0.138176	-3.18445	0.00145027	0.00859445
ABC transporter, predicted N-acetylneuraminate-binding protein	12953.4	11275.2	14631.6	0.37581	0.193636	1.94081	0.0522816	0.140275
ATP synthase beta chain (EC 3.6.3.14)	12841.7	16843.8	8839.64	-0.930216	0.160006	-5.81365	6.11249e-09	1.54284e-07
Electron transfer flavoprotein, alpha subunit	12396.2	15538.2	9254.15	-0.747726	0.161235	-4.63748	3.52675e-06	5.07777e-05
Acetyl-CoA acetyltransferase (EC 2.3.1.9)	12326.7	14694.9	9958.51	-0.561257	0.229264	-2.44809	0.0143617	0.0537774
DNA-directed RNA polymerase alpha subunit (EC 2.7.7.6)	12304.5	11160.4	13448.6	0.269123	0.237714	1.13213	0.257579	0.440319
LSU ribosomal protein L10p (P0)	11981.3	9158.95	14803.6	0.692728	0.311919	2.22086	0.0263607	0.0847396
LSU ribosomal protein L2p (L8e)	11739.5	9130.42	14348.5	0.652084	0.287669	2.26678	0.0234036	0.0775504
LSU ribosomal protein L1p (L10Ae)	11534.8	8508.91	14560.8	0.775034	0.251325	3.08379	0.00204382	0.0114796
ATP synthase alpha chain (EC 3.6.3.14)	11167.6	12561	9774.13	-0.362084	0.170609	-2.1223	0.0338125	0.101512
SSU ribosomal protein S3p (S3e)	10701.4	9055.25	12347.6	0.447455	0.263191	1.70011	0.0891095	0.205544
Glycogen synthase, ADP-glucose transglucosylase (EC 2.4.1.21)	10350.5	15519.8	5181.28	-1.5828	0.242848	-6.51764	7.14202e-11	2.37428e-09
Chaperone protein HtpG	10063.3	7402.28	12724.3	0.781555	0.394258	1.98234	0.0474408	0.130542
Signal transduction histidine kinase CheA (EC 2.7.3.-)	9822.12	9576.3	10067.9	0.0719834	0.134175	0.53649	0.59162	0.748391
Aspartate aminotransferase (EC 2.6.1.1)	9802.87	10497.7	9108.03	-0.204786	0.146977	-1.39331	0.163525	0.322398
Translation elongation factor Ts	9741.28	8650.05	10832.5	0.32474	0.270118	1.20221	0.229281	0.406226
Oxaloacetate decarboxylase alpha chain (EC 4.1.1.3)	9664.61	10226.6	9102.59	-0.168042	0.194307	-0.864828	0.387133	0.573285
Phosphoribosylformylglycinamidine synthase, glutamine amidotransferase subunit (EC 6.3.5.3)	9638.2	10937.2	8339.18	-0.391471	0.136634	-2.86511	0.00416862	0.0204382
Glucose-6-phosphate isomerase (EC 5.3.1.9)	9585.22	11757.1	7413.37	-0.665312	0.170594	-3.89998	9.62026e-05	0.00091482
Phosphoenolpyruvate-protein phosphotransferase of PTS system (EC 2.7.3.9)	9560.3	14095.1	5025.49	-1.48796	0.231529	-6.42667	1.30429e-10	4.1666e-09
Methyl-accepting chemotaxis protein I (serine chemoreceptor protein)	9447.88	9662.23	9233.53	-0.0653584	0.129922	-0.50306	0.614922	0.766591
Formate--tetrahydrofolate ligase (EC 6.3.4.3)	9390.19	12548.5	6231.88	-1.0097	0.143085	-7.05664	1.70582e-12	6.83833e-11
Protein export cytoplasm protein SecA ATPase RNA helicase (TC 3.A.5.1.1)	9038.61	7706.34	10370.9	0.428322	0.188271	2.27504	0.0229038	0.0763274
Cell division protein FtsH (EC 3.4.24.-)	9024.75	8835.11	9214.38	0.0607838	0.150437	0.404047	0.686178	0.814362
Lipid A export ATP-binding/permease protein MsbA	8819.41	8784.97	8853.85	0.0113642	0.182252	0.0623544	0.950281	0.972428
3-hydroxybutyryl-CoA dehydrogenase (EC 1.1.1.157)	8807.51	10928.4	6686.66	-0.708629	0.188575	-3.7578	0.000171413	0.00146022
1,4-alpha-glucan (glycogen) branching enzyme, GH-13-type (EC 2.4.1.18)	8710.61	10940.4	6480.81	-0.755499	0.198555	-3.80499	0.000141808	0.00126055
Cell division trigger factor (EC 5.2.1.8)	8682.66	8921.7	8443.61	-0.0792529	0.200286	-0.395698	0.692328	0.816391
Phosphomannomutase (EC 5.4.2.8)	8610.92	10111	7110.84	-0.507828	0.181781	-2.79363	0.00521199	0.0245528
Carbamoyl-phosphate synthase large chain (EC 6.3.5.5)	8573.85	8041.03	9106.67	0.179462	0.153409	1.16983	0.242071	0.421282
Ferredoxin	8565.16	9707.85	7422.47	-0.387317	0.242868	-1.59477	0.110765	0.243504
Chaperone protein DnaJ	8386.59	6636.21	10137	0.611114	0.291394	2.09721	0.0359749	0.106134
2,3-bisphosphoglycerate-independent phosphoglycerate mutase (EC 5.4.2.1)	8268.68	10250.3	6287.09	-0.705318	0.191924	-3.67499	0.000237861	0.00189242
DNA gyrase subunit A (EC 5.99.1.3)	8257.76	8701.68	7813.85	-0.155384	0.119753	-1.29753	0.194448	0.363889
Triosephosphate isomerase (EC 5.3.1.1)	8182.73	9020.69	7344.77	-0.296791	0.170148	-1.74431	0.0811055	0.192926
SSU ribosomal protein S4p (S9e)	8109.43	6375.1	9843.77	0.626694	0.279275	2.24401	0.0248319	0.0811653
SSU ribosomal protein S2p (SAe)	8083.23	6440.01	9726.45	0.594838	0.28369	2.09679	0.0360125	0.106168
Glycogen biosynthesis protein GlgD, glucose-1-phosphate adenylyltransferase family	8063.98	11050.8	5077.16	-1.1222	0.271078	-4.13977	3.47649e-05	0.000384199
LSU ribosomal protein L7/L12 (P1/P2)	8010.56	5372.45	10648.7	0.987033	0.301931	3.26906	0.00107905	0.00668518
Ribosomal subunit interface protein	7982.47	11520	4444.92	-1.37384	0.261052	-5.26271	1.41944e-07	2.79043e-06
LSU ribosomal protein L3p (L3e)	7927.42	6288.33	9566.5	0.605366	0.284584	2.1272	0.0334038	0.10058
Multiple sugar ABC transporter, substrate-binding protein	7884.85	10473.2	5296.5	-0.983603	0.364106	-2.70142	0.00690447	0.0305545
Glycerol kinase (EC 2.7.1.30)	7849.55	7021.17	8677.94	0.305604	0.308183	0.991634	0.321376	0.510838
LSU ribosomal protein L5p (L11e)	7698.16	6210.21	9186.12	0.564825	0.261642	2.15877	0.0308678	0.0944042
Translation initiation factor 2	7678.83	7598.25	7759.41	0.0302923	0.18735	0.161689	0.871551	0.929518
Transcription antitermination protein NusG	7671.28	5831.38	9511.18	0.70606	0.221346	3.18984	0.00142349	0.00847259
SSU ribosomal protein S5p (S2e)	7647.68	6895.05	8400.3	0.284924	0.246811	1.15442	0.248326	0.428803
Polyribonucleotide nucleotidyltransferase (EC 2.7.7.8)	7594.58	6721.74	8467.43	0.333144	0.227795	1.46247	0.143612	0.293761
Methionine aminopeptidase (EC 3.4.11.18)	7491.23	5669.6	9312.86	0.716039	0.245006	2.92254	0.00347191	0.0176795
SSU ribosomal protein S12p (S23e)	7442.87	6059.21	8826.53	0.542689	0.29741	1.82472	0.0680435	0.170431
SSU ribosomal protein S7p (S5e)	7415.25	4818.4	10012.1	1.05496	0.301796	3.49559	0.000473009	0.00338151
Electron transfer flavoprotein, beta subunit	7227.15	8865.09	5589.21	-0.665598	0.189158	-3.51874	0.000433598	0.00314917
Methylmalonyl-CoA mutase (EC 5.4.99.2)	7191.8	8376.17	6007.42	-0.479546	0.29668	-1.61637	0.106014	0.234955
Glutamate synthase [NADPH] large chain (EC 1.4.1.13)	7188.33	7156.5	7220.16	0.0128624	0.141223	0.0910788	0.92743	0.959823
Copper-translocating P-type ATPase (EC 3.6.3.4)	7140.39	9511.48	4769.3	-0.995603	0.193937	-5.13364	2.84186e-07	5.18767e-06
Alanyl-tRNA synthetase (EC 6.1.1.7)	7078.63	6659.38	7497.87	0.171009	0.123868	1.38057	0.16741	0.326852
SSU ribosomal protein S11p (S14e)	7052.42	6521.63	7583.22	0.217571	0.265576	0.819243	0.412648	0.597491
Flagellar hook-associated protein FliD	7038.44	8988.06	5088.82	-0.820786	0.24802	-3.30935	0.000935132	0.0059283
Putative stomatin/prohibitin-family membrane protease subunit YbbK	6963.6	10760.9	3166.29	-1.76517	0.243721	-7.24261	4.40142e-13	1.9352e-11
V-type ATP synthase subunit A (EC 3.6.3.14)	6913.6	7023.13	6804.08	-0.045888	0.190386	-0.241026	0.809535	0.889835
DNA polymerase III alpha subunit (EC 2.7.7.7)	6824.53	6223.76	7425.29	0.254407	0.128375	1.98175	0.0475077	0.13055
Dihydroxyacetone kinase family protein	6795.5	8768.45	4822.56	-0.862404	0.206982	-4.16656	3.09226e-05	0.000351229
Galactose/methyl galactoside ABC transport system, D-galactose-binding periplasmic protein MglB (TC 3.A.1.2.3)	6742.92	7335.65	6150.18	-0.254453	0.2127	-1.1963	0.231579	0.409172
Pyrophosphate--fructose 6-phosphate 1-phosphotransferase, beta subunit (EC 2.7.1.90)	6719.48	11466.5	1972.48	-2.53922	0.256834	-9.88663	4.7578e-23	5.11965e-21
D-3-phosphoglycerate dehydrogenase (EC 1.1.1.95)	6690.22	7199.57	6180.87	-0.219914	0.168969	-1.30151	0.193085	0.3625
Possible alpha-xyloside ABC transporter, permease component	6644.22	3270.41	10018	1.61466	0.352718	4.57775	4.70005e-06	6.64999e-05
Beta-hexosaminidase (EC 3.2.1.52)	6582.28	4426.06	8738.5	0.981193	0.348225	2.8177	0.00483694	0.0231596
LSU ribosomal protein L16p (L10e)	6534.06	5498.12	7569.99	0.461294	0.271015	1.7021	0.0887369	0.205229
Inosine-5'-monophosphate dehydrogenase (EC 1.1.1.205)	6496.35	7554.19	5438.5	-0.474165	0.182248	-2.60175	0.00927499	0.038172
Cold shock protein CspA	6369.04	11542.3	1195.8	-3.27053	0.400796	-8.16008	3.34805e-16	2.20809e-14
UDP-glucose 4-epimerase (EC 5.1.3.2)	6271.62	6279.03	6264.21	-0.00374231	0.155348	-0.0240899	0.980781	0.98938
Pyruvate kinase (EC 2.7.1.40)	6268.86	9332.33	3205.39	-1.54169	0.207076	-7.44501	9.69346e-14	4.50415e-12
LSU ribosomal protein L4p (L1e)	6153.5	4697.84	7609.16	0.695621	0.295618	2.35311	0.0186173	0.0660312
Isoleucyl-tRNA synthetase (EC 6.1.1.5)	6131.15	5762.15	6500.14	0.173858	0.176573	0.984626	0.324808	0.513986
LSU ribosomal protein L6p (L9e)	6040.31	4560.41	7520.2	0.721414	0.276848	2.60581	0.00916571	0.0379338
Cell division protein FtsI [Peptidoglycan synthetase] (EC 2.4.1.129)	6001.66	4542.01	7461.31	0.716096	0.162017	4.41987	9.87584e-06	0.000130266
LSU ribosomal protein L17p	5982.52	5081	6884.04	0.43809	0.307426	1.42503	0.154149	0.30913
ATP synthase gamma chain (EC 3.6.3.14)	5887	6601.71	5172.3	-0.352342	0.179439	-1.96358	0.049579	0.134614
V-type ATP synthase subunit B (EC 3.6.3.14)	5814.41	5974.37	5654.45	-0.0797087	0.192018	-0.41511	0.678062	0.8108
PTS system, fructose- and mannose-inducible IID component (EC 2.7.1.69)	5808.82	11596.6	20.9818	-9.11813	0.428582	-21.2751	1.93013e-100	3.94615e-97
Oligopeptide transport ATP-binding protein OppF (TC 3.A.1.5.1)	5788.85	5893.55	5684.15	-0.0522024	0.178011	-0.293254	0.769328	0.863989
Multi antimicrobial extrusion protein (Na(+)/drug antiporter), MATE family of MDR efflux pumps	5746.87	5887.53	5606.2	-0.0704606	0.149575	-0.471071	0.63759	0.784744
3-oxoacyl-[acyl-carrier protein] reductase (EC 1.1.1.100)	5715.72	5736.99	5694.46	-0.0107405	0.15055	-0.0713415	0.943126	0.97056
Cell division protein FtsZ (EC 3.4.24.-)	5655.01	6655.27	4654.76	-0.515833	0.168894	-3.05419	0.00225669	0.0124843
ATP-dependent Clp protease ATP-binding subunit ClpX	5634.51	4494.38	6774.64	0.591962	0.172834	3.42503	0.000614729	0.00421043
GMP synthase [glutamine-hydrolyzing] (EC 6.3.5.2)	5502.42	5880.45	5124.39	-0.198564	0.157888	-1.25762	0.208528	0.380996
Ribonucleotide reductase of class III (anaerobic), large subunit (EC 1.17.4.2)	5490.62	5860.86	5120.38	-0.194941	0.161488	-1.20716	0.227371	0.404455
rRNA small subunit methyltransferase H	5453.63	7602.76	3304.5	-1.20207	0.251138	-4.78647	1.69742e-06	2.61915e-05
Oligopeptide transport ATP-binding protein OppD (TC 3.A.1.5.1)	5451.55	6049.46	4853.64	-0.317646	0.184625	-1.7205	0.0853422	0.20009
Glucosamine-6-phosphate deaminase (EC 3.5.99.6)	5445.61	7018.37	3872.85	-0.857857	0.251223	-3.41472	0.000638468	0.00435116
LSU ribosomal protein L15p (L27Ae)	5442.52	4469.48	6415.56	0.521511	0.249506	2.09018	0.0366017	0.107286
LSU ribosomal protein L21p	5423.08	3917.37	6928.8	0.822648	0.256655	3.20527	0.00134935	0.00811395
Thioredoxin reductase (EC 1.8.1.9)	5363.14	6469.27	4257.02	-0.603558	0.193873	-3.11316	0.00185097	0.0104829
PTS system, mannose-specific IIB component (EC 2.7.1.69)	5318.36	10180.1	456.671	-4.47838	0.416084	-10.7632	5.13665e-27	7.24268e-25
Leucyl-tRNA synthetase (EC 6.1.1.4)	5311.21	5110.14	5512.27	0.109632	0.159954	0.685396	0.493094	0.670077
3-hydroxybutyryl-CoA dehydratase (EC 4.2.1.55)	5301.13	6991.95	3610.32	-0.953378	0.222839	-4.27832	1.88309e-05	0.000224488
LSU ribosomal protein L11p (L12e)	5296.52	4249.26	6343.78	0.578118	0.264773	2.18345	0.0290028	0.0904263
SusC, outer membrane protein involved in starch binding	5277.84	6931.03	3624.66	-0.935167	0.287217	-3.25596	0.00113009	0.00694876
6-phospho-beta-glucosidase (EC 3.2.1.86)	5245.59	9515.79	975.395	-3.28662	0.28532	-11.5191	1.05748e-30	1.96547e-28
Acetate kinase (EC 2.7.2.1)	5244.53	5937.99	4551.08	-0.383761	0.138514	-2.77055	0.00559612	0.0260029
Alpha-galactosidase (EC 3.2.1.22)	5221.76	5135.82	5307.69	0.0471182	0.176404	0.267105	0.789388	0.876408
Glycyl-tRNA synthetase (EC 6.1.1.14)	5164.71	5433.92	4895.49	-0.15026	0.138771	-1.08279	0.278904	0.467201
PTS system, mannose-specific IIC component (EC 2.7.1.69)	5120.8	9398.14	843.463	-3.47803	0.3988	-8.72123	2.75202e-18	2.20647e-16
Sialidase (EC 3.2.1.18)	5071.46	4052.52	6090.39	0.587363	0.322025	1.82397	0.0681571	0.170431
Glucokinase (EC 2.7.1.2)	5040.78	6228.44	3853.12	-0.69307	0.187784	-3.69078	0.00022357	0.00179956
N-acetylglucosamine-6-phosphate deacetylase (EC 3.5.1.25)	5037.73	6675.23	3400.23	-0.973319	0.237069	-4.10564	4.03204e-05	0.000436164
SSU ribosomal protein S13p (S18e)	4990.64	4094.88	5886.41	0.523409	0.309047	1.69362	0.0903371	0.207638
Single-stranded DNA-binding protein	4956.54	3977.63	5935.44	0.577581	0.300325	1.92318	0.0544568	0.144782
RNA polymerase sigma factor RpoD	4944.58	4705.2	5183.95	0.140026	0.204964	0.683171	0.494499	0.671763
Succinate dehydrogenase flavoprotein subunit (EC 1.3.99.1)	4943.48	5277.47	4609.48	-0.195249	0.287725	-0.678596	0.497394	0.673714
Amidophosphoribosyltransferase (EC 2.4.2.14)	4928.66	5742.59	4114.74	-0.48118	0.158297	-3.03973	0.00236792	0.0129315
Adenylate kinase (EC 2.7.4.3)	4906.56	5035.12	4778	-0.0754842	0.24473	-0.308439	0.757749	0.857759
Site-specific recombinase	4883.16	6403.45	3362.86	-0.928992	0.214642	-4.3281	1.50398e-05	0.000188067
Phosphate regulon sensor protein PhoR (SphS) (EC 2.7.13.3)	4872.4	4480.16	5264.64	0.232769	0.140732	1.65399	0.0981289	0.221318
Electron transport complex protein RnfC	4871.92	5251.44	4492.39	-0.224998	0.133631	-1.68372	0.0922365	0.210701
N-acetylhexosamine 1-kinase	4828.51	4118.25	5538.77	0.426755	0.154757	2.75757	0.00582321	0.0268143
Chemotaxis protein CheV (EC 2.7.3.-)	4809.71	4486.77	5132.66	0.19346	0.129121	1.49829	0.134058	0.280821
Flagellar hook protein FlgE	4789.37	4818.63	4760.12	-0.0179452	0.18365	-0.0977143	0.922159	0.958005
Transcriptional regulator, MerR family	4754.17	4749.46	4758.89	0.00306764	0.211021	0.0145371	0.988401	0.992528
Periplasmic [Fe] hydrogenase large subunit (EC 1.12.7.2)	4745.31	5296.57	4194.04	-0.336789	0.239162	-1.4082	0.159071	0.316209
DNA gyrase subunit B (EC 5.99.1.3)	4728.73	4508.5	4948.97	0.134245	0.14237	0.94293	0.345717	0.534052
LSU ribosomal protein L14p (L23e)	4642.93	3547.26	5738.59	0.693723	0.279372	2.48315	0.0130226	0.0499058
LSU ribosomal protein L22p (L17e)	4636.98	3502.48	5771.49	0.720296	0.29262	2.46154	0.0138341	0.0521734
Dihydroxy-acid dehydratase (EC 4.2.1.9)	4628.69	4812.1	4445.29	-0.114121	0.174414	-0.65431	0.512912	0.686963
Acetaldehyde dehydrogenase (EC 1.2.1.10)	4623.27	4673.64	4572.91	-0.0314873	0.219557	-0.143413	0.885964	0.936826
Threonyl-tRNA synthetase (EC 6.1.1.3)	4609.54	3854.93	5364.15	0.476648	0.144926	3.2889	0.00100581	0.0063176
Fructokinase (EC 2.7.1.4)	4607.56	6556.83	2658.28	-1.30284	0.287458	-4.5323	5.83454e-06	8.05995e-05
O-succinylhomoserine sulfhydrylase (EC 2.5.1.48)	4565.19	3729.83	5400.54	0.53303	0.153855	3.4645	0.000531217	0.00371943
3-oxoacyl-[acyl-carrier-protein] synthase, KASII (EC 2.3.1.41)	4559.52	3867.17	5251.88	0.441441	0.237211	1.86097	0.0627489	0.160162
Methionyl-tRNA synthetase (EC 6.1.1.10)	4546.21	5079.64	4012.78	-0.339981	0.147587	-2.3036	0.0212452	0.0726959
Chemotaxis response regulator protein-glutamate methylesterase CheB (EC 3.1.1.61)	4536.73	4023.31	5050.15	0.327372	0.123764	2.64514	0.00816579	0.0347785
LSU ribosomal protein L24p (L26e)	4534.28	3080.06	5988.49	0.958782	0.273333	3.50774	0.000451924	0.00325912
Signal recognition particle, subunit Ffh SRP54 (TC 3.A.5.1.1)	4527.16	3266.59	5787.73	0.82537	0.318184	2.594	0.00948666	0.0387135
Glycine reductase component B gamma subunit (EC 1.21.4.2)	4523.01	5366.22	3679.8	-0.544311	0.251012	-2.16846	0.0301234	0.0928919
Glycine/sarcosine/betaine reductase protein A	4491.03	4788.64	4193.42	-0.191519	0.227511	-0.841802	0.399899	0.58516
PTS system, cellobiose-specific IIC component (EC 2.7.1.69)	4414.08	8182.63	645.52	-3.66503	0.220705	-16.606	6.30498e-62	5.15622e-59
4-alpha-glucanotransferase (amylomaltase) (EC 2.4.1.25)	4398.39	5692.85	3103.93	-0.875069	0.221698	-3.94712	7.90982e-05	0.000770077
SSU ribosomal protein S20p	4387.58	4441.53	4333.64	-0.035135	0.275267	-0.12764	0.898434	0.944638
Heat-inducible transcription repressor HrcA	4358.23	5390.65	3325.81	-0.696842	0.293904	-2.37098	0.0177408	0.0634665
L-lactate dehydrogenase (EC 1.1.1.27)	4356.66	8167.47	545.851	-3.9035	0.297096	-13.1388	1.97228e-39	5.04042e-37
Flagellin protein FlaB	4345.66	4624.09	4067.23	-0.184934	0.215948	-0.856383	0.391786	0.578135
Zn-dependent hydrolase, RNA-metabolising, CPSF 100 kDa analog	4342.63	5489.63	3195.63	-0.780506	0.206517	-3.77939	0.000157215	0.00136777
Periplasmic [Fe] hydrogenase (EC 1.12.7.2)	4331.29	5167.13	3495.44	-0.563748	0.187894	-3.00036	0.00269664	0.0144138
Lysyl-tRNA synthetase (class II) (EC 6.1.1.6)	4329.01	3578.56	5079.47	0.505397	0.207762	2.43257	0.0149919	0.0557289
SSU ribosomal protein S6p	4310.87	2844.56	5777.18	1.02218	0.302874	3.37493	0.000738336	0.00491339
ATP-dependent protease La (EC 3.4.21.53) Type I	4289.06	4513.1	4065.01	-0.150467	0.191878	-0.784182	0.432933	0.615316
Phosphate regulon transcriptional regulatory protein PhoB (SphR)	4288.92	3958.77	4619.06	0.222773	0.141831	1.57069	0.116255	0.251649
LSU ribosomal protein L20p	4284.91	3460.31	5109.5	0.562328	0.256891	2.18897	0.028599	0.0897476
LSU ribosomal protein L18p (L5e)	4277.74	3406.95	5148.53	0.595564	0.26434	2.25302	0.0242577	0.0797985
Phenylalanyl-tRNA synthetase beta chain (EC 6.1.1.20)	4266.6	3935.93	4597.27	0.224157	0.210273	1.06603	0.286411	0.473882
Aminoacyl-histidine dipeptidase (Peptidase D) (EC 3.4.13.3)	4248.8	5131.71	3365.88	-0.608207	0.215342	-2.82437	0.00473731	0.0227893
PTS system, cellobiose-specific IIB component (EC 2.7.1.69)	4239.39	8293.61	185.174	-5.48587	0.174322	-31.4697	2.2593e-217	9.23829e-214
Multiple sugar ABC transporter, membrane-spanning permease protein MsmF	4235.97	4817.66	3654.28	-0.398978	0.281823	-1.4157	0.156862	0.312962
Oxaloacetate decarboxylase beta chain (EC 4.1.1.3)	4223.27	3968.11	4478.44	0.174092	0.211062	0.824839	0.409463	0.594961
Sucrose-6-phosphate hydrolase (EC 3.2.1.26)	4205.31	6618.61	1792	-1.88511	0.2994	-6.29628	3.0487e-10	8.96845e-09
Adenylosuccinate synthetase (EC 6.3.4.4)	4166.87	3848.89	4484.85	0.220437	0.152573	1.4448	0.148515	0.300633
Ketol-acid reductoisomerase (EC 1.1.1.86)	4133.75	4159.74	4107.76	-0.0180687	0.227808	-0.0793153	0.936782	0.966322
Transketolase, C-terminal section (EC 2.2.1.1)	4116.02	5152.64	3079.39	-0.742507	0.187266	-3.96499	7.33977e-05	0.000723188
Phosphate acetyltransferase (EC 2.3.1.8)	4105.53	4607.15	3603.92	-0.354407	0.18586	-1.90685	0.0565404	0.148487
Sodium-dependent phosphate transporter	4062.46	4915.12	3209.79	-0.614555	0.2589	-2.37371	0.0176101	0.0632202
Propionyl-CoA carboxylase beta chain (EC 6.4.1.3)	4057.24	3737.27	4377.21	0.227727	0.225346	1.01056	0.312225	0.501783
Phosphoribosylamine--glycine ligase (EC 6.3.4.13)	4056.55	4834.18	3278.93	-0.560113	0.146589	-3.82098	0.000132921	0.00120247
GTP pyrophosphokinase (EC 2.7.6.5), (p)ppGpp synthetase I	4044.65	4308.59	3780.7	-0.188665	0.138552	-1.3617	0.173294	0.335829
Acetolactate synthase large subunit (EC 2.2.1.6)	4003.74	4171.45	3836.03	-0.120602	0.199522	-0.604452	0.545543	0.712237
Glycogen debranching enzyme (EC 3.2.1.-)	3952.42	4403.74	3501.11	-0.331352	0.153025	-2.16534	0.0303615	0.0934852
Flagellar hook-associated protein FlgK	3946.24	3798.89	4093.58	0.10696	0.227089	0.471007	0.637636	0.784744
LSU ribosomal protein L13p (L13Ae)	3943.84	3060.6	4827.08	0.657164	0.292158	2.24934	0.0244907	0.0803066
SSU ribosomal protein S8p (S15Ae)	3920.63	3067.99	4773.27	0.637341	0.302214	2.10891	0.0349524	0.103942
Chemotaxis protein methyltransferase CheR (EC 2.1.1.80)	3914.3	3620.34	4208.25	0.216535	0.167676	1.29139	0.196569	0.366516
V-type ATP synthase subunit I (EC 3.6.3.14)	3848.95	3778.5	3919.41	0.052321	0.131573	0.397657	0.690883	0.816317
Long-chain-fatty-acid--CoA ligase (EC 6.2.1.3)	3833.72	3754.67	3912.78	0.059659	0.152614	0.390914	0.695861	0.817871
Glycine reductase component B beta subunit (EC 1.21.4.2)	3831.65	4484.69	3178.61	-0.496948	0.245853	-2.02132	0.0432466	0.121453
CO dehydrogenase/acetyl-CoA synthase, acetyl-CoA synthase subunit (EC 2.3.1.169)	3820.63	5092.09	2549.18	-0.99832	0.16619	-6.00711	1.88861e-09	5.0474e-08
Ribose-phosphate pyrophosphokinase (EC 2.7.6.1)	3805.74	4143.37	3468.11	-0.256988	0.133423	-1.92612	0.05409	0.143993
LSU ribosomal protein L23p (L23Ae)	3797.28	2667.18	4927.39	0.88544	0.271455	3.26184	0.00110693	0.00683724
Melibiose carrier protein, Na+/melibiose symporter	3793.17	2853.53	4732.81	0.729558	0.486542	1.49948	0.13375	0.280464
Transketolase, N-terminal section (EC 2.2.1.1)	3790.87	4600.48	2981.25	-0.625852	0.199108	-3.14328	0.00167064	0.00965825
Valyl-tRNA synthetase (EC 6.1.1.9)	3783.32	3661.57	3905.08	0.0926854	0.166372	0.557096	0.577462	0.738811
Flagellar biosynthesis protein FliS	3774.47	3864.82	3684.12	-0.0695839	0.302503	-0.230027	0.818071	0.895127
Xaa-Pro aminopeptidase (EC 3.4.11.9)	3751.31	4172.76	3329.86	-0.325622	0.1709	-1.90534	0.0567364	0.148727
LSU ribosomal protein L27p	3747.52	2742.58	4752.45	0.792974	0.242215	3.27385	0.00106094	0.00659297
Purine nucleoside phosphorylase (EC 2.4.2.1)	3704.64	5328.54	2080.74	-1.3566	0.197853	-6.85662	7.05065e-12	2.64496e-10
Flagellum-specific ATP synthase FliI	3691.97	3281.18	4102.77	0.321716	0.140257	2.29376	0.0218042	0.0737712
Serine hydroxymethyltransferase (EC 2.1.2.1)	3646.15	3537.9	3754.4	0.0855436	0.158699	0.539029	0.589867	0.74697
Glutaminyl-tRNA synthetase (EC 6.1.1.18)	3596.78	3022.51	4171.05	0.464262	0.16975	2.73497	0.00623864	0.0280945
SSU ribosomal protein S19p (S15e)	3589.9	2728.64	4451.16	0.705729	0.282959	2.49411	0.0126275	0.0487578
Phosphoserine aminotransferase (EC 2.6.1.52)	3585.21	3843.42	3327	-0.208161	0.165648	-1.25665	0.20888	0.381346
Cysteinyl-tRNA synthetase (EC 6.1.1.16)	3576.66	4157.25	2996.06	-0.472396	0.232808	-2.02912	0.042446	0.11978
Transcription termination protein NusA	3572.21	3511.63	3632.8	0.0493174	0.200921	0.245457	0.806103	0.888399
S-adenosylmethionine synthetase (EC 2.5.1.6)	3551.35	3479.57	3623.13	0.0580782	0.185735	0.312694	0.754513	0.856143
Methionine ABC transporter ATP-binding protein	3511.92	4621.63	2402.22	-0.943678	0.390153	-2.41874	0.0155744	0.057168
Galactose/methyl galactoside ABC transport system, ATP-binding protein MglA (EC 3.6.3.17)	3496.91	3948.36	3045.47	-0.374961	0.229314	-1.63514	0.102019	0.227582
SSU ribosomal protein S14p (S29e)	3485.2	2813.11	4157.3	0.563222	0.280126	2.01061	0.0443672	0.124067
Translation elongation factor P	3476.4	3285.79	3667.01	0.157555	0.152476	1.03331	0.301458	0.489986
Phosphoglucosamine mutase (EC 5.4.2.10)	3455.31	3552.54	3358.08	-0.0814765	0.123237	-0.661138	0.508524	0.683099
Cytidylate kinase (EC 2.7.4.14)	3441.71	3596.52	3286.9	-0.130061	0.204173	-0.637012	0.524117	0.69492
PTS system, mannose-specific IID component (EC 2.7.1.69)	3435.53	6329.45	541.602	-3.54683	0.424952	-8.34643	7.03561e-17	4.87603e-15
Adenylosuccinate lyase (EC 4.3.2.2)	3428.98	3379.67	3478.29	0.0410612	0.136487	0.300844	0.763534	0.8615
SSU ribosomal protein S9p (S16e)	3410.62	2886.05	3935.2	0.447253	0.302343	1.47929	0.139063	0.288112
Flagellar motor switch protein FliN	3406.58	3009.61	3803.55	0.337031	0.155153	2.17226	0.0298363	0.0921454
Indolepyruvate oxidoreductase subunit IorA (EC 1.2.7.8)	3403.34	4245.44	2561.24	-0.728614	0.196825	-3.70184	0.000214043	0.00174438
UDP-N-acetylglucosamine 1-carboxyvinyltransferase (EC 2.5.1.7)	3400.8	3137.94	3663.66	0.223215	0.147241	1.51599	0.129523	0.273988
Asparaginyl-tRNA synthetase (EC 6.1.1.22)	3390.65	3022.74	3758.55	0.314425	0.174532	1.80154	0.0716185	0.176202
Chemotaxis regulator - transmits chemoreceptor signals to flagelllar motor components CheY	3383.22	2948.03	3818.41	0.372483	0.131618	2.83002	0.00465446	0.0224966
Glutamate synthase [NADPH] small chain (EC 1.4.1.13)	3343.76	3331.22	3356.31	0.0110558	0.18046	0.0612645	0.951149	0.972428
Uridylate kinase (EC 2.7.4.-)	3343.48	3286.6	3400.37	0.0488895	0.159168	0.307158	0.758723	0.858445
LSU ribosomal protein L19p	3323.56	2289.92	4357.2	0.927859	0.302025	3.07213	0.00212539	0.0118726
Translation initiation factor 3	3278.47	2723.59	3833.36	0.49351	0.288266	1.71199	0.0868978	0.20258
Cell division protein MraZ	3277.97	3906.34	2649.6	-0.560207	0.281575	-1.98955	0.046641	0.129123
Prolyl-tRNA synthetase (EC 6.1.1.15)	3245.35	3275.92	3214.78	-0.0270692	0.148326	-0.182498	0.855192	0.919294
Cell division transporter, ATP-binding protein FtsE (TC 3.A.5.1.1)	3234.7	3238.35	3231.04	-0.00275751	0.135836	-0.0203002	0.983804	0.989856
D-alanyl-D-alanine carboxypeptidase (EC 3.4.16.4)	3234.6	2972.82	3496.37	0.234217	0.126895	1.84575	0.0649285	0.164902
Multimodular transpeptidase-transglycosylase (EC 2.4.1.129) (EC 3.4.-.-)	3223.59	3497.37	2949.81	-0.246339	0.174022	-1.41557	0.156902	0.312962
Peptide chain release factor 2	3189.42	3042.6	3336.23	0.133049	0.133833	0.994143	0.320153	0.509833
Flagellar motor switch protein FliG	3179.2	3202.48	3155.91	-0.0217841	0.134494	-0.161971	0.871329	0.929518
predicted xylose isomerase	3158.1	4049.2	2266.99	-0.836741	0.237784	-3.51891	0.000433331	0.00314917
Metallo-beta-lactamase family protein, RNA-specific	3154.38	3561.49	2747.26	-0.374682	0.235777	-1.58914	0.112029	0.245741
Multiple sugar ABC transporter, membrane-spanning permease protein MsmG	3148.63	3780.75	2516.52	-0.587524	0.283781	-2.07035	0.0384199	0.111102
Aspartyl-tRNA synthetase (EC 6.1.1.12)	3146.94	2940.19	3353.68	0.190297	0.167187	1.13823	0.255024	0.437065
ABC transporter ATP-binding protein uup	3144.78	2638.77	3650.79	0.468565	0.175025	2.67713	0.00742563	0.0321646
Excinuclease ABC subunit A	3138.68	3219.36	3058.01	-0.0733233	0.155972	-0.470104	0.63828	0.784837
DNA polymerase III subunits gamma and tau (EC 2.7.7.7)	3137.98	3034.61	3241.35	0.0942797	0.138809	0.679206	0.497007	0.673604
Phosphoenolpyruvate carboxykinase [GTP] (EC 4.1.1.32)	3111.7	2841.07	3382.33	0.251377	0.286468	0.877505	0.380212	0.568442
SSU ribosomal protein S10p (S20e)	3106.71	2399.1	3814.31	0.668911	0.32105	2.08351	0.0372047	0.108509
DNA polymerase I (EC 2.7.7.7)	3098	3196.23	2999.76	-0.0915829	0.118728	-0.771365	0.440491	0.621306
Dihydroorotase (EC 3.5.2.3)	3095.88	3308.77	2882.98	-0.199188	0.147149	-1.35365	0.175848	0.339491
Polyphosphate kinase (EC 2.7.4.1)	3085.53	3250.75	2920.32	-0.155369	0.222255	-0.699055	0.484518	0.662606
IMP cyclohydrolase (EC 3.5.4.10)	3066.85	3644.23	2489.46	-0.55021	0.153898	-3.57516	0.000350011	0.00262605
ATP synthase B chain (EC 3.6.3.14)	3039.13	3110.22	2968.05	-0.0676281	0.143752	-0.470451	0.638033	0.784837
Dissimilatory sulfite reductase (desulfoviridin), alpha and beta subunits	3031.79	3029.39	3034.19	0.00234979	0.378611	0.00620636	0.995048	0.996754
Carbon monoxide dehydrogenase CooS subunit (EC 1.2.99.2)	3031.51	3989.94	2073.08	-0.944433	0.204694	-4.61389	3.95208e-06	5.6702e-05
Flagellar biosynthesis protein FlhA	3029.87	2776.73	3283	0.241143	0.173176	1.39248	0.163778	0.322438
LSU ribosomal protein L29p (L35e)	3026.69	2050.79	4002.59	0.96447	0.287403	3.35581	0.000791324	0.00520232
Acetyl-coenzyme A carboxyl transferase beta chain (EC 6.4.1.2)	3000.91	2826.23	3175.59	0.16824	0.185588	0.906526	0.364658	0.55461
DNA topoisomerase I (EC 5.99.1.2)	3000.12	2494.22	3506.03	0.491157	0.213581	2.29963	0.0214689	0.0730247
Ribosome recycling factor	2999.56	3471.1	2528.02	-0.45741	0.200238	-2.28433	0.0223519	0.0751618
1-deoxy-D-xylulose 5-phosphate synthase (EC 2.2.1.7)	2994.53	3749.75	2239.31	-0.74363	0.157036	-4.73541	2.18612e-06	3.28641e-05
Aspartokinase (EC 2.7.2.4)	2994.17	2761.71	3226.63	0.224382	0.170621	1.31509	0.188481	0.357312
Methylmalonyl-CoA decarboxylase, alpha chain (EC 4.1.1.41)	2978.99	3915.93	2042.04	-0.939247	0.30057	-3.12489	0.00177874	0.010144
Arginyl-tRNA synthetase (EC 6.1.1.19)	2977.03	3095.16	2858.89	-0.114709	0.126803	-0.904623	0.365665	0.555632
DNA repair protein RadA	2958.24	2285.61	3630.88	0.667799	0.213999	3.12057	0.00180501	0.0102795
2-dehydro-3-deoxygluconate kinase (EC 2.7.1.45)	2954.5	3276.36	2632.63	-0.316297	0.201673	-1.56836	0.116797	0.252689
NAD-specific glutamate dehydrogenase (EC 1.4.1.2)	2943.36	3659.36	2227.36	-0.716047	0.265986	-2.69205	0.00710143	0.0310596
ATP synthase epsilon chain (EC 3.6.3.14)	2911.37	3473.3	2349.43	-0.564088	0.16243	-3.4728	0.000515052	0.00361968
Acetylornithine aminotransferase (EC 2.6.1.11)	2909.98	2794.42	3025.54	0.11504	0.155606	0.739306	0.459721	0.637869
RecA protein	2894.06	3472.48	2315.64	-0.584078	0.169101	-3.45403	0.000552276	0.00383405
Glutamine synthetase type III, GlnN (EC 6.3.1.2)	2888.16	3514.47	2261.84	-0.635106	0.222431	-2.85529	0.00429972	0.0210054
SSU ribosomal protein S16p	2884.11	2060.26	3707.97	0.847516	0.256154	3.30862	0.000937585	0.00592955
D-proline reductase, 45 kDa subunit (EC 1.21.4.1)	2870.83	3525.83	2215.83	-0.670297	0.258505	-2.59298	0.00951496	0.0387752
ATP synthase delta chain (EC 3.6.3.14)	2862.73	2567.67	3157.78	0.29824	0.172803	1.7259	0.0843658	0.198831
L-fucose isomerase (EC 5.3.1.25)	2861.49	3309.72	2413.26	-0.45537	0.232196	-1.96115	0.0498619	0.134756
NAD-reducing hydrogenase subunit HoxF (EC 1.12.1.2)	2835.44	3313.89	2356.99	-0.491839	0.182655	-2.69273	0.00708704	0.0310596
ATP synthase A chain (EC 3.6.3.14)	2833.65	2903.34	2763.97	-0.0718454	0.163452	-0.439552	0.660262	0.79876
Branched-chain amino acid aminotransferase (EC 2.6.1.42)	2830.16	3185.53	2474.78	-0.36382	0.21004	-1.73215	0.0832477	0.197219
DNA topoisomerase III (EC 5.99.1.2)	2823.84	2631.97	3015.71	0.196962	0.179284	1.0986	0.271941	0.45949
N-acetylmuramoyl-L-alanine amidase (EC 3.5.1.28)	2823.74	3083.22	2564.26	-0.265343	0.135788	-1.9541	0.0506897	0.136632
SSU ribosomal protein S21p	2817.17	2545.5	3088.83	0.278672	0.352904	0.789652	0.429731	0.612887
Choline binding protein A	2813.92	2087.52	3540.33	0.760878	0.194768	3.90659	9.36081e-05	0.000894307
DNA primase (EC 2.7.7.-)	2809.5	3004.57	2614.43	-0.200501	0.151099	-1.32696	0.184523	0.352359
ATP-dependent DNA helicase UvrD/PcrA	2807.13	2965.04	2649.23	-0.162537	0.13756	-1.18157	0.237378	0.416405
Phosphoribosylformylglycinamidine cyclo-ligase (EC 6.3.3.1)	2806.83	2988.97	2624.69	-0.187858	0.128213	-1.46521	0.142864	0.292964
Oligopeptide transport system permease protein OppC (TC 3.A.1.5.1)	2796.62	3198.91	2394.33	-0.417868	0.218365	-1.91362	0.0556685	0.147085
PTS system, fructose- and mannose-inducible IIC component (EC 2.7.1.69)	2794.32	5581.51	7.12774	-9.62137	0.874897	-10.9972	3.94391e-28	6.20255e-26
SSU ribosomal protein S17p (S11e)	2790.88	1918.05	3663.71	0.932937	0.340674	2.73851	0.00617185	0.0279167
Heat shock protein GrpE	2777.85	2990.46	2565.23	-0.221665	0.27822	-0.796728	0.425609	0.609995
Flagellin	2769.59	3686.58	1852.59	-0.992531	0.219248	-4.52698	5.98327e-06	8.19556e-05
Branched-chain amino acid ABC transporter, amino acid-binding protein (TC 3.A.1.4.1)	2760.05	3448.9	2071.21	-0.73516	0.387228	-1.89852	0.0576277	0.15046
RND efflux system, inner membrane transporter CmeB	2757.58	2401.32	3113.84	0.374808	0.285865	1.31114	0.189812	0.358329
Aspartate-semialdehyde dehydrogenase (EC 1.2.1.11)	2733.05	2740.4	2725.7	-0.00755942	0.19329	-0.0391091	0.968803	0.981875
Osmosensitive K+ channel histidine kinase KdpD (EC 2.7.3.-)	2719.03	2579.93	2858.13	0.148833	0.146278	1.01747	0.308932	0.497821
Phosphate:acyl-ACP acyltransferase PlsX	2718.72	2057.92	3379.52	0.715197	0.187444	3.81553	0.000135893	0.00122125
Cysteine synthase (EC 2.5.1.47)	2706.83	2667.01	2746.64	0.0428623	0.147424	0.290741	0.771249	0.864959
Peptidyl-prolyl cis-trans isomerase (EC 5.2.1.8)	2695.62	2385.77	3005.47	0.333548	0.183372	1.81897	0.0689162	0.17141
5-methyltetrahydrofolate--homocysteine methyltransferase (EC 2.1.1.13)	2686	2535.22	2836.78	0.16295	0.151063	1.07869	0.280726	0.468445
Galactokinase (EC 2.7.1.6)	2684.07	2481.11	2887.03	0.218617	0.238481	0.916707	0.359296	0.548809
Neopullulanase (EC 3.2.1.135)	2673.65	2690.17	2657.13	-0.0182219	0.150805	-0.120832	0.903824	0.948355
RecD-like DNA helicase YrrC	2673.25	2601.05	2745.45	0.0780263	0.169694	0.459805	0.645656	0.789264
SSU ribosomal protein S18p	2672	1738.55	3605.45	1.05182	0.32154	3.27119	0.00107098	0.00664526
dTDP-glucose 4,6-dehydratase (EC 4.2.1.46)	2637.97	2301.31	2974.63	0.368777	0.154342	2.38935	0.0168781	0.0610059
Cobalt-zinc-cadmium resistance protein CzcA	2628.91	2019.64	3238.18	0.680525	0.282974	2.4049	0.0161767	0.0589017
Potassium uptake protein TrkH	2618.76	4068.29	1169.23	-1.79851	0.373083	-4.82068	1.43069e-06	2.26747e-05
Seryl-tRNA synthetase (EC 6.1.1.11)	2607.83	2583.46	2632.21	0.0279357	0.142859	0.195548	0.844964	0.914037
CO dehydrogenase accessory protein CooC (nickel insertion)	2591	3363.92	1818.09	-0.887462	0.235129	-3.77436	0.000160417	0.00138972
Cysteine desulfurase (EC 2.8.1.7)	2588.77	2548.4	2629.14	0.0453339	0.152952	0.296392	0.766931	0.862718
ATP-dependent Clp protease, ATP-binding subunit ClpC	2584.03	2309.87	2858.2	0.307619	0.195253	1.57549	0.115143	0.249653
Type I restriction-modification system, restriction subunit R (EC 3.1.21.3)	2580.17	2359.93	2800.4	0.246514	0.190991	1.29071	0.196803	0.366619
Putative regulator of the mannose operon, ManO	2568.2	5135.57	0.832207	-12.5062	0.797298	-15.6857	1.89475e-55	1.29127e-52
PTS system, fructose- and mannose-inducible IIB component (EC 2.7.1.69)	2520.22	5033.96	6.48152	-9.61788	0.717752	-13.4	6.0458e-41	1.76581e-38
Transcription termination factor Rho	2513.07	2098.6	2927.54	0.480317	0.153609	3.12688	0.00176674	0.010118
Alcohol dehydrogenase (EC 1.1.1.1)	2496.99	2514.27	2479.71	-0.0205967	0.160994	-0.127934	0.898201	0.944637
FIG000859: hypothetical protein	2496.34	2325.08	2667.6	0.19869	0.18566	1.07018	0.284537	0.471806
ABC-type multidrug transport system, ATPase component	2486.37	2401.73	2571.02	0.0981793	0.174057	0.564062	0.572712	0.734711
SSU ribosomal protein S15p (S13e)	2469.47	1895.33	3043.62	0.683221	0.270031	2.53016	0.011401	0.0445687
Cell division protein FtsA	2468.76	2372.33	2565.2	0.11236	0.147839	0.760018	0.447244	0.626938
Glycosyl transferase, group 2 family protein	2450.84	2142.31	2759.36	0.365101	0.171083	2.13405	0.0328386	0.099244
DNA-binding protein HBsu	2449.59	2412.23	2486.96	0.0442023	0.257318	0.171781	0.86361	0.925151
Pyrophosphate-energized proton pump (EC 3.6.1.1)	2441.42	3105.5	1777.34	-0.805058	0.23988	-3.35609	0.000790518	0.00520232
ATP-dependent Clp protease proteolytic subunit (EC 3.4.21.92)	2440.24	1740.84	3139.63	0.849766	0.22683	3.74627	0.000179483	0.00151321
V-type ATP synthase subunit D (EC 3.6.3.14)	2439.22	2666.92	2211.52	-0.270001	0.186126	-1.45064	0.146881	0.298655
Pyruvate formate-lyase activating enzyme (EC 1.97.1.4)	2433.01	3070.89	1795.13	-0.775523	0.203416	-3.81251	0.000137565	0.00123086
L-threonine 3-dehydrogenase (EC 1.1.1.103)	2431.65	2729.78	2133.52	-0.355867	0.141797	-2.50969	0.0120837	0.0470124
5'-nucleotidase (EC 3.1.3.5)	2428.14	2054.23	2802.04	0.447874	0.16666	2.68736	0.00720195	0.0313618
Myo-inositol 2-dehydrogenase 1 (EC 1.1.1.18)	2424.86	3329.01	1520.7	-1.13055	0.215376	-5.24918	1.52781e-07	2.98655e-06
Cell division protein FtsK	2423.01	2365.92	2480.1	0.0681636	0.170954	0.398724	0.690096	0.816317
Flagellar motor rotation protein MotA	2417.81	2029.73	2805.88	0.466153	0.151016	3.08678	0.00202337	0.0113995
Acriflavin resistance protein	2417.43	1789.57	3045.28	0.766167	0.279329	2.74289	0.00609019	0.0277623
Dihydrodipicolinate synthase (EC 4.2.1.52)	2416.32	2322.73	2509.9	0.111756	0.152877	0.73102	0.464767	0.641852
Sodium/glycine symporter GlyP	2409.77	2659.99	2159.55	-0.300256	0.250371	-1.19925	0.230433	0.407543
Lacto-N-biose phosphorylase (EC 2.4.1.211)	2406.34	2370.57	2442.1	0.0417612	0.216582	0.192819	0.847101	0.914896
3'-to-5' exoribonuclease RNase R	2395.43	2430.62	2360.24	-0.0420015	0.226478	-0.185455	0.852872	0.918702
Glycerol-3-phosphate dehydrogenase (EC 1.1.5.3)	2391.23	2404.97	2377.48	-0.0167402	0.271065	-0.061757	0.950756	0.972428
Ferric siderophore transport system, periplasmic binding protein TonB	2387.78	2175.12	2600.44	0.257798	0.260368	0.990127	0.322112	0.511303
COG0488: ATPase components of ABC transporters with duplicated ATPase domains	2386.67	1975.49	2797.84	0.503354	0.170812	2.94683	0.00321054	0.0166598
GTP-binding protein TypA/BipA	2382.41	2259.24	2505.58	0.149756	0.211717	0.707341	0.479354	0.657966
Heat shock protein 60 family co-chaperone GroES	2378.56	1534.69	3222.44	1.0693	0.374961	2.85178	0.00434758	0.0211886
Flagellar hook-length control protein FliK	2378.31	2136.08	2620.54	0.295147	0.180631	1.63398	0.102263	0.228001
DNA ligase (EC 6.5.1.2)	2377.79	2533.83	2221.76	-0.189274	0.145787	-1.2983	0.194186	0.363889
COG0536: GTP-binding protein Obg	2367.34	2223.85	2510.84	0.175356	0.208277	0.841936	0.399824	0.58516
2-amino-3-ketobutyrate coenzyme A ligase (EC 2.3.1.29)	2360.17	2816.88	1903.46	-0.565461	0.192876	-2.93174	0.00337072	0.0173152
DNA mismatch repair protein MutS	2350.47	2405.9	2295.04	-0.0684676	0.148361	-0.461494	0.644444	0.789198
Penicillin-binding protein 2 (PBP-2)	2350.09	1057.24	3642.93	1.7841	0.23337	7.64494	2.09039e-14	1.08198e-12
Glycine/sarcosine/betaine reductase component C chain 1	2342.25	2943.11	1741.38	-0.757167	0.241369	-3.13696	0.00170707	0.00980367
Iron-sulfur cluster assembly protein SufB	2341.01	3866.17	815.845	-2.24436	0.314818	-7.12906	1.01059e-12	4.13229e-11
Holliday junction DNA helicase RuvB	2321.95	2030.51	2613.39	0.364451	0.142394	2.55946	0.0104835	0.0415379
Ribosomal protein S12p Asp88 (E. coli) methylthiotransferase	2320.62	2502.66	2138.57	-0.226674	0.135528	-1.67253	0.0944199	0.21461
ATPase component of general energizing module of ECF transporters	2319.9	1717.88	2921.91	0.766251	0.217148	3.52871	0.000417591	0.00306009
Methylmalonyl-CoA decarboxylase, beta chain (EC 4.1.1.41)	2315.43	2591.31	2039.56	-0.345564	0.218917	-1.57852	0.114447	0.249055
Glutamine amidotransferase chain of NAD synthetase	2312.99	2532.14	2093.84	-0.273477	0.163383	-1.67383	0.0941632	0.214181
Glucosamine--fructose-6-phosphate aminotransferase [isomerizing] (EC 2.6.1.16)	2273.33	1839.16	2707.49	0.557803	0.165818	3.36395	0.000768359	0.00508385
MreB-like protein (Mbl protein)	2273.01	2162.35	2383.67	0.139166	0.151195	0.920436	0.357345	0.54726
Cell division protein FtsW	2271.87	1841.05	2702.69	0.552575	0.150564	3.67003	0.000242522	0.00191442
UDP-N-acetylmuramoylalanyl-D-glutamate--2,6-diaminopimelate ligase (EC 6.3.2.13)	2271.43	2459.52	2083.34	-0.23973	0.161707	-1.4825	0.138208	0.287343
Ferric siderophore transport system, biopolymer transport protein ExbB	2254.66	1259.37	3249.95	1.36802	0.275673	4.96246	6.9607e-07	1.17613e-05
Sugar diacid utilization regulator SdaR	2254.45	2146.93	2361.97	0.137452	0.172751	0.795666	0.426226	0.610666
Diaminopimelate decarboxylase (EC 4.1.1.20)	2250.78	1880.6	2620.97	0.479115	0.135893	3.52567	0.000422419	0.00308442
Glutamyl-tRNA(Gln) synthetase (EC 6.1.1.24)	2245.27	2327.05	2163.49	-0.105218	0.20089	-0.523757	0.600448	0.755223
Alanine racemase (EC 5.1.1.1)	2241.9	2151.59	2332.21	0.116169	0.154659	0.751126	0.452577	0.631399
Glutamine synthetase type I (EC 6.3.1.2)	2235.8	2609.77	1861.83	-0.486451	0.19489	-2.49603	0.0125591	0.0485849
Transketolase (EC 2.2.1.1)	2234.49	2311.04	2157.95	-0.0985826	0.271321	-0.363343	0.716348	0.831908
Threonine synthase (EC 4.2.3.1)	2232.76	2111.17	2354.35	0.157323	0.171491	0.917382	0.358943	0.548474
V-type ATP synthase subunit C (EC 3.6.3.14)	2220.83	2372.07	2069.58	-0.196559	0.17847	-1.10136	0.270742	0.457842
Transcription-repair coupling factor	2210.77	2095.26	2326.27	0.151445	0.194446	0.778854	0.436066	0.617999
3-isopropylmalate dehydratase large subunit (EC 4.2.1.33)	2208.69	2241.62	2175.75	-0.0426149	0.211869	-0.201138	0.84059	0.910594
Flagellar motor switch protein FliM	2203.24	1785.11	2621.37	0.55333	0.170382	3.24759	0.00116388	0.00711378
Hydrolase (HAD superfamily) in cluster with DUF1447	2203.06	3108.64	1297.48	-1.26096	0.266692	-4.72816	2.26564e-06	3.39348e-05
N-acetylneuraminate lyase (EC 4.1.3.3)	2187.43	2382.99	1991.88	-0.258832	0.230958	-1.12069	0.26242	0.447098
Rod shape-determining protein MreB	2183.07	1916.24	2449.91	0.353657	0.154958	2.28227	0.0224732	0.0752603
Deblocking aminopeptidase (EC 3.4.11.-)	2177.44	2161.22	2193.66	0.0209253	0.184831	0.113214	0.909861	0.951702
Arylsulfatase (EC 3.1.6.1)	2161.04	1464.67	2857.41	0.96395	0.289559	3.32902	0.000871514	0.00558561
Electron transport complex protein RnfB	2152.55	1880.41	2424.69	0.366261	0.151777	2.41315	0.0158153	0.0578434
Citrate synthase (si) (EC 2.3.3.1)	2149.07	1774.66	2523.49	0.506485	0.188436	2.68783	0.00719184	0.0313512
2-isopropylmalate synthase (EC 2.3.3.13)	2134.48	2250.25	2018.71	-0.156333	0.282005	-0.554363	0.579331	0.740045
Methylenetetrahydrofolate dehydrogenase (NADP+) (EC 1.5.1.5)	2132.88	2536.89	1728.87	-0.5527	0.127477	-4.33569	1.45301e-05	0.000183375
Alpha-mannosidase (EC 3.2.1.24)	2122.4	2363.26	1881.54	-0.328957	0.399352	-0.823727	0.410095	0.59527
Cold-shock DEAD-box protein A	2120.21	1499.38	2741.03	0.87017	0.257401	3.38061	0.000723264	0.00483239
Flagellar motor rotation protein MotB	2116.13	1844.33	2387.93	0.373066	0.194571	1.91737	0.0551906	0.146067
UDP-N-acetylglucosamine 4,6-dehydratase (EC 4.2.1.-)	2112.37	1630.31	2594.42	0.67068	0.181247	3.70037	0.000215288	0.00174665
Transcription accessory protein (S1 RNA-binding domain)	2107.86	2247.66	1968.05	-0.190557	0.135543	-1.40588	0.15976	0.317117
Fumarate reductase flavoprotein subunit (EC 1.3.99.1)	2107.51	2167.71	2047.3	-0.0820791	0.266058	-0.308501	0.757701	0.857759
Uridine kinase (EC 2.7.1.48)	2104.45	2015.14	2193.76	0.121255	0.122704	0.988188	0.32306	0.512042
5,10-methylenetetrahydrofolate reductase (EC 1.5.1.20)	2099.32	2629.89	1568.75	-0.744875	0.14472	-5.14701	2.64675e-07	4.87504e-06
Argininosuccinate synthase (EC 6.3.4.5)	2095.68	1628.47	2562.88	0.654034	0.235144	2.78141	0.00541229	0.0252347
Myo-inositol 2-dehydrogenase (EC 1.1.1.18)	2094.87	1450.74	2739	0.916522	0.252595	3.62842	0.000285158	0.00221255
UDP-N-acetylmuramoylalanine--D-glutamate ligase (EC 6.3.2.9)	2087.5	2191.31	1983.7	-0.144335	0.168164	-0.858302	0.390726	0.577195
Small acid-soluble spore protein, beta-type SASP	2085.87	3670.34	501.402	-2.87035	0.20446	-14.0387	9.03556e-45	3.35877e-42
Alpha-glucosidase (EC 3.2.1.20)	2085.52	1833.91	2337.12	0.348765	0.169973	2.05189	0.0401805	0.114493
Glycine/sarcosine/betaine reductase component C chain 2	2084.2	2379.13	1789.28	-0.411453	0.226006	-1.82054	0.0686768	0.1712
LSU ribosomal protein L28p	2072.74	1360.37	2785.11	1.03293	0.317829	3.24996	0.00115423	0.00708584
LSU ribosomal protein L35p	2067.72	1514.77	2620.66	0.790884	0.302763	2.61222	0.00899559	0.0374572
NADH dehydrogenase (EC 1.6.99.3)	2058.08	1676.79	2439.38	0.541151	0.393382	1.37564	0.168934	0.329095
Xylulose kinase (EC 2.7.1.17)	2046.53	2295.07	1797.99	-0.350828	0.152493	-2.30061	0.0214135	0.0730177
Phosphoesterase, DHH family protein	2043.11	2081.66	2004.56	-0.055309	0.164377	-0.336477	0.736511	0.844679
Flagellar basal-body rod protein FlgG	2038.71	2012.48	2064.94	0.0357244	0.177047	0.201779	0.84009	0.91045
Ornithine carbamoyltransferase (EC 2.1.3.3)	2034.95	2252.16	1817.74	-0.308147	0.138074	-2.23176	0.025631	0.0829812
S-adenosylmethionine:tRNA ribosyltransferase-isomerase (EC 5.-.-.-)	2027.55	1862.04	2193.07	0.236614	0.197862	1.19585	0.231754	0.409172
Helicase PriA essential for oriC/DnaA-independent DNA replication	2016.59	1954.09	2079.1	0.0892166	0.155853	0.572442	0.567023	0.729794
Translation elongation factor LepA	2010.66	1951.15	2070.17	0.0848669	0.122437	0.69315	0.488216	0.666771
Chromosome partition protein smc	2006.7	2038.33	1975.08	-0.0449907	0.20917	-0.215091	0.829696	0.903352
Fumarate hydratase class I, aerobic (EC 4.2.1.2)	2004.5	2061.55	1947.45	-0.082681	0.18503	-0.446851	0.654982	0.794961
Peptidoglycan N-acetylglucosamine deacetylase (EC 3.5.1.-)	2000	1600.72	2399.29	0.583193	0.172724	3.37644	0.000734292	0.00489807
Succinate dehydrogenase iron-sulfur protein (EC 1.3.99.1)	1982.1	2210.82	1753.38	-0.334336	0.318712	-1.04902	0.294168	0.483073
Replicative DNA helicase (EC 3.6.1.-) [SA14-24]	1981.46	2389.71	1573.21	-0.602647	0.139686	-4.31428	1.60121e-05	0.000196617
RNA methyltransferase, TrmA family	1969.01	2196.92	1741.09	-0.334575	0.218865	-1.52868	0.126343	0.268512
Dipeptidyl carboxypeptidase Dcp (EC 3.4.15.5)	1959.17	2614.42	1303.92	-1.00346	0.298264	-3.36432	0.00076732	0.00508385
Homoserine dehydrogenase (EC 1.1.1.3)	1955.5	1775.6	2135.4	0.266117	0.167485	1.5889	0.112083	0.245741
Ribosome protection-type tetracycline resistance related proteins, group 2	1950.84	2022.75	1878.92	-0.10625	0.16815	-0.631877	0.527467	0.69687
CTP synthase (EC 6.3.4.2)	1950.68	2018.01	1883.36	-0.0990109	0.174484	-0.56745	0.570408	0.733459
Acetyl-CoA synthase corrinoid iron-sulfur protein, large subunit	1950.43	2665.33	1235.53	-1.10887	0.170036	-6.52139	6.96583e-11	2.33469e-09
Dihydroorotate dehydrogenase electron transfer subunit (EC 1.3.3.1)	1950.03	2094.18	1805.89	-0.214559	0.163052	-1.31589	0.18821	0.357118
Endo-1,4-beta-xylanase A precursor (EC 3.2.1.8)	1928.44	1521.23	2335.65	0.618993	0.243556	2.54148	0.0110385	0.043442
Peptide chain release factor 1	1923.18	1870.98	1975.38	0.0789742	0.21731	0.363417	0.716293	0.831908
Septum site-determining protein MinD	1921.89	1729.6	2114.19	0.289044	0.136849	2.11213	0.034675	0.103494
Sucrose phosphorylase (EC 2.4.1.7)	1919.93	1788.29	2051.57	0.197426	0.24739	0.798036	0.42485	0.609427
Transcription elongation factor GreA	1913.9	1714.06	2113.74	0.301734	0.202181	1.4924	0.135595	0.28346
Protein YicC	1910.51	1411.4	2409.61	0.771063	0.185714	4.15189	3.29738e-05	0.000369396
Oligopeptide transport system permease protein OppB (TC 3.A.1.5.1)	1907.76	2056.42	1759.1	-0.225559	0.200302	-1.12609	0.260126	0.44393
UDP-glucose dehydrogenase (EC 1.1.1.22)	1905.98	1359.52	2452.44	0.849608	0.196374	4.32647	1.51518e-05	0.000188316
ATP-dependent DNA helicase RecG (EC 3.6.1.-)	1905.72	2024.19	1787.24	-0.179595	0.141065	-1.27314	0.20297	0.373176
DNA repair protein RecN	1902.01	1949.99	1854.03	-0.0718981	0.165834	-0.433554	0.664612	0.80176
Signal peptidase I (EC 3.4.21.89)	1901.48	1699.75	2103.22	0.306883	0.193271	1.58783	0.112324	0.245875
LSU ribosomal protein L31p	1899.66	1548.03	2251.3	0.540037	0.284285	1.89964	0.0574808	0.150215
LSU ribosomal protein L30p (L7e)	1898.52	1167.38	2629.66	1.17085	0.307562	3.80689	0.000140728	0.00125367
Galactose/methyl galactoside ABC transport system, permease protein MglC (TC 3.A.1.2.3)	1891.28	2155.13	1627.43	-0.405944	0.30943	-1.31191	0.189551	0.358004
Xanthine/uracil/thiamine/ascorbate permease family protein	1880.77	2798.95	962.594	-1.53863	0.240928	-6.38626	1.69997e-10	5.26605e-09
GTP-binding protein EngA	1876.11	2063.89	1688.32	-0.289693	0.213842	-1.3547	0.175512	0.339003
Beta-glucanase precursor (EC 3.2.1.73)	1867.71	1157.29	2578.12	1.15454	0.440401	2.62156	0.00875278	0.0367078
Malate dehydrogenase (EC 1.1.1.37)	1854.56	2138.04	1571.09	-0.444479	0.27627	-1.60886	0.107648	0.237289
Phosphocarrier protein of PTS system	1849.6	2497.09	1202.1	-1.05521	0.316741	-3.33147	0.000863891	0.00554758
Phosphoribosylaminoimidazole-succinocarboxamide synthase (EC 6.3.2.6)	1838.01	1828.76	1847.26	0.0140515	0.139626	0.100637	0.919839	0.956728
Recombination inhibitory protein MutS2	1837.93	2135.29	1540.57	-0.471005	0.143689	-3.27795	0.00104562	0.00650769
D-alanine--D-alanine ligase (EC 6.3.2.4)	1837.02	1884.37	1789.66	-0.0734286	0.13415	-0.54736	0.584131	0.74339
Galactose-1-phosphate uridylyltransferase (EC 2.7.7.10)	1828.73	1884.98	1772.47	-0.0898374	0.177186	-0.507023	0.612139	0.764052
NADP-dependent malic enzyme (EC 1.1.1.40)	1828.42	2045.37	1611.46	-0.344113	0.189141	-1.81934	0.0688589	0.171372
Deoxyribose-phosphate aldolase (EC 4.1.2.4)	1828.11	2250.44	1405.79	-0.678732	0.194169	-3.49558	0.000473031	0.00338151
ATP-dependent DNA helicase RecQ	1818.03	1668.7	1967.36	0.238038	0.149873	1.58827	0.112225	0.245789
Orotidine 5'-phosphate decarboxylase (EC 4.1.1.23)	1813.28	1913.51	1713.05	-0.161263	0.165886	-0.972132	0.330985	0.520137
GTP-binding protein HflX	1807.48	1389.22	2225.74	0.67955	0.188549	3.6041	0.000313239	0.00238361
Phytochrome, two-component sensor histidine kinase (EC 2.7.3.-)	1799.35	1707.37	1891.32	0.14627	0.158192	0.924636	0.355155	0.544518
Thioredoxin	1799.3	1769.72	1828.89	0.046205	0.213205	0.216716	0.828429	0.902597
Sarcosine oxidase alpha subunit (EC 1.5.3.1)	1795.97	1889.59	1702.35	-0.150542	0.265954	-0.566046	0.571363	0.733839
Putative activity regulator of membrane protease YbbK	1791.94	2259.89	1323.99	-0.772332	0.311665	-2.47808	0.013209	0.0504312
LSU ribosomal protein L9p	1790.81	1569.11	2012.5	0.359522	0.172105	2.08897	0.0367107	0.107523
Porphobilinogen synthase (EC 4.2.1.24)	1772.81	1393.31	2152.3	0.625621	0.178728	3.50041	0.000464543	0.00333834
Acyl carrier protein	1770.91	1482.37	2059.46	0.473649	0.237009	1.99844	0.0456687	0.126775
Excinuclease ABC subunit B	1765.47	2164.43	1366.52	-0.662546	0.156767	-4.2263	2.37563e-05	0.000277542
tRNA nucleotidyltransferase (EC 2.7.7.21) (EC 2.7.7.25)	1763.56	1566.64	1960.47	0.323087	0.16839	1.91869	0.0550236	0.14572
3-oxoacyl-[acyl-carrier-protein] synthase, KASIII (EC 2.3.1.41)	1755.04	1315.33	2194.74	0.738689	0.239314	3.08669	0.00202397	0.0113995
Beta-xylosidase (EC 3.2.1.37)	1747.38	1162.95	2331.8	1.00447	0.238725	4.20765	2.58035e-05	0.000297213
MotA/TolQ/ExbB proton channel family protein	1745.84	2228.37	1263.3	-0.81874	0.279124	-2.93325	0.00335438	0.0172529
UDP-N-acetylmuramate--alanine ligase (EC 6.3.2.8)	1736.38	2236.89	1235.88	-0.85632	0.225559	-3.79643	0.000146797	0.00129644
Positive regulator of CheA protein activity (CheW)	1735.87	1502.94	1968.81	0.388149	0.27279	1.42289	0.154769	0.31007
PTS system, sucrose-specific IIC component (EC 2.7.1.69)	1732.77	3181.85	283.69	-3.48929	0.44167	-7.90023	2.78386e-15	1.581e-13
KH domain RNA binding protein YlqC	1726.19	1054.51	2397.88	1.18478	0.318742	3.71704	0.00020157	0.00166846
Dihydroorotate dehydrogenase, catalytic subunit (EC 1.3.3.1)	1726.07	1809.68	1642.46	-0.141302	0.169838	-0.831983	0.405418	0.591422
Exodeoxyribonuclease VII large subunit (EC 3.1.11.6)	1725.21	1997.32	1453.1	-0.458681	0.187166	-2.45066	0.0142593	0.0534919
Macrolide export ATP-binding/permease protein MacB (EC 3.6.3.-)	1723.79	1342.81	2104.76	0.648379	0.206539	3.13925	0.0016938	0.00976859
Serine/threonine protein kinase PrkC, regulator of stationary phase	1723.53	1562.72	1884.35	0.269663	0.155491	1.73427	0.0828694	0.196437
V-type ATP synthase subunit K (EC 3.6.3.14)	1721.42	1718.07	1724.77	0.0045322	0.201584	0.022483	0.982063	0.989552
Guanylate kinase (EC 2.7.4.8)	1720.98	1580.68	1861.28	0.236629	0.182946	1.29344	0.195859	0.365692
Alpha-1,2-mannosidase	1719.25	769.298	2669.21	1.79326	0.181069	9.90374	4.00993e-23	4.43151e-21
Electron transport complex protein RnfD	1718.76	1747.87	1689.64	-0.0492476	0.188982	-0.260593	0.794406	0.880089
Catabolite control protein A	1706.69	2672.87	740.516	-1.85178	0.364029	-5.0869	3.63958e-07	6.47053e-06
GTP-binding protein Era	1696.01	2145.45	1246.57	-0.782956	0.174675	-4.48237	7.38193e-06	9.86429e-05
ATP-dependent nuclease, subunit A	1694.91	1910.02	1479.79	-0.368029	0.167558	-2.19642	0.0280617	0.0885372
Phenylalanyl-tRNA synthetase alpha chain (EC 6.1.1.20)	1691.69	1590.08	1793.31	0.173907	0.239306	0.726714	0.467401	0.644805
Signal peptidase-like protein	1684.3	1714.91	1653.68	-0.0534988	0.144085	-0.371299	0.710415	0.828704
Ribose ABC transport system, ATP-binding protein RbsA (TC 3.A.1.2.1)	1680.9	1529.49	1832.31	0.260556	0.202959	1.28379	0.199215	0.369034
PTS system, N-acetylglucosamine-specific IIC component (EC 2.7.1.69)	1679.89	2709.09	650.695	-2.0576	0.393838	-5.22447	1.7465e-07	3.38458e-06
Alpha-L-fucosidase (EC 3.2.1.51)	1673.94	1736.85	1611.02	-0.108704	0.167795	-0.647838	0.51709	0.690581
Tyrosyl-tRNA synthetase (EC 6.1.1.1)	1667.96	1598.34	1737.59	0.12141	0.193656	0.626934	0.530703	0.699563
1-hydroxy-2-methyl-2-(E)-butenyl 4-diphosphate synthase (EC 1.17.7.1)	1658.92	1486.33	1831.52	0.301698	0.153105	1.97053	0.0487776	0.133387
Maltose/maltodextrin ABC transporter, substrate binding periplasmic protein MalE	1658.9	1778.42	1539.38	-0.209863	0.184473	-1.13764	0.255272	0.437288
Excinuclease ABC subunit C	1656.95	1466.08	1847.83	0.334305	0.170449	1.96133	0.049841	0.134756
Enoyl-[acyl-carrier-protein] reductase [FMN] (EC 1.3.1.9)	1654.09	749.489	2558.7	1.77184	0.179691	9.86046	6.17684e-23	6.31427e-21
Ribulokinase (EC 2.7.1.16)	1647.99	1703.16	1592.83	-0.0954062	0.14995	-0.636252	0.524612	0.69492
Methionine ABC transporter substrate-binding protein	1644.6	2638.79	650.405	-2.02012	0.86198	-2.34358	NA	NA
Threonine dehydratase (EC 4.3.1.19)	1638.86	1580.35	1697.38	0.103868	0.166483	0.623896	0.532696	0.70106
SusD, outer membrane protein	1638.6	2172.2	1105	-0.97485	0.278112	-3.50524	0.0004562	0.00328416
Membrane proteins related to metalloendopeptidases	1637.24	999.35	2275.13	1.18462	0.247442	4.78746	1.68906e-06	2.61612e-05
Aminopeptidase C (EC 3.4.22.40)	1635.78	1737.01	1534.55	-0.178562	0.168002	-1.06286	0.287847	0.475174
Trk system potassium uptake protein TrkA	1632.78	1624.96	1640.61	0.0134415	0.118962	0.11299	0.910038	0.951702
N-Acetyl-D-glucosamine ABC transport system, sugar-binding protein	1632.53	1855.73	1409.33	-0.397208	0.209069	-1.89989	0.0574478	0.150215
Single-stranded-DNA-specific exonuclease RecJ (EC 3.1.-.-)	1629.91	1583.91	1675.9	0.0821672	0.173323	0.474071	0.635449	0.782872
Manganese-dependent inorganic pyrophosphatase (EC 3.6.1.1)	1609.59	1612.1	1607.07	-0.00522951	0.204967	-0.0255139	0.979645	0.988835
Translation initiation factor 1	1606.57	1159.34	2053.79	0.824531	0.278011	2.96582	0.00301873	0.0157537
Polysaccharide deacetylase	1605.28	1352.4	1858.17	0.458293	0.163366	2.80532	0.00502667	0.0238446
dTDP-4-dehydrorhamnose reductase (EC 1.1.1.133)	1604.16	1819.18	1389.13	-0.389506	0.167987	-2.31867	0.0204131	0.0706168
ATP-dependent Clp protease ATP-binding subunit ClpA	1604.01	1486	1722.02	0.212513	0.175526	1.21072	0.226002	0.402844
Flagellar biosynthesis protein FliP	1603.12	1304.28	1901.96	0.542321	0.208448	2.60171	0.00927612	0.038172
Peptide chain release factor 3	1599.95	1497.39	1702.52	0.185714	0.149707	1.24052	0.214784	0.388436
UDP-N-acetylenolpyruvoylglucosamine reductase (EC 1.1.1.158)	1595.8	1525.65	1665.94	0.12735	0.141076	0.902706	0.366682	0.556277
Deoxyguanosinetriphosphate triphosphohydrolase (EC 3.1.5.1)	1595.41	1478.76	1712.07	0.211153	0.151438	1.39432	0.16322	0.322107
Flagellar basal-body rod protein FlgC	1583.2	1379.62	1786.79	0.371775	0.183484	2.0262	0.0427442	0.12029
Formate dehydrogenase-O, major subunit (EC 1.2.1.2)	1577.55	1648.58	1506.51	-0.130562	0.311564	-0.419052	0.675178	0.808434
GTP-binding and nucleic acid-binding protein YchF	1574.35	1588.08	1560.62	-0.025452	0.1338	-0.190224	0.849134	0.916123
Glycerol uptake facilitator protein	1573.95	1051.78	2096.11	0.993654	0.4545	2.18626	0.0287969	0.0901611
Urocanate hydratase (EC 4.2.1.49)	1573	1819.23	1326.76	-0.455273	0.21528	-2.11479	0.0344479	0.102966
Dihydrolipoamide dehydrogenase (EC 1.8.1.4)	1570.15	1638.06	1502.23	-0.124989	0.211702	-0.590401	0.554922	0.719287
Octaprenyl-diphosphate synthase (EC 2.5.1.-)	1563.8	1695.77	1431.84	-0.243736	0.168746	-1.4444	0.148627	0.300691
tRNA-i(6)A37 methylthiotransferase	1560.78	1378.24	1743.32	0.339256	0.140262	2.41873	0.0155748	0.057168
Sporulation initiation inhibitor protein Soj	1559.49	1719.43	1399.55	-0.295399	0.128742	-2.2945	0.0217615	0.0737712
Fructose-1,6-bisphosphatase, Bacillus type (EC 3.1.3.11)	1557.18	1639.14	1475.22	-0.152524	0.159581	-0.955781	0.339183	0.527546
HPr kinase/phosphorylase (EC 2.7.1.-) (EC 2.7.4.-)	1555.22	1898.55	1211.88	-0.647563	0.186471	-3.47273	0.000515201	0.00361968
putative esterase	1547.52	1370.95	1724.1	0.329567	0.230632	1.42897	0.153013	0.307153
1-deoxy-D-xylulose 5-phosphate reductoisomerase (EC 1.1.1.267)	1546.72	1536.16	1557.27	0.019945	0.133697	0.14918	0.881412	0.934065
N-acetylmannosamine kinase (EC 2.7.1.60)	1545.28	1929.12	1161.43	-0.732308	0.273841	-2.67421	0.00749054	0.0323494
DNA mismatch repair protein MutL	1544.85	1480.42	1609.28	0.122167	0.132477	0.922179	0.356435	0.546071
Acetyl-CoA:acetoacetyl-CoA transferase, alpha subunit (EC 2.8.3.8)	1543.79	2726.95	360.62	-2.91725	0.21073	-13.8435	1.39195e-43	4.74308e-41
Phosphopantothenoylcysteine decarboxylase (EC 4.1.1.36)	1543.19	1332.26	1754.12	0.396837	0.145886	2.72018	0.00652459	0.0291574
Maltodextrin glucosidase (EC 3.2.1.20)	1538.03	1118	1958.05	0.809374	0.137283	5.89567	3.73163e-09	9.65737e-08
Histidyl-tRNA synthetase (EC 6.1.1.21)	1534.05	1432.53	1635.57	0.192332	0.160305	1.19978	0.230223	0.407349
YjeF protein, function unknown	1529.98	1453.43	1606.52	0.145109	0.13807	1.05098	0.293267	0.481981
N-acetylglutamate synthase (EC 2.3.1.1)	1528.01	1364.62	1691.4	0.311168	0.223623	1.39149	0.164078	0.32271
Flagellar basal-body rod protein FlgF	1527.03	1290.79	1763.28	0.447668	0.22061	2.02923	0.0424347	0.11978
Putative glycogen debranching enzyme, archaeal type, TIGR01561	1526.72	1710.63	1342.8	-0.348682	0.321212	-1.08552	0.277692	0.466586
UDP-N-acetylmuramoylalanyl-D-glutamyl-2,6-diaminopimelate--D-alanyl-D-alanine ligase (EC 6.3.2.10)	1523.7	1430.61	1616.79	0.176165	0.16838	1.04624	0.295451	0.483949
ATP synthase C chain (EC 3.6.3.14)	1518.46	1493.74	1543.18	0.0456229	0.223578	0.204058	0.838309	0.909242
UDP-N-acetylglucosamine--N-acetylmuramyl-(pentapeptide) pyrophosphoryl-undecaprenol N-acetylglucosamine transferase (EC 2.4.1.227)	1517	1665.03	1368.98	-0.282291	0.147913	-1.9085	0.0563268	0.148021
Glucose-1-phosphate thymidylyltransferase (EC 2.7.7.24)	1515.95	1224.1	1807.79	0.559846	0.141229	3.96411	7.36697e-05	0.000724124
5-Enolpyruvylshikimate-3-phosphate synthase (EC 2.5.1.19)	1508.69	1815.72	1201.65	-0.595313	0.178931	-3.32705	0.000877705	0.00561649
UDP-N-acetylglucosamine 2-epimerase (EC 5.1.3.14)	1506.24	1275.95	1736.53	0.444403	0.173333	2.56387	0.0103512	0.0412132
Methionyl-tRNA formyltransferase (EC 2.1.2.9)	1504.58	1236.14	1773.02	0.520897	0.180386	2.88767	0.00388104	0.0193296
Type I restriction-modification system, DNA-methyltransferase subunit M (EC 2.1.1.72)	1497.87	1360.87	1634.87	0.26465	0.193846	1.36526	0.172172	0.33397
Mannose-6-phosphate isomerase (EC 5.3.1.8)	1497.4	1566.36	1428.45	-0.132984	0.214003	-0.621412	0.534329	0.701853
Stage 0 sporulation two-component response regulator (Spo0A)	1490.63	1867.21	1114.04	-0.744427	0.293315	-2.53798	0.0111495	0.0437527
N-acetylmannosamine-6-phosphate 2-epimerase (EC 5.1.3.9)	1489.52	2130.66	848.37	-1.32817	0.278759	-4.76458	1.89252e-06	2.8875e-05
Chorismate synthase (EC 4.2.3.5)	1488.16	1454.68	1521.64	0.0657564	0.153706	0.427806	0.668792	0.805031
Cell division protein FtsX	1484.8	1483.15	1486.46	0.00280951	0.172091	0.0163257	0.986975	0.991339
Ribosomal RNA small subunit methyltransferase B (EC 2.1.1.-)	1484.72	1346.48	1622.97	0.26997	0.152936	1.76525	0.0775224	0.186355
Dipeptide-binding ABC transporter, periplasmic substrate-binding component (TC 3.A.1.5.2)	1484.38	1310.02	1658.73	0.33999	0.168797	2.01419	0.0439891	0.123115
2-C-methyl-D-erythritol 4-phosphate cytidylyltransferase (EC 2.7.7.60)	1483.48	1360.89	1606.08	0.23958	0.142229	1.68446	0.092092	0.210489
Cell wall surface anchor family protein	1478.23	1495.79	1460.67	-0.0359076	0.307053	-0.116943	0.906906	0.950856
Ethanolamine utilization protein similar to PduL	1477.17	1607.86	1346.49	-0.256666	0.182175	-1.4089	0.158864	0.315951
L-asparaginase (EC 3.5.1.1)	1467.21	1920.4	1014.03	-0.920979	0.167247	-5.50671	3.65593e-08	8.08059e-07
Orotate phosphoribosyltransferase (EC 2.4.2.10)	1466.45	1362.13	1570.78	0.203851	0.16291	1.25131	0.210822	0.383646
Phosphoribosylglycinamide formyltransferase (EC 2.1.2.2)	1453.89	1421.56	1486.21	0.0616534	0.175006	0.352293	0.724619	0.838003
3-isopropylmalate dehydrogenase (EC 1.1.1.85)	1452.45	1463.99	1440.92	-0.0221224	0.263813	-0.0838563	0.933171	0.963569
Protein of unknown function identified by role in sporulation (SpoVG)	1450.28	1511.23	1389.34	-0.12172	0.281502	-0.432396	0.665454	0.801957
Choline-sulfatase (EC 3.1.6.6)	1448.41	1926.88	969.952	-0.991589	0.153132	-6.47538	9.45724e-11	3.09365e-09
4-keto-6-deoxy-N-Acetyl-D-hexosaminyl-(Lipid carrier) aminotransferase	1445.87	1275.89	1615.85	0.3415	0.229944	1.48514	0.137506	0.286429
Ribosomal large subunit pseudouridine synthase D (EC 4.2.1.70)	1444.45	1437.23	1451.67	0.015281	0.144698	0.105606	0.915895	0.955137
tRNA pseudouridine synthase B (EC 4.2.1.70)	1443.2	1231.18	1655.21	0.427678	0.22268	1.92059	0.0547828	0.14527
Tryptophanyl-tRNA synthetase (EC 6.1.1.2)	1442.75	1402.29	1483.21	0.0805526	0.171694	0.469163	0.638953	0.784837
6-phosphogluconolactonase (EC 3.1.1.31)	1436.09	998.027	1874.15	0.906867	0.256302	3.53828	0.000402747	0.00297262
Tryptophanase (EC 4.1.99.1)	1433.22	1423.43	1443.02	0.0185286	0.254786	0.0727222	0.942027	0.970035
LSU ribosomal protein L33p	1432.41	902.672	1962.15	1.11943	0.368879	3.03469	0.00240781	0.0130925
Rod shape-determining protein MreC	1431.59	1164	1699.19	0.544314	0.200755	2.71133	0.00670133	0.0298169
Transaldolase (EC 2.2.1.2)	1428.77	1617.37	1240.17	-0.382397	0.206957	-1.84771	0.0646444	0.164385
Stage 0 sporulation protein J	1425.74	1600.69	1250.79	-0.353938	0.193989	-1.82453	0.0680725	0.170431
S-adenosylhomocysteine nucleosidase (EC 3.2.2.9)	1425.31	1723.26	1127.35	-0.611134	0.18115	-3.37363	0.000741839	0.00492432
Transcription regulator [contains diacylglycerol kinase catalytic domain]	1424.61	1321.39	1527.82	0.208224	0.155961	1.3351	0.181843	0.348924
Acetyl-CoA synthase corrinoid iron-sulfur protein, small subunit	1423.78	1760.42	1087.15	-0.695548	0.190857	-3.64434	0.000268082	0.00208401
L-aspartate oxidase (EC 1.4.3.16)	1422.65	1502.6	1342.69	-0.163477	0.164495	-0.993815	0.320313	0.509833
Ribosomal RNA large subunit methyltransferase N (EC 2.1.1.-)	1420.09	1416.44	1423.75	0.00849978	0.145835	0.0582836	0.953523	0.972999
Chemotaxis protein CheC -- inhibitor of MCP methylation	1419.28	1224.37	1614.2	0.396654	0.161882	2.45027	0.0142749	0.0535016
Aspartyl-tRNA(Asn) amidotransferase subunit B (EC 6.3.5.6)	1415.73	1928.33	903.136	-1.09356	0.197283	-5.54308	2.97191e-08	6.67699e-07
Isocitrate dehydrogenase [NADP] (EC 1.1.1.42)	1414.37	1234.06	1594.68	0.367787	0.169443	2.17057	0.0299638	0.0924695
Phenylacetate-coenzyme A ligase (EC 6.2.1.30)	1413.16	1469.17	1357.14	-0.114459	0.181002	-0.632367	0.527147	0.696672
Flagellar biosynthesis protein FlhB	1409.51	1195.88	1623.14	0.439493	0.195811	2.24448	0.0248017	0.0811653
Predicted functional analog of homoserine kinase (EC 2.7.1.-)	1408.8	1159.37	1658.23	0.515482	0.226335	2.27752	0.0227553	0.0759562
Phosphoglycolate phosphatase (EC 3.1.3.18)	1408.29	1278.13	1538.45	0.266825	0.135985	1.96216	0.0497435	0.134703
Ribose 5-phosphate isomerase B (EC 5.3.1.6)	1400.61	1593.37	1207.86	-0.398801	0.251208	-1.58753	0.112392	0.245891
RNA polymerase sigma-54 factor RpoN	1399.63	1468.48	1330.78	-0.142375	0.267854	-0.531539	0.595045	0.750969
Vancomycin B-type resistance protein VanW	1398.95	1172.37	1625.53	0.469639	0.215479	2.17951	0.0292941	0.0909326
Maltose/maltodextrin ABC transporter, permease protein MalG	1398.01	1454.57	1341.45	-0.117981	0.330724	-0.356736	0.72129	0.835365
Proline racemase (EC 5.1.1.4)	1393.63	1884.96	902.292	-1.06265	0.30152	-3.5243	0.000424606	0.00309485
Cytoplasmic axial filament protein CafA and Ribonuclease G (EC 3.1.4.-)	1393.04	1211.9	1574.19	0.376414	0.212202	1.77385	0.0760886	0.183772
GTP-sensing transcriptional pleiotropic repressor codY	1391.95	1246.69	1537.21	0.300272	0.236368	1.27036	0.203957	0.374754
2-dehydro-3-deoxyphosphogluconate aldolase (EC 4.1.2.14)	1391.83	1549.44	1234.21	-0.329684	0.183839	-1.79333	0.0729202	0.178439
Serine phosphatase RsbU, regulator of sigma subunit	1389.03	1018.35	1759.71	0.78625	0.229616	3.4242	0.000616618	0.00421631
Xanthine dehydrogenase, molybdenum binding subunit (EC 1.17.1.4)	1384.57	1582.12	1187.02	-0.413959	0.201727	-2.05208	0.0401623	0.114493
Argininosuccinate lyase (EC 4.3.2.1)	1380.56	1207.08	1554.04	0.36566	0.215041	1.70042	0.0890521	0.205544
Endonuclease IV (EC 3.1.21.2)	1361.31	1907.88	814.734	-1.22739	0.286453	-4.28479	1.82912e-05	0.000218692
4-diphosphocytidyl-2-C-methyl-D-erythritol kinase (EC 2.7.1.148)	1351.23	1802.07	900.386	-1.00092	0.194118	-5.15626	2.51933e-07	4.70389e-06
Putative Holliday junction resolvase (EC 3.1.-.-)	1349.81	1660	1039.62	-0.674891	0.250355	-2.69573	0.00702335	0.0309133
Glycine dehydrogenase [decarboxylating] (glycine cleavage system P2 protein) (EC 1.4.4.2)	1347.87	1755.7	940.033	-0.90118	0.205923	-4.3763	1.20709e-05	0.000155213
N-Acetyl-D-glucosamine ABC transport system, permease protein 1	1347.28	1639.87	1054.68	-0.638415	0.192059	-3.32406	0.000887182	0.00565942
Oligo-1,6-glucosidase (EC 3.2.1.10)	1345.08	1862.13	828.029	-1.17003	0.190895	-6.1292	8.83243e-10	2.44026e-08
DNA polymerase III beta subunit (EC 2.7.7.7)	1344.46	1206.75	1482.16	0.296522	0.201613	1.47074	0.141361	0.290756
Isopentenyl-diphosphate delta-isomerase (EC 5.3.3.2)	1343.14	1812.88	873.391	-1.05266	0.205685	-5.11783	3.09067e-07	5.54288e-06
Signal recognition particle receptor protein FtsY (=alpha subunit) (TC 3.A.5.1.1)	1338.25	1246.63	1429.88	0.198966	0.15925	1.2494	0.211519	0.3844
LSU ribosomal protein L36p	1335.93	1054.15	1617.72	0.617509	0.324101	1.9053	0.0567409	0.148727
Cardiolipin synthetase (EC 2.7.8.-)	1326.93	1174	1479.86	0.333872	0.162442	2.05533	0.0398473	0.113941
Glycine dehydrogenase [decarboxylating] (glycine cleavage system P1 protein) (EC 1.4.4.2)	1322.09	1755.68	888.491	-0.982613	0.223856	-4.38949	1.13616e-05	0.000147018
Nicotinate phosphoribosyltransferase (EC 2.4.2.11)	1321.16	1623.92	1018.39	-0.672363	0.1858	-3.61876	0.000296023	0.00227893
Alanine dehydrogenase (EC 1.4.1.1)	1320.47	1866.61	774.333	-1.26834	0.226612	-5.59699	2.18109e-08	4.95472e-07
NLP/P60 family protein	1318.8	1028.7	1608.9	0.642984	0.258272	2.48956	0.01279	0.0491527
TldD protein, part of proposed TldE/TldD proteolytic complex (PMID 12029038)	1310.41	1750.98	869.834	-1.00849	0.189994	-5.308	1.10837e-07	2.23257e-06
Asparagine synthetase [glutamine-hydrolyzing] (EC 6.3.5.4)	1303.3	1345.47	1261.14	-0.0922546	0.194927	-0.473278	0.636015	0.783333
Glutamate formiminotransferase (EC 2.1.2.5)	1301.58	1602.81	1000.34	-0.679517	0.259845	-2.61509	0.00892051	0.0371949
Ribose ABC transporter, periplasmic ribose-binding protein RbsB (TC 3.A.1.2.1)	1299.86	1249.29	1350.43	0.112189	0.186545	0.601407	0.547569	0.714426
Sialic acid utilization regulator, RpiR family	1297.06	1325.83	1268.29	-0.0643247	0.204891	-0.313946	0.753562	0.855921
Glutamate racemase (EC 5.1.1.3)	1296.9	1605.71	988.085	-0.700486	0.194885	-3.59435	0.000325204	0.00246252
Histidinol dehydrogenase (EC 1.1.1.23)	1296.29	1382.24	1210.34	-0.190845	0.198299	-0.962414	0.335842	0.524946
DNA repair protein RadC	1295.76	1258.32	1333.19	0.0830857	0.155721	0.533555	0.593649	0.750361
D-tyrosyl-tRNA(Tyr) deacylase	1292.73	1122.73	1462.73	0.380626	0.278539	1.36651	0.171779	0.333367
Phosphoenolpyruvate-dihydroxyacetone phosphotransferase (EC 2.7.1.121), dihydroxyacetone binding subunit DhaK	1292.26	1030.38	1554.14	0.592193	0.347601	1.70366	0.0884451	0.204902
Electron transport complex protein RnfE	1290.43	1323.44	1257.43	-0.0740262	0.192525	-0.384502	0.700607	0.821328
Dihydrodipicolinate reductase (EC 1.3.1.26)	1285.41	1229.52	1341.29	0.126984	0.155769	0.815209	0.414953	0.599979
2-keto-3-deoxy-D-arabino-heptulosonate-7-phosphate synthase I alpha (EC 2.5.1.54)	1281.38	862.911	1699.84	0.977254	0.192497	5.07671	3.84021e-07	6.79767e-06
Carbamate kinase (EC 2.7.2.2)	1270.56	1488.56	1052.56	-0.500858	0.189299	-2.64586	0.00814839	0.0347433
Flagellar hook-associated protein FlgL	1270.07	1312.16	1227.99	-0.097597	0.2708	-0.360403	0.718546	0.833513
Regulatory sensor-transducer, BlaR1/MecR1 family	1266.83	894.72	1638.93	0.875939	0.188625	4.64381	3.42048e-06	4.9597e-05
Ribonucleotide reductase of class III (anaerobic), activating protein (EC 1.97.1.4)	1266.79	1342.46	1191.13	-0.171711	0.160093	-1.07257	0.283465	0.470409
Xylose isomerase (EC 5.3.1.5)	1265.12	1625.7	904.554	-0.845166	0.364108	-2.3212	0.0202761	0.070262
FIG139598: Potential ribosomal protein	1262.83	954.042	1571.62	0.720085	0.294989	2.44106	0.0146444	0.0546037
Putrescine transport ATP-binding protein PotA (TC 3.A.1.11.1)	1262.5	1239	1286	0.0560428	0.175793	0.3188	0.749878	0.853634
ATP-dependent nuclease, subunit B	1260.73	1050.12	1471.33	0.486317	0.218083	2.22996	0.0257501	0.0832351
MiaB family protein, possibly involved in tRNA or rRNA modification	1252.11	1422.98	1081.23	-0.395205	0.169409	-2.33285	0.019656	0.0688128
LSU ribosomal protein L32p	1249.97	929.021	1570.91	0.75675	0.32615	2.32025	0.0203272	0.0703792
Chemotaxis protein CheD	1249.42	1057.77	1441.06	0.444072	0.190128	2.33565	0.0195094	0.0684166
Imidazole glycerol phosphate synthase cyclase subunit (EC 4.1.3.-)	1247.96	1206.23	1289.69	0.097355	0.204491	0.476085	0.634014	0.782046
Transition state regulatory protein AbrB	1245.17	570.007	1920.32	1.7513	0.337166	5.19419	2.05614e-07	3.92077e-06
Cob(II)alamin reductase	1244.52	1457.6	1031.45	-0.498333	0.219319	-2.27218	0.0230755	0.0767119
Malonyl CoA-acyl carrier protein transacylase (EC 2.3.1.39)	1243.57	869.584	1617.56	0.896309	0.228395	3.92439	8.69512e-05	0.000834609
Endonuclease III (EC 4.2.99.18)	1243.28	1218.11	1268.45	0.0595682	0.134009	0.444511	0.656673	0.795906
NPQTN specific sortase B	1238.68	1074.5	1402.86	0.382487	0.276031	1.38567	0.165849	0.324942
N-acetylneuraminate synthase (EC 2.5.1.56)	1237.35	1230.14	1244.57	0.0165758	0.256726	0.064566	0.94852	0.972054
NAD-dependent protein deacetylase of SIR2 family	1235.5	1357.59	1113.41	-0.286174	0.192223	-1.48876	0.136551	0.28504
Phospho-N-acetylmuramoyl-pentapeptide-transferase (EC 2.7.8.13)	1232.41	1144.21	1320.62	0.204482	0.168847	1.21105	0.225877	0.402796
YgjD/Kae1/Qri7 family, required for threonylcarbamoyladenosine (t(6)A) formation in tRNA	1230.47	1246.92	1214.03	-0.0379285	0.116044	-0.326845	0.743785	0.849535
Teichoic acid export ATP-binding protein TagH (EC 3.6.3.40)	1224.03	1209.87	1238.2	0.033746	0.173983	0.193961	0.846206	0.914707
Folylpolyglutamate synthase (EC 6.3.2.17)	1222.81	1210.19	1235.43	0.0315216	0.252488	0.124844	0.900647	0.946217
Aspartyl-tRNA(Asn) synthetase (EC 6.1.1.23)	1214.88	1103.16	1326.6	0.266528	0.227355	1.1723	0.241076	0.420367
Magnesium and cobalt efflux protein CorC	1212.12	1200.14	1224.09	0.0285288	0.191423	0.149036	0.881526	0.934065
Fructose-bisphosphate aldolase class I (EC 4.1.2.13)	1209.3	2413.5	5.09608	-8.88447	0.98968	-8.97711	2.77978e-19	2.36802e-17
5-methyltetrahydrofolate:corrinoid iron-sulfur protein methyltransferase	1199.34	1702.51	696.17	-1.28919	0.206159	-6.25336	4.01705e-10	1.14067e-08
Rubredoxin	1197.94	1837.87	557.997	-1.71978	0.433331	-3.96874	7.22522e-05	0.000713621
Acetaldehyde dehydrogenase, ethanolamine utilization cluster	1193.29	1241.16	1145.42	-0.11764	0.407479	-0.288703	0.772809	0.866469
Chitobiose phosphorylase (EC 2.4.1.-)	1191.92	826.717	1557.13	0.91234	0.269397	3.3866	0.000707652	0.00474359
L-arabinose isomerase (EC 5.3.1.4)	1189.83	1134.52	1245.15	0.135206	0.175908	0.76862	0.442119	0.622743
FIG001721: Predicted N6-adenine-specific DNA methylase	1186.38	1197.99	1174.76	-0.0269738	0.206595	-0.130564	0.89612	0.944147
ABC transporter, predicted N-acetylneuraminate transport system permease protein 2	1182.23	1089.82	1274.64	0.224858	0.29198	0.770113	0.441233	0.621924
Riboflavin kinase (EC 2.7.1.26)	1179.7	830.483	1528.92	0.881031	0.246892	3.56848	0.000359054	0.00268896
Monoglyceride lipase (EC 3.1.1.23)	1179.21	1144.96	1213.46	0.0831551	0.179595	0.463013	0.643355	0.7881
CoB--CoM heterodisulfide reductase subunit A (EC 1.8.98.1)	1174.29	1315.86	1032.71	-0.350532	0.22624	-1.54938	0.12129	0.260344
LSU ribosomal protein L25p	1172.02	839.132	1504.91	0.842709	0.277206	3.04001	0.00236571	0.0129315
Acetylglutamate kinase (EC 2.7.2.8)	1169.49	967.114	1371.86	0.505991	0.220557	2.29415	0.0217816	0.0737712
Flavodoxin	1169.45	1341.78	997.126	-0.429761	0.261897	-1.64096	0.100807	0.225862
Cysteine desulfurase (EC 2.8.1.7), SufS subfamily	1169.11	2014.23	323.997	-2.63656	0.301419	-8.74717	2.1878e-18	1.82569e-16
Biotin-protein ligase (EC 6.3.4.15)	1169.11	989.874	1348.34	0.446295	0.142254	3.13732	0.00170498	0.00980367
Probable poly(beta-D-mannuronate) O-acetylase (EC 2.3.1.-)	1168.77	1044	1293.54	0.309802	0.179814	1.7229	0.0849074	0.199762
Glycerol-3-phosphate dehydrogenase [NAD(P)+] (EC 1.1.1.94)	1163.07	1131.34	1194.81	0.0787721	0.167904	0.469148	0.638964	0.784837
RNA polymerase sigma factor for flagellar operon	1159.43	1022.31	1296.55	0.341691	0.217416	1.5716	0.116043	0.251457
Aspartate carbamoyltransferase (EC 2.1.3.2)	1158.84	1026.06	1291.62	0.329847	0.207011	1.59338	0.111074	0.244052
Ribulose-phosphate 3-epimerase (EC 5.1.3.1)	1154.84	1193.37	1116.31	-0.0962634	0.136966	-0.702825	0.482165	0.660715
Ribosome small subunit-stimulated GTPase EngC	1150.51	1094.62	1206.39	0.14154	0.143472	0.986537	0.32387	0.512898
TldE/PmbA protein, part of proposed TldE/TldD proteolytic complex (PMID 12029038)	1149.58	1521.18	777.981	-0.966518	0.230265	-4.19741	2.69988e-05	0.000310107
Adenylate cyclase (EC 4.6.1.1)	1148.91	951.45	1346.37	0.502801	0.150823	3.33373	0.000856905	0.00551793
SOS-response repressor and protease LexA (EC 3.4.21.88)	1145.7	1218.86	1072.53	-0.184181	0.180244	-1.02184	0.306855	0.495744
RNA polymerase sigma-70 factor	1138.16	994.156	1282.17	0.368914	0.239286	1.54173	0.12314	0.263111
Glycerol dehydrogenase (EC 1.1.1.6)	1136.63	960.978	1312.28	0.447925	0.273083	1.64025	0.100952	0.225941
Catabolite repression HPr-like protein Crh	1134.88	905.939	1363.82	0.591182	0.211565	2.79432	0.00520085	0.0245286
Histidine ammonia-lyase (EC 4.3.1.3)	1134.21	1349.62	918.794	-0.554072	0.220689	-2.51064	0.0120512	0.0469307
Adenosylmethionine-8-amino-7-oxononanoate aminotransferase (EC 2.6.1.62)	1130.6	1110.64	1150.56	0.0503551	0.412581	0.122049	0.90286	0.947829
Dimethyladenosine transferase (EC 2.1.1.-)	1130.56	1305.96	955.157	-0.452245	0.174449	-2.59242	0.00953023	0.0387752
Aminomethyltransferase (glycine cleavage system T protein) (EC 2.1.2.10)	1130.47	1165.04	1095.9	-0.0867254	0.21972	-0.394709	0.693058	0.816391
Ribose ABC transport system, permease protein RbsC (TC 3.A.1.2.1)	1128.51	1109.38	1147.63	0.0491226	0.171866	0.285819	0.775017	0.867518
Ethanolamine utilization protein similar to PduA/PduJ	1128.04	1136.36	1119.72	-0.0235889	0.2331	-0.101197	0.919394	0.956591
Biotin carboxyl carrier protein of methylmalonyl-CoA decarboxylase	1127.76	1019.62	1235.9	0.276447	0.19013	1.45398	0.14595	0.297207
FKBP-type peptidyl-prolyl cis-trans isomerase fklB (EC 5.2.1.8)	1125.2	719.185	1531.22	1.08925	0.282993	3.84905	0.000118578	0.00108958
Gamma-glutamyl phosphate reductase (EC 1.2.1.41)	1124.29	1090.23	1158.34	0.0884133	0.160784	0.549889	0.582396	0.741643
Biopolymer transport protein ExbD/TolR	1119.06	1185.04	1053.08	-0.170796	0.250906	-0.680718	0.49605	0.672976
Ribosomal large subunit pseudouridine synthase B (EC 4.2.1.70)	1116.25	1103.51	1128.99	0.0317546	0.15928	0.199364	0.841978	0.911771
DNA polymerase III delta subunit (EC 2.7.7.7)	1116.2	845.507	1386.89	0.713054	0.228174	3.12504	0.0017778	0.010144
Redox-sensitive transcriptional regulator (AT-rich DNA-binding protein)	1114.97	1071.33	1158.6	0.112176	0.164927	0.680153	0.496407	0.673015
Membrane-associated zinc metalloprotease	1114.83	963.12	1266.54	0.394403	0.149495	2.63823	0.00833396	0.0352405
Branched-chain amino acid transport ATP-binding protein LivG (TC 3.A.1.4.1)	1114.58	1202.6	1026.56	-0.227172	0.245173	-0.926578	0.354146	0.543582
Diaminopimelate epimerase (EC 5.1.1.7)	1109.63	950.77	1268.49	0.41681	0.169978	2.45214	0.0142011	0.0533468
2-C-methyl-D-erythritol 2,4-cyclodiphosphate synthase (EC 4.6.1.12)	1109.58	1037.55	1181.61	0.186831	0.170946	1.09293	0.274426	0.462734
Sirohydrochlorin cobaltochelatase CbiK (EC 4.99.1.3)	1100.47	1329.03	871.905	-0.608223	0.188876	-3.22022	0.0012809	0.0077365
Undecaprenyl pyrophosphate synthetase (EC 2.5.1.31)	1100.12	971.095	1229.14	0.337622	0.14531	2.32347	0.020154	0.0700763
Alpha-amylase (EC 3.2.1.1)	1099.75	1112.06	1087.45	-0.0307865	0.238048	-0.129329	0.897097	0.944637
Flagellar basal-body rod modification protein FlgD	1097.59	1010.28	1184.91	0.227881	0.244232	0.933054	0.350792	0.539244
Cold shock protein CspG	1094.41	897.932	1290.89	0.52308	0.420029	1.24534	0.213006	0.386587
Beta-lactamase (EC 3.5.2.6)	1090.52	591.316	1589.72	1.42862	0.194679	7.33831	2.16313e-13	9.93825e-12
TRAP-type C4-dicarboxylate transport system, periplasmic component	1085.99	940.798	1231.17	0.386564	0.177185	2.18169	0.0291324	0.0905873
Phosphoribosylaminoimidazole carboxylase catalytic subunit (EC 4.1.1.21)	1083.29	1134.36	1032.22	-0.137112	0.143399	-0.95616	0.338991	0.527449
FIG146085: 3'-to-5' oligoribonuclease A, Bacillus type	1081.55	1050.98	1112.11	0.0818835	0.235748	0.347336	0.728339	0.840022
L-serine dehydratase, alpha subunit (EC 4.3.1.17)	1081.47	968.611	1194.33	0.30256	0.206631	1.46425	0.143126	0.293207
Thymidylate synthase (EC 2.1.1.45)	1080.94	1566.63	595.248	-1.39603	0.258599	-5.39844	6.72235e-08	1.40963e-06
Anaerobic nitric oxide reductase flavorubredoxin	1069.43	1392.19	746.666	-0.899926	0.305334	-2.94735	0.00320506	0.0166524
Low-specificity L-threonine aldolase (EC 4.1.2.5)	1069.28	1670.58	467.986	-1.83467	0.22869	-8.02253	1.0359e-15	6.41789e-14
Transcriptional regulator SpxA1	1059.51	2118.19	0.836882	-11.0141	0.7296	-15.0961	1.71871e-51	7.80866e-49
Phosphopentomutase (EC 5.4.2.7)	1059.39	986.979	1131.79	0.195834	0.221544	0.883951	0.376723	0.565084
TrmH family tRNA/rRNA methyltransferase YacO (EC 2.1.1.-)	1056.48	987.809	1125.14	0.19045	0.152294	1.25054	0.211102	0.383983
Thiamine biosynthesis protein thiI	1056.38	1207.05	905.714	-0.413599	0.196327	-2.10669	0.0351449	0.104363
prolyl oligopeptidase family protein	1056.14	759.328	1352.95	0.833385	0.249195	3.34432	0.000824857	0.00535612
Acetolactate synthase small subunit (EC 2.2.1.6)	1055.87	948.062	1163.68	0.295286	0.221345	1.33405	0.182187	0.34942
FIG001960: FtsZ-interacting protein related to cell division	1053.77	1526.84	580.699	-1.39419	0.289572	-4.81467	1.47447e-06	2.32783e-05
Ribonucleotide reductase of class II (coenzyme B12-dependent) (EC 1.17.4.1)	1046.14	648.081	1444.21	1.15457	0.268555	4.29917	1.71438e-05	0.000208014
Carbamoyl-phosphate synthase small chain (EC 6.3.5.5)	1041.33	1100.33	982.323	-0.164356	0.171326	-0.959317	0.337399	0.52606
Aldose 1-epimerase (EC 5.1.3.3)	1041.23	858.185	1224.27	0.511994	0.246406	2.07784	0.0377237	0.109654
YrdC/Sua5 family protein, required for threonylcarbamoyladenosine (t(6)A) formation in tRNA	1040.7	1035.52	1045.87	0.0161684	0.1583	0.102138	0.918647	0.956334
Phosphate starvation-inducible protein PhoH, predicted ATPase	1040.32	1107.61	973.039	-0.185637	0.165421	-1.12222	0.261771	0.446178
Pole remodelling regulatory diguanylate cyclase	1035.38	894.691	1176.06	0.392711	0.151142	2.59829	0.00936882	0.0385
tRNA-guanine transglycosylase (EC 2.4.2.29)	1031.9	937.434	1126.36	0.266031	0.155915	1.70626	0.0879595	0.204153
Biotin carboxylase of acetyl-CoA carboxylase (EC 6.3.4.14)	1031.22	613.041	1449.39	1.24453	0.216962	5.73619	9.68321e-09	2.30201e-07
Exopolyphosphatase (EC 3.6.1.11)	1030.59	815.142	1246.04	0.610131	0.199174	3.06331	0.00218905	0.0122091
Electron transport complex protein RnfG	1029.44	1060.96	997.926	-0.0876473	0.168619	-0.519794	0.603207	0.756629
DNA polymerase IV (EC 2.7.7.7)	1029.21	1206.05	852.369	-0.498326	0.184347	-2.70319	0.0068678	0.0304582
Prephenate dehydratase (EC 4.2.1.51)	1028.41	1118.2	938.625	-0.252721	0.181809	-1.39003	0.164519	0.323267
Chaperonin (heat shock protein 33)	1027.41	1366.23	688.586	-0.987224	0.224363	-4.40013	1.08186e-05	0.000140471
3-dehydroquinate synthase (EC 4.2.3.4)	1025.01	955.584	1094.43	0.194738	0.13386	1.45478	0.145729	0.296904
tRNA dihydrouridine synthase B (EC 1.-.-.-)	1024.7	1350.62	698.774	-0.949622	0.220349	-4.30962	1.63536e-05	0.000199612
DNA recombination and repair protein RecF	1020.79	1063.31	978.263	-0.120623	0.15626	-0.771935	0.440153	0.621306
Indolepyruvate oxidoreductase subunit IorB (EC 1.2.7.8)	1018.22	1158.12	878.322	-0.397715	0.178826	-2.22404	0.0261459	0.084248
N-acetyl-gamma-glutamyl-phosphate reductase (EC 1.2.1.38)	1016.52	826.411	1206.62	0.546583	0.222072	2.46129	0.013844	0.0521734
Potassium uptake protein, integral membrane component, KtrB	1012.78	1030.41	995.147	-0.0498236	0.177082	-0.281358	0.778435	0.86935
Adenine phosphoribosyltransferase (EC 2.4.2.7)	1012.62	1198.28	826.958	-0.533355	0.175071	-3.04651	0.00231515	0.0127069
tRNA pseudouridine synthase A (EC 4.2.1.70)	1012.53	839.12	1185.94	0.49921	0.153154	3.25953	0.00111598	0.00688269
Lactaldehyde reductase (EC 1.1.1.77)	1012.35	787.825	1236.87	0.649078	0.248109	2.61611	0.00889392	0.0371473
Aspartyl-tRNA(Asn) amidotransferase subunit A (EC 6.3.5.6)	1011.15	1393.87	628.436	-1.14848	0.233484	-4.91889	8.70348e-07	1.43502e-05
N-Acetyl-D-glucosamine ABC transport system, permease protein 2	1009.31	1244.14	774.476	-0.684381	0.167407	-4.08813	4.34867e-05	0.000463066
Pantothenate kinase type III, CoaX-like (EC 2.7.1.33)	1002.86	976.472	1029.25	0.0779317	0.136011	0.572983	0.566656	0.729716
Vitamin B12 ABC transporter, B12-binding component BtuF	1002.33	972.991	1031.67	0.0828396	0.204724	0.40464	0.685742	0.814362
N-acylglucosamine 2-epimerase (EC 5.1.3.8)	1001.71	969.98	1033.43	0.0898179	0.199469	0.450284	0.652505	0.793132
GTP-binding protein EngB	999.596	1009.71	989.481	-0.028225	0.220623	-0.127933	0.898202	0.944637
Membrane protein associated with methylmalonyl-CoA decarboxylase	992.213	1214.4	770.031	-0.657013	0.342968	-1.91567	0.0554073	0.146546
Family 13 glycosyl hydrolase, row 724	987.962	500.894	1475.03	1.5561	0.281079	5.53617	3.0915e-08	6.90774e-07
Beta-lactamase class C and other penicillin binding proteins	987.927	1157.36	818.495	-0.497154	0.171151	-2.90477	0.00367528	0.0185305
Ribose ABC transport system, periplasmic ribose-binding protein RbsB (TC 3.A.1.2.1)	982.177	864.054	1100.3	0.351246	0.208457	1.68498	0.0919918	0.210465
Ribosomal RNA small subunit methyltransferase E (EC 2.1.1.-)	981.376	1039.61	923.139	-0.169545	0.166032	-1.02116	0.307177	0.495873
V-type ATP synthase subunit F (EC 3.6.3.14)	979.974	889.928	1070.02	0.263239	0.199671	1.31836	0.187383	0.356046
Vitamin B12 ABC transporter, ATPase component BtuD	979.402	931.598	1027.21	0.139683	0.196609	0.71046	0.477419	0.656536
Ribonuclease Z (EC 3.1.26.11)	976.691	928.822	1024.56	0.140672	0.18247	0.770932	0.440747	0.621454
50S ribosomal subunit maturation GTPase RbgA (B. subtilis YlqF)	976.21	882.502	1069.92	0.278314	0.258477	1.07674	0.281594	0.468445
N-acetylglucosamine-1-phosphate uridyltransferase (EC 2.7.7.23)	974.025	1613.68	334.37	-2.27072	0.286419	-7.92795	2.22799e-15	1.30146e-13
Hypothetical protein possible functionally linked with Alanyl-tRNA synthetase	973.214	1157.14	789.288	-0.55237	0.375094	-1.47262	0.140855	0.290135
L-ribulose-5-phosphate 4-epimerase (EC 5.1.3.4)	972.217	1108.7	835.733	-0.408599	0.165067	-2.47535	0.0133106	0.0507697
Glycosyltransferase	971.848	876.29	1067.41	0.285971	0.169961	1.68257	0.0924587	0.211091
DNA-binding protein HU-beta	971.727	978.916	964.538	-0.0217986	0.412292	-0.0528716	0.957834	0.975488
Phosphoribosyl-ATP pyrophosphatase (EC 3.6.1.31)	970.087	912.772	1027.4	0.17223	0.187703	0.917568	0.358845	0.548474
Beta-mannosidase (EC 3.2.1.25)	958.011	605.47	1310.55	1.11239	0.428611	2.59535	0.0094495	0.0386544
Putative deoxyribonuclease YcfH	955.964	936.38	975.548	0.060534	0.143529	0.421754	0.673205	0.807017
Meso-diaminopimelate D-dehydrogenase (EC 1.4.1.16)	951.895	738.654	1165.14	0.654356	0.181498	3.60531	0.000311778	0.00237847
Trehalose synthase (EC 5.4.99.16)	950.834	689.942	1211.73	0.811594	0.289884	2.79972	0.00511474	0.0242062
Uracil-DNA glycosylase, family 1	950.354	833.092	1067.62	0.35461	0.161846	2.19103	0.0284497	0.0893476
Nucleoside 5-triphosphatase RdgB (dHAPTP, dITP, XTP-specific) (EC 3.6.1.15)	949.703	769.239	1130.17	0.557015	0.153946	3.61825	0.000296606	0.00227893
Undecaprenyl-phosphate galactosephosphotransferase (EC 2.7.8.6)	946.742	769.42	1124.06	0.545596	0.238278	2.28974	0.0220364	0.074407
tRNA delta(2)-isopentenylpyrophosphate transferase (EC 2.5.1.8)	945.577	875.042	1016.11	0.216783	0.155683	1.39246	0.163782	0.322438
NADH-ubiquinone oxidoreductase chain L (EC 1.6.5.3)	938.778	964.798	912.759	-0.0806567	0.267153	-0.301912	0.762719	0.8615
Adenine deaminase (EC 3.5.4.2)	937.453	1196.02	678.882	-0.817045	0.208278	-3.92287	8.75021e-05	0.00083793
Aminopeptidase YpdF (MP-, MA-, MS-, AP-, NP- specific)	930.147	948.145	912.15	-0.0543243	0.144734	-0.37534	0.707408	0.826183
Glutamate-1-semialdehyde aminotransferase (EC 5.4.3.8)	926.351	870.501	982.2	0.174232	0.199334	0.874073	0.382079	0.570189
(3R)-hydroxymyristoyl-[acyl carrier protein] dehydratase (EC 4.2.1.-)	926.112	638.884	1213.34	0.925213	0.223304	4.14329	3.42366e-05	0.000380417
Hypothetical radical SAM family enzyme, NOT coproporphyrinogen III oxidase, oxygen-independent	926.036	784.167	1067.9	0.443618	0.153376	2.89235	0.00382367	0.0190904
NADH-ubiquinone oxidoreductase chain D (EC 1.6.5.3)	925.51	969.08	881.94	-0.13505	0.211801	-0.63763	0.523715	0.694831
Carbon storage regulator	923.05	813.065	1033.03	0.3434	0.243371	1.41101	0.158241	0.315478
Quinolinate phosphoribosyltransferase [decarboxylating] (EC 2.4.2.19)	921.312	823.665	1018.96	0.309131	0.169527	1.82349	0.068229	0.170431
Pyrroline-5-carboxylate reductase (EC 1.5.1.2)	921.152	1074	768.299	-0.483245	0.179408	-2.69355	0.00706965	0.0310169
Histidinol-phosphatase (EC 3.1.3.15)	920.818	980.128	861.508	-0.184974	0.158806	-1.16478	0.244107	0.423665
Vitamin B12 ABC transporter, permease component BtuC	920.734	923.373	918.096	-0.00945349	0.192431	-0.0491266	0.960818	0.977658
Electron transport complex protein RnfA	919.002	886.825	951.178	0.0993412	0.233811	0.424878	0.670926	0.805702
Di-/tripeptide transporter	911.805	832.662	990.948	0.251188	0.218247	1.15093	0.24976	0.430188
Histidinol-phosphate aminotransferase (EC 2.6.1.9)	909.873	890.35	929.396	0.0621739	0.191461	0.324734	0.745382	0.850647
Alpha-xylosidase (EC 3.2.1.-)	909.174	866.27	952.078	0.13662	0.204954	0.666592	0.505033	0.680198
Alkyl hydroperoxide reductase protein C (EC 1.6.4.-)	908.628	1136.41	680.846	-0.737802	0.416898	-1.76974	0.0767702	0.18509
Deoxyuridine 5'-triphosphate nucleotidohydrolase (EC 3.6.1.23)	905.013	791.098	1018.93	0.362377	0.176051	2.05836	0.0395555	0.113503
LSU ribosomal protein L34p	903.498	796.692	1010.3	0.341926	0.309795	1.10372	0.269716	0.456675
DNA polymerase III delta prime subunit (EC 2.7.7.7)	901.194	874.847	927.541	0.0828315	0.187742	0.441199	0.659069	0.798262
Right origin-binding protein	900.445	247.884	1553.01	2.64665	0.331654	7.98016	1.46144e-15	8.91914e-14
Stage IV sporulation protein A	900.033	1115.76	684.303	-0.704462	0.246538	-2.85742	0.00427101	0.0208902
capsular polysaccharide biosynthesis protein	896.666	894.289	899.043	0.00757135	0.195759	0.0386768	0.969148	0.981875
RNA polymerase sporulation specific sigma factor SigH	895.245	797.867	992.622	0.313483	0.190692	1.64392	0.100193	0.224733
Hypothetical protein YggS, proline synthase co-transcribed bacterial homolog PROSC	895.003	778.858	1011.15	0.376125	0.167179	2.24983	0.0244595	0.0802687
Topoisomerase IV subunit A (EC 5.99.1.-)	892.326	990.791	793.86	-0.319047	0.221545	-1.4401	0.149839	0.302372
Bifunctional PLP-dependent enzyme with beta-cystathionase and maltose regulon repressor activities	891.144	703.853	1078.43	0.61266	0.167006	3.66849	0.000243985	0.00191856
rRNA small subunit methyltransferase I	886.989	1015.47	758.506	-0.417906	0.176137	-2.37262	0.0176626	0.0633531
alternate gene name: yzbB	884.921	911.948	857.894	-0.0868161	0.167265	-0.519034	0.603737	0.756629
Succinate dehydrogenase cytochrome b subunit	883.586	957.53	809.643	-0.241745	0.268584	-0.900071	0.368083	0.557234
Ribosome hibernation protein YhbH	880.661	492.354	1268.97	1.3683	0.250631	5.4594	4.77746e-08	1.02278e-06
Ribosomal protein L11 methyltransferase (EC 2.1.1.-)	880.049	767.713	992.385	0.370834	0.186346	1.99003	0.0465872	0.129062
LSU m5C1962 methyltransferase RlmI	876.884	877.525	876.244	-0.000734937	0.194167	-0.00378508	0.99698	0.998201
Exonuclease SbcC	876.584	973.338	779.829	-0.318632	0.205005	-1.55426	0.120122	0.258652
Uridine phosphorylase (EC 2.4.2.3)	875.308	837.26	913.356	0.12643	0.152495	0.82908	0.407059	0.592758
Mannonate dehydratase (EC 4.2.1.8)	875.01	583.097	1166.92	0.998919	0.451065	2.21458	0.026789	0.0857794
Ethanolamine utilization protein EutJ	873.008	760.892	985.124	0.369172	0.29541	1.24969	0.211411	0.384375
GTP cyclohydrolase II (EC 3.5.4.25)	862.132	718.256	1006.01	0.487923	0.276494	1.76468	0.0776173	0.186473
Butyrate kinase (EC 2.7.2.7)	858.591	786.724	930.458	0.241643	0.267675	0.902746	0.36666	0.556277
PTS system, cellobiose-specific IIA component (EC 2.7.1.69)	856.664	1586.37	126.958	-3.64425	0.235128	-15.499	3.52191e-54	2.0573e-51
Thiol peroxidase, Tpx-type (EC 1.11.1.15)	856.258	1643.56	68.9575	-4.57547	0.457296	-10.0055	1.4418e-23	1.73397e-21
NAD-dependent formate dehydrogenase alpha subunit	856.056	1375.61	336.502	-2.03129	0.282277	-7.19609	6.19629e-13	2.69539e-11
Thiazole biosynthesis protein ThiH	854.928	822.483	887.373	0.108328	0.187343	0.578232	0.563108	0.726814
Aspartate--ammonia ligase (EC 6.3.1.1)	853.913	892.997	814.829	-0.130662	0.173261	-0.754132	0.45077	0.630418
rubredoxin-oxygen oxidoreductase	853.573	996.142	711.004	-0.488242	0.344313	-1.41802	0.156185	0.311837
Inosose isomerase (EC 5.3.99.-)	850.528	1192.02	509.033	-1.22758	0.300777	-4.08136	4.47737e-05	0.000470754
Recombination protein RecR	848.385	890.867	805.903	-0.143526	0.169264	-0.847941	0.396471	0.582316
Sulfite reductase alpha subunit (EC 1.8.99.1)	847.321	789.94	904.702	0.195744	0.497297	0.393616	0.693864	0.816877
Septation ring formation regulator EzrA	844.136	1680.72	7.55665	-7.80465	0.40737	-19.1586	8.20362e-82	1.11815e-78
tRNA (Guanine37-N1) -methyltransferase (EC 2.1.1.31)	840.813	667.174	1014.45	0.606588	0.241856	2.50805	0.0121398	0.047186
Transcription termination protein NusB	839.724	743.915	935.532	0.329051	0.218439	1.50637	0.131972	0.277731
C-terminal domain of CinA type S	839.346	772.374	906.317	0.231382	0.178211	1.29836	0.194163	0.363889
tolB protein precursor, periplasmic protein involved in the tonb-independent uptake of group A colicins	838.682	998.667	678.698	-0.558117	0.267209	-2.08869	0.0367352	0.107523
UDP-galactopyranose mutase (EC 5.4.99.9)	838.59	764.212	912.967	0.25423	0.178762	1.42217	0.154977	0.310261
Inactive homolog of metal-dependent proteases, putative molecular chaperone	838.046	768.901	907.191	0.240572	0.139796	1.72087	0.0852735	0.20009
Galactoside O-acetyltransferase (EC 2.3.1.18)	837.089	598.65	1075.53	0.842358	0.223622	3.76688	0.000165301	0.00141999
ADP-ribose pyrophosphatase (EC 3.6.1.13)	832.753	785.678	879.829	0.16297	0.207377	0.785862	0.431948	0.614771
ABC transporter, predicted N-acetylneuraminate transport system permease protein 1	832.54	752.851	912.229	0.275262	0.319822	0.860674	0.389417	0.576095
Alpha-N-arabinofuranosidase (EC 3.2.1.55)	830.828	564.093	1097.56	0.959114	0.147587	6.49862	8.10586e-11	2.67297e-09
Periplasmic beta-glucosidase (EC 3.2.1.21)	830.823	1027.67	633.973	-0.696445	0.275581	-2.52719	0.011498	0.0448619
V-type ATP synthase subunit E (EC 3.6.3.14)	830.553	915.876	745.231	-0.295738	0.164083	-1.80237	0.071488	0.175987
Cobalt-precorrin-6y C5-methyltransferase (EC 2.1.1.-)	829.694	648.7	1010.69	0.638181	0.218461	2.92125	0.00348625	0.0177304
ABC transporter, periplasmic spermidine putrescine-binding protein PotD (TC 3.A.1.11.1)	829.563	774.31	884.816	0.194469	0.20512	0.948073	0.343092	0.53221
Ferrous iron transport protein B	829.344	892.218	766.47	-0.217711	0.179445	-1.21324	0.225036	0.401647
Adenosylhomocysteinase (EC 3.3.1.1)	828.138	668.407	987.869	0.560774	0.196461	2.85438	0.00431204	0.0210405
Serine acetyltransferase (EC 2.3.1.30)	828.082	766.794	889.37	0.212184	0.205815	1.03095	0.302566	0.490804
Beta-1,3-glucosyltransferase	824.148	720.939	927.357	0.361441	0.167354	2.15974	0.0307926	0.0942447
Carboxynorspermidine dehydrogenase, putative (EC 1.1.1.-)	823.675	808.216	839.134	0.0518718	0.204749	0.253343	0.800003	0.88459
Imidazoleglycerol-phosphate dehydratase (EC 4.2.1.19)	819.116	830.077	808.155	-0.0363602	0.207056	-0.175606	0.860604	0.923297
Cobalt-zinc-cadmium resistance protein	818.77	917.063	720.477	-0.346444	0.205631	-1.68478	0.0920301	0.210465
COG2152 predicted glycoside hydrolase	818.443	923.745	713.141	-0.375415	0.179174	-2.09525	0.0361487	0.10634
A/G-specific adenine glycosylase (EC 3.2.2.-)	817.443	861.089	773.798	-0.153096	0.152733	-1.00238	0.31616	0.505561
NADH-ubiquinone oxidoreductase chain M (EC 1.6.5.3)	817.232	922.459	712.005	-0.374223	0.305725	-1.22405	0.220933	0.397097
Hydroxylamine reductase (EC 1.7.-.-)	814.14	707.685	920.595	0.378433	0.27862	1.35824	0.174388	0.337309
FIG000233: metal-dependent hydrolase	813.879	816.669	811.089	-0.0103925	0.169696	-0.0612417	0.951167	0.972428
GTPase and tRNA-U34 5-formylation enzyme TrmE	813.669	720.233	907.106	0.335341	0.22671	1.47916	0.139097	0.288112
Flagellar biosynthesis protein FliC	813.487	1002.89	624.085	-0.681483	0.193196	-3.52741	0.000419645	0.00306964
Chromosomal replication initiator protein DnaA	809.922	689.637	930.208	0.430909	0.211675	2.03571	0.0417795	0.118226
Cell envelope-associated transcriptional attenuator LytR-CpsA-Psr, subfamily F2 (as in PMID19099556)	807.196	917.825	696.566	-0.398727	0.22188	-1.79704	0.0723297	0.177206
ATP-dependent RNA helicase YqfR	805.807	1367.42	244.198	-2.48507	0.306471	-8.10865	5.11835e-16	3.27014e-14
Imidazole glycerol phosphate synthase amidotransferase subunit (EC 2.4.2.-)	804.328	734.657	874	0.25246	0.150817	1.67395	0.0941402	0.214181
Ferredoxin--sulfite reductase (EC 1.8.7.1)	802.243	1453.07	151.413	-3.26238	0.349125	-9.34446	9.23638e-21	8.58353e-19
4-hydroxy-3-methylbut-2-enyl diphosphate reductase (EC 1.17.1.2)	802	776.662	827.339	0.0906392	0.175868	0.515383	0.606285	0.758831
PTS system, fructose- and mannose-inducible IIA component (EC 2.7.1.69)	800.885	1598.99	2.77739	-9.20687	0.508588	-18.1028	3.02726e-73	3.09462e-70
Methylglyoxal synthase (EC 4.2.3.3)	797.932	680.921	914.943	0.423492	0.201761	2.09898	0.0358185	0.105825
Dihydrofolate reductase (EC 1.5.1.3)	797.327	1075.23	519.422	-1.04889	0.279292	-3.75552	0.000172982	0.00147053
Maltose/maltodextrin ABC transporter, permease protein MalF	797.256	804.278	790.233	-0.0277595	0.284077	-0.0977182	0.922156	0.958005
Glycine cleavage system H protein	797.071	811.38	782.762	-0.0522422	0.207005	-0.252372	0.800754	0.884702
S-ribosylhomocysteine lyase (EC 4.4.1.21)	796.025	853.366	738.685	-0.208704	0.267579	-0.779974	0.435406	0.617543
1-phosphofructokinase (EC 2.7.1.56)	795.93	840.285	751.576	-0.160874	0.25046	-0.642314	0.52067	0.692364
Sodium/glutamate symport protein	794.59	1017.89	571.294	-0.831038	0.226409	-3.67051	0.000242065	0.00191442
Phosphoribosylaminoimidazolecarboxamide formyltransferase (EC 2.1.2.3)	794.539	414.938	1174.14	1.49939	0.278427	5.38522	7.2355e-08	1.49424e-06
L,L-diaminopimelate aminotransferase (EC 2.6.1.83)	794.34	625.295	963.385	0.62218	0.182437	3.41039	0.000648711	0.00441361
Shikimate kinase I (EC 2.7.1.71)	790.881	780.618	801.144	0.0394436	0.228792	0.172399	0.863124	0.924872
Potassium efflux system KefA protein	789.569	715.977	863.161	0.271332	0.132138	2.05341	0.0400329	0.114232
Flagellar M-ring protein FliF	788.451	591.001	985.901	0.735797	0.202926	3.62594	0.000287913	0.00222548
Polypeptide composition of the spore coat protein CotJC	786.911	1349.52	224.305	-2.58873	0.194435	-13.3141	1.91628e-40	5.22377e-38
tRNA(Ile)-lysidine synthetase	784.264	757.819	810.709	0.100784	0.181038	0.556702	0.577731	0.738891
Predicted secreted alpha-N-acetylgalactosaminidase (EC 3.2.1.49)	782.937	413.147	1152.73	1.47955	0.278226	5.31781	1.05026e-07	2.126e-06
Transamidase GatB domain protein	781.576	573.367	989.784	0.786808	0.17086	4.60498	4.12506e-06	5.89769e-05
Lysine 2,3-aminomutase (EC 5.4.3.2)	779.785	905.303	654.268	-0.467747	0.192835	-2.42563	0.015282	0.0565503
2-deoxy-D-gluconate 3-dehydrogenase (EC 1.1.1.125)	779.663	884.198	675.128	-0.391144	0.180715	-2.16442	0.030432	0.0936317
4-hydroxythreonine-4-phosphate dehydrogenase (EC 1.1.1.262)	779.304	750.721	807.887	0.106497	0.229402	0.464236	0.642479	0.787971
Maltose/maltodextrin transport ATP-binding protein MalK (EC 3.6.3.19)	777.379	1198.42	356.332	-1.75125	0.274562	-6.37833	1.79033e-10	5.50426e-09
Foldase protein PrsA precursor (EC 5.2.1.8)	777.363	484.996	1069.73	1.13763	0.229563	4.95564	7.20942e-07	1.21314e-05
Replicative DNA helicase (EC 3.6.1.-)	773.45	717.219	829.682	0.211382	0.212187	0.996205	0.31915	0.508774
Hypoxanthine-guanine phosphoribosyltransferase (EC 2.4.2.8)	772.396	644.391	900.401	0.481024	0.185794	2.58902	0.009625	0.0390443
NAD kinase (EC 2.7.1.23)	772.393	725.852	818.934	0.173614	0.150629	1.1526	0.249076	0.429554
Imidazolonepropionase (EC 3.5.2.7)	769.763	875.692	663.833	-0.397907	0.257531	-1.54509	0.122325	0.261878
Dipeptide transport system permease protein DppB (TC 3.A.1.5.2)	768.058	816.129	719.987	-0.182917	0.178428	-1.02516	0.305289	0.493995
Fumarate hydratase class I, anaerobic (EC 4.2.1.2)	767.247	695.413	839.082	0.270962	0.310809	0.871794	0.383321	0.571284
Cobyric acid synthase	765.693	661.851	869.535	0.391265	0.185931	2.10435	0.035348	0.104738
L-arabinose-binding periplasmic protein precursor AraF (TC 3.A.1.2.2)	764.469	912.992	615.946	-0.565812	0.298066	-1.89828	0.0576597	0.15046
Similar to carbon monoxide dehydrogenase CooS subunit	761.52	922.262	600.779	-0.619613	0.225859	-2.74336	0.00608141	0.0277532
NAD-dependent malic enzyme (EC 1.1.1.38)	758.806	750.083	767.529	0.0322005	0.157723	0.204159	0.838229	0.909242
Maltose-6'-phosphate glucosidase (EC 3.2.1.122)	749.797	546.272	953.322	0.802642	0.256732	3.12638	0.00176973	0.0101209
3-isopropylmalate dehydratase small subunit (EC 4.2.1.33)	749.598	809.249	689.948	-0.227828	0.2227	-1.02303	0.306295	0.495035
Poly(glycerol-phosphate) alpha-glucosyltransferase (EC 2.4.1.52)	745.338	756.862	733.815	-0.0428137	0.31158	-0.137408	0.890708	0.940362
Branched-chain amino acid transport ATP-binding protein LivF (TC 3.A.1.4.1)	743.313	953.639	532.988	-0.837309	0.322962	-2.59259	0.00952554	0.0387752
ABC transporter ATP-binding protein YvcR	741.614	782.74	700.489	-0.162742	0.150683	-1.08002	0.280131	0.468237
Nucleoside triphosphate pyrophosphohydrolase MazG	740.988	610.09	871.885	0.516637	0.215512	2.39725	0.0165187	0.0598802
hypothetical protein BH3604	740.619	777.3	703.938	-0.143118	0.220981	-0.647646	0.517214	0.690581
N-acetyl-L,L-diaminopimelate deacetylase (EC 3.5.1.47)	740.575	840.749	640.401	-0.393834	0.200492	-1.96434	0.0494905	0.134614
Homoserine O-succinyltransferase (EC 2.3.1.46)	739.028	797.327	680.73	-0.225573	0.29819	-0.756473	0.449366	0.628835
Flagellar synthesis regulator FleN	733.526	542.143	924.909	0.767046	0.212017	3.61785	0.000297059	0.00227893
PTS system, maltose and glucose-specific IIC component (EC 2.7.1.69)	732.998	495.737	970.258	0.964869	0.285136	3.38389	0.000714672	0.00478281
GDP-mannose 4,6-dehydratase (EC 4.2.1.47)	730.926	769.812	692.04	-0.154449	0.143159	-1.07886	0.280649	0.468445
NAD-dependent formate dehydrogenase beta subunit	730.613	1020.34	440.881	-1.21126	0.234487	-5.16557	2.39713e-07	4.517e-06
Flagellar biosynthesis protein FlhF	730.123	546.672	913.574	0.740067	0.193895	3.81684	0.00013517	0.00121743
tmRNA-binding protein SmpB	723.325	563.551	883.099	0.648097	0.213739	3.03219	0.00242786	0.0131491
Predicted transcriptional regulator of pyridoxine metabolism	723.251	861.802	584.701	-0.559103	0.200361	-2.79047	0.00526316	0.0247084
Ribonuclease HII (EC 3.1.26.4)	719.15	801.363	636.937	-0.330382	0.188838	-1.74956	0.0801946	0.19154
Gluconokinase (EC 2.7.1.12)	718.079	745.892	690.266	-0.112925	0.285065	-0.396138	0.692003	0.816391
Type I restriction-modification system, specificity subunit S (EC 3.1.21.3)	715.997	571.794	860.201	0.589897	0.330154	1.78674	0.0739803	0.180385
Urease alpha subunit (EC 3.5.1.5)	714.833	974.422	455.243	-1.09724	0.382305	-2.87008	0.0041037	0.0201683
Probable Co/Zn/Cd efflux system membrane fusion protein	714.832	552.774	876.89	0.664593	0.218539	3.04108	0.00235733	0.0129211
Peptide deformylase (EC 3.5.1.88)	714.601	656.129	773.072	0.23782	0.157723	1.50783	0.131597	0.277086
Phosphopantetheine adenylyltransferase (EC 2.7.7.3)	714.6	561.682	867.519	0.625999	0.184347	3.39576	0.000684374	0.00463312
CDP-diacylglycerol--glycerol-3-phosphate 3-phosphatidyltransferase (EC 2.7.8.5)	713.882	772.429	655.335	-0.238729	0.179918	-1.32688	0.184549	0.352359
Glutamyl-tRNA synthetase (EC 6.1.1.17)	709.822	590.014	829.63	0.492279	0.225368	2.18433	0.0289377	0.0903528
ATP-dependent RNA helicase RhlE	704.377	413.624	995.13	1.26574	0.33562	3.77133	0.000162379	0.00140374
Ribonucleotide reductase transcriptional regulator NrdR	704.006	618.374	789.639	0.349769	0.159197	2.19709	0.0280139	0.0884548
Guanosine-3',5'-bis(diphosphate) 3'-pyrophosphohydrolase (EC 3.1.7.2)	699.324	700.957	697.69	-0.00521607	0.222836	-0.0234076	0.981325	0.989552
Tyrosine-protein kinase Wzc (EC 2.7.10.2)	698.951	428.114	969.787	1.17801	0.259965	4.53143	5.85849e-06	8.06578e-05
Acetylornithine deacetylase (EC 3.5.1.16)	695.543	676.202	714.884	0.0805991	0.282307	0.285502	0.77526	0.867552
Exodeoxyribonuclease III (EC 3.1.11.2)	693.448	786.247	600.649	-0.385243	0.155029	-2.48497	0.0129563	0.049698
Negative regulator of flagellin synthesis	691.423	611.399	771.448	0.333658	0.313329	1.06488	0.28693	0.474427
Predicted signal transduction protein	690.046	783.084	597.007	-0.390381	0.14601	-2.67367	0.00750269	0.0323494
Additional substrate-specific component CbiN of cobalt ECF transporter	687.843	443.098	932.587	1.07258	0.271467	3.95106	7.78073e-05	0.000761134
Dephospho-CoA kinase (EC 2.7.1.24)	684.27	625.341	743.199	0.247251	0.14371	1.72049	0.0853432	0.20009
Cob(I)alamin adenosyltransferase (EC 2.5.1.17)	681.514	611.866	751.161	0.297571	0.205938	1.44496	0.14847	0.300633
Neuraminidase NanP	680.975	661.078	700.872	0.0839908	0.201315	0.41721	0.676525	0.809336
Thiamine-monophosphate kinase (EC 2.7.4.16)	680.203	581.723	778.683	0.418819	0.137968	3.03563	0.00240034	0.0130692
Sortase A, LPXTG specific	679.778	697.701	661.855	-0.0757615	0.239522	-0.316303	0.751773	0.854892
Pyruvate carboxyl transferase (EC 6.4.1.1)	679.126	690.084	668.168	-0.0468173	0.227853	-0.205472	0.837204	0.908934
Cytochrome c-type biogenesis protein DsbD, protein-disulfide reductase (EC 1.8.1.8)	678.423	667.884	688.962	0.0453505	0.265661	0.170708	0.864453	0.925569
COG0779: clustered with transcription termination protein NusA	677.243	669.183	685.304	0.0357346	0.245554	0.145526	0.884295	0.935546
L-proline glycine betaine binding ABC transporter protein ProX (TC 3.A.1.12.1)	675.478	327.078	1023.88	1.64683	0.410295	4.01378	5.9755e-05	0.000605754
Carbon starvation protein A	674.772	849.203	500.342	-0.760852	0.326565	-2.32986	0.0198135	0.0692229
Formiminotetrahydrofolate cyclodeaminase (EC 4.3.1.4)	671.019	719.04	622.998	-0.205069	0.159739	-1.28378	0.19922	0.369034
Aerotaxis sensor receptor protein	670.891	678.117	663.665	-0.031058	0.196949	-0.157696	0.874697	0.930446
Alpha-glucosidase SusB (EC 3.2.1.20)	667.484	668.994	665.974	-0.00775452	0.247323	-0.0313538	0.974987	0.985837
Protein serine/threonine phosphatase PrpC, regulation of stationary phase	667.031	588.318	745.744	0.3408	0.226983	1.50144	0.133243	0.279687
Cyclic beta-1,2-glucan synthase (EC 2.4.1.-)	666.981	450.748	883.214	0.967016	0.367847	2.62886	0.00856727	0.0360037
Preprotein translocase subunit SecG (TC 3.A.5.1.1)	665.506	562.677	768.336	0.449559	0.30235	1.48688	0.137045	0.285907
Outer membrane protein assembly factor YaeT precursor	665.208	469.049	861.368	0.876136	0.289548	3.02588	0.0024791	0.0133911
Ribosome-binding factor A	665.014	573.094	756.935	0.400918	0.244947	1.63676	0.101681	0.2272
Outer membrane protein H precursor	663.919	457.796	870.042	0.925824	0.309171	2.99454	0.0027486	0.0146724
Uracil phosphoribosyltransferase (EC 2.4.2.9)	659.535	766.454	552.616	-0.473957	0.192046	-2.46794	0.0135895	0.0514989
Glycine dehydrogenase [decarboxylating] (glycine cleavage system P protein) (EC 1.4.4.2)	659.32	338.201	980.438	1.53246	0.414308	3.69884	0.000216586	0.0017537
Rhamnogalacturonides degradation protein RhiN	654.415	617.113	691.718	0.165458	0.188714	0.876766	0.380614	0.568834
Unspecified monosaccharide ABC transport system, ATP-binding protein	654.222	727.302	581.142	-0.322315	0.235105	-1.37094	0.170393	0.331307
Iron-sulfur cluster regulator IscR	653.987	629.337	678.636	0.109188	0.213544	0.511311	0.609134	0.761696
Mannose-1-phosphate guanylyltransferase (GDP) (EC 2.7.7.22)	653.713	561.637	745.789	0.404371	0.198298	2.03921	0.0414287	0.117314
Site-specific tyrosine recombinase	653.703	535.142	772.264	0.531125	0.165763	3.20412	0.00135474	0.00813442
N-Acetylneuraminate cytidylyltransferase (EC 2.7.7.43)	653.191	658.861	647.521	-0.0255964	0.250164	-0.102319	0.918504	0.956334
Transmembrane component of general energizing module of ECF transporters	653.15	580.385	725.915	0.321883	0.214614	1.49983	0.13366	0.280418
Protein RtcB	651.718	525.827	777.608	0.56819	0.321372	1.76802	0.0770581	0.185566
Survival protein SurA precursor (Peptidyl-prolyl cis-trans isomerase SurA) (EC 5.2.1.8)	647.661	485.221	810.101	0.736745	0.246231	2.99208	0.00277081	0.0147524
dTDP-4-dehydrorhamnose 3,5-epimerase (EC 5.1.3.13)	646.748	510.811	782.685	0.61449	0.169495	3.62542	0.000288489	0.00222572
Muramoyltetrapeptide carboxypeptidase (EC 3.4.17.13)	645.356	478.197	812.515	0.767116	0.176178	4.3542	1.33556e-05	0.000170007
D-proline reductase, 26 kDa subunit (EC 1.21.4.1)	644.891	803.996	485.787	-0.727467	0.305318	-2.38265	0.0171884	0.0618693
Nicotinamidase (EC 3.5.1.19)	644.223	576.893	711.553	0.303135	0.275571	1.10003	0.271321	0.458633
Substrate-specific component CbiM of cobalt ECF transporter	644.054	436.147	851.96	0.9614	0.29674	3.23988	0.00119582	0.00728719
Aspartate ammonia-lyase (EC 4.3.1.1)	643.931	805.534	482.328	-0.74015	0.234412	-3.15747	0.00159143	0.00925655
Nicotinate-nucleotide adenylyltransferase (EC 2.7.7.18)	643.53	635.042	652.019	0.038897	0.242145	0.160635	0.872381	0.929735
Segregation and condensation protein B	640.389	568.189	712.589	0.326475	0.21385	1.52665	0.126847	0.269443
Cytidine deaminase (EC 3.5.4.5)	639.956	609.001	670.911	0.138244	0.143354	0.964352	0.33487	0.523837
DNA-damage-inducible protein J	639.305	486.88	791.73	0.699481	0.253417	2.7602	0.00577663	0.0266599
1,4-alpha-glucan branching enzyme (EC 2.4.1.18)	638.935	880.673	397.197	-1.14904	0.239712	-4.79343	1.63952e-06	2.54906e-05
Pyrimidine-nucleoside phosphorylase (EC 2.4.2.2)	637.403	675.564	599.242	-0.171371	0.186433	-0.91921	0.357986	0.547626
ISPsy4, transposition helper protein	636.321	1166.95	105.695	-3.46478	0.253107	-13.689	1.18169e-42	3.71686e-40
Flagellar basal-body rod protein FlgB	636.104	552.707	719.501	0.377253	0.254352	1.48319	0.138024	0.287215
Sulfite reductase beta subunit (EC 1.8.99.1)	633.733	707.612	559.854	-0.336871	0.456935	-0.73724	0.460976	0.638262
Prolipoprotein diacylglyceryl transferase (EC 2.4.99.-)	633.565	494.367	772.762	0.641401	0.18045	3.55446	0.000378762	0.00281081
L-proline glycine betaine ABC transport system permease protein ProV (TC 3.A.1.12.1)	633.06	391.644	874.476	1.16008	0.394661	2.93945	0.00328797	0.0169968
1-acyl-sn-glycerol-3-phosphate acyltransferase (EC 2.3.1.51)	632.091	629.902	634.281	0.0110332	0.162425	0.0679278	0.945843	0.970792
diguanylate cyclase/phosphodiesterase (GGDEF & EAL domains) with PAS/PAC sensor(s)	631.314	546.067	716.561	0.391192	0.174483	2.24201	0.024961	0.0814569
Alpha-galactosidase precursor (EC 3.2.1.22)	628.242	687.627	568.857	-0.268942	0.187568	-1.43384	0.151619	0.304803
Beta-glucoside bgl operon antiterminator, BglG family	627.373	472.549	782.197	0.72771	0.256266	2.83966	0.0045161	0.0219055
Methylmalonyl-CoA epimerase (EC 5.1.99.1)	625.552	705.514	545.59	-0.371079	0.23914	-1.55172	0.120729	0.259822
Cytochrome d ubiquinol oxidase subunit I (EC 1.10.3.-)	623.636	846.403	400.869	-1.07613	0.283836	-3.79138	0.000149811	0.00131737
N-carbamoyl-L-amino acid hydrolase (EC 3.5.1.87)	622.964	784.874	461.053	-0.769515	0.357883	-2.15018	0.0315408	0.0960314
Adenosylcobinamide-phosphate synthase	621.976	481.044	762.908	0.661527	0.18428	3.5898	0.000330929	0.00249662
Autoinducer 2 (AI-2) ABC transport system, periplasmic AI-2 binding protein LsrB	620.219	737.942	502.496	-0.553626	0.249334	-2.22042	0.0263904	0.0847685
Circadian input kinase A	620.112	576.327	663.897	0.206998	0.151191	1.36912	0.170963	0.332256
Topoisomerase IV subunit B (EC 5.99.1.-)	620.089	648.652	591.527	-0.13154	0.276575	-0.475603	0.634357	0.782233
HtrA protease/chaperone protein	619.461	531.27	707.652	0.413042	0.317843	1.29952	0.193767	0.363446
Branched-chain amino acid transport system permease protein LivM (TC 3.A.1.4.1)	617.394	674.651	560.137	-0.266303	0.273594	-0.973351	0.330379	0.519385
ATP phosphoribosyltransferase regulatory subunit (EC 2.4.2.17)	616.003	660.558	571.447	-0.207112	0.214386	-0.966071	0.334009	0.52328
Septum formation protein Maf	615.173	643.614	586.732	-0.131987	0.150916	-0.874572	0.381807	0.569992
Methylated-DNA--protein-cysteine methyltransferase (EC 2.1.1.63)	612.336	665.292	559.38	-0.252145	0.209309	-1.20466	0.228335	0.405412
Acyl-[acyl-carrier-protein]--UDP-N-acetylglucosamine O-acyltransferase (EC 2.3.1.129)	612.283	520.715	703.85	0.434465	0.28409	1.52932	0.126185	0.268315
Nitrous oxide reductase maturation protein NosF (ATPase)	611.902	625.563	598.24	-0.0694276	0.202847	-0.342266	0.732151	0.842255
Ribonuclease P protein component (EC 3.1.26.5)	610.235	450.611	769.86	0.769653	0.267361	2.8787	0.0039932	0.019735
Dipeptide transport system permease protein DppC (TC 3.A.1.5.2)	609.728	549.737	669.718	0.281566	0.1725	1.63226	0.102624	0.228556
Preprotein translocase secY subunit (TC 3.A.5.1.1)	609.582	1036.02	183.142	-2.49482	0.313112	-7.96781	1.61513e-15	9.71215e-14
UTP--glucose-1-phosphate uridylyltransferase (EC 2.7.7.9)	606.456	396.325	816.587	1.03693	0.255149	4.06402	4.82337e-05	0.00049931
Sulfate adenylyltransferase subunit 1 (EC 2.7.7.4)	602.932	368.503	837.36	1.18496	0.249119	4.75659	1.96888e-06	2.98176e-05
Ribonuclease III (EC 3.1.26.3)	601.549	553.284	649.813	0.233165	0.237692	0.980954	0.326615	0.516047
Glutamate 5-kinase (EC 2.7.2.11)	600.298	548.632	651.964	0.248847	0.200854	1.23894	0.215368	0.389089
Cobyrinic acid A,C-diamide synthase	598.408	538.837	657.979	0.289588	0.17585	1.64679	0.0996018	0.223653
Segregation and condensation protein A	597.065	518.945	675.185	0.380642	0.227418	1.67376	0.0941788	0.214181
Nucleoside diphosphate kinase (EC 2.7.4.6)	592.306	502.483	682.129	0.440608	0.289661	1.52111	0.128232	0.271662
Legionaminic acid biosynthesis protein PtmG	592.266	329.629	854.903	1.36873	0.408407	3.35138	0.000804093	0.00524392
Glycerol dehydratase reactivation factor large subunit	591.678	525.509	657.846	0.326677	0.318892	1.02441	0.30564	0.494254
Signal recognition particle associated protein	590.595	366.096	815.094	1.15513	0.392331	2.94427	0.00323717	0.0167766
FIG007079: UPF0348 protein family	587.575	675.546	499.604	-0.43463	0.244216	-1.7797	0.0751259	0.18208
Exonuclease SbcD	583.916	529.569	638.264	0.268679	0.207208	1.29666	0.194748	0.364117
RNA polymerase sigma factor RpoE	583.438	515.274	651.601	0.336856	0.182387	1.84693	0.0647575	0.16457
RNA polymerase sigma factor	583.361	679.477	487.246	-0.48208	0.30472	-1.58204	0.11364	0.247959
Predicted regulator PutR for proline utilization, GntR family	582.992	554.121	611.862	0.143604	0.191116	0.751394	0.452416	0.631399
Alfa-L-rhamnosidase (EC 3.2.1.40)	582.806	656.637	508.976	-0.36645	0.217022	-1.68854	0.091308	0.209399
Arginine/ornithine antiporter ArcD	581.003	835.605	326.402	-1.35468	0.211645	-6.40074	1.5463e-10	4.89312e-09
L-serine dehydratase (EC 4.3.1.17)	579.601	599.487	559.716	-0.100634	0.261689	-0.384556	0.700566	0.821328
Helicase loader DnaI	578.203	759.112	397.294	-0.93115	0.189394	-4.91647	8.81168e-07	1.44703e-05
L-threonine 3-O-phosphate decarboxylase (EC 4.1.1.81)	577.502	521.663	633.34	0.278784	0.15137	1.84174	0.0655132	0.165975
Transcriptional repressor of the fructose operon, DeoR family	576.494	534.4	618.589	0.206574	0.226711	0.911176	0.362203	0.552217
TRAP-type C4-dicarboxylate transport system, large permease component	575.064	601.838	548.291	-0.137658	0.177528	-0.775419	0.438092	0.619633
Sucrose operon repressor ScrR, LacI family	574.175	672.317	476.032	-0.501026	0.269494	-1.85913	0.0630082	0.160624
Trehalose phosphorylase (EC 2.4.1.64)	571.552	535.995	607.108	0.178265	0.26536	0.671784	0.501721	0.677299
Benzoyl-CoA reductase subunit BadE (EC 1.3.99.15)	569.505	657.254	481.755	-0.451709	0.228724	-1.97491	0.0482786	0.132313
NADH-dependent butanol dehydrogenase A (EC 1.1.1.-)	568.712	622.012	515.413	-0.270425	0.19285	-1.40226	0.160839	0.318638
Cobalt-precorrin-4 C11-methyltransferase (EC 2.1.1.133)	568.066	533.021	603.112	0.180723	0.26297	0.687237	0.491934	0.66939
Ribosomal RNA small subunit methyltransferase D (EC 2.1.1.-)	567.044	506.323	627.765	0.308021	0.199009	1.54777	0.121677	0.2609
Septum site-determining protein MinC	566.929	337.734	796.124	1.23092	0.206497	5.96095	2.50776e-09	6.61563e-08
FIG004453: protein YceG like	566.861	752.452	381.27	-0.982233	0.28546	-3.44088	0.000579828	0.00400493
Carboxynorspermidine decarboxylase, putative (EC 4.1.1.-)	566.552	486.313	646.792	0.408717	0.220181	1.85628	0.0634141	0.161457
ThiJ/PfpI family protein	566.245	481.608	650.883	0.435091	0.221168	1.96724	0.0491551	0.133908
Methylthioadenosine deaminase	565.433	702.852	428.014	-0.716033	0.153032	-4.67897	2.88316e-06	4.24073e-05
L-serine dehydratase, beta subunit (EC 4.3.1.17)	563.323	559.603	567.043	0.0232009	0.20107	0.115387	0.908138	0.951416
Hydroxyacylglutathione hydrolase (EC 3.1.2.6)	563.271	561.792	564.75	0.0095235	0.149904	0.0635304	0.949344	0.972189
UDP-4-amino-4-deoxy-L-arabinose--oxoglutarate aminotransferase (EC 2.6.1.-)	562.963	629.242	496.683	-0.339892	0.232767	-1.46022	0.144229	0.294435
Large-conductance mechanosensitive channel	561.752	645.834	477.669	-0.43421	0.196303	-2.21194	0.0269711	0.0862274
DinG family ATP-dependent helicase CPE1197	561.64	483.449	639.832	0.405746	0.243301	1.66767	0.0953814	0.216675
Outer membrane protein A precursor	560.959	425.577	696.341	0.71057	0.302636	2.34794	0.0188777	0.0667165
FIG001802: Putative alkaline-shock protein	560.174	525.259	595.089	0.176408	0.290205	0.607873	0.543272	0.710633
Pyruvate carboxyl transferase subunit B (EC 6.4.1.1)	557.459	639.931	474.988	-0.429812	0.264412	-1.62554	0.104048	0.23135
PTS system, N-acetylgalactosamine-specific IIB component (EC 2.7.1.69)	556.939	1047.26	66.6214	-3.97085	0.916512	-4.33256	1.47384e-05	0.000185432
Inner membrane protein YrbG, predicted calcium/sodium:proton antiporter	556.893	518.464	595.322	0.198551	0.284446	0.698028	0.48516	0.663041
Phosphoribosylformimino-5-aminoimidazole carboxamide ribotide isomerase (EC 5.3.1.16)	556.433	690.845	422.022	-0.708716	0.256191	-2.76636	0.00566862	0.02628
protein from nitrogen regulatory protein P-II (GLNB) family, ortholog YAAQ B. subtilis	556.268	710.263	402.273	-0.818742	0.228342	-3.58559	0.000336315	0.00253259
Guanine deaminase (EC 3.5.4.3)	554.996	620.005	489.987	-0.338832	0.229788	-1.47454	0.140336	0.289868
Alpha-arabinosides ABC transport system, substrate-binding protein	554.673	667.668	441.678	-0.595665	0.305372	-1.95062	0.0511019	0.137471
FIG000557: hypothetical protein co-occurring with RecR	554.206	407.658	700.754	0.779577	0.236502	3.29628	0.000979742	0.00617283
Altronate oxidoreductase (EC 1.1.1.58)	551.07	526.972	575.167	0.127364	0.276607	0.460453	0.645191	0.789224
Heterodisulfide reductase, cytochrome reductase subunit	549.888	479.193	620.582	0.370491	0.286424	1.29351	0.195836	0.365692
RND efflux system, outer membrane lipoprotein CmeC	549.373	447.827	650.918	0.540042	0.284776	1.89637	0.057911	0.151019
Nicotinate-nucleotide--dimethylbenzimidazole phosphoribosyltransferase (EC 2.4.2.21)	546.929	511.516	582.342	0.186851	0.207087	0.902283	0.366906	0.556277
Permease of the drug/metabolite transporter (DMT) superfamily	546.918	517.692	576.143	0.158048	0.205534	0.768961	0.441916	0.622673
Alkyl hydroperoxide reductase protein F (EC 1.6.4.-)	546.595	593.941	499.25	-0.248176	0.358732	-0.691814	0.489054	0.667471
Flagellar biosynthesis protein FliR	546.379	436.06	656.698	0.586067	0.235213	2.49164	0.0127154	0.0489679
Putative GTP-binding protien TM0445	545.348	454.499	636.196	0.483403	0.211499	2.2856	0.0222777	0.0749741
Ribosomal-protein-S5p-alanine acetyltransferase	544.898	603.337	486.459	-0.30571	0.177714	-1.72024	0.0853894	0.20009
Phosphatidylserine decarboxylase (EC 4.1.1.65)	543.337	592.736	493.938	-0.261659	0.232487	-1.12548	0.260385	0.444186
NAD-dependent formate dehydrogenase gamma subunit	542.161	766.168	318.153	-1.26877	0.250791	-5.05909	4.21271e-07	7.33011e-06
tRNA:m(5)U-54 MTase gid	540.641	589.779	491.503	-0.26137	0.21939	-1.19135	0.233517	0.411573
Sensor histidine kinase VanS (EC 2.7.3.-)	537.845	460.999	614.69	0.418183	0.207466	2.01567	0.0438344	0.122766
Carboxyl-terminal protease (EC 3.4.21.102)	535.375	530.749	540	0.0232942	0.149686	0.15562	0.876332	0.931943
Flagellar biosynthesis protein FliQ	535.368	436.457	634.278	0.534358	0.201362	2.65372	0.00796094	0.0340149
Acyl-phosphate:glycerol-3-phosphate O-acyltransferase PlsY	535.226	429.205	641.248	0.575573	0.191213	3.01011	0.00261152	0.0139954
Acetyl-coenzyme A carboxyl transferase alpha chain (EC 6.4.1.2)	534.544	311.868	757.219	1.28347	0.253938	5.05427	4.32035e-07	7.48556e-06
Phosphatidate cytidylyltransferase (EC 2.7.7.41)	534.223	437.247	631.2	0.530603	0.160121	3.31376	0.000920489	0.00584453
Trehalose-6-phosphate hydrolase (EC 3.2.1.93)	533.576	697.206	369.946	-0.915071	0.247105	-3.70317	0.000212925	0.0017413
MSM (multiple sugar metabolism) operon regulatory protein	532.183	562.643	501.723	-0.168974	0.215182	-0.785258	0.432302	0.614933
Thymidylate kinase (EC 2.7.4.9)	531.093	609.356	452.83	-0.430027	0.188617	-2.2799	0.0226139	0.0755459
Undecaprenyl-phosphate N-acetylglucosaminyl 1-phosphate transferase (EC 2.7.8.-)	529.8	769.816	289.783	-1.40972	0.210402	-6.70013	2.08236e-11	7.46909e-10
2-keto-3-deoxy-D-arabino-heptulosonate-7-phosphate synthase I beta (EC 2.5.1.54)	529.787	679.109	380.464	-0.83477	0.257171	-3.24597	0.00117051	0.00714358
COG0613, Predicted metal-dependent phosphoesterases (PHP family)	525.088	591.032	459.144	-0.363999	0.211659	-1.71975	0.0854785	0.200117
heterodisulfide reductase, iron-sulfur binding subunit, putative	524.728	510.931	538.526	0.0715582	0.239615	0.298638	0.765216	0.8615
Alkaline phosphatase (EC 3.1.3.1)	524.297	423.491	625.104	0.562538	0.225588	2.49365	0.0126437	0.0487739
GDP-L-fucose synthetase (EC 1.1.1.271)	524.244	448.599	599.889	0.416263	0.174166	2.39003	0.0168468	0.0609615
Thiamin biosynthesis protein ThiC	523.566	430.94	616.193	0.512895	0.197631	2.59521	0.00945328	0.0386544
Cyclomaltodextrin glucanotransferase (EC 2.4.1.19)	523.5	548.75	498.25	-0.140373	0.211586	-0.663434	0.507053	0.681795
Outer membrane lipoprotein omp16 precursor	521.543	628.364	414.723	-0.597253	0.294967	-2.02481	0.0428864	0.120607
FIGfam135315: Iojap-related protein	521.033	449.997	592.069	0.394994	0.190303	2.07561	0.0379304	0.110076
Riboflavin synthase alpha chain (EC 2.5.1.9)	520.384	468.361	572.406	0.292889	0.232261	1.26103	0.207296	0.379255
Cobalt-precorrin-6 synthase, anaerobic	520.067	500.522	539.611	0.109888	0.198481	0.553644	0.579823	0.74038
Lysine decarboxylase (EC 4.1.1.18)	519.965	499.886	540.045	0.110494	0.166314	0.664371	0.506453	0.681696
Alpha-N-acetylglucosaminidase (EC 3.2.1.50)	518.139	370.586	665.692	0.846948	0.30121	2.81182	0.00492626	0.0234773
phosphotransbutyrylase (EC 2.3.1.19)	517.205	614.469	419.941	-0.548803	0.253722	-2.16301	0.0305403	0.0938847
8-amino-7-oxononanoate synthase (EC 2.3.1.47)	516.388	415.527	617.248	0.574344	0.188977	3.03922	0.00237188	0.0129315
Cobalamin biosynthesis protein CbiG	515.89	450.11	581.67	0.373718	0.253464	1.47444	0.140362	0.289868
PTS system, glucose-specific IIC component (EC 2.7.1.69)	515.52	443.648	587.391	0.402557	0.321298	1.25291	0.210239	0.382755
Ribosomal large subunit pseudouridine synthase C (EC 4.2.1.70)	513.111	532.403	493.819	-0.104791	0.168263	-0.622785	0.533426	0.701344
Radical SAM domain heme biosynthesis protein	511.33	350.091	672.569	0.937582	0.320056	2.92943	0.00339584	0.017357
Peroxide stress regulator PerR, FUR family	511.263	688.764	333.762	-1.04258	0.25828	-4.03662	5.42262e-05	0.000555716
Glycerol-3-phosphate ABC transporter, periplasmic glycerol-3-phosphate-binding protein (TC 3.A.1.1.3)	509.432	399.174	619.69	0.631426	0.245847	2.56837	0.0102178	0.0408812
Na(+)-translocating NADH-quinone reductase subunit F (EC 1.6.5.-)	508.829	208.861	808.797	1.94603	0.236567	8.2261	1.93408e-16	1.29647e-14
Proline/sodium symporter PutP (TC 2.A.21.2.1)	506.501	680.197	332.805	-1.03178	0.341758	-3.01903	0.00253582	0.0136434
COG2740: Predicted nucleic-acid-binding protein implicated in transcription termination	505.941	409.652	602.231	0.555274	0.301893	1.8393	0.0658706	0.166571
Thymidine kinase (EC 2.7.1.21)	504.952	789.105	220.798	-1.83937	0.390797	-4.70671	2.51749e-06	3.74328e-05
Formate efflux transporter (TC 2.A.44 family)	504.706	347.948	661.463	0.921748	0.28572	3.22606	0.00125509	0.00761433
Serine protease (EC 3.4.21.-)	503.881	654.835	352.928	-0.892818	0.250698	-3.56133	0.000368978	0.00274818
ABC transporter multidrug efflux pump, fused ATP-binding domains	503.851	470.524	537.177	0.193311	0.274674	0.703782	0.481569	0.660119
Two-component response regulator SA14-24	503.725	466.095	541.354	0.21664	0.2505	0.864831	0.387131	0.573285
TolA protein	503.333	372.567	634.098	0.767746	0.260033	2.9525	0.00315216	0.0163985
Glutaminase (EC 3.5.1.2)	502.967	571.281	434.653	-0.39345	0.285627	-1.3775	0.168359	0.328288
Mutator mutT protein (7,8-dihydro-8-oxoguanine-triphosphatase) (EC 3.6.1.-)	499.561	366.688	632.434	0.786506	0.205622	3.825	0.000130771	0.00118563
Lipoprotein releasing system ATP-binding protein LolD	498.033	517.749	478.318	-0.112981	0.2635	-0.42877	0.668091	0.804424
Dihydropteroate synthase (EC 2.5.1.15)	497.67	429.056	566.285	0.404846	0.171804	2.35645	0.0184508	0.0656045
Phosphoribosylglycinamide formyltransferase 2 (EC 2.1.2.-)	496.909	458.295	535.523	0.224759	0.277906	0.808759	0.418654	0.603198
Cob(I)alamin adenosyltransferase PduO (EC 2.5.1.17)	495.953	529.89	462.017	-0.195431	0.235115	-0.831212	0.405854	0.591635
ATP phosphoribosyltransferase catalytic subunit (EC 2.4.2.17)	495.539	480.526	510.552	0.088005	0.246611	0.356857	0.721199	0.835365
Putative permease often clustered with de novo purine synthesis	495.35	462.442	528.258	0.18794	0.19418	0.967864	0.333112	0.522677
DNA recombination and repair protein RecO	494.092	569.341	418.844	-0.444247	0.235805	-1.88395	0.0595712	0.154266
Transcriptional regulator of rhamnose utilization, AraC family	493.837	435.151	552.523	0.342557	0.258984	1.3227	0.185936	0.353954
Response regulator of zinc sigma-54-dependent two-component system	493.767	354.502	633.032	0.839169	0.242547	3.45981	0.000540548	0.00376542
Aconitate hydratase (EC 4.2.1.3)	493.337	380.557	606.116	0.672035	0.231587	2.90187	0.00370942	0.0186566
Thiamin-regulated outer membrane receptor Omr1	493.195	649.65	336.74	-0.945861	0.23568	-4.01333	5.98675e-05	0.000605754
Holliday junction DNA helicase RuvA	491.911	410.107	573.715	0.485174	0.16012	3.03007	0.00244498	0.0132242
Shikimate 5-dehydrogenase I alpha (EC 1.1.1.25)	491.656	538.303	445.009	-0.270598	0.175028	-1.54602	0.122099	0.261531
Two-component response regulator yesN, associated with MetSO reductase	490.187	417.248	563.126	0.431219	0.244167	1.76608	0.0773823	0.186127
Putative sugar ABC transport system, periplasmic binding protein YtfQ precursor	489.772	550.487	429.056	-0.354251	0.24477	-1.44728	0.147819	0.299674
3-dehydroquinate dehydratase I (EC 4.2.1.10)	489.568	477.323	501.813	0.0754862	0.228054	0.331002	0.740643	0.846893
Benzoyl-CoA reductase subunit BadD (EC 1.3.99.15)	489.502	596.418	382.586	-0.643289	0.235708	-2.72918	0.00634924	0.028436
Novel D-mannonate dehydrogenase (EC 1.1.1.57)	489.002	854.185	123.819	-2.78625	0.281333	-9.90374	4.00979e-23	4.43151e-21
4-deoxy-L-threo-5-hexosulose-uronate ketol-isomerase (EC 5.3.1.17)	487.8	427.163	548.437	0.35545	0.168495	2.10956	0.034896	0.103925
Cellobiose phosphorylase (EC 2.4.1.-)	487.528	481.166	493.891	0.0432485	0.203886	0.212121	0.832013	0.905054
Predicted rhamnose oligosaccharide ABC transport system, permease component 2	487.091	593.476	380.706	-0.64169	0.177427	-3.61664	0.000298447	0.0022853
GlcNAc phosphomutase (EC 5.4.2.3)	487.087	406.748	567.425	0.478857	0.248295	1.92858	0.0537834	0.143287
Putative sugar ABC transport system, ATP-binding protein YtfR (EC 3.6.3.17)	485.721	570.635	400.806	-0.507783	0.240518	-2.1112	0.0347548	0.103606
NADH-ubiquinone oxidoreductase chain N (EC 1.6.5.3)	485.334	486.244	484.425	-0.00651631	0.293197	-0.022225	0.982268	0.989552
Zn-dependent hydrolase (beta-lactamase superfamily)	482.461	536.641	428.281	-0.324636	0.195832	-1.65773	0.0973726	0.220219
Cobalt-precorrin-3b C17-methyltransferase	482.222	407.175	557.268	0.454129	0.186867	2.43023	0.0150892	0.0559889
Predicted cobalt transporter in Bacteroides_Porphyromonas	478.91	308.132	649.688	1.07241	0.169434	6.32934	2.46214e-10	7.4027e-09
Biosynthetic arginine decarboxylase (EC 4.1.1.19)	477.917	344.472	611.362	0.82676	0.23412	3.53135	0.00041345	0.00303519
Predicted transcriptional regulator of N-Acetylglucosamine utilization, GntR family	477.86	639.296	316.424	-1.01564	0.277704	-3.65726	0.000254922	0.00198926
Nitrite reductase probable [NAD(P)H] subunit (EC 1.7.1.4)	477.356	557.683	397.03	-0.492698	0.255963	-1.92488	0.0542443	0.14431
Beta-lactamase repressor BlaI	477.219	328.367	626.072	0.938303	0.217303	4.31795	1.57482e-05	0.000194052
Agmatine deiminase (EC 3.5.3.12)	476.795	396.291	557.3	0.492094	0.19181	2.56552	0.010302	0.0410975
Putative membrane protein YeiH	476.409	332.926	619.892	0.897596	0.426437	2.10487	0.0353024	0.104678
Xanthine phosphoribosyltransferase (EC 2.4.2.22)	476.208	528.767	423.649	-0.313125	0.202231	-1.54836	0.121537	0.260736
5-formyltetrahydrofolate cyclo-ligase (EC 6.3.3.2)	475.756	432.836	518.676	0.260874	0.185292	1.4079	0.15916	0.316231
Glucosamine-1-phosphate N-acetyltransferase (EC 2.3.1.157)	475.48	441.509	509.451	0.207049	0.214617	0.964735	0.334678	0.523837
Superoxide reductase (EC 1.15.1.2)	475.161	633.116	317.206	-0.998349	0.352257	-2.83415	0.00459477	0.0222343
D-lactate dehydrogenase (EC 1.1.1.28)	475.109	518.039	432.18	-0.261847	0.20514	-1.27643	0.201802	0.37211
Glycerate kinase (EC 2.7.1.31)	474.471	494.278	454.665	-0.121	0.182624	-0.662566	0.507608	0.682167
PTS system, beta-glucoside-specific IIA component (EC 2.7.1.69)	472.762	738.304	207.22	-1.83381	0.263634	-6.95589	3.50337e-12	1.36431e-10
Stage V sporulation protein B	472.648	428.271	517.025	0.269823	0.196579	1.37259	0.169879	0.330464
Tricarboxylate transport membrane protein TctA	471.646	510.498	432.794	-0.237203	0.29945	-0.792126	0.428287	0.611675
Vancomycin response regulator VanR	469.027	406.685	531.368	0.384758	0.241252	1.59484	0.110749	0.243504
Amino-terminal intein-mediated trans-splice	469.006	496.982	441.031	-0.170341	0.334609	-0.509073	0.610701	0.762956
Biotin carboxyl carrier protein of oxaloacetate decarboxylase	465.461	295.339	635.583	1.1022	0.260515	4.23084	2.32819e-05	0.00027327
Bacillosamine/Legionaminic acid biosynthesis aminotransferase PglE	464.065	453.261	474.87	0.0698173	0.283465	0.246299	0.805451	0.888211
Spore cortex-lytic enzyme, N-acetylglucosaminidase SleL (EC 3.2.1.-)	463.468	339.764	587.172	0.782803	0.341295	2.29363	0.021812	0.0737712
Polygalacturonase (EC 3.2.1.15)	463.373	408.893	517.853	0.33908	0.238046	1.42443	0.154322	0.309326
Lipid carrier : UDP-N-acetylgalactosaminyltransferase (EC 2.4.1.-)	462.786	453.95	471.622	0.0586789	0.237693	0.246869	0.80501	0.888211
Ferric iron ABC transporter, iron-binding protein	462.424	479.247	445.602	-0.103175	0.28379	-0.36356	0.716187	0.831908
Membrane-bound lytic murein transglycosylase D precursor (EC 3.2.1.-)	462.263	427.34	497.185	0.217188	0.216775	1.0019	0.31639	0.505561
Acylamino-acid-releasing enzyme (EC 3.4.19.1)	462.1	584.132	340.067	-0.781285	0.301732	-2.58934	0.00961604	0.0390443
L-beta-lysine 5,6-aminomutase alpha subunit (EC 5.4.3.3)	461.891	547.12	376.662	-0.53589	0.250702	-2.13756	0.0325526	0.0985982
NADH-ubiquinone oxidoreductase chain H (EC 1.6.5.3)	460.719	425.429	496.009	0.220678	0.228801	0.964495	0.334798	0.523837
L-fuculokinase (EC 2.7.1.51)	459.389	365.035	553.743	0.59876	0.281045	2.13048	0.0331322	0.0999836
Alpha-1,3-N-acetylgalactosamine transferase PglA (EC 2.4.1.-)	458.76	493.687	423.833	-0.218414	0.309499	-0.7057	0.480375	0.658703
Alpha-L-Rha alpha-1,3-L-rhamnosyltransferase (EC 2.4.1.-)	458.194	342.659	573.729	0.740105	0.256899	2.88092	0.00396513	0.0196289
Methionine ABC transporter permease protein	456.445	776.238	136.653	-2.50456	0.752696	-3.32745	NA	NA
Uronate isomerase (EC 5.3.1.12)	454.51	386.248	522.772	0.434831	0.390602	1.11323	0.265608	0.450652
rhamnogalacturonan acetylesterase	452.977	408.077	497.877	0.289459	0.251091	1.1528	0.248991	0.429554
Ribonuclease HI (EC 3.1.26.4)	452.102	373.583	530.621	0.506449	0.185385	2.73188	0.00629737	0.0282966
Stage V sporulation protein T, AbrB family transcriptional regulator (SpoVT)	451.994	319.414	584.575	0.870792	0.35123	2.47926	0.0131654	0.0503495
Inositol transport system ATP-binding protein	450.605	483.29	417.921	-0.208329	0.192171	-1.08408	0.27833	0.466722
Aminopeptidase S (Leu, Val, Phe, Tyr preference) (EC 3.4.11.24)	450.551	568.215	332.886	-0.768015	0.215927	-3.55682	0.000375369	0.0027907
Competence/damage-inducible protein CinA	449.969	422.082	477.857	0.175414	0.254666	0.6888	0.490949	0.669063
Putative coproporphyrinogen III oxidase of BS HemN-type, oxygen-independent (EC 1.3.99.22), in heat shock gene cluster	449.692	498.94	400.445	-0.315169	0.199004	-1.58373	0.113255	0.247514
RNA polymerase sigma factor SigV	449.682	489.913	409.451	-0.258239	0.328902	-0.785155	0.432363	0.614933
Flagellar hook-basal body complex protein FliE	449.517	408.06	490.974	0.262149	0.230165	1.13896	0.254719	0.436889
Prolyl endopeptidase (EC 3.4.21.26)	449.223	604.246	294.199	-1.0371	0.384531	-2.69704	0.00699586	0.0308255
COG1649 predicted glycoside hydrolase	448.275	388.586	507.965	0.387868	0.214452	1.80865	0.0705057	0.174093
Methionine transporter MetT	447.38	325.479	569.281	0.814641	0.247887	3.28634	0.00101499	0.00635573
Enoyl-CoA hydratase (EC 4.2.1.17)	447.175	445.124	449.225	0.0115659	0.291688	0.0396519	0.968371	0.981817
CoB--CoM heterodisulfide reductase subunit B (EC 1.8.98.1)	445.713	453.567	437.859	-0.0510138	0.277938	-0.183544	0.854371	0.919294
Spermidine Putrescine ABC transporter permease component PotB (TC 3.A.1.11.1)	445.617	417.683	473.552	0.183366	0.21048	0.871181	0.383656	0.571292
YafQ toxin protein	445.299	387.069	503.528	0.378067	0.222984	1.69549	0.0899826	0.20694
L-lactate dehydrogenase (EC 1.1.2.3)	444.841	605.698	283.985	-1.09027	0.228248	-4.77668	1.78215e-06	2.72929e-05
Na(+)-translocating NADH-quinone reductase subunit A (EC 1.6.5.-)	444.168	227.426	660.91	1.53497	0.240834	6.37355	1.84706e-10	5.63628e-09
ATPase YjeE, predicted to have essential role in cell wall biosynthesis	443.945	409.025	478.865	0.227594	0.175392	1.29763	0.194415	0.363889
Phosphoenolpyruvate-dihydroxyacetone phosphotransferase (EC 2.7.1.121), ADP-binding subunit DhaL	441.849	278.395	605.302	1.11303	0.299889	3.71146	0.000206064	0.00169379
Competence protein F homolog, phosphoribosyltransferase domain	441.246	282.708	599.785	1.08213	0.296761	3.64648	0.000265856	0.00207064
Rhamnulokinase (EC 2.7.1.5)	440.498	550.553	330.443	-0.735096	0.162736	-4.5171	6.26918e-06	8.48831e-05
COG1180: Radical SAM, Pyruvate-formate lyase-activating enzyme like	438.61	767.203	110.016	-2.80344	0.333407	-8.40847	4.15395e-17	2.92854e-15
ADP-heptose synthase (EC 2.7.-.-)	437.915	303.806	572.024	0.908748	0.208731	4.35367	1.33877e-05	0.000170007
Sulfate permease	437.792	338.163	537.422	0.669759	0.268537	2.4941	0.0126277	0.0487578
Lipid A export ATP-binding/permease protein MsbA (EC 3.6.3.25)	437.68	399.516	475.845	0.254603	0.198888	1.28013	0.200498	0.3708
Coenzyme F420-reducing hydrogenase, beta subunit	437.198	454.218	420.178	-0.111951	0.254633	-0.439657	0.660186	0.79876
Biotin synthase (EC 2.8.1.6)	436.189	473.206	399.172	-0.245742	0.187579	-1.31007	0.190172	0.358677
Uroporphyrinogen-III methyltransferase (EC 2.1.1.107)	434.807	421.739	447.875	0.0890431	0.175289	0.50798	0.611468	0.76349
tRNA-specific adenosine-34 deaminase (EC 3.5.4.-)	434.238	407.428	461.048	0.181384	0.149499	1.21328	0.225024	0.401647
Spermidine Putrescine ABC transporter permease component potC (TC_3.A.1.11.1)	433.868	369.874	497.861	0.430372	0.189332	2.27311	0.0230196	0.0766508
RNA polymerase sporulation specific sigma factor SigG	429.966	448.158	411.775	-0.121535	0.306156	-0.39697	0.69139	0.816391
Pantoate--beta-alanine ligase (EC 6.3.2.1)	429.857	284.261	575.454	1.01206	0.260019	3.89226	9.93154e-05	0.000940048
Uracil permease	429.781	450.774	408.787	-0.138349	0.241948	-0.571813	0.567449	0.730113
Autolysis response regulater LytR	428.614	392.445	464.784	0.245778	0.235226	1.04486	0.296089	0.484477
Peptidyl-tRNA hydrolase (EC 3.1.1.29)	428.396	321.694	535.098	0.73579	0.216395	3.40021	0.00067334	0.00456598
Alpha-arabinosides ABC transport system, permease protein 2	428.195	625.971	230.418	-1.43982	0.347704	-4.14093	3.45907e-05	0.00038331
3-methyl-2-oxobutanoate hydroxymethyltransferase (EC 2.1.2.11)	426.527	266.995	586.059	1.13371	0.358479	3.16255	0.00156392	0.00913551
Rossmann fold nucleotide-binding protein Smf possibly involved in DNA uptake	426.44	407.989	444.892	0.127804	0.188937	0.676438	0.498762	0.674745
low-specificity D-threonine aldolase	425.919	330.282	521.556	0.657511	0.335067	1.96233	0.049724	0.134703
Pyruvate:ferredoxin oxidoreductase, alpha subunit (EC 1.2.7.1)	424.362	389.443	459.282	0.243166	0.184116	1.32072	0.186594	0.354877
Cytochrome c oxidase polypeptide I (EC 1.9.3.1)	423.107	272.82	573.394	1.07009	1.19442	0.895909	0.370302	0.559562
Inosine-uridine preferring nucleoside hydrolase (EC 3.2.2.1)	418.448	481.372	355.524	-0.432151	0.236313	-1.82872	0.0674409	0.169285
Putative preQ0 transporter	416.626	480.058	353.195	-0.442006	0.507062	-0.871702	0.383371	0.571284
Lipoprotein signal peptidase (EC 3.4.23.36)	416.252	313.655	518.848	0.720494	0.221772	3.2488	0.00115893	0.00709414
UPF0246 protein YaaA	414.229	418.532	409.926	-0.029099	0.171093	-0.170077	0.864949	0.925858
16S rRNA processing protein RimM	414.148	289.061	539.235	0.900978	0.335449	2.68589	0.00723376	0.0314669
Two-component sensor histidine kinase PleC	413.226	419.197	407.255	-0.0427459	0.157544	-0.271327	0.78614	0.87447
L-lactate permease	412.835	621.955	203.715	-1.61229	0.279454	-5.76945	7.95295e-09	1.92424e-07
3-ketoacyl-CoA thiolase (EC 2.3.1.16)	410.234	743.604	76.8637	-3.27155	0.261451	-12.513	6.33552e-36	1.36347e-33
Arginine pathway regulatory protein ArgR, repressor of arg regulon	407.289	370.438	444.14	0.260299	0.17821	1.46064	0.144115	0.294435
Cytochrome d ubiquinol oxidase subunit II (EC 1.10.3.-)	406.394	492.481	320.308	-0.61738	0.223209	-2.76593	0.00567605	0.0262847
2',3'-cyclic-nucleotide 2'-phosphodiesterase (EC 3.1.4.16)	405.707	355.999	455.414	0.355984	0.277306	1.28372	0.199239	0.369034
Arsenate reductase (EC 1.20.4.1)	405.677	456.684	354.669	-0.366236	0.305197	-1.2	0.23014	0.407349
Putative deoxyribose-specific ABC transporter, ATP-binding protein	405.406	372.089	438.722	0.239011	0.255263	0.936333	0.349102	0.537454
Regulation of D-alanyl-lipoteichoic acid biosynthesis, DltR	404.5	371.793	437.208	0.232548	0.311151	0.747379	0.454835	0.633022
Thiamin pyrophosphokinase (EC 2.7.6.2)	404.366	363.118	445.614	0.294573	0.211173	1.39493	0.163036	0.322055
His repressor	402.407	406.515	398.298	-0.0261172	0.171114	-0.15263	0.87869	0.932995
CDP-glycerol:poly(glycerophosphate) glycerophosphotransferase (EC 2.7.8.12)	402.144	499.809	304.479	-0.713938	0.323926	-2.20402	0.0275229	0.0870926
Regulatory protein SoxS	401.339	35.1856	767.493	4.46804	0.847796	5.27019	1.36283e-07	2.71835e-06
Potassium uptake protein, integral membrane component, KtrA	401.137	407.158	395.116	-0.0401334	0.185581	-0.216258	0.828786	0.902746
Heptaprenyl diphosphate synthase component I (EC 2.5.1.30)	400.999	434.596	367.403	-0.243471	0.241548	-1.00796	0.313474	0.503059
Shikimate/quinate 5-dehydrogenase I beta (EC 1.1.1.282)	400.554	431.12	369.988	-0.219483	0.258367	-0.849501	0.395602	0.581459
Dipeptide transport ATP-binding protein DppF (TC 3.A.1.5.2)	400.204	443.468	356.939	-0.308676	0.204551	-1.50904	0.131288	0.276598
D-glycero-D-manno-heptose 1-phosphate guanosyltransferase	400.127	348.162	452.091	0.376841	0.184476	2.04276	0.0410759	0.116557
Monofunctional biosynthetic peptidoglycan transglycosylase (EC 2.4.2.-)	399.77	341.534	458.006	0.42494	0.192353	2.20917	0.0271628	0.086525
Peptide methionine sulfoxide reductase MsrB (EC 1.8.4.12)	398.296	633.991	162.602	-1.96265	0.43462	-4.51578	6.30831e-06	8.51309e-05
COG2078: Uncharacterized ACR	398.024	612.711	183.337	-1.74336	0.324204	-5.37734	7.55949e-08	1.54554e-06
Aspartate carbamoyltransferase regulatory chain (PyrI)	397.935	325.369	470.501	0.527712	0.170299	3.09874	0.00194347	0.0109763
putative ATP-dependent DNA helicase YjcD	397.562	295.348	499.775	0.756579	0.276211	2.73913	0.00616015	0.0278946
Aminopeptidase Y (Arg, Lys, Leu preference) (EC 3.4.11.15)	396.841	449.424	344.257	-0.387693	0.240663	-1.61094	0.107193	0.237106
L-arabinose transport ATP-binding protein AraG (TC 3.A.1.2.2)	396.371	510.468	282.275	-0.851837	0.231202	-3.68439	0.000229248	0.00183443
Pyruvate:ferredoxin oxidoreductase, beta subunit (EC 1.2.7.1)	395.522	347.51	443.533	0.354264	0.2615	1.35474	0.175501	0.339003
diguanylate cyclase (GGDEF domain) with PAS/PAC sensor	394.56	403.772	385.349	-0.0660374	0.175963	-0.375291	0.707444	0.826183
NADH-ubiquinone oxidoreductase chain B (EC 1.6.5.3)	394.142	362.275	426.01	0.234703	0.226767	1.035	0.300671	0.489039
Phage tail length tape-measure protein	394.08	625.874	162.285	-1.95299	0.232242	-8.4093	4.12482e-17	2.92854e-15
Gamma-glutamyltranspeptidase (EC 2.3.2.2)	392.68	398.989	386.37	-0.0495267	0.322005	-0.153807	0.877762	0.932707
Metal-dependent hydrolases of the beta-lactamase superfamily II	392.553	213.031	572.075	1.42234	0.337599	4.21311	2.5188e-05	0.000290942
Two-component sensor kinase YesM (EC 2.7.3.-)	392.389	328.358	456.42	0.472507	0.215512	2.19249	0.0283442	0.0890848
Glycolate dehydrogenase (EC 1.1.99.14), subunit GlcD	391.844	466.346	317.343	-0.55193	0.300892	-1.83431	0.0666082	0.16771
Low molecular weight protein tyrosine phosphatase (EC 3.1.3.48)	387.281	340.354	434.208	0.3487	0.161426	2.16013	0.0307629	0.0942447
Glycerol uptake operon antiterminator regulatory protein	387.055	286.629	487.481	0.761877	0.282831	2.69376	0.00706519	0.0310169
Membrane fusion protein of RND family multidrug efflux pump	386.596	227.052	546.14	1.26099	0.371635	3.39309	0.000691078	0.00465539
High-affinity branched-chain amino acid transport system permease protein LivH (TC 3.A.1.4.1)	382.492	444.429	320.554	-0.468724	0.318998	-1.46936	0.141735	0.291173
3,5-diaminobexanoate dehydrogenase (EC 1.4.1.11)	381.845	434.79	328.9	-0.401624	0.212257	-1.89216	0.05847	0.151992
Xylanase	379.678	348.52	410.836	0.23386	0.169237	1.38185	0.167018	0.326607
NADH-ubiquinone oxidoreductase chain I (EC 1.6.5.3)	378.474	329.727	427.221	0.376215	0.185442	2.02875	0.0424838	0.119804
Ribosylnicotinamide kinase (EC 2.7.1.22)	378.447	399.209	357.686	-0.154807	0.299329	-0.51718	0.605031	0.757957
Xyloside transporter XynT	376.328	262.797	489.86	0.896281	0.234965	3.81454	0.000136439	0.00122346
Peptidase, M23/M37 family	375.58	308.535	442.624	0.518026	0.373316	1.38764	0.165248	0.324232
transcriptional regulator, Crp/Fnr family	374.229	394.642	353.816	-0.151647	0.166799	-0.909163	0.363264	0.553423
Pyridoxine 5'-phosphate synthase (EC 2.6.99.2)	373.028	306.052	440.005	0.525938	0.332003	1.58414	0.113163	0.247445
Two-component sensor histidine kinase, malate (EC 2.7.3.-)	372.973	320.126	425.821	0.412325	0.250061	1.6489	0.099169	0.223143
L-rhamnose isomerase (EC 5.3.1.14)	372.703	413.688	331.719	-0.316684	0.186576	-1.69735	0.0896307	0.206363
PTS system, fructose-specific IIC component (EC 2.7.1.69)	370.878	411.479	330.277	-0.320288	0.296574	-1.07996	0.28016	0.468237
FKBP-type peptidyl-prolyl cis-trans isomerase SlyD (EC 5.2.1.8)	370.134	372.737	367.53	-0.0166101	0.246785	-0.0673059	0.946338	0.970792
RNA pseudouridylate synthase, group 1	369.11	228.085	510.135	1.1598	0.269723	4.29997	1.7082e-05	0.000207882
Inosose dehydratase (EC 4.2.1.44)	369.065	397.632	340.497	-0.223571	0.225489	-0.991494	0.321445	0.510838
Ethanolamine utilization protein similar to PduU	368.527	342.584	394.47	0.196654	0.324047	0.606866	0.54394	0.711051
Porphobilinogen deaminase (EC 2.5.1.61)	368.147	443.505	292.788	-0.594713	0.203216	-2.92651	0.00342794	0.0174773
Phosphomethylpyrimidine kinase (EC 2.7.4.7)	366.296	416.382	316.209	-0.394008	0.220295	-1.78855	0.0736875	0.179778
Homoserine kinase (EC 2.7.1.39)	362.884	480.187	245.581	-0.96951	0.214393	-4.52212	6.1222e-06	8.34455e-05
Ammonium transporter	362.323	366.783	357.863	-0.0328206	0.20753	-0.158149	0.874339	0.930308
Acetyl-coenzyme A synthetase (EC 6.2.1.1)	361.056	309.127	412.985	0.415445	0.203595	2.04055	0.0412959	0.117019
Similar to Hydroxyacylglutathione hydrolase, but in an organism lacking glutathione biosynthesis	360.471	236.711	484.232	1.02622	0.235403	4.35941	1.30411e-05	0.000166641
Bis(5'-nucleosyl)-tetraphosphatase (asymmetrical) (EC 3.6.1.17)	358.652	394.173	323.131	-0.286784	0.244063	-1.17504	0.239978	0.418988
Manganese-dependent protein-tyrosine phosphatase (EC 3.1.3.48)	358.644	506.814	210.473	-1.26415	0.292069	-4.32827	1.50285e-05	0.000188067
N-carbamoylputrescine amidase (3.5.1.53)	358.465	335.423	381.507	0.186532	0.206614	0.902803	0.36663	0.556277
Prephenate and/or arogenate dehydrogenase (unknown specificity) (EC 1.3.1.12)(EC 1.3.1.43)	358.408	452.5	264.316	-0.775716	0.294195	-2.63674	0.00837079	0.0352868
Small protein similar to cysteinyl-tRNA synthetase	358.27	332.063	384.477	0.21044	0.204002	1.03156	0.302278	0.49076
Ferric uptake regulation protein FUR	357.805	319.526	396.085	0.306195	0.218916	1.39868	0.161908	0.320293
Glutamate transport ATP-binding protein	353.695	318.798	388.591	0.290254	0.288386	1.00648	0.314185	0.503805
Aldehyde dehydrogenase (EC 1.2.1.3)	353.285	416.089	290.481	-0.515133	0.251929	-2.04476	0.040879	0.11616
2,3,4,5-tetrahydropyridine-2,6-dicarboxylate N-acetyltransferase (EC 2.3.1.89)	353.015	426.152	279.879	-0.601473	0.306299	-1.96368	0.0495675	0.134614
selenocysteine-containing	352.619	380.818	324.42	-0.235213	0.228167	-1.03088	0.302596	0.490804
Ribose operon repressor	352.198	365.975	338.42	-0.114728	0.18024	-0.636527	0.524433	0.69492
Alpha-N-arabinofuranosidase 2 (EC 3.2.1.55)	351.93	355.388	348.473	-0.0252008	0.221824	-0.113607	0.909549	0.951702
Pyridoxal kinase (EC 2.7.1.35)	351.878	341.594	362.162	0.0866302	0.177842	0.48712	0.626173	0.776356
Malate Na(+) symporter	351.033	347.252	354.813	0.0317828	0.209418	0.151767	0.87937	0.933006
Propanediol dehydratase reactivation factor large subunit	350.116	259.165	441.066	0.770341	0.307775	2.50294	0.0123167	0.0477829
Glycerophosphoryl diester phosphodiesterase (EC 3.1.4.46)	349.329	378.343	320.316	-0.242437	0.185277	-1.30851	0.1907	0.359011
Glycerol-3-phosphate cytidylyltransferase (EC 2.7.7.39)	348.374	328.741	368.007	0.165432	0.263202	0.628535	0.529653	0.698451
Excinuclease ABC subunit A paralog in greater Bacteroides group	348.013	289.615	406.411	0.488566	0.274602	1.77918	0.07521	0.18208
Acetyl-CoA:acetoacetyl-CoA transferase, beta subunit (EC 2.8.3.8)	347.984	647.541	48.4268	-3.75394	0.344457	-10.8981	1.17657e-27	1.78186e-25
Substrate-specific component RibU of riboflavin ECF transporter	346.579	439.78	253.378	-0.790816	0.383725	-2.06089	0.0393133	0.113182
Phosphoenolpyruvate phosphomutase (EC 5.4.2.9)	344.299	303.901	384.696	0.344115	0.23726	1.45037	0.146955	0.298657
Cobalt-precorrin-2 C20-methyltransferase (EC 2.1.1.130)	343.257	329.872	356.642	0.117868	0.240687	0.489714	0.624336	0.774313
Predicted endonuclease distantly related to archaeal Holliday junction resolvase	343.176	206.134	480.217	1.21691	0.236311	5.14959	2.6105e-07	4.83001e-06
Catalyzes the cleavage of p-aminobenzoyl-glutamate to p-aminobenzoate and glutamate, subunit B	342.848	295.944	389.752	0.393833	0.322025	1.22299	0.221333	0.397641
N-acetylmannosaminyltransferase (EC 2.4.1.187)	341.981	314.448	369.513	0.233566	0.202709	1.15222	0.249231	0.42964
Aquaporin Z	341.482	229.479	453.484	0.984119	0.348118	2.82697	0.00469906	0.022641
Transcription antitermination protein UpdY	341.127	174.569	507.685	1.53756	0.310973	4.94437	7.63892e-07	1.2646e-05
Pheromone response surface protein PrgC	340.98	681.96	0	-12.3052	1.41077	-8.72236	2.72468e-18	2.20647e-16
Amino acid-binding ACT	339.895	345.454	334.336	-0.0473667	0.200241	-0.236548	0.813007	0.891256
probable beta-D-galactosidase	339.357	334.168	344.546	0.0451567	0.307808	0.146704	0.883365	0.935046
N-acetylglucosamine-1-phosphate uridyltransferase eukaryotic (EC 2.7.7.23)	339.266	399.802	278.73	-0.521705	0.18806	-2.77413	0.00553488	0.0257476
Exodeoxyribonuclease VII small subunit (EC 3.1.11.6)	336.13	384.535	287.724	-0.418052	0.235395	-1.77596	0.0757394	0.183145
Tyrosine-protein kinase transmembrane modulator EpsC	335.973	501.187	170.759	-1.54806	0.245641	-6.30214	2.93559e-10	8.69827e-09
CRISPR-associated protein Cas1	333.01	436.74	229.28	-0.930965	0.260925	-3.56794	0.000359796	0.00268959
DNA replication protein DnaC	331.385	351.737	311.033	-0.175209	0.216607	-0.808877	0.418586	0.603198
Putative DNA-binding protein in cluster with Type I restriction-modification system	331.264	276.984	385.544	0.482602	0.253992	1.90007	0.0574236	0.150215
Dihydropyrimidinase (EC 3.5.2.2)	330.652	302.033	359.271	0.24978	0.241219	1.03549	0.30044	0.488857
Microcompartment protein protein similar to PduA/PduJ	330.459	215.698	445.22	1.0495	0.365885	2.86838	0.00412579	0.0202525
Ribosomal small subunit pseudouridine synthase A (EC 4.2.1.70)	330.081	309.793	350.37	0.179926	0.184476	0.975338	0.329393	0.518499
Cell envelope-associated transcriptional attenuator LytR-CpsA-Psr, subfamily M (as in PMID19099556)	329.998	332.867	327.13	-0.0220974	0.239777	-0.092158	0.926573	0.959337
Arginine deiminase (EC 3.5.3.6)	329.104	493.051	165.157	-1.57634	0.287374	-5.48533	4.12703e-08	9.02429e-07
Cobalt-precorrin-6x reductase (EC 1.3.1.54)	326.051	302.726	349.376	0.213694	0.221095	0.966528	0.33378	0.523139
Type III restriction-modification system methylation subunit (EC 2.1.1.72)	325.613	330.134	321.093	-0.041584	0.217612	-0.191093	0.848453	0.915705
2-amino-4-hydroxy-6-hydroxymethyldihydropteridine pyrophosphokinase (EC 2.7.6.3)	323.474	270.666	376.283	0.470681	0.169205	2.78171	0.00540732	0.0252347
LSU m3Psi1915 methyltransferase RlmH	323.458	388.343	258.573	-0.578865	0.248542	-2.32905	0.0198566	0.0692229
hydrogenase, subunit gamma related protein	320.441	345.266	295.615	-0.226665	0.256341	-0.884232	0.376571	0.565064
2,4-dienoyl-CoA reductase [NADPH] (EC 1.3.1.34)	319.076	269.491	368.66	0.445105	0.310194	1.43493	0.151308	0.304328
Ethanolamine utilization protein similar to PduT	317.792	378.243	257.34	-0.555722	0.236169	-2.35307	0.0186192	0.0660312
intein-containing	317.658	278.264	357.053	0.357398	0.275341	1.29802	0.19428	0.363889
D-xylose proton-symporter XylE	317.306	390.294	244.318	-0.675305	0.419242	-1.61078	0.107228	0.237106
Proline dehydrogenase (EC 1.5.99.8) (Proline oxidase)	317.162	186.859	447.465	1.25901	0.339245	3.71122	0.000206261	0.00169379
Predicted D-lactate dehydrogenase, Fe-S protein, FAD/FMN-containing	316.784	431.982	201.586	-1.09552	0.263201	-4.16231	3.15046e-05	0.000355863
CoB--CoM heterodisulfide reductase subunit D (EC 1.8.98.1)	316.742	337.015	296.47	-0.187153	0.240876	-0.776969	0.437177	0.618767
Phosphoglycerate mutase (EC 5.4.2.1)	316.071	548.919	83.2225	-2.72232	0.365245	-7.4534	9.09647e-14	4.27534e-12
3-deoxy-D-manno-octulosonic-acid transferase (EC 2.-.-.-)	316.021	151.504	480.537	1.66851	0.275793	6.04985	1.44977e-09	3.90007e-08
Various polyols ABC transporter, periplasmic substrate-binding protein	315.764	375.141	256.387	-0.547206	0.257582	-2.1244	0.0336369	0.10111
Ferric iron ABC transporter, permease protein	315.759	372.214	259.305	-0.52145	0.239887	-2.17373	0.0297252	0.0919095
Phosphate regulon transcriptional regulatory protein PhoB	315.672	513.843	117.501	-2.12748	0.339984	-6.25757	3.91025e-10	1.11811e-08
Chitinase (EC 3.2.1.14)	315.354	362.967	267.741	-0.439009	0.231697	-1.89475	0.0581256	0.151386
6,7-dimethyl-8-ribityllumazine synthase (EC 2.5.1.9)	314.765	249.282	380.249	0.613468	0.208912	2.93649	0.00331954	0.0171326
PTS system, mannitol-specific IIB component (EC 2.7.1.69)	314.131	380.718	247.543	-0.625592	0.197244	-3.17167	0.00151564	0.00889159
Transport ATP-binding protein CydD	313.126	276.927	349.326	0.341668	0.234357	1.45789	0.14487	0.295449
GTP cyclohydrolase I (EC 3.5.4.16) type 1	311.93	260.582	363.278	0.475847	0.173858	2.73699	0.00620045	0.0280002
Anaerobic dimethyl sulfoxide reductase chain A (EC 1.8.99.-)	309.517	459.456	159.577	-1.5276	0.367766	-4.15372	3.27111e-05	0.000367461
Putative polyribitolphosphotransferase	307.806	157.958	457.655	1.52027	0.270115	5.62822	1.82075e-08	4.20624e-07
Transfer-messenger RNA (tmRNA) involved in trans-translation	307.252	264.887	349.618	0.402896	0.275973	1.45991	0.144314	0.294461
Serine--pyruvate aminotransferase (EC 2.6.1.51)	307.023	436.744	177.303	-1.30051	0.734239	-1.77123	0.0765218	0.1846
NAD-reducing hydrogenase subunit HoxE (EC 1.12.1.2)	306.862	312.765	300.958	-0.0590326	0.202035	-0.292189	0.770142	0.864034
Beta-phosphoglucomutase (EC 5.4.2.6)	306.446	352.746	260.145	-0.43367	0.247566	-1.75173	0.0798196	0.190979
Pullulanase (EC 3.2.1.41)	305.246	415.85	194.642	-1.09563	0.255528	-4.28769	1.80541e-05	0.000217127
2-hydroxy-3-oxopropionate reductase (EC 1.1.1.60)	305.233	365.804	244.663	-0.58542	0.223873	-2.61497	0.0089235	0.0371949
Geranyltranstransferase (farnesyldiphosphate synthase) (EC 2.5.1.10)	303.782	239.734	367.831	0.613697	0.235055	2.61086	0.00903142	0.0374919
Transcriptional regulator HxlR, formaldehyde assimilation	303.391	272.697	334.086	0.294851	0.234646	1.25658	0.208905	0.381346
Carbonic anhydrase (EC 4.2.1.1)	303.168	268.429	337.907	0.328118	0.193464	1.69602	0.0898823	0.206825
Thiamin-phosphate pyrophosphorylase (EC 2.5.1.3)	303.076	254.229	351.924	0.468461	0.197538	2.3715	0.0177159	0.063433
COG3178: Predicted phosphotransferase related to Ser/Thr protein kinases	302.393	340.348	264.439	-0.364346	0.315603	-1.15444	0.248318	0.428803
Sulfate adenylyltransferase subunit 2 (EC 2.7.7.4)	301.396	169.161	433.631	1.34955	0.282076	4.78435	1.71544e-06	2.63701e-05
PTS system, mannose-specific IIA component (EC 2.7.1.69)	300.74	381.194	220.287	-0.793124	0.346908	-2.28627	0.0222387	0.0749741
DNA-binding response regulator ResD	299.938	257.171	342.705	0.41174	0.272856	1.509	0.131298	0.276598
Substrate-specific component PanT of predicted pantothenate ECF transporter	299.567	263.639	335.496	0.352478	0.23042	1.52972	0.126086	0.268243
2-dehydropantoate 2-reductase (EC 1.1.1.169)	299.08	255.518	342.642	0.423726	0.230608	1.83743	0.0661458	0.16706
Thermostable carboxypeptidase 1 (EC 3.4.17.19)	299.056	491.222	106.889	-2.20023	0.312929	-7.0311	2.04917e-12	8.06153e-11
Predicted D-glucarate or D-galactorate regulator, GntR family	295.696	158.963	432.428	1.43318	0.264048	5.42772	5.70774e-08	1.20304e-06
Na(+)-translocating NADH-quinone reductase subunit B (EC 1.6.5.-)	294.577	115.721	473.434	2.02159	0.244185	8.27895	1.24263e-16	8.46854e-15
Methylenetetrahydrofolate dehydrogenase (NADP+) (EC 1.5.1.5) / Methenyltetrahydrofolate cyclohydrolase (EC 3.5.4.9)	293.727	285.563	301.891	0.0767316	0.231291	0.331754	0.740075	0.846717
Uracil-DNA glycosylase, family 4	292.863	233.749	351.978	0.592459	0.188066	3.15028	0.00163116	0.00945077
Dipeptide transport ATP-binding protein DppD (TC 3.A.1.5.2)	291.749	372.065	211.432	-0.810283	0.268913	-3.01317	0.0025853	0.0138913
Phosphoserine phosphatase (EC 3.1.3.3)	291.608	234.983	348.233	0.567512	0.223784	2.53598	0.0112134	0.0439614
Ethanolamine utilization polyhedral-body-like protein EutN	290.285	317.925	262.646	-0.283096	0.288251	-0.982117	0.326042	0.515739
Hexuronate transporter	289.675	297.268	282.082	-0.0743087	0.263012	-0.28253	0.777537	0.868973
N-acetylmuramic acid 6-phosphate etherase (EC 4.2.-.-)	289.507	305.905	273.108	-0.157273	0.256644	-0.612805	0.540006	0.707719
Ubiquinone/menaquinone biosynthesis methyltransferase UbiE (EC 2.1.1.-)	289.053	281.433	296.673	0.0820795	0.33795	0.242875	0.808102	0.889217
Hypothetical protein VC0266 (sugar utilization related?)	288.94	577.455	0.425659	-10.6269	1.07742	-9.86326	6.00648e-23	6.29756e-21
FIG007959: peptidase, M16 family	287.844	262.691	312.997	0.257237	0.260034	0.989244	0.322544	0.511789
Glycosyltransferase LafA, responsible for the formation of Glc-DAG	287.047	394.891	179.202	-1.1392	0.279127	-4.0813	4.47843e-05	0.000470754
Serine protease precursor MucD/AlgY associated with sigma factor RpoE	286.335	183.038	389.632	1.08609	0.294354	3.68974	0.000224487	0.00180339
Diaminohydroxyphosphoribosylaminopyrimidine deaminase (EC 3.5.4.26)	286.099	247.285	324.914	0.399265	0.281515	1.41827	0.156112	0.311837
Cytosine/purine/uracil/thiamine/allantoin permease family protein	286.032	361.53	210.534	-0.784278	0.350258	-2.23915	0.0251465	0.081801
Butyrate-acetoacetate CoA-transferase subunit B (EC 2.8.3.9)	285.7	380.784	190.615	-0.995379	0.238044	-4.1815	2.89593e-05	0.000331694
Propanediol utilization polyhedral body protein PduJ	285.226	270.884	299.567	0.140718	0.230326	0.610953	0.541231	0.70887
Spermidine synthase (EC 2.5.1.16)	283.569	282.517	284.621	0.0101733	0.21915	0.0464216	0.962974	0.978529
Sensor protein of zinc sigma-54-dependent two-component system	281.87	351.476	212.264	-0.7285	0.228082	-3.19403	0.00140303	0.00838741
FIG006542: Phosphoesterase	281.744	247.363	316.124	0.35111	0.273584	1.28337	0.199363	0.369034
Metal-dependent hydrolases of the beta-lactamase superfamily I	281.294	201.814	360.773	0.836846	0.240928	3.47343	0.000513857	0.00361968
Benzoyl-CoA reductase subunit BadG (EC 1.3.99.15)	280.238	302.318	258.158	-0.233138	0.205593	-1.13398	0.256804	0.439361
Arabinogalactan endo-1,4-beta-galactosidase (EC 3.2.1.89)	279.107	227.568	330.646	0.542463	0.201114	2.69729	0.00699069	0.0308255
Lipoate-protein ligase A	278.298	268.929	287.667	0.101318	0.330812	0.306272	0.759398	0.85897
Excinuclease ABC subunit A, dimeric form	278.122	139.462	416.783	1.58154	0.421848	3.74908	0.000177483	0.00149944
Thiol peroxidase, Bcp-type (EC 1.11.1.15)	278.023	285.868	270.177	-0.0818156	0.221548	-0.369291	0.711911	0.829582
Alpha-D-GlcNAc alpha-1,2-L-rhamnosyltransferase (EC 2.4.1.-)	277.627	279.623	275.631	-0.0174444	0.300449	-0.058061	0.9537	0.972999
Xanthine dehydrogenase, FAD binding subunit (EC 1.17.1.4)	277.564	319.725	235.403	-0.437095	0.254602	-1.71678	0.0860196	0.201108
DNA-directed RNA polymerase omega subunit (EC 2.7.7.6)	277.05	220.54	333.56	0.588716	0.278144	2.11659	0.0342948	0.102658
DNA polymerase III epsilon subunit (EC 2.7.7.7)	277.015	220.714	333.317	0.595795	0.247461	2.40764	0.0160562	0.058567
Sulfite reductase, dissimilatory-type gamma subunit (EC 1.8.99.3)	275.338	292.229	258.447	-0.174199	0.488312	-0.356736	0.721289	0.835365
Galactitol-1-phosphate 5-dehydrogenase (EC 1.1.1.251)	274.471	324.315	224.628	-0.529214	0.231724	-2.28381	0.0223828	0.0751894
Biotin carboxyl carrier protein of acetyl-CoA carboxylase	274.336	120.127	428.545	1.83841	0.246411	7.46072	8.60521e-14	4.09148e-12
archaeal ATPase, fused to C-terminal DUF234 domain	274.291	212.103	336.479	0.662882	0.254799	2.60159	0.00927927	0.038172
Cadmium-transporting ATPase (EC 3.6.3.3)	272.745	413.078	132.413	-1.6427	0.224044	-7.33202	2.26706e-13	1.03e-11
Catalyzes the cleavage of p-aminobenzoyl-glutamate to p-aminobenzoate and glutamate, subunit A	270.183	258.793	281.573	0.120132	0.361325	0.332476	0.73953	0.84648
Phosphate transport system regulatory protein PhoU	269.766	233.677	305.856	0.390675	0.37347	1.04607	0.29553	0.483949
NADH-ubiquinone oxidoreductase chain F (EC 1.6.5.3)	269.74	207.075	332.405	0.684479	0.337441	2.02844	0.0425152	0.11981
Aerobic respiration control sensor protein arcB (EC 2.7.3.-)	269.359	220.086	318.632	0.53593	0.232155	2.3085	0.0209714	0.0718821
Membrane-bound lytic murein transglycosylase C precursor (EC 3.2.1.-)	267.136	209.585	324.687	0.62166	0.242261	2.56608	0.0102856	0.0410721
Arabinose 5-phosphate isomerase (EC 5.3.1.13)	266.267	253.299	279.235	0.139255	0.269732	0.516273	0.605664	0.758517
G:T/U mismatch-specific uracil/thymine DNA-glycosylase	265.822	255.876	275.767	0.112639	0.19069	0.590693	0.554726	0.719287
Periplasmic alpha-amylase (EC 3.2.1.1)	264.706	359.762	169.65	-1.08461	0.458056	-2.36786	0.0178914	0.0638934
Choline permease LicB	263.392	230.283	296.501	0.358028	0.445461	0.803724	0.421556	0.605885
[truncated: 3,971 more rows]

## Sheet: Basemean 100+ Always Dextrose
Organism Name	baseMean	controlMean	experimentalMean	log2FoldChange	lfcSE	stat	pvalue	padj
[truncated: 285 more rows]

[truncated: 1 more sheets: Basemean 100+ Prophylactic Oats]
