# Supplementary material for: Short-Term Dietary Intervention with Whole Oats Protects from Antibiotic-Induced Dysbiosis
Source: Microbiol Spectr. 2023 Jul 13;11(4):e02376-23. doi: 10.1128/spectrum.02376-23 (PMC10434222; doi:10.1128/spectrum.02376-23)
Supplement: Supplemental file 8 — Data Set S7. Download spectrum.02376-23-s0007.xlsx, XLSX file, 3.9 MB [file spectrum.02376-23-s0007.xlsx]

## Sheet: Always Dextrose Day 5
Organism Name	baseMean	controlMean	experimentalMean	log2FoldChange	lfcSE	stat	pvalue	padj
hypothetical protein	1.76258e+06	2.33307e+06	1.19209e+06	-0.968732	0.282675	-3.42702	0.000610238	0.00317121
flagellin	118514	170218	66810.3	-1.34924	0.409598	-3.29405	0.000987532	0.00472316
MULTISPECIES: hypothetical protein	83363.7	85099.2	81628.1	-0.0600835	0.407436	-0.147467	0.882763	0.925278
pyruvate:ferredoxin (flavodoxin) oxidoreductase	35152	37952.5	32351.6	-0.230369	0.406872	-0.566195	0.571261	0.697084
ABC transporter ATP-binding protein	34933.5	37491.2	32375.8	-0.211636	0.249475	-0.848326	0.396256	0.541753
elongation factor G	29779	37511.3	22046.7	-0.766763	0.334573	-2.29177	0.0219191	0.0605389
type I glyceraldehyde-3-phosphate dehydrogenase	29281.4	41952.8	16609.9	-1.33675	0.296394	-4.51003	6.48184e-06	6.10152e-05
TonB-dependent receptor	29214.1	18150.8	40277.5	1.14993	0.326736	3.51946	0.000432429	0.00235394
elongation factor Tu	23123.5	22799.8	23447.2	0.0403889	0.300766	0.134287	0.893176	0.932277
pyruvate, phosphate dikinase	20591.8	25811.9	15371.6	-0.747758	0.324221	-2.30632	0.0210925	0.0586455
ABC transporter substrate-binding protein	18286.4	26284.1	10288.7	-1.35308	0.462675	-2.92446	0.00345055	0.0136828
molecular chaperone DnaK	17347.2	23366.8	11327.5	-1.04469	0.474739	-2.20057	0.0277668	0.0730339
hybrid sensor histidine kinase/response regulator	15432.3	13227.3	17637.2	0.415042	0.318045	1.30498	0.191899	0.317547
acyl-CoA dehydrogenase	15396	19876	10916	-0.864602	0.417355	-2.07162	0.0383008	0.0938712
DNA-directed RNA polymerase subunit beta'	15157.6	17093.5	13221.7	-0.370556	0.274231	-1.35125	0.176614	0.299419
phosphoenolpyruvate carboxykinase (ATP)	14985	15116.3	14853.7	-0.0253338	0.326512	-0.0775893	0.938155	0.961067
molecular chaperone GroEL	14683.3	14898.1	14468.5	-0.0422444	0.588718	-0.0717566	0.942796	0.963472
RagB/SusD family nutrient uptake outer membrane protein	14486.9	10173.7	18800.1	0.885864	0.371887	2.38208	0.0172151	0.0501104
ABC transporter permease	14451.2	17637.1	11265.2	-0.646735	0.331692	-1.9498	0.0511997	0.117094
glucose-1-phosphate adenylyltransferase	14230.9	22904.9	5556.8	-2.0433	0.538209	-3.79647	0.000146769	0.000928751
oxidoreductase	13992.7	2689.23	25296.1	3.23362	0.600365	5.3861	7.20041e-08	1.14371e-06
SusC/RagA family TonB-linked outer membrane protein	13809.5	7847.8	19771.1	1.33299	0.351163	3.79594	0.000147085	0.000930047
sugar-binding protein	13587.7	2957.32	24218	3.03362	0.477244	6.35654	2.06348e-10	6.27992e-09
DNA-directed RNA polymerase subunit beta	13111	14615.5	11606.5	-0.332592	0.318802	-1.04326	0.296829	0.440803
glutamate dehydrogenase	12484.3	12774.3	12194.4	-0.0670692	0.316198	-0.212112	0.83202	0.890779
fructose-1,6-bisphosphate aldolase, class II	12313.2	18210.7	6415.77	-1.50511	0.481112	-3.1284	0.0017576	0.0077525
ATP-dependent chaperone ClpB	11872.6	18002.7	5742.44	-1.64864	0.513744	-3.20907	0.00133166	0.00610888
hypothetical protein, partial	11201.9	12556.1	9847.7	-0.350487	0.306582	-1.14321	0.252953	0.390953
gfo/Idh/MocA family oxidoreductase	10684.1	7092.08	14276.1	1.00924	0.338099	2.98503	0.00283546	0.0116128
phosphopyruvate hydratase	10554.6	19695.2	1414.03	-3.80036	0.531596	-7.14895	8.74445e-13	5.25135e-11
beta-galactosidase	10301	6512.89	14089.2	1.11314	0.331386	3.35905	0.000782114	0.00390535
DNA-binding response regulator	9919.89	11581	8258.81	-0.487847	0.308002	-1.58391	0.113215	0.21531
phosphoglycerate kinase	9811.39	13876.7	5746.06	-1.27211	0.346356	-3.67283	0.000239876	0.00143287
methyl-accepting chemotaxis protein	9362.25	12859.6	5864.92	-1.13272	0.336372	-3.36744	0.000758682	0.00380357
6-phosphofructokinase	8815.46	11118.4	6512.51	-0.771809	0.294043	-2.62482	0.00866951	0.0290776
phosphoenolpyruvate--protein phosphotransferase	8716.04	11722.7	5709.44	-1.03793	0.601541	-1.72546	0.0844449	0.172108
porin	8652.28	1638.28	15666.3	3.25728	0.570554	5.70898	1.13658e-08	2.2121e-07
transposase	8355.62	10880.5	5830.75	-0.90009	0.368421	-2.4431	0.0145617	0.0440341
carbohydrate ABC transporter substrate-binding protein	8339.5	13592.4	3086.57	-2.13859	0.522964	-4.08935	4.32575e-05	0.00032171
translation elongation factor Tu	8261.5	13690.5	2832.52	-2.27307	0.493505	-4.60598	4.10526e-06	4.11221e-05
acetyl-CoA C-acetyltransferase	8169.04	5781.85	10556.2	0.868467	0.692188	1.25467	0.209599	0.339115
preprotein translocase subunit SecY	7953.41	9618.36	6288.46	-0.613066	0.367176	-1.66968	0.0949826	0.188375
ribonuclease Y	7790.62	10661.1	4920.15	-1.11577	0.322732	-3.45727	0.000545685	0.00287701
phosphoribosylformylglycinamidine synthase	7768.62	8203.94	7333.31	-0.161924	0.391697	-0.413392	0.67932	0.780675
MULTISPECIES: elongation factor G	7751.29	6042.61	9459.96	0.646611	0.282489	2.28898	0.0220804	0.0608946
glucose-1-phosphate adenylyltransferase subunit GlgD	7666.39	12381.2	2951.61	-2.06851	0.501152	-4.12751	3.66717e-05	0.000278748
sugar ABC transporter ATP-binding protein	7665.01	10347	4982.98	-1.05411	0.47679	-2.21086	0.0270458	0.0715656
flagellar hook-associated protein FlgK	7626.05	12003.1	3248.96	-1.88531	0.678635	-2.77809	0.00546795	0.0200933
MFS transporter	7461.23	6755.19	8167.26	0.273768	0.316567	0.864803	0.387147	0.532801
electron transfer flavoprotein subunit alpha/FixB family protein	7359.26	6354.19	8364.32	0.396475	0.565948	0.70055	0.483584	0.622709
DNA-directed RNA polymerase subunit alpha	7214.11	8411.84	6016.39	-0.483543	0.360673	-1.34067	0.180028	0.303561
cold-shock protein	7161.61	13605.3	717.899	-4.24376	0.601966	-7.04984	1.79124e-12	9.86058e-11
transposase, partial	7118.31	14060.7	175.928	-6.32455	0.552674	-11.4435	2.53344e-30	1.01609e-27
starch synthase	7037.51	12497.3	1577.73	-2.98538	0.447791	-6.6669	2.61271e-11	1.04415e-09
rubrerythrin family protein	6968.91	11383.5	2554.32	-2.1563	0.419908	-5.13518	2.81873e-07	3.86231e-06
6-phospho-beta-glucosidase	6875.71	12992.4	759.026	-4.09671	0.817542	-5.01101	5.41449e-07	6.82433e-06
BMP family ABC transporter substrate-binding protein	6755.39	4262.47	9248.32	1.11751	0.679456	1.64471	0.100029	0.196282
transketolase	6707.11	7934.59	5479.64	-0.534243	0.285512	-1.87118	0.0613205	0.13484
glycoside hydrolase family 2	6677	7066.39	6287.61	-0.168446	0.713678	-0.236025	0.813413	0.878498
sugar ABC transporter permease	6614.93	8921.46	4308.41	-1.05019	0.372063	-2.82261	0.0047635	0.0179752
30S ribosomal protein S1	6571.44	6461.54	6681.35	0.048189	0.321272	0.149995	0.880769	0.924236
MULTISPECIES: elongation factor Tu	6513.68	2966.58	10060.8	1.76184	0.426863	4.12741	3.66865e-05	0.000278748
chemotaxis protein CheA	6401.07	8263.82	4538.31	-0.864615	0.345488	-2.50259	0.0123289	0.0386095
formate acetyltransferase	6380.08	9913.79	2846.38	-1.80035	0.73562	-2.4474	0.0143893	0.0436734
glucose-6-phosphate isomerase	6335.3	8413.21	4257.39	-0.982846	0.311717	-3.15301	0.00161596	0.00721558
MBL fold metallo-hydrolase	6271.36	8517.62	4025.09	-1.08148	0.470773	-2.29725	0.0216043	0.0598462
F0F1 ATP synthase subunit beta	6169.21	11067	1271.39	-3.12187	0.609178	-5.12472	2.9798e-07	4.02686e-06
3-hydroxybutyryl-CoA dehydrogenase	6164.44	7626.75	4702.13	-0.697824	0.518652	-1.34546	0.178477	0.301716
alpha-glucosidase	6148.37	1980.25	10316.5	2.38122	0.308831	7.71045	1.25372e-14	1.03524e-12
translation initiation factor IF-2	6131.15	5769.24	6493.07	0.170428	0.368884	0.462009	0.644075	0.753747
beta-N-acetylhexosaminidase	6129.16	2962.54	9295.78	1.64967	0.496137	3.32502	0.000884107	0.00432427
preprotein translocase subunit SecA	6067.14	5041.46	7092.82	0.49244	0.403953	1.21905	0.222824	0.355695
carbohydrate ABC transporter permease	5989.59	8098.92	3880.27	-1.0615	0.528272	-2.00937	0.0444975	0.105379
electron transfer flavoprotein subunit beta	5869.06	6783.61	4954.51	-0.453334	0.465827	-0.97318	0.330464	0.476018
AraC family transcriptional regulator	5825.78	6548.79	5102.77	-0.360039	0.477971	-0.753265	0.451291	0.593164
ferredoxin	5769.59	7099.11	4440.07	-0.676994	0.336227	-2.0135	0.0440617	0.1047
LacI family transcriptional regulator	5701.64	6131.9	5271.38	-0.218039	0.412578	-0.52848	0.597167	0.717392
formate--tetrahydrofolate ligase	5693.95	7814.19	3573.71	-1.12868	0.28957	-3.8978	9.70719e-05	0.000650816
transcriptional regulator	5672.89	6158.34	5187.45	-0.247694	0.290072	-0.853906	0.393157	0.538959
amidohydrolase	5651.37	5768.04	5534.7	-0.0595597	0.377095	-0.157943	0.874501	0.919848
flagellar hook-basal body protein	5508.44	6671.11	4345.77	-0.618319	0.402463	-1.53634	0.124456	0.230764
F0F1 ATP synthase subunit alpha	5507.19	8132.24	2882.15	-1.49667	0.375237	-3.98859	6.64662e-05	0.000464188
50S ribosomal protein L10	5504.51	5095.13	5913.9	0.21497	0.490425	0.438335	0.661143	0.767405
recombinase	5424.3	6087.56	4761.03	-0.354669	0.486329	-0.729278	0.465831	0.606596
phosphoglycerate mutase (2,3-diphosphoglycerate-independent)	5379.72	7305.27	3454.17	-1.08072	0.507924	-2.12773	0.0333598	0.0842244
glucosamine-6-phosphate deaminase	5335.36	6647.58	4023.15	-0.724566	0.253083	-2.86296	0.00419708	0.0161581
N-acetylglucosamine-6-phosphate deacetylase	5250.74	6985.2	3516.28	-0.990217	0.26983	-3.66978	0.000242757	0.00144854
50S ribosomal protein L2	5248.19	5762.7	4733.67	-0.28378	0.468791	-0.605344	0.54495	0.675399
sensor histidine kinase	5247.38	5221.14	5273.61	0.014301	0.287983	0.049659	0.960394	0.974804
TonB-dependent receptor, partial	5216.08	1251.09	9181.06	2.87504	0.482651	5.95676	2.57289e-09	5.93298e-08
MATE family efflux transporter	5194.44	6615.99	3772.89	-0.810185	0.273125	-2.96635	0.0030136	0.0122132
glycogen/starch/alpha-glucan phosphorylase	5174.25	6999.99	3348.51	-1.06408	0.291615	-3.64894	0.000263324	0.0015523
galactose ABC transporter substrate-binding protein	5152.61	7170.06	3135.16	-1.19347	0.743853	-1.60444	0.108618	0.208831
SPFH/Band 7/PHB domain protein	5148.34	9458.04	838.645	-3.49462	0.355916	-9.81865	9.35866e-23	2.33551e-20
ATP synthase subunit A	5148.05	4087.56	6208.55	0.603009	0.454579	1.32652	0.184667	0.309063
aminopeptidase	5054.16	7149.88	2958.43	-1.2729	0.277876	-4.58084	4.63116e-06	4.5621e-05
30S ribosomal protein S3	5044.02	5727.49	4360.54	-0.393317	0.392374	-1.0024	0.316149	0.461384
triose-phosphate isomerase	5027.11	6211.27	3842.94	-0.692833	0.428908	-1.61534	0.106237	0.205574
peptide ABC transporter substrate-binding protein	5000.64	6081.11	3920.16	-0.633323	0.563904	-1.1231	0.261393	0.400246
ribosomal subunit interface protein	4946.45	8704.26	1188.65	-2.87226	0.547733	-5.2439	1.57217e-07	2.28402e-06
PTS fructose transporter subunit IID	4939.31	9851.57	27.0383	-8.51126	0.617642	-13.7802	3.35129e-43	4.18167e-40
anaerobic ribonucleoside-triphosphate reductase activating protein	4878.59	980.468	8776.71	3.16208	0.970189	3.25924	0.0011171	0.00528436
alpha-amylase	4854.59	2895.65	6813.53	1.23461	0.281855	4.3803	1.18517e-05	0.000103656
flagellar hook protein	4809.5	7468.49	2150.51	-1.79588	0.390022	-4.60458	4.13303e-06	4.13303e-05
DUF349 domain-containing protein	4804.5	5974.94	3634.07	-0.717447	0.585982	-1.22435	0.22082	0.35335
1,4-alpha-glucan branching enzyme	4798.48	7742.61	1854.35	-2.06181	0.573008	-3.59822	0.000320406	0.00182185
MULTISPECIES: biopolymer transporter ExbD	4778.35	1200.38	8356.32	2.79906	0.391788	7.14432	9.04455e-13	5.38269e-11
4-alpha-glucanotransferase	4740.68	5128.02	4353.34	-0.23651	0.384432	-0.615219	0.53841	0.670029
PTS mannose transporter subunit IIAB	4720.44	9432.81	8.05651	-10.2949	0.606259	-16.9811	1.13305e-64	4.24137e-61
pyruvate kinase	4716.53	7470.86	1962.2	-1.92906	0.359889	-5.36017	8.31458e-08	1.29865e-06
diphosphate--fructose-6-phosphate 1-phosphotransferase	4706.82	8099.54	1314.1	-2.62361	0.438513	-5.98296	2.19121e-09	5.16961e-08
V-type ATP synthase subunit B	4681.55	3858.59	5504.51	0.512561	0.46394	1.1048	0.269246	0.409318
trigger factor	4678.6	5941.28	3415.93	-0.798489	0.406391	-1.96483	0.0494339	0.113939
alpha-mannosidase	4659.69	3724.59	5594.79	0.586813	0.334612	1.75371	0.0794802	0.16474
IS110 family transposase	4657.55	7194.39	2120.71	-1.76226	0.526657	-3.34612	0.000819512	0.00406319
50S ribosomal protein L1	4621.26	5066.97	4175.54	-0.279241	0.38816	-0.719398	0.471896	0.612222
phosphoenolpyruvate carboxykinase (GTP)	4590.92	1161.69	8020.15	2.78749	0.52493	5.31021	1.09498e-07	1.65277e-06
DNA gyrase subunit A	4565.22	5406.2	3724.25	-0.537926	0.297728	-1.80677	0.0707985	0.150838
16S rRNA (cytosine(1402)-N(4))-methyltransferase	4493.79	6654.88	2332.7	-1.51255	0.310158	-4.87672	1.07864e-06	1.26309e-05
phospho-sugar mutase	4490.98	5880.38	3101.57	-0.923036	0.339352	-2.72	0.00652827	0.0231981
glycerol kinase	4436.33	5412.28	3460.38	-0.645229	0.572085	-1.12786	0.259381	0.398093
XRE family transcriptional regulator	4389.68	5162.09	3617.28	-0.513023	0.374937	-1.36829	0.171221	0.293022
ABC transporter	4386.59	6652.02	2121.17	-1.64897	0.344425	-4.78759	1.68794e-06	1.86387e-05
type II and III secretion system protein	4354.97	354.423	8355.51	4.5595	0.631688	7.21796	5.27715e-13	3.31075e-11
phosphoglucomutase	4253.35	6342.63	2164.06	-1.5517	0.402965	-3.85071	0.000117776	0.000770759
polyribonucleotide nucleotidyltransferase	4233.51	4387.31	4079.71	-0.104842	0.461396	-0.227228	0.820246	0.88333
thioredoxin	4210.65	3495.46	4925.84	0.494639	0.514687	0.961047	0.336529	0.482166
surface layer protein	4122.96	857.292	7388.63	3.10756	0.743914	4.17731	2.9498e-05	0.000229406
biopolymer transporter ExbD	4114.31	1860.57	6368.05	1.7749	0.349354	5.08053	3.76385e-07	5.00214e-06
MULTISPECIES: ABC transporter ATP-binding protein	4111.45	4375.48	3847.42	-0.185741	0.333479	-0.55698	0.577541	0.702305
30S ribosomal protein S4	4073.3	4696.17	3450.44	-0.444634	0.401664	-1.10698	0.268303	0.408268
MULTISPECIES: SusC/RagA family TonB-linked outer membrane protein	4058.95	3406.98	4710.91	0.467562	0.3992	1.17125	0.2415	0.377407
30S ribosomal protein S2	4034.4	4526.5	3542.29	-0.353584	0.43248	-0.817574	0.4136	0.558194
RagB/SusD family nutrient uptake outer membrane protein, partial	4028.76	178.528	7878.99	5.46085	0.672548	8.11964	4.67567e-16	4.95357e-14
DUF1080 domain-containing protein	4007.78	249.006	7766.56	4.96244	0.605568	8.19468	2.51261e-16	2.79372e-14
NADH peroxidase	3962.19	4678.73	3245.64	-0.527832	0.473405	-1.11497	0.264864	0.404188
flagellar hook-length control protein FliK	3919.66	4812.25	3027.08	-0.669074	0.338098	-1.97893	0.0478234	0.111123
PTS mannose/fructose/sorbose transporter subunit IIC	3909.22	7812.68	5.7613	-10.5119	0.779387	-13.4873	1.85712e-41	1.60427e-38
ATP-dependent Clp protease ATP-binding subunit	3894.19	2733.79	5054.58	0.886591	0.425178	2.08523	0.0370488	0.0914815
amidophosphoribosyltransferase	3891.48	5099.56	2683.39	-0.926525	0.33141	-2.79571	0.00517861	0.0191807
sugar ABC transporter substrate-binding protein	3885.58	5125.75	2645.4	-0.954221	0.703673	-1.35606	0.175081	0.297858
MULTISPECIES: type I glyceraldehyde-3-phosphate dehydrogenase	3867.83	4466.79	3268.86	-0.450678	0.29355	-1.53527	0.124718	0.231157
ferredoxin--nitrite reductase	3839.87	7158.04	521.701	-3.7788	0.750588	-5.03446	4.79205e-07	6.13623e-06
molecular chaperone DnaJ	3836.02	4579.34	3092.69	-0.566506	0.498608	-1.13617	0.255884	0.394343
alanine--tRNA ligase	3836.01	4593.02	3078.99	-0.577217	0.299928	-1.92452	0.0542896	0.122461
PTS sorbose transporter subunit IIC	3821.17	7637.5	4.84889	-10.535	0.656517	-16.0468	6.01919e-58	1.68989e-54
50S ribosomal protein L5	3816.11	3700.96	3931.26	0.0870675	0.446452	0.195021	0.845376	0.899603
carbohydrate kinase	3807.03	4507.56	3106.5	-0.537198	0.581932	-0.923129	0.35594	0.502225
V-type ATP synthase subunit I	3758.05	2891.42	4624.68	0.6775	0.470363	1.44038	0.149761	0.265145
30S ribosomal protein S12	3756.21	4228.54	3283.89	-0.364731	0.443514	-0.822366	0.410869	0.555375
sugar kinase	3743.23	6170.45	1316	-2.22941	0.420896	-5.29681	1.17842e-07	1.77396e-06
cell division protein FtsH	3741.3	4890	2592.59	-0.91549	0.414713	-2.20753	0.0272772	0.0719745
thioredoxin-disulfide reductase	3724.43	5026.8	2422.05	-1.05328	0.446228	-2.36041	0.0182545	0.0524427
glycine reductase complex selenoprotein B	3702.6	5076.22	2328.98	-1.12395	0.990124	-1.13516	0.256308	0.394671
molecular chaperone HtpG	3700.28	4693.39	2707.17	-0.794024	0.539004	-1.47313	0.140716	0.253162
carbamoyl phosphate synthase large subunit	3687.12	4417.05	2957.19	-0.578935	0.447839	-1.29273	0.196104	0.322769
isoleucine--tRNA ligase	3663.74	4377.1	2950.37	-0.569134	0.358402	-1.58797	0.112292	0.214135
HU family DNA-binding protein	3662.05	1965.29	5358.8	1.44695	0.400444	3.61336	0.000302254	0.001738
50S ribosomal protein L3	3645.4	4179.07	3111.74	-0.425551	0.482721	-0.881567	0.378011	0.524146
30S ribosomal protein S5	3634.54	4174.8	3094.29	-0.432079	0.369967	-1.16789	0.242853	0.378933
membrane protein	3589.75	2729.93	4449.58	0.704578	0.4068	1.732	0.0832735	0.170295
GMP synthase (glutamine-hydrolyzing)	3560.02	4498.74	2621.29	-0.779472	0.284785	-2.73705	0.00619922	0.0222656
ATP synthase F1 subunit gamma	3546.44	6029.34	1063.53	-2.50305	0.783765	-3.19362	0.00140499	0.00639307
cell division protein FtsZ	3500.87	5078.58	1923.16	-1.40131	0.314304	-4.45847	8.25474e-06	7.5922e-05
50S ribosomal protein L7/L12	3498.22	3623.64	3372.81	-0.103383	0.405488	-0.254961	0.798754	0.86885
glutamate synthase (NADPH), homotetrameric	3496.62	3391.06	3602.17	0.087013	0.434365	0.200323	0.841228	0.897406
chitobiase	3468.44	150.598	6786.28	5.49114	0.790845	6.94338	3.82841e-12	1.9108e-10
GNAT family N-acetyltransferase	3460.21	4771.95	2148.48	-1.15121	0.317481	-3.62608	0.000287759	0.00167264
energy transducer TonB	3454.21	1625.21	5283.2	1.70065	0.360902	4.71222	2.45038e-06	2.60584e-05
L-lactate dehydrogenase	3435.94	6602.88	268.998	-4.61756	0.662366	-6.97132	3.13982e-12	1.61888e-10
50S ribosomal protein L4	3433.07	3678.63	3187.52	-0.20669	0.455092	-0.454172	0.649705	0.758518
DUF362 domain-containing protein	3426.32	4992.99	1859.65	-1.42495	0.524223	-2.71822	0.0065634	0.0233102
AcrB/AcrD/AcrF family protein	3345.36	1564.58	5126.14	1.71213	0.4168	4.10781	3.99424e-05	0.000300642
peptidylprolyl isomerase	3332.55	2751.26	3913.85	0.508484	0.332777	1.528	0.126512	0.233558
glycine/sarcosine/betaine reductase complex selenoprotein A	3312.41	4248.1	2376.72	-0.837716	0.958029	-0.874415	0.381892	0.528094
electron transfer flavoprotein subunit alpha	3293.3	5965.42	621.189	-3.26247	0.756583	-4.31211	1.61702e-05	0.00013674
flagellar motor protein MotA	3290.51	1025.21	5555.81	2.43796	0.482573	5.052	4.372e-07	5.6564e-06
DUF5115 domain-containing protein	3277.49	169.162	6385.82	5.23786	0.435676	12.0224	2.71065e-33	1.52203e-30
endopeptidase La	3253.76	4005.48	2502.05	-0.679112	0.444976	-1.52618	0.126966	0.234088
galactokinase	3241.2	1945.09	4537.31	1.22183	0.333632	3.6622	0.000250058	0.0014818
MULTISPECIES: molecular chaperone GroEL	3235.76	1445.91	5025.6	1.79726	0.636606	2.8232	NA	NA
30S ribosomal protein S7	3222.26	3863.05	2581.48	-0.581446	0.428774	-1.35607	0.175077	0.297858
ATP-binding protein	3210.98	3934.82	2487.14	-0.661831	0.329543	-2.00833	0.0446085	0.105553
flagellar export chaperone FliS	3205.1	4885.85	1524.36	-1.6802	0.528775	-3.17753	0.00148537	0.00670179
phosphoribosylamine--glycine ligase	3199.35	3781.59	2617.1	-0.531311	0.414956	-1.28041	0.200402	0.327491
transcription termination/antitermination protein NusA	3188.05	3110.1	3266	0.0703933	0.443605	0.158685	0.873917	0.919429
acetate kinase	3169.23	3998.9	2339.57	-0.773584	0.265387	-2.91493	0.00355769	0.0140333
glycyl radical enzyme	3157.76	5373.34	942.177	-2.51165	0.914101	-2.74767	0.00600201	0.0217008
chemotaxis protein CheV	3154.84	3508.84	2800.85	-0.325147	0.496362	-0.655061	0.512428	0.648812
calcium-translocating P-type ATPase, PMCA-type	3150.05	4849.99	1450.11	-1.74226	0.418011	-4.16797	3.07322e-05	0.000237688
leucine--tRNA ligase	3147.88	3344.02	2951.74	-0.180205	0.334928	-0.538041	0.590549	0.712721
MULTISPECIES: pyruvate, phosphate dikinase	3120.46	4451.72	1789.21	-1.3148	0.282424	-4.6554	3.23359e-06	3.33991e-05
IS256 family transposase	3117.39	5489.86	744.915	-2.88215	0.499313	-5.77222	7.82328e-09	1.60907e-07
adenylate kinase	3114.18	4273.59	1954.76	-1.12868	0.402879	-2.80153	0.00508603	0.0189126
50S ribosomal protein L17	3113.13	4035.94	2190.33	-0.881626	0.381346	-2.31188	0.0207845	0.0579215
50S ribosomal protein L15	3111.95	3378.89	2845.01	-0.248214	0.439202	-0.565147	0.571974	0.697683
IS607 family transposase	3090.51	6178.24	2.78355	-11.0195	0.537057	-20.5183	1.47899e-93	1.66091e-89
copper-translocating P-type ATPase	3088.32	5308.08	868.564	-2.61259	0.463716	-5.63403	1.76045e-08	3.2895e-07
Na/Pi cotransporter	3076.51	5712.43	440.588	-3.69697	0.676907	-5.46156	4.71963e-08	7.97014e-07
HD domain-containing protein	3062.78	4638.93	1486.63	-1.64178	0.431735	-3.80274	0.000143103	0.000909477
methylmalonyl-CoA mutase	3056.41	1971.36	4141.46	1.07097	0.333536	3.21097	0.00132289	0.00607298
alpha-amlyase	3048.96	3973.74	2124.18	-0.903312	0.499923	-1.8069	0.0707775	0.150822
30S ribosomal protein S13	3037.29	3765.78	2308.8	-0.705654	0.456829	-1.54468	0.122424	0.228148
MULTISPECIES: pyruvate:ferredoxin (flavodoxin) oxidoreductase	3026.13	2706.12	3346.14	0.306205	0.332078	0.922087	0.356483	0.502739
Spo0E family sporulation regulatory protein-aspartic acid phosphatase	3020.51	3210.06	2830.96	-0.181243	1.23891	-0.146292	0.883691	0.925788
threonine--tRNA ligase	3017.1	2571.15	3463.06	0.429484	0.325472	1.31957	0.186978	0.311675
PTS cellobiose transporter subunit IIC	3007.87	5652.96	362.781	-3.96065	0.83399	-4.74904	2.04385e-06	2.20909e-05
MULTISPECIES: starch-binding outer membrane lipoprotein SusD	3002.43	3.00461	6001.86	10.9483	0.938462	11.6663	1.89581e-31	8.18845e-29
beta-aspartyl-peptidase	2989.24	3714.58	2263.9	-0.714076	0.530161	-1.3469	0.178011	0.3012
flavocytochrome c	2976.89	1112.92	4840.85	2.12071	0.723949	2.92936	0.00339663	0.0135167
methionine--tRNA ligase	2962.6	3862.79	2062.4	-0.905547	0.275303	-3.28928	0.00100444	0.00479788
glycine--tRNA ligase	2955.34	3766.96	2143.72	-0.813503	0.264221	-3.07887	0.00207789	0.00890979
50S ribosomal protein L6	2951.5	3361.04	2541.96	-0.403052	0.399784	-1.00817	0.313371	0.458701
phosphate acetyltransferase	2937.2	3207.23	2667.16	-0.266222	0.406724	-0.654552	0.512756	0.648963
MULTISPECIES: RagB/SusD family nutrient uptake outer membrane protein	2935.89	1931.44	3940.34	1.02833	0.373747	2.75141	0.00593395	0.0214776
serine protease	2914.5	2098.59	3730.41	0.829825	0.484226	1.71371	0.0865813	0.175128
dicarboxylate/amino acid:cation symporter	2906.93	865.581	4948.28	2.5151	0.902178	2.78781	NA	NA
S9 family peptidase	2904.56	1726.1	4083.02	1.24216	0.291244	4.26502	1.99881e-05	0.000163964
30S ribosomal protein S20	2899.51	3316.34	2482.68	-0.417743	0.598004	-0.698561	0.484826	0.623808
alpha-2-macroglobulin	2891.61	631.83	5151.4	3.02712	0.475422	6.36723	1.92475e-10	5.92192e-09
glycogen/starch/alpha-glucan family phosphorylase	2864.12	4276.67	1451.57	-1.55933	0.500338	-3.11655	0.00182983	0.00801756
PTS mannose family transporter subunit IID	2854.15	5703.68	4.6293	-10.4313	0.557581	-18.7081	4.25114e-78	2.38702e-74
chemotaxis response regulator protein-glutamate methylesterase	2845.52	3167.17	2523.87	-0.327649	0.4989	-0.656743	0.511346	0.648275
PTS sugar transporter subunit IIB	2843.35	5558.23	128.475	-5.43248	1.01973	-5.32738	9.96416e-08	1.51977e-06
MULTISPECIES: phosphoenolpyruvate carboxykinase (ATP)	2824.65	1660.46	3988.84	1.26418	0.396535	3.18807	0.00143227	0.00650928
transporter	2824.12	1071.36	4576.87	2.09477	0.493003	4.24901	2.14716e-05	0.000173973
anaerobic ribonucleoside-triphosphate reductase	2823.69	3545.19	2102.18	-0.754403	0.297602	-2.53494	0.0112466	0.0358759
beta-ketoacyl	2819.73	2041.2	3598.26	0.817799	0.44698	1.82961	0.0673085	0.145018
hydrolase	2806.53	3926.76	1686.29	-1.21965	0.279686	-4.36079	1.29594e-05	0.000112122
peptidase	2802.38	3921.76	1683	-1.22032	0.301105	-4.05279	5.06106e-05	0.000367869
DNA primase	2796.93	3428.27	2165.58	-0.663072	0.341206	-1.94332	0.0519776	0.118592
heat-inducible transcription repressor HrcA	2790.51	4400.32	1180.7	-1.89855	0.440031	-4.31459	1.59899e-05	0.000135625
MULTISPECIES: RNA polymerase sigma factor RpoD	2788.76	727.793	4849.73	2.7361	0.406962	6.72323	1.77745e-11	7.52841e-10
PTS beta-glucoside transporter subunit EIIBCA	2770.74	4116.47	1425.01	-1.5306	0.903151	-1.69473	0.0901262	0.180974
glycoside hydrolase	2767.51	2089.68	3445.33	0.721077	0.393047	1.83458	0.0665678	0.143816
MULTISPECIES: acetyl-CoA C-acetyltransferase	2761.59	340.47	5182.71	3.92818	1.03561	3.7931	NA	NA
peptidase S41	2758.48	3829.57	1687.38	-1.1826	0.311408	-3.7976	0.000146104	0.000925409
acetyl-CoA acetyltransferase	2720.89	4549.1	892.685	-2.34934	0.709998	-3.30894	0.000936488	0.00453066
dihydroxyacetone kinase	2719.06	3669.97	1768.15	-1.05358	0.310128	-3.39725	0.000680661	0.00347921
alpha/beta hydrolase	2695.1	2936.38	2453.82	-0.259288	0.490188	-0.528956	0.596836	0.717178
MerR family transcriptional regulator	2680.69	2578.1	2783.29	0.110442	0.545346	0.202518	0.839512	0.896171
single-stranded DNA-binding protein	2678.83	3501.75	1855.91	-0.916173	0.401658	-2.28098	0.0225496	0.0618696
ribonuclease J	2672.53	4328.41	1016.65	-2.09035	0.363162	-5.75598	8.61389e-09	1.74295e-07
sodium-translocating pyrophosphatase	2663.41	2797.72	2529.1	-0.145815	0.505681	-0.288353	0.773076	0.850308
alpha-xylosidase	2658.73	953.87	4363.59	2.19315	0.352938	6.21398	5.16576e-10	1.40026e-08
NAD(P)-dependent oxidoreductase	2648.25	2190.79	3105.7	0.503195	0.357343	1.40816	0.159084	0.277323
two-component sensor histidine kinase	2642.75	3671.77	1613.74	-1.18662	0.313249	-3.78811	0.000151797	0.000956612
L-fucose isomerase	2637.06	3041.93	2232.18	-0.446631	0.412462	-1.08284	0.278879	0.420773
valine--tRNA ligase	2635.78	2542.16	2729.39	0.102377	0.358037	0.28594	0.774924	0.85161
aldo/keto reductase	2632.3	3065.55	2199.05	-0.479113	0.273372	-1.7526	0.0796699	0.165042
30S ribosomal protein S11	2629.44	2406.45	2852.43	0.245239	0.339279	0.722824	0.469788	0.610192
site-specific integrase	2624.4	2940.3	2308.51	-0.349103	0.482525	-0.723494	0.469377	0.609728
MULTISPECIES: DNA-directed RNA polymerase subunit beta'	2620.36	2094.16	3146.55	0.587379	0.444423	1.32167	0.186279	0.310788
fumarate hydratase	2600.81	1712.69	3488.93	1.02623	0.361659	2.83757	0.00454579	0.0172296
RNA polymerase sigma factor RpoD	2597.22	3299.25	1895.18	-0.800197	0.294088	-2.72094	0.00650958	0.0231557
oxaloacetate decarboxylase	2594.99	2117.85	3072.14	0.536302	0.364703	1.47052	0.141422	0.254008
PTS mannose/fructose/sorbose transporter subunit IIB	2594.44	5009.86	179.017	-4.80567	0.83385	-5.76324	8.25166e-09	1.68178e-07
carbohydrate-binding protein	2590.78	867.786	4313.77	2.31281	0.491866	4.70211	2.57487e-06	2.73048e-05
elongation factor P	2580.97	2553.53	2608.42	0.0306686	0.403933	0.0759249	0.939479	0.961514
SAM-dependent methyltransferase	2568.14	3272.51	1863.78	-0.812558	0.30986	-2.62234	0.00873292	0.0292508
pyridoxal phosphate-dependent aminotransferase	2563.47	2607.96	2518.98	-0.0500271	0.249447	-0.200552	0.841049	0.8973
transcription termination/antitermination factor NusG	2555.21	2584.2	2526.21	-0.0328945	0.438822	-0.0749609	0.940246	0.962004
D-proline reductase (dithiol) proprotein PrdA	2549.28	4488.88	609.68	-2.87999	1.05019	-2.74236	0.00609995	0.02197
4-hydroxy-3-methylbut-2-enyl diphosphate reductase	2548.95	2366.95	2730.96	0.206211	0.376141	0.548228	0.583535	0.706991
aspartate--tRNA ligase	2539.11	2343.79	2734.43	0.222071	0.344065	0.645433	0.518647	0.653414
50S ribosomal protein L11	2537.55	2649.47	2425.62	-0.127256	0.391466	-0.325076	0.745124	0.83071
radical SAM protein	2530.49	2725.25	2335.74	-0.222681	0.347693	-0.640453	0.521878	0.655999
bifunctional acetaldehyde-CoA/alcohol dehydrogenase	2530.39	2989.76	2071.02	-0.529867	0.626672	-0.845525	0.397818	0.543359
flagellin, partial	2526.13	4096.96	955.306	-2.10057	0.714508	-2.93988	0.00328343	0.0131267
sigma-70 family RNA polymerase sigma factor	2522.17	1357.82	3686.52	1.44084	0.611193	2.35742	NA	NA
ATP-dependent helicase	2515	1454.35	3575.65	1.29769	0.369002	3.51674	0.000436878	0.00237362
SusC/RagA family TonB-linked outer membrane protein, partial	2510.02	4450.78	569.262	-2.96649	0.51089	-5.8065	6.37909e-09	1.3491e-07
50S ribosomal protein L21	2498.5	2685.62	2311.39	-0.216597	0.43416	-0.498887	0.617859	0.733075
aspartate aminotransferase family protein	2493.26	3709.73	1276.8	-1.53845	0.535181	-2.87464	0.00404489	0.0156527
50S ribosomal protein L16	2491.91	3002.15	1981.67	-0.59928	0.449388	-1.33355	0.182352	0.306284
DNA polymerase I	2489.19	2738.57	2239.82	-0.290501	0.297374	-0.976885	0.328626	0.473988
MULTISPECIES: SusD/RagB family nutrient-binding outer membrane lipoprotein	2483.36	1284.79	3681.92	1.51846	0.45623	3.32827	0.000873871	0.0042798
toxic anion resistance protein	2477.22	3429.94	1524.51	-1.17005	0.538871	-2.1713	0.0299088	0.0775338
DegV family protein	2470.45	2927.99	2012.9	-0.541019	0.287504	-1.88177	0.0598666	0.132239
DUF342 domain-containing protein	2469.66	3205.07	1734.25	-0.885977	0.419971	-2.10962	0.0348915	0.0872221
Fe-S cluster assembly protein SufB	2460.06	4488.69	431.431	-3.38038	0.41827	-8.08183	6.38025e-16	6.63427e-14
butyryl-CoA dehydrogenase	2459.66	2535.48	2383.83	-0.0889149	0.713046	-0.124697	0.900763	0.93707
succinate dehydrogenase	2458.17	1417.58	3498.77	1.30352	0.378889	3.44038	0.000580903	0.00303703
elongation factor Ts	2452.09	2533.87	2370.32	-0.0963438	0.44012	-0.218903	0.826725	0.887753
ATPase	2440.62	2366.58	2514.66	0.0877498	0.312893	0.280447	0.779135	0.855213
NADH-quinone oxidoreductase subunit F	2432.64	2602.62	2262.67	-0.202018	0.344566	-0.586296	0.557677	0.686361
nucleotide exchange factor GrpE	2423.73	3968.04	879.419	-2.17491	0.378169	-5.75116	8.86335e-09	1.78379e-07
RNA polymerase sigma factor	2404	1600.42	3207.58	1.00292	0.576847	1.73862	0.0821015	0.168544
bifunctional (p)ppGpp synthetase/guanosine-3',5'-bis(diphosphate) 3'-pyrophosphohydrolase	2401.69	3252.56	1550.82	-1.06864	0.280368	-3.81157	0.000138086	0.000882087
alpha-galactosidase	2396.33	2324.61	2468.05	0.0860609	0.316482	0.27193	0.785676	0.859799
asparagine--tRNA ligase	2391.13	1666.84	3115.42	0.902093	0.363706	2.48028	0.0131278	0.0406916
adenylosuccinate lyase	2380.47	2449.6	2311.34	-0.0840457	0.337318	-0.249159	0.803238	0.87197
3-methyl-2-oxobutanoate dehydrogenase subunit VorB	2376.6	2527.11	2226.09	-0.182882	0.389277	-0.4698	0.638498	0.749408
phenylalanine--tRNA ligase subunit beta	2372.32	2562.26	2182.38	-0.231848	0.366482	-0.632632	0.526974	0.659588
S-layer homology domain protein	2365.83	1989.5	2742.16	0.463103	0.530486	0.87298	0.382674	0.528699
mannonate dehydratase	2337.1	2204.51	2469.7	0.163916	0.845963	0.193763	0.846362	0.900231
MULTISPECIES: 30S ribosomal protein S4	2335.97	968.564	3703.38	1.93468	0.465688	4.15447	3.26049e-05	0.00025079
glutamine synthetase	2323.1	2783.13	1863.07	-0.579212	0.397906	-1.45565	0.145489	0.259427
DUF956 domain-containing protein	2313.56	4614.05	13.0585	-8.51884	0.724679	-11.7553	6.62945e-32	3.2369e-29
dihydroxy-acid dehydratase	2305.02	2786.63	1823.4	-0.61234	0.354563	-1.72703	0.0841627	0.17172
MULTISPECIES: 50S ribosomal protein L1	2302.95	1720.69	2885.21	0.745743	0.418218	1.78314	0.0745627	0.157092
UDP-N-acetylglucosamine 1-carboxyvinyltransferase	2301.47	2239.55	2363.4	0.0773118	0.32231	0.239868	0.810433	0.876848
GntR family transcriptional regulator	2295.46	3086.24	1504.68	-1.03652	0.356396	-2.90835	0.00363342	0.0142819
BMC domain-containing protein	2294.91	3337.54	1252.29	-1.41408	0.835827	-1.69183	0.0906776	0.181808
MULTISPECIES: succinate dehydrogenase	2290.08	1169.89	3410.26	1.54361	0.397699	3.88136	0.000103873	0.000690232
malate dehydrogenase	2289.08	1378.99	3199.17	1.21395	0.393283	3.08672	0.00202379	0.0087278
methyl-galactoside transport system substrate-binding protein	2288.6	2344.32	2232.89	-0.0702098	1.74559	-0.0402212	NA	NA
FAD-dependent oxidoreductase	2285.97	2207.44	2364.5	0.0987226	0.717032	0.137682	NA	NA
UDP-glucose 4-epimerase GalE	2278.14	2914.35	1641.93	-0.82786	0.33741	-2.45357	0.0141446	0.0431523
N-acetylneuraminate lyase	2270.25	2418.5	2121.99	-0.188729	0.370605	-0.509246	0.61058	0.727127
50S ribosomal protein L22	2267.33	2851.93	1682.72	-0.76095	0.39987	-1.90299	0.0570413	0.127199
MULTISPECIES: flagellar motor protein MotA	2253.01	1364.43	3141.6	1.20293	0.370939	3.24294	0.00118303	0.00554276
sucrose-6-phosphate hydrolase	2244.36	4176.59	312.134	-3.74384	0.47238	-7.9255	2.27236e-15	2.07468e-13
bifunctional 4-hydroxy-3-methylbut-2-enyl diphosphate reductase/30S ribosomal protein S1	2229.36	1109.62	3349.1	1.59372	0.677867	2.35109	0.0187186	0.053407
MULTISPECIES: beta-ketoacyl	2221.64	1996.53	2446.75	0.293386	0.422438	0.694508	0.487364	0.626355
ketol-acid reductoisomerase	2217.23	2788.05	1646.41	-0.760248	0.454529	-1.67261	0.0944047	0.187487
1-deoxy-D-xylulose-5-phosphate synthase	2210.17	3287.51	1132.83	-1.53772	0.293869	-5.23267	1.67081e-07	2.39939e-06
MULTISPECIES: alpha-glucosidase	2207.07	58.8999	4355.24	6.2099	0.465117	13.3513	1.16436e-40	9.33985e-38
DNA polymerase III subunit alpha	2195.12	1934.56	2455.68	0.343792	0.304046	1.13072	0.258172	0.396912
type I methionyl aminopeptidase	2191.56	2606.8	1776.32	-0.553199	0.318846	-1.735	0.0827401	0.169553
arginine--tRNA ligase	2189.78	2451.19	1928.37	-0.34638	0.290776	-1.19123	0.233565	0.368597
DNA-binding protein	2184.38	2002.66	2366.09	0.240168	0.307153	0.781918	0.434263	0.577132
lysine--tRNA ligase	2169.82	2111.6	2228.04	0.0774467	0.336645	0.230055	0.818049	0.881725
acetolactate synthase, large subunit, biosynthetic type	2168.26	2744.57	1591.96	-0.786133	0.393029	-2.00019	0.0454796	0.106983
50S ribosomal protein L24	2164.95	2656.11	1673.8	-0.666121	0.428995	-1.55275	0.120484	0.225768
MULTISPECIES: NADH peroxidase	2155.61	947.544	3363.68	1.8276	0.577845	3.16279	0.00156267	0.00700552
MULTISPECIES: glutamate dehydrogenase	2149.98	2623.61	1676.35	-0.645775	0.429971	-1.5019	0.133122	0.243043
HPr family phosphocarrier protein	2149.78	2633.31	1666.24	-0.66057	0.489796	-1.34866	0.177445	0.300378
response regulator	2145.67	2503.15	1788.18	-0.485631	0.329002	-1.47607	0.139924	0.252182
flagellar assembly protein FliW	2125.72	3093.61	1157.84	-1.41806	0.423766	-3.34633	0.000818891	0.00406319
MULTISPECIES: methylmalonyl-CoA mutase	2120.17	1793.82	2446.51	0.447779	0.388477	1.15265	0.249052	0.386787
arylsulfatase	2114.18	1187.99	3040.37	1.35536	0.379371	3.57264	0.0003534	0.00198236
nucleotidyltransferase	2106.35	2442.51	1770.19	-0.464785	0.315713	-1.47217	0.140974	0.253505
IMP dehydrogenase	2104.82	2393.16	1816.49	-0.397864	0.367314	-1.08317	0.278732	0.420721
30S ribosomal protein S8	2081.46	2543.44	1619.49	-0.651076	0.454395	-1.43284	0.151903	0.267957
50S ribosomal protein L13	2080.79	2577.19	1584.4	-0.701653	0.488035	-1.43771	0.150516	0.266062
N-acetyltransferase	2080.66	2320.29	1841.03	-0.333855	0.355351	-0.939508	0.34747	0.493748
MBL fold hydrolase	2077.22	2452.68	1701.75	-0.527108	0.427931	-1.23176	0.21804	0.349698
carbon-monoxide dehydrogenase catalytic subunit	2063.74	3026.92	1100.55	-1.45939	0.76968	-1.8961	0.0579466	0.128883
MULTISPECIES: aminopeptidase	2062.53	1895.49	2229.58	0.23402	0.48735	0.480188	0.631093	0.743306
flagellar motor switch protein FliG	2057.34	2409.1	1705.58	-0.498074	0.317926	-1.56664	0.1172	0.221276
peptidase M16	2055.97	2194.24	1917.69	-0.19466	0.358	-0.543742	0.586619	0.709503
translation initiation factor IF-3	2055.68	2168.84	1942.51	-0.159095	0.383165	-0.415214	0.677985	0.7797
ATP synthase F0 subunit B	2054.95	3227.89	882.006	-1.87196	0.491428	-3.80924	0.000139397	0.000888945
pyridine nucleotide-disulfide oxidoreductase	2049.86	2478.3	1621.42	-0.612194	0.366455	-1.67059	0.0948037	0.188133
MULTISPECIES: OmpA family protein	2047.13	429.098	3665.17	3.09419	0.456169	6.78298	1.1772e-11	5.22529e-10
ATP synthase subunit beta	2046.37	2386.28	1706.46	-0.484126	0.309771	-1.56285	0.118088	0.222494
methylmalonyl-CoA mutase small subunit	2046.17	1294.39	2797.95	1.11204	0.414316	2.68404	0.00727381	0.0253214
translation elongation factor G	2044.5	1438.41	2650.58	0.88172	0.314722	2.80158	0.00508524	0.0189126
proline--tRNA ligase	2041.53	2342.52	1740.54	-0.428869	0.327147	-1.31094	0.189879	0.314923
flagellar protein FlgN	2041.03	3102.55	979.508	-1.6634	0.664901	-2.50173	0.0123587	0.0386814
50S ribosomal protein L18	2039.18	2622.09	1456.28	-0.848493	0.401273	-2.1145	0.0344725	0.0864313
carbon storage regulator	2033	2171.18	1894.83	-0.19656	0.589351	-0.333519	0.738743	0.82622
glycosyl transferase	2030.01	2149.22	1910.8	-0.169899	0.315664	-0.538228	0.590419	0.712641
transcription termination factor Rho	2022.15	1705.7	2338.61	0.454942	0.431356	1.05468	0.291572	0.434985
UMP kinase	2017.64	2398	1637.28	-0.550776	0.409402	-1.34532	0.178522	0.301726
rod shape-determining protein	2016.19	2395.48	1636.89	-0.549757	0.280608	-1.95917	0.0500932	0.115111
efflux RND transporter periplasmic adaptor subunit	2005.94	1326.17	2685.7	1.0179	0.49989	2.03624	0.0417258	0.100338
PEP-CTERM sorting domain-containing protein	1996.99	190.011	3803.96	4.32318	0.527789	8.19113	2.5879e-16	2.84922e-14
glycosyltransferase family 2 protein	1996.81	2174.55	1819.08	-0.257842	0.393601	-0.655086	0.512412	0.648812
aminoacyl-histidine dipeptidase	1978.48	2349.89	1607.07	-0.548228	0.348219	-1.57438	0.1154	0.218629
FprA family A-type flavoprotein	1976.74	1919.26	2034.23	0.0839778	0.649068	0.129382	0.897055	0.934949
V-type ATP synthase subunit D	1974.24	1693.78	2254.71	0.412724	0.500445	0.824713	0.409534	0.554421
DNA mismatch repair protein MutS	1973.82	1919.99	2027.65	0.0783008	0.333433	0.234832	0.814339	0.879132
maltose/maltodextrin transport system ATP-binding protein	1966.6	1873.01	2060.19	0.137642	0.467177	0.294625	0.76828	0.846692
MULTISPECIES: 50S ribosomal protein L2	1962.93	1840.04	2085.83	0.181161	0.393172	0.460767	0.644966	0.754633
50S ribosomal protein L14	1953.74	2108.79	1798.68	-0.229599	0.456068	-0.503431	0.614661	0.730369
flagellar biosynthesis protein FlhA	1934.74	2137.58	1731.91	-0.303613	0.370001	-0.820573	0.41189	0.556219
DNA polymerase III subunit gamma/tau	1932.82	2133.16	1732.49	-0.30064	0.301802	-0.99615	0.319177	0.464075
50S ribosomal protein L19	1914.71	1762.67	2066.75	0.229577	0.484203	0.474133	0.635405	0.746997
UDP-N-acetylmuramoyl-L-alanyl-D-glutamate--2,6-diaminopimelate ligase	1914.44	2223.38	1605.5	-0.469926	0.405368	-1.15926	0.246351	0.383387
DNA topoisomerase I	1913.9	1535.34	2292.46	0.578119	0.389841	1.48296	0.138085	0.249508
ATP-dependent protease ATP-binding subunit ClpX	1910.7	1820.75	2000.64	0.135703	0.373665	0.363167	0.71648	0.809436
peptidase T	1907.2	2463.27	1351.13	-0.866454	0.315015	-2.75052	0.00595013	0.021527
phosphoglucosamine mutase	1901.18	2384.44	1417.91	-0.750112	0.283284	-2.64792	0.00809894	0.0275526
MULTISPECIES: sugar phosphate isomerase/epimerase	1900	2374.56	1425.44	-0.736659	0.425559	-1.73104	0.0834453	0.170597
ATP-dependent metallopeptidase HflB	1897.17	1351.19	2443.15	0.85443	0.626778	1.36321	0.172816	0.294898
MULTISPECIES: DNA-directed RNA polymerase subunit beta	1891.34	1466.42	2316.26	0.659563	0.366274	1.80074	0.0717443	0.152391
DNA polymerase III subunit beta	1890.69	1234.22	2547.16	1.04482	0.345404	3.02493	0.00248694	0.0103707
flagellar operon protein	1883.19	2307.97	1458.41	-0.662012	0.354991	-1.86487	0.0621996	0.136304
serine hydroxymethyltransferase	1882.66	2570.05	1195.27	-1.10411	0.385887	-2.86123	0.00421997	0.0162296
phosphoribosylformylglycinamidine cyclo-ligase	1880.7	2073.51	1687.89	-0.297247	0.366034	-0.812076	0.416748	0.561228
histidine kinase	1876.17	974.985	2777.36	1.50992	0.338747	4.45737	8.29708e-06	7.61866e-05
hydratase	1866.16	2324.99	1407.33	-0.724682	0.305767	-2.37005	0.0177858	0.0512929
glycosyltransferase	1865.67	1847.25	1884.08	0.0280523	0.296162	0.0947193	0.924538	0.953141
excinuclease ABC subunit A	1860.54	1651.02	2070.05	0.325911	0.419693	0.776547	0.437426	0.579827
MULTISPECIES: aminoacyl-histidine dipeptidase	1859.48	1402.17	2316.78	0.724414	0.429246	1.68764	0.0914797	0.182927
HAD family phosphatase	1855.55	2617.36	1093.74	-1.25917	0.527804	-2.38567	0.0170481	0.0497789
signal recognition particle protein	1846.83	1870.86	1822.8	-0.0377355	0.46232	-0.0816221	0.934947	0.959197
methionine adenosyltransferase	1846.47	2406.02	1286.91	-0.903172	0.343921	-2.6261	0.00863688	0.0289962
30S ribosomal protein S6	1845.88	2342.34	1349.43	-0.795568	0.37007	-2.14977	0.031573	0.0807265
glutamate--tRNA ligase	1845.48	2256.64	1434.32	-0.654014	0.269672	-2.42522	0.0152992	0.0457793
30S ribosomal protein S12 methylthiotransferase RimO	1841.41	2409.3	1273.52	-0.920405	0.275885	-3.33619	0.000849355	0.00418161
beta-hexosaminidase	1836.82	584.817	3088.82	2.40038	0.39565	6.06693	1.30382e-09	3.21095e-08
MULTISPECIES: malate dehydrogenase	1831.52	756.285	2906.76	1.94247	0.60895	3.18986	0.00142341	0.00647162
peptide chain release factor 2	1831.21	1996.29	1666.13	-0.261275	0.298072	-0.87655	0.380731	0.526942
cell division protein FtsA	1822.62	1561.15	2084.08	0.416659	0.451697	0.922431	0.356304	0.502666
flagellar hook-associated protein 3	1820.21	2665.23	975.199	-1.45031	0.884755	-1.63922	0.101167	0.197997
formate C-acetyltransferase/glycerol dehydratase family glycyl radical enzyme	1820.09	3568.94	71.2428	-5.63899	0.383064	-14.7207	4.74391e-49	1.06548e-45
DNA repair protein RecN	1812.4	1869.52	1755.28	-0.0914595	0.332658	-0.274935	0.783366	0.858431
GGGtGRT protein	1811.05	2120.61	1501.49	-0.498671	0.279427	-1.78462	0.0743234	0.156742
phosphoserine transaminase	1809.46	2398.08	1220.85	-0.973265	0.386999	-2.51491	0.0119064	0.0375376
DUF3798 domain-containing protein	1807.02	843.452	2770.59	1.71577	0.804486	2.13276	0.0329448	0.0834394
50S ribosomal protein L23	1804.53	1792.6	1816.47	0.0190949	0.417205	0.0457686	0.963495	0.976979
MULTISPECIES: TonB-dependent receptor	1800.73	1919.56	1681.9	-0.191162	0.433071	-0.441411	0.658916	0.76561
aminotransferase class V-fold PLP-dependent enzyme	1799.01	3213.15	384.856	-3.06399	0.319439	-9.59179	8.65724e-22	2.02543e-19
HAD family hydrolase	1796.29	2352.89	1239.69	-0.925125	0.302273	-3.06056	0.00220926	0.00941554
MULTISPECIES: inositol-3-phosphate synthase	1784.68	616.839	2952.53	2.25901	0.397346	5.68524	1.3063e-08	2.52683e-07
glycine reductase	1782.81	2284.04	1281.59	-0.833385	1.01096	-0.824352	0.40974	0.554451
30S ribosomal protein S19	1782.05	2154.46	1409.64	-0.611992	0.399744	-1.53096	0.125779	0.232509
tyrosine recombinase XerC	1780.42	459.702	3101.15	2.75308	0.402449	6.84083	7.87365e-12	3.59436e-10
30S ribosomal protein S9	1773.38	2069.44	1477.31	-0.486164	0.470608	-1.03305	0.301578	0.445387
flagellar motor switch protein FliM	1772.08	2021.19	1522.97	-0.408409	0.426429	-0.957741	0.338194	0.483734
DEAD/DEAH box helicase	1765.81	1939.59	1592.03	-0.28528	0.300919	-0.948029	0.343115	0.488982
type IIA DNA topoisomerase subunit B	1765.26	1623.48	1907.04	0.231818	0.276975	0.836966	0.402612	0.548257
ROK family protein	1762.55	1574.42	1950.68	0.30904	0.297189	1.03988	0.298396	0.442666
glycosyltransferase family 1 protein	1757.71	1157.92	2357.5	1.02507	0.369204	2.77643	0.00549594	0.0201763
MULTISPECIES: transcriptional regulator	1755.23	996.92	2513.55	1.33356	0.315203	4.2308	2.32857e-05	0.000186385
IS66 family transposase	1754.16	3059.12	449.198	-2.76752	0.690243	-4.00949	6.08513e-05	0.000430328
sialidase	1744.25	1662.96	1825.54	0.13449	0.71888	0.187083	0.851596	0.904022
MULTISPECIES: transcription termination/antitermination factor NusG	1736.39	1191.98	2280.79	0.936283	0.400932	2.33527	0.0195295	0.0552851
oxaloacetate decarboxylase subunit alpha	1731.45	2514.49	948.421	-1.40709	0.37001	-3.80284	0.000143045	0.000909477
YbjQ family protein	1729.95	1801.62	1658.27	-0.119667	0.559823	-0.213758	0.830736	0.890017
PolC-type DNA polymerase III	1718.46	2148.16	1288.76	-0.737189	0.345058	-2.13642	0.032645	0.0828669
carbon monoxide dehydrogenase	1716.12	2548.61	883.622	-1.52809	0.702973	-2.17375	0.0297238	0.0771516
inosine 5-monophosphate dehydrogenase	1716.09	2450.02	982.162	-1.31896	0.747284	-1.765	0.0775634	0.161662
MULTISPECIES: 50S ribosomal protein L16	1715.78	1718.04	1713.53	-0.00333827	0.407796	-0.00818611	0.993469	0.99533
cell division/cell wall cluster transcriptional repressor MraZ	1714.84	3240.21	189.475	-4.09545	0.559688	-7.31738	2.5285e-13	1.6703e-11
2-isopropylmalate synthase	1713.5	1938.38	1488.62	-0.38147	0.470842	-0.810187	0.417833	0.562153
ribose ABC transporter substrate-binding protein	1707.46	135.362	3279.56	4.59818	1.02674	4.47843	7.51939e-06	6.99609e-05
beta-glucosidase	1699.22	1441.64	1956.81	0.440243	0.393908	1.11763	0.263725	0.402834
translation elongation factor Ts	1698.97	2280.16	1117.77	-1.02844	0.511314	-2.01136	0.044287	0.105077
recombinase family protein	1695.53	1908.34	1482.73	-0.363986	0.399673	-0.910709	0.362449	0.508805
flotillin	1686.1	1220.84	2151.36	0.817081	0.473508	1.72559	0.0844208	0.172108
glycosyl hydrolase	1682.55	1489.24	1875.87	0.33265	0.421214	0.789741	0.429679	0.572956
dTDP-glucose 4,6-dehydratase	1675.3	1622.69	1727.91	0.0902848	0.328961	0.274455	0.783735	0.858679
chromosome segregation protein SMC	1667.16	1902.6	1431.73	-0.410662	0.435598	-0.942755	0.345806	0.491881
dihydrolipoyl dehydrogenase	1658.21	1474.34	1842.07	0.320781	0.357536	0.897199	0.369613	0.515493
MULTISPECIES: methylmalonyl-CoA carboxyltransferase	1657.47	885.545	2429.39	1.45599	0.461322	3.15613	0.0015988	0.00714464
glutaconyl-CoA decarboxylase subunit beta	1655.5	2113.07	1197.94	-0.818061	0.400334	-2.04345	0.0410082	0.0990158
sodium:alanine symporter family protein	1652.66	2464.31	841.007	-1.55066	0.628324	-2.46793	0.0135895	0.0417881
DUF523 domain-containing protein	1643.67	3215.43	71.9156	-5.48303	0.487552	-11.246	2.42213e-29	8.77437e-27
ATP synthase F1 subunit epsilon	1643.33	2488.05	798.603	-1.64019	0.426944	-3.84168	0.000122193	0.000793792
NAD(+) synthase	1641.84	1947.37	1336.31	-0.543693	0.269401	-2.01815	0.0435755	0.103742
TetR/AcrR family transcriptional regulator	1638.76	1617.95	1659.56	0.036318	0.317323	0.114451	0.90888	0.942536
cysteine--tRNA ligase	1637.14	1788.76	1485.52	-0.268351	0.316535	-0.847775	0.396563	0.541974
3-phosphoglycerate dehydrogenase	1634.42	2204.17	1064.66	-1.0493	0.406388	-2.582	0.00982287	0.0321247
replicative DNA helicase	1628.88	2121.86	1135.9	-0.901967	0.284662	-3.16856	0.00153198	0.00687616
peptide ABC transporter ATP-binding protein	1628.63	2321.37	935.894	-1.30999	0.707788	-1.85083	0.0641944	0.139853
MULTISPECIES: peptidylprolyl isomerase	1622.16	728.501	2515.82	1.78795	0.348211	5.13468	2.8262e-07	3.8658e-06
TolC family protein	1620.59	772.514	2468.66	1.67635	0.398575	4.20586	2.60094e-05	0.00020526
aminotransferase	1619.65	1910.61	1328.69	-0.523574	0.364405	-1.43679	0.150777	0.266356
MULTISPECIES: fructose-bisphosphate aldolase	1619.06	296.354	2941.77	3.31191	0.442234	7.48906	6.93708e-14	5.09172e-12
MULTISPECIES: polyribonucleotide nucleotidyltransferase	1619.04	1172.48	2065.6	0.817015	0.4746	1.72148	0.0851634	0.173164
D-alanyl-D-alanine carboxypeptidase	1617.72	2109.48	1125.96	-0.906032	0.253545	-3.57345	0.000352303	0.00197719
methylmalonyl-CoA carboxyltransferase	1617.61	1801.96	1433.25	-0.330494	0.311517	-1.06092	0.288727	0.432033
chemotaxis protein CheR	1616.77	2492.42	741.112	-1.74922	0.616453	-2.83756	0.00454597	0.0172296
dihydroorotase	1607.42	1720.42	1494.42	-0.203251	0.327267	-0.621056	0.534563	0.666867
aconitate hydratase	1607.21	1009.8	2204.61	1.12614	0.676206	1.66537	0.0958382	0.189717
transcription-repair coupling factor	1605.3	1374.48	1836.13	0.417344	0.408074	1.02272	0.306442	0.450556
carboxyl transferase	1597.47	1229.65	1965.3	0.676085	0.390696	1.73046	0.0835479	0.170653
polyphosphate kinase 1	1594.55	3048.07	141.028	-4.43173	0.50806	-8.72284	2.7131e-18	4.06242e-16
DUF1015 domain-containing protein	1593.64	1652.42	1534.85	-0.106387	0.29013	-0.366689	0.713851	0.807671
aminopeptidase P family protein	1589.75	2046.53	1132.96	-0.853324	0.316518	-2.69597	0.00701835	0.0245916
3-isopropylmalate dehydratase large subunit	1587.82	1467.81	1707.83	0.217781	0.419585	0.51904	0.603733	0.721867
DNA ligase (NAD(+)) LigA	1587.3	1801.44	1373.16	-0.392176	0.329923	-1.18869	0.234562	0.369237
MULTISPECIES: 50S ribosomal protein L10	1585.38	1824.63	1346.12	-0.438703	0.469418	-0.934568	0.350011	0.496354
MULTISPECIES: flagellin	1575.96	2692.73	459.199	-2.55275	0.950593	-2.68543	0.00724368	0.0252551
sodium:proton antiporter	1574.51	1454.04	1694.99	0.220992	0.277664	0.795896	0.426093	0.569612
ribonuclease R	1574.27	2412.93	735.61	-1.71409	0.419611	-4.08495	4.40866e-05	0.000326793
amino acid ABC transporter substrate-binding protein	1569.82	1500.06	1639.58	0.128282	0.585411	0.219132	0.826547	0.887732
prepilin-type cleavage/methylation domain-containing protein	1559.74	184.523	2934.96	3.9898	0.450004	8.86615	7.57203e-19	1.23238e-16
glutamine--tRNA ligase	1553.95	1442.76	1665.13	0.206307	0.332097	0.621227	0.53445	0.666801
NADH dehydrogenase	1549.38	2245.77	852.98	-1.39684	0.389292	-3.58815	0.000333036	0.00188223
primosomal protein N'	1548.33	1608.53	1488.13	-0.112656	0.31034	-0.363007	0.716599	0.809436
zinc ribbon domain-containing protein	1544.58	903.966	2185.19	1.27333	0.741593	1.71703	0.0859744	0.17434
SIS domain-containing protein	1544.54	1880.89	1208.19	-0.637967	0.652939	-0.97707	0.328534	0.473971
30S ribosomal protein S15	1540.49	1455.36	1625.62	0.159528	0.440722	0.361971	0.717374	0.809822
reverse rubrerythrin	1535.08	2300.72	769.441	-1.58068	0.354289	-4.46155	8.13691e-06	7.52698e-05
peptidase M20	1534.84	636.466	2433.21	1.93442	0.413181	4.68178	2.84401e-06	2.98767e-05
MULTISPECIES: diaminopimelate epimerase	1534.65	81.7275	2987.57	5.19235	1.05838	4.90595	NA	NA
tryptophanase	1534.41	489.262	2579.56	2.39873	0.644235	3.72338	0.000196576	0.00120763
sugar phosphate isomerase/epimerase	1531.7	2000.96	1062.44	-0.912958	0.564774	-1.6165	0.105986	0.205352
fructose bisphosphate aldolase	1530.66	3060.65	0.670233	-12.0962	0.912332	-13.2585	4.02741e-40	3.01519e-37
HlyC/CorC family transporter	1528.43	1285.06	1771.8	0.462897	0.321431	1.44011	0.149836	0.26516
MULTISPECIES: preprotein translocase subunit SecY	1528.37	1763.46	1293.27	-0.44712	0.420002	-1.06457	0.287072	0.430186
MULTISPECIES: glucosamine-6-phosphate deaminase	1516.05	617.174	2414.92	1.96745	0.290404	6.77486	1.24529e-11	5.46273e-10
enoyl-CoA hydratase	1512.85	2527.25	498.441	-2.34096	0.58552	-3.99809	6.38559e-05	0.00044735
AAA family ATPase	1509.42	1413.66	1605.17	0.182694	0.303432	0.602091	0.547114	0.67696
uronate isomerase	1507.19	1642.7	1371.68	-0.260094	0.796823	-0.326413	0.744112	0.83013
MULTISPECIES: glutaconyl-CoA decarboxylase subunit beta	1504.05	1018.87	1989.22	0.96515	0.356388	2.70814	0.00676614	0.0238642
threonine synthase	1502.81	1630.28	1375.35	-0.24614	0.329577	-0.746835	0.455163	0.596718
MULTISPECIES: MFS transporter	1499.2	827.908	2170.5	1.39035	0.365808	3.80077	0.000144248	0.000914683
sodium-dependent transporter	1496.96	1226.9	1767.02	0.526086	0.67114	0.783869	0.433117	0.575951
chemotaxis protein CheW	1493.09	1954.87	1031.31	-0.922501	0.466191	-1.9788	0.0478382	0.111134
GTPase ObgE	1492.97	1858.37	1127.57	-0.721668	0.318047	-2.26906	0.0232645	0.063459
protein translocase subunit SecDF	1491.62	1828.4	1154.84	-0.662818	0.334782	-1.97985	0.04772	0.110929
MULTISPECIES: gfo/Idh/MocA family oxidoreductase	1487.94	2094.03	881.846	-1.24859	0.543585	-2.29695	0.0216216	0.0598605
modulator protein	1486.25	165.832	2806.67	4.08068	0.616602	6.61801	3.64054e-11	1.36733e-09
serine--tRNA ligase	1480.77	1460.21	1501.33	0.0396652	0.273915	0.144809	0.884862	0.926613
alcohol dehydrogenase	1479.73	1142.97	1816.48	0.66758	0.360427	1.85219	0.0639984	0.139582
FAD/NAD(P)-binding oxidoreductase	1474.76	1960.23	989.295	-0.986137	0.538812	-1.83021	0.0672189	0.14493
MULTISPECIES: 50S ribosomal protein L3	1471.07	943.786	1998.36	1.08237	0.409609	2.64245	0.00823093	0.0279339
ribosome-associated inhibitor A/sigma 54 modulation protein	1470.52	195.755	2745.28	3.80964	0.47303	8.0537	8.03297e-16	8.05449e-14
LysR family transcriptional regulator	1469.9	1710.61	1229.19	-0.476807	0.323479	-1.474	0.140482	0.252864
ribosome-recycling factor	1465.83	1498.92	1432.74	-0.06552	0.311295	-0.210475	0.833297	0.89174
aspartate kinase	1465.54	1599.71	1331.38	-0.265518	0.363754	-0.729937	0.465429	0.606353
23S rRNA (uracil(1939)-C(5))-methyltransferase RlmD	1465.18	2333.13	597.226	-1.96622	0.425007	-4.62632	3.72225e-06	3.76584e-05
two-component system response regulator	1464.58	2141.55	787.61	-1.44306	0.529288	-2.72641	0.00640268	0.0228551
DNA topoisomerase III	1462.8	1665.33	1260.28	-0.402396	0.436358	-0.92217	0.35644	0.502739
cysteine synthase A	1462.18	1363.18	1561.18	0.194901	0.374898	0.519876	0.60315	0.721416
UDP-N-acetylmuramoyl-L-alanine--D-glutamate ligase	1461.48	1798.73	1124.22	-0.678771	0.273204	-2.48448	0.012974	0.0402926
PTS sugar transporter subunit IIC	1459.86	2628.97	290.746	-3.17649	0.721094	-4.4051	1.05734e-05	9.40883e-05
50S ribosomal protein L20	1457.03	1913.17	1000.88	-0.93435	0.385814	-2.42176	0.0154455	0.0461065
PTS glucose transporter subunit IIBC	1448.46	2522.51	374.399	-2.75188	1.18412	-2.32398	0.0201268	0.056506
MULTISPECIES: 30S ribosomal protein S3	1445.91	1418.22	1473.61	0.0554485	0.439519	0.126157	0.899607	0.936379
endonuclease MutS2	1445.53	2009.09	881.968	-1.18753	0.311636	-3.81063	0.000138612	0.000884944
DUF4367 domain-containing protein	1444.58	1845.38	1043.79	-0.821943	0.660816	-1.24383	0.213562	0.343941
UDP-N-acetylenolpyruvoylglucosamine reductase	1442.37	1328.34	1556.4	0.228077	0.349898	0.65184	0.514504	0.65015
MULTISPECIES: 50S ribosomal protein L6	1440.6	1331.75	1549.45	0.218721	0.404802	0.540316	0.588979	0.711675
ATP synthase subunit alpha	1437.8	2059.89	815.718	-1.33591	0.411925	-3.24308	0.00118246	0.00554276
4-hydroxy-3-methylbut-2-en-1-yl diphosphate synthase	1436.77	1082.24	1791.29	0.726474	0.388216	1.87131	0.0613021	0.134826
MULTISPECIES: 30S ribosomal protein S5	1435.34	1352.21	1518.46	0.167526	0.355331	0.471464	0.637309	0.748482
cytidylate kinase-like family protein	1430.73	2125.3	736.165	-1.52908	0.527619	-2.89807	0.00375465	0.0146967
urocanate hydratase	1429.33	1417.14	1441.53	0.0250687	0.296732	0.0844825	0.932673	0.958075
aspartate-semialdehyde dehydrogenase	1421.58	1557.11	1286.04	-0.276561	0.378269	-0.731122	0.464705	0.605831
glycine dehydrogenase (aminomethyl-transferring)	1414.64	2499.6	329.687	-2.92144	0.577093	-5.06233	4.1416e-07	5.42709e-06
glycogen synthase	1413.11	1236.51	1589.71	0.362248	0.403088	0.898681	0.368822	0.514691
diguanylate cyclase	1411.73	1710.74	1112.71	-0.621147	0.388945	-1.59701	0.110264	0.21109
MULTISPECIES: AbrB/MazE/SpoVT family DNA-binding domain-containing protein	1411.43	309.389	2513.47	3.02226	0.810103	3.7307	0.000190945	0.00117497
CO dehydrogenase/CO-methylating acetyl-CoA synthase complex subunit beta	1405.87	2147.22	664.518	-1.69169	0.75917	-2.22835	0.0258574	0.0690228
MULTISPECIES: mannose-6-phosphate isomerase	1405.03	252.302	2557.75	3.3397	0.508889	6.56272	5.28339e-11	1.88957e-09
MULTISPECIES: DNA-binding response regulator	1400.03	1054.84	1745.21	0.725943	0.345262	2.10258	0.0355021	0.0884404
DNA topoisomerase (ATP-hydrolyzing) subunit B	1398.4	1520.94	1275.87	-0.253757	0.320596	-0.791517	0.428643	0.571897
translational GTPase TypA	1396.24	1489.79	1302.69	-0.193721	0.487357	-0.397494	0.691003	0.789819
galactose-1-epimerase	1393.8	1981.47	806.13	-1.29761	0.375407	-3.45654	0.000547148	0.00288202
30S ribosomal protein S17	1389.69	1768.97	1010.4	-0.807537	0.470264	-1.7172	0.0859424	0.174306
RNA-binding transcriptional accessory protein	1389.4	1358.62	1420.18	0.0635075	0.319392	0.198839	0.842389	0.897933
acetyl-CoA carboxylase biotin carboxyl carrier protein subunit	1386.17	1051.1	1721.25	0.711015	0.384343	1.84995	0.0643205	0.140012
ECF transporter S component	1383.73	1553.57	1213.89	-0.356149	0.742948	-0.479372	0.631674	0.743808
MULTISPECIES: protein translocase subunit SecDF	1381.43	450.12	2312.74	2.36074	0.407914	5.78735	7.15072e-09	1.4816e-07
IS5/IS1182 family transposase	1377.89	991.901	1763.87	0.830365	0.669329	1.24059	0.214756	0.345616
DJ-1 family protein	1370.74	1500.54	1240.95	-0.274821	0.362367	-0.758405	0.448209	0.589942
insulinase family protein	1370.65	1275.07	1466.23	0.201553	0.336894	0.598268	0.549661	0.67884
sodium ion-translocating decarboxylase subunit beta	1370.47	1173.65	1567.29	0.417028	0.609225	0.684523	0.493645	0.631847
peptide chain release factor 1	1369.11	1464.64	1273.59	-0.201933	0.484672	-0.416638	0.676943	0.778794
glycine C-acetyltransferase	1365.32	1759	971.632	-0.85579	0.533305	-1.60469	0.108562	0.208794
50S ribosomal protein L29	1363.1	1453.87	1272.32	-0.192538	0.372497	-0.516886	0.605236	0.722986
short-chain dehydrogenase	1362.76	2172.4	553.123	-1.97305	0.443558	-4.44823	8.65796e-06	7.90479e-05
MULTISPECIES: ABC transporter permease	1359.75	1083.43	1636.08	0.594085	0.324281	1.832	0.0669507	0.144449
pseudouridine synthase	1357.78	1054.34	1661.22	0.655468	0.332401	1.97192	0.0486185	0.112528
2-hydroxyglutaryl-CoA dehydratase	1357.33	1673.03	1041.63	-0.682779	0.348098	-1.96146	0.0498256	0.114618
30S ribosomal protein S21	1356.73	1276.71	1436.76	0.170921	0.497885	0.343293	0.731378	0.820845
alanine racemase	1354.91	1414.29	1295.52	-0.127101	0.396211	-0.32079	0.748369	0.83303
X-X-X-Leu-X-X-Gly heptad repeats protein	1349.79	1362.71	1336.88	-0.0277741	0.561395	-0.0494733	0.960542	0.974866
thymidylate synthase	1342.96	2259.61	426.312	-2.40781	0.425612	-5.65729	1.53779e-08	2.94197e-07
MULTISPECIES: galactose-1-epimerase	1341.97	771.757	1912.17	1.30867	0.375108	3.48877	0.000485249	0.00259369
UDP-glucose 4-epimerase	1339.02	1398.5	1279.55	-0.12864	0.322682	-0.39866	0.690144	0.789191
MULTISPECIES: 30S ribosomal protein S21	1331.12	2073.5	588.752	-1.81541	0.61976	-2.92922	0.00339813	0.0135179
ATP-dependent RecD-like DNA helicase	1329.08	1800.86	857.303	-1.07033	0.350724	-3.05178	0.00227487	0.00964393
MULTISPECIES: 30S ribosomal protein S1	1327.68	897.188	1758.16	0.970695	0.353796	2.74366	0.00607593	0.0218975
thiol:disulfide interchange protein	1327.62	499.099	2156.14	2.1107	0.379387	5.56345	2.64488e-08	4.74473e-07
MULTISPECIES: phospho-sugar mutase	1325.15	1038.83	1611.47	0.6332	0.426467	1.48476	0.137608	0.248928
chaperonin GroEL	1324.56	1450.93	1198.19	-0.275986	0.508838	-0.542384	0.587554	0.710175
linear amide C-N hydrolase	1321.81	1483.17	1160.44	-0.354652	0.632851	-0.560403	0.575204	0.700449
PTS fructose transporter subunit IIA	1321.22	2619.15	23.2985	-6.81792	0.580581	-11.7433	7.64685e-32	3.57809e-29
autotransporter domain-containing protein	1320.43	188.135	2452.72	3.70425	0.530657	6.98049	2.9415e-12	1.5436e-10
ribosome biogenesis GTPase Der	1319.77	1891.62	747.918	-1.3391	0.323016	-4.14563	3.38881e-05	0.000259454
uracil-DNA glycosylase	1315.05	1749.39	880.721	-0.99113	0.288894	-3.43078	0.000601858	0.003132
30S ribosomal protein S10	1314.49	1431.06	1197.93	-0.256452	0.515164	-0.497806	0.618621	0.733669
transglutaminase	1313.18	1069.05	1557.31	0.542398	0.28942	1.87408	0.0609189	0.13422
uracil phosphoribosyltransferase	1312.56	2103.48	521.643	-2.01145	0.318924	-6.30699	2.84515e-10	8.29896e-09
flagellar basal body rod protein FlgC	1312.36	1227.48	1397.23	0.186661	0.566056	0.329757	0.741584	0.827996
flagellar biosynthetic protein FliP	1311.3	1469.88	1152.72	-0.350578	0.434408	-0.807025	0.419652	0.563517
pyruvate:ferredoxin (flavodoxin) oxidoreductase, partial	1300.78	313.639	2287.93	2.86696	0.864607	3.31591	0.000913445	0.00444261
phosphoribosylaminoimidazolesuccinocarboxamide synthase	1297.46	1312.4	1282.51	-0.0336627	0.403907	-0.0833427	0.933579	0.958327
MULTISPECIES: carboxylase	1294.82	1949.74	639.901	-1.6069	0.47755	-3.36487	0.000765784	0.00383575
RNA degradosome polyphosphate kinase	1291.51	1177.47	1405.55	0.254791	0.442529	0.575761	0.564777	0.691878
orotidine-5'-phosphate decarboxylase	1291.19	1619.25	963.14	-0.74974	0.390216	-1.92134	0.0546883	0.123125
ATP-dependent Clp protease ATP-binding subunit ClpX	1289.43	1343.34	1235.52	-0.120725	0.380653	-0.317152	0.751128	0.835165
3-hydroxybutyryl-CoA dehydratase	1286.9	1645.18	928.61	-0.825923	0.422986	-1.9526	0.0508666	0.116507
MULTISPECIES: 50S ribosomal protein L14	1286.34	1160.84	1411.85	0.282804	0.351406	0.804779	0.420947	0.564581
diaminopimelate epimerase	1281.13	724.762	1837.51	1.34196	0.71454	1.87808	NA	NA
recombinase RecA	1280.1	1590.69	969.515	-0.714766	0.32399	-2.20614	0.0273744	0.0721973
MULTISPECIES: translation elongation factor Tu	1279.96	1323.95	1235.96	-0.099098	0.498529	-0.198781	0.842434	0.897933
GTPase HflX	1279.5	1074.23	1484.78	0.466761	0.330903	1.41057	0.158372	0.276383
bifunctional phosphoribosylaminoimidazolecarboxamide formyltransferase/inosine monophosphate cyclohydrolase	1277.84	1867.94	687.75	-1.44202	0.432884	-3.33119	0.000864764	0.00424245
SDR family oxidoreductase	1277.61	1658.52	896.696	-0.88707	0.500071	-1.77389	0.0760817	0.159347
flagellar protein export ATPase FliI	1277.52	1759.36	795.668	-1.14456	0.462797	-2.47313	0.0133937	0.0412763
ornithine carbamoyltransferase	1274.99	1713.27	836.713	-1.03433	0.362764	-2.85125	0.00435475	0.0166453
30S ribosomal protein S16	1272.9	1448.22	1097.57	-0.39985	0.370019	-1.08062	0.279866	0.421979
N-acetylmuramoyl-L-alanine amidase	1272.88	1390.79	1154.97	-0.268833	0.351158	-0.765561	0.443937	0.586175
MULTISPECIES: acyl carrier protein	1270.2	346.249	2194.15	2.66298	0.404773	6.57894	4.73805e-11	1.71088e-09
flagellar motor switch phosphatase FliY	1269.22	1777.15	761.293	-1.2226	0.545053	-2.24309	0.0248913	0.0669044
AI-2E family transporter	1267.24	1503.2	1031.28	-0.544313	0.431731	-1.26077	0.207392	0.336416
MULTISPECIES: carbohydrate-binding protein	1264.87	346.81	2182.93	2.65233	0.530628	4.99846	5.77889e-07	7.23489e-06
helicase	1262.31	839.925	1684.68	1.00356	0.338779	2.96229	0.00305358	0.0123574
anhydrosialidase	1262.11	1419.9	1104.31	-0.362596	1.68858	-0.214735	0.829974	0.889626
excinuclease ABC subunit B	1257.59	1647.57	867.604	-0.925968	0.300399	-3.08246	0.00205299	0.00881986
MurR/RpiR family transcriptional regulator	1257.35	1276.68	1238.02	-0.0445331	0.498871	-0.0892678	0.928869	0.95591
integrase	1256.05	956.975	1555.12	0.699824	0.408394	1.7136	0.0866019	0.175138
pyruvate formate-lyase 1-activating enzyme	1254.41	2009.23	499.583	-2.00727	0.645955	-3.10745	0.00188706	0.0082234
signal peptidase I	1252.98	1371.13	1134.84	-0.273077	0.334769	-0.815718	0.414661	0.55929
AbrB/MazE/SpoVT family DNA-binding domain-containing protein	1250.5	821.755	1679.24	1.03081	0.734069	1.40425	0.160245	0.278914
DUF4132 domain-containing protein	1248.86	922.17	1575.55	0.772296	0.362022	2.13328	0.0329014	0.0833824
iron hydrogenase	1247.8	2074.66	420.936	-2.30279	0.513157	-4.48749	7.20664e-06	6.73299e-05
glucohydrolase	1244.96	2127.24	362.685	-2.55271	0.374673	-6.81318	9.54677e-12	4.30563e-10
tRNA (N6-isopentenyl adenosine(37)-C2)-methylthiotransferase MiaB	1243.88	1105.7	1382.06	0.321489	0.368719	0.871907	0.383259	0.529117
MULTISPECIES: DNA-directed RNA polymerase subunit alpha	1240.78	1121.95	1359.61	0.276997	0.420455	0.658802	0.510023	0.646962
carbamoyl-phosphate synthase (glutamine-hydrolyzing) large subunit	1232.7	717.464	1747.93	1.28462	0.507079	2.53337	0.0112972	0.0360009
orotate phosphoribosyltransferase	1232.43	1553.03	911.839	-0.768825	0.323014	-2.38016	0.017305	0.0502938
DUF2088 domain-containing protein	1231.94	2058.96	404.924	-2.34532	0.387277	-6.05594	1.39602e-09	3.39335e-08
dipeptidase	1230.89	2342.02	119.749	-4.2978	0.461116	-9.32043	1.15866e-20	2.28277e-18
glycogen-branching enzyme	1229.8	930.839	1528.76	0.715698	0.588247	1.21666	0.223732	0.356841
indolepyruvate ferredoxin oxidoreductase subunit alpha	1229.24	1968.97	489.508	-2.00827	0.533536	-3.76408	0.000167166	0.0010412
acetylornithine aminotransferase	1228.27	1032.28	1424.26	0.465065	0.525957	0.884226	0.376574	0.52293
penicillin-binding protein	1223.94	1414.22	1033.66	-0.451833	0.306456	-1.47438	0.140378	0.252757
peroxiredoxin	1219.13	296.72	2141.54	2.85116	0.522866	5.45295	4.95396e-08	8.30343e-07
carbamate kinase	1216.26	1895.94	536.59	-1.82071	0.456444	-3.98891	6.63768e-05	0.000464125
chorismate synthase	1216.15	944.31	1488	0.655452	0.361688	1.8122	0.069955	0.149389
2-C-methyl-D-erythritol 4-phosphate cytidylyltransferase	1215.61	1250.74	1180.48	-0.0837992	0.427749	-0.195907	0.844683	0.899382
phosphoesterase	1213.92	2154.35	273.485	-2.97813	0.534279	-5.57412	2.48785e-08	4.48452e-07
PTS N-acetylgalactosamine transporter subunit IIB	1213.78	2425.44	2.11332	-10.0734	0.741316	-13.5885	4.68475e-42	4.38414e-39
ATP synthase F0 subunit A	1212.45	1897.51	527.399	-1.84603	0.487059	-3.79015	0.000150555	0.000949847
single-stranded-DNA-specific exonuclease RecJ	1212.04	976.483	1447.6	0.567635	0.372805	1.5226	0.127858	0.235345
50S ribosomal protein L27	1202.66	1523.68	881.635	-0.78893	0.464688	-1.69776	0.0895528	0.180068
argininosuccinate synthase	1202.07	1212.79	1191.36	-0.0258858	0.472139	-0.0548267	0.956277	0.971942
MULTISPECIES: 4-alpha-glucanotransferase	1197.21	889.072	1505.35	0.759012	0.271939	2.79111	0.00525276	0.0194169
peptidoglycan-binding protein	1193.88	1083.3	1304.46	0.268209	0.610296	0.439473	0.660319	0.766685
transcription elongation factor GreA	1190.87	1622.03	759.707	-1.09355	0.349487	-3.129	0.001754	0.00773964
MULTISPECIES: 50S ribosomal protein L20	1190.85	699.496	1682.2	1.26606	0.440138	2.87651	0.00402103	0.0155696
50S ribosomal protein L28	1189.97	1414.68	965.264	-0.55116	0.534976	-1.03025	0.302892	0.446575
co-chaperone GroES	1188.09	1291.7	1084.48	-0.25235	0.595792	-0.423554	0.671891	0.775167
MULTISPECIES: ferredoxin	1187.22	1472.54	901.9	-0.708037	0.333438	-2.12344	0.0337168	0.0848778
serine dehydratase subunit alpha family protein	1186.64	1029.7	1343.59	0.383763	0.49228	0.779562	0.435649	0.578432
electron transporter RnfC	1183.77	1698.75	668.786	-1.34414	0.329573	-4.07844	4.53397e-05	0.000334757
aldehyde dehydrogenase EutE	1181.42	1851.53	511.312	-1.85611	0.818077	-2.26886	0.0232766	0.0634764
elongation factor 4	1180.7	1411.98	949.414	-0.572737	0.356333	-1.60731	0.107987	0.207866
SrtB family sortase	1179.84	1579.34	780.346	-1.01693	0.718343	-1.41567	0.156874	0.27462
30S ribosomal protein S18	1177.19	1304.36	1050.01	-0.312821	0.411634	-0.759948	0.447285	0.589038
galactose-1-phosphate uridylyltransferase	1173.6	1535.23	811.979	-0.918714	0.438153	-2.09679	0.0360124	0.0893902
fucose isomerase	1170.96	1489.69	852.237	-0.805834	0.504642	-1.59684	0.1103	0.21109
RidA family protein	1170.79	1833.12	508.45	-1.84923	0.428778	-4.31278	1.61214e-05	0.000136636
MULTISPECIES: DNA helicase RecQ	1169.59	281.885	2057.3	2.86665	0.455888	6.28807	3.21444e-10	9.25595e-09
endoglucanase	1169.55	160.436	2178.67	3.76219	0.536522	7.01219	2.34613e-12	1.25462e-10
aryl-phospho-beta-D-glucosidase	1169.02	2287.84	50.1936	-5.50987	0.57498	-9.58272	9.45246e-22	2.16635e-19
MULTISPECIES: DUF349 domain-containing protein	1168.49	584.329	1752.66	1.5845	0.534533	2.96426	0.0030341	0.012283
alpha-L-fucosidase	1168.02	1402.53	933.506	-0.587381	0.439332	-1.33698	0.181228	0.30508
MULTISPECIES: 50S ribosomal protein L5	1166.94	1260.85	1073.03	-0.231986	0.341097	-0.680119	0.496429	0.634449
acetyl-CoA synthase subunit gamma	1165.41	1676.4	654.422	-1.35678	0.798869	-1.69838	0.0894365	0.179898
citrate/2-methylcitrate synthase	1164.72	1460.16	869.29	-0.748933	0.434973	-1.72179	0.0851074	0.173099
succinate dehydrogenase flavoprotein subunit	1162.75	856.425	1469.07	0.778788	0.366785	2.12328	0.0337301	0.0848921
hemerythrin	1161.87	1630.49	693.251	-1.23358	0.554696	-2.22389	0.0261555	0.0697026
5-aminoimidazole-4-carboxamide ribonucleotide transformylase	1161.86	1056.8	1266.91	0.261414	0.322734	0.809999	0.417941	0.562153
ParA family protein	1161.49	863.478	1459.5	0.756426	0.317053	2.3858	0.017042	0.0497741
MULTISPECIES: nucleoside-diphosphate kinase	1155.27	321.261	1989.28	2.63015	0.496822	5.29396	1.19698e-07	1.79948e-06
hyaluronidase	1151.83	1877.85	425.812	-2.14036	1.02505	-2.08806	0.0367925	0.0909887
nitroreductase	1150.36	411.844	1888.88	2.19722	0.740379	2.96769	0.00300046	0.0121819
PilZ domain-containing protein	1149.68	921.473	1377.89	0.580466	0.600268	0.967011	0.333538	0.479165
histidine--tRNA ligase	1145.74	1153.89	1137.59	-0.0211072	0.322071	-0.0655358	0.947747	0.966773
4-hydroxy-tetrahydrodipicolinate synthase	1145.27	1432.92	857.606	-0.740881	0.336666	-2.20064	0.0277613	0.0730339
septation protein SpoVG	1141.09	1700.19	581.994	-1.54649	0.860242	-1.79774	0.0722187	0.153224
Holliday junction resolvase RuvX	1140.05	1935.2	344.891	-2.48915	0.463105	-5.37491	7.66214e-08	1.20681e-06
MULTISPECIES: 30S ribosomal protein S11	1139.85	1166.31	1113.39	-0.0662813	0.519211	-0.127658	0.89842	0.935837
recombinase RecB	1135.63	2146.13	125.135	-4.10362	0.848585	-4.83584	1.32583e-06	1.50091e-05
MULTISPECIES: 6-phosphofructokinase	1134.63	1223.18	1046.07	-0.225849	0.396311	-0.56988	0.568759	0.694767
3-phosphoshikimate 1-carboxyvinyltransferase	1133.77	1181.68	1085.86	-0.122706	0.346296	-0.354339	0.723084	0.814467
1-deoxy-D-xylulose-5-phosphate reductoisomerase	1130.78	1059.69	1201.86	0.181052	0.404963	0.447083	0.654815	0.762028
alpha-N-acetylglucosaminidase	1129.86	261.241	1998.49	2.93446	0.540869	5.42546	5.7806e-08	9.50456e-07
50S ribosomal protein L31	1128.57	972.195	1284.95	0.402229	0.455364	0.883313	0.377067	0.523419
VWA domain-containing protein	1127.59	925.084	1330.1	0.523336	0.428566	1.22113	0.222036	0.354689
OmpA family protein	1126.25	954.118	1298.39	0.443771	0.46915	0.945904	0.344198	0.490277
sulfatase	1124.29	1224.5	1024.08	-0.258506	0.482828	-0.5354	0.592373	0.714232
tRNA (guanosine(46)-N7)-methyltransferase TrmB	1123.01	1685.21	560.808	-1.58874	0.356135	-4.46107	8.15517e-06	7.53766e-05
MULTISPECIES: 30S ribosomal protein S7	1121.36	1127.98	1114.73	-0.0164466	0.485403	-0.0338824	0.972971	0.982507
3D-(3,5/4)-trihydroxycyclohexane-1,2-dione acylhydrolase (decyclizing)	1120.98	245.713	1996.25	3.02258	0.823249	3.67152	0.000241109	0.00143947
MULTISPECIES: succinate dehydrogenase flavoprotein subunit	1119.84	1045.11	1194.58	0.192589	0.366638	0.525285	0.599385	0.71914
phosphocarrier protein HPr	1110.12	2167.84	52.4019	-5.36337	0.64912	-8.26253	1.42615e-16	1.72212e-14
PFL family protein	1106.49	1520.53	692.45	-1.13565	0.416076	-2.72942	0.00634464	0.0226768
adenylosuccinate synthase	1104.01	1681.3	526.707	-1.67464	0.415811	-4.02741	5.63939e-05	0.000403635
tRNA uridine-5-carboxymethylaminomethyl(34) synthesis enzyme MnmG	1103.78	1146.62	1060.94	-0.112661	0.410775	-0.274265	0.783881	0.858679
50S ribosomal protein L35	1102.95	1444.44	761.47	-0.923297	0.473654	-1.9493	0.051259	0.11719
CTP synthase	1100.63	1015.56	1185.7	0.223177	0.468169	0.476701	0.633575	0.745399
hydrophobe/amphiphile efflux-1 family RND transporter	1100.09	410.638	1789.54	2.12394	0.527017	4.03012	5.57495e-05	0.000399278
inositol-3-phosphate synthase	1099.07	1470.65	727.493	-1.01489	0.514944	-1.97088	0.0487375	0.11271
ribose-phosphate pyrophosphokinase	1099	1582.45	615.563	-1.36154	0.422592	-3.22188	0.00127353	0.00587341
endo-beta-N-acetylglucosaminidase	1097.36	946.709	1248	0.397987	0.495422	0.803329	0.421784	0.565252
ATP-dependent Clp protease proteolytic subunit	1095.92	1139.67	1052.18	-0.115756	0.380268	-0.304407	0.760818	0.842481
glycerophosphodiester phosphodiesterase	1095.9	316.748	1875.05	2.56492	0.649184	3.951	7.78261e-05	0.000533189
MULTISPECIES: phosphopyruvate hydratase	1094.27	1308.23	880.317	-0.57117	0.427952	-1.33466	0.181988	0.306039
bifunctional metallophosphatase/5'-nucleotidase	1092.94	1013.18	1172.7	0.211415	0.393314	0.537521	0.590907	0.712923
MULTISPECIES: type I methionyl aminopeptidase	1091.86	852.079	1331.64	0.644752	0.408368	1.57885	0.11437	0.216956
nucleotide sugar dehydrogenase	1085.58	978.823	1192.34	0.284766	0.394287	0.72223	0.470153	0.610525
acyl CoA:acetate/3-ketoacid CoA transferase	1085.23	2162.43	8.03571	-8.0148	0.762154	-10.516	7.29167e-26	2.2746e-23
MULTISPECIES: 50S ribosomal protein L22	1083.35	677.105	1489.6	1.13781	0.435792	2.6109	0.00903032	0.0299411
MULTISPECIES: 5'-nucleotidase protein	1078.58	248.592	1908.56	2.94111	0.816265	3.60313	0.000314403	0.00179317
MULTISPECIES: 4-hydroxy-3-methylbut-2-enyl diphosphate reductase	1076.43	344.826	1808.04	2.39032	0.773917	3.0886	0.00201102	0.00867658
oxaloacetate decarboxylase, alpha subunit	1073.75	350.188	1797.32	2.36013	0.774664	3.04665	0.00231409	0.00977697
Rab family protein	1067.22	2133.14	1.29267	-10.5834	0.72715	-14.5547	5.45519e-48	1.02103e-44
YitT family protein	1066.87	1052.11	1081.62	0.0397737	0.284081	0.140009	0.888653	0.929772
histidine ammonia-lyase	1065.38	999.048	1131.71	0.179361	0.336674	0.532745	0.59421	0.715447
O-acetylhomoserine aminocarboxypropyltransferase/cysteine synthase	1063.83	1270.53	857.117	-0.567921	0.447334	-1.26957	0.204239	0.332551
30S ribosomal protein S11, partial	1063.67	2125.74	1.59558	-10.4623	0.8428	-12.4138	2.20049e-35	1.3006e-32
DNA repair protein RadA	1062.47	1217.18	907.749	-0.423024	0.498057	-0.849348	0.395688	0.541042
GTPase Era	1060.55	1493.5	627.6	-1.25184	0.31771	-3.94019	8.14157e-05	0.000554456
MULTISPECIES: 30S ribosomal protein S12	1060.44	1455.11	665.763	-1.12688	0.491065	-2.29477	0.0217465	0.0601398
2,3-bisphosphoglycerate-independent phosphoglycerate mutase	1058.78	1358.8	758.756	-0.840418	0.334753	-2.51056	0.0120539	0.037928
nicotinate phosphoribosyltransferase	1058.35	1347.72	768.981	-0.809991	0.295708	-2.73916	0.00615967	0.0221496
MULTISPECIES: DNA polymerase III subunit alpha	1056.4	288.11	1824.68	2.66218	0.486919	5.4674	4.56673e-08	7.7352e-07
preprotein translocase subunit SecE	1053.23	893.913	1212.54	0.439606	0.54611	0.804978	0.420832	0.564494
capsular biosynthesis protein	1050.77	826.581	1274.97	0.625395	0.369924	1.69061	0.0909121	0.182181
MULTISPECIES: RelA/SpoT family protein	1050.34	141.311	1959.36	3.79265	0.53919	7.03398	2.00727e-12	1.08897e-10
2-oxoglutarate oxidoreductase	1049.36	1150.94	947.774	-0.279947	0.394481	-0.70966	0.477915	0.617818
TrkH family potassium uptake protein	1048.79	1775.53	322.059	-2.46339	0.557145	-4.42145	9.804e-06	8.80087e-05
MULTISPECIES: triose-phosphate isomerase	1048.21	879.045	1217.37	0.469363	0.394014	1.19123	0.233562	0.368597
MULTISPECIES: endo-beta-N-acetylglucosaminidase	1046.3	448.752	1643.85	1.87194	0.549837	3.40453	0.000662776	0.00340017
2-oxoacid:acceptor oxidoreductase subunit alpha	1045.94	1021.63	1070.26	0.0673015	0.398447	0.16891	0.865868	0.914225
purine-nucleoside phosphorylase	1045.49	1189.56	901.418	-0.400238	0.482963	-0.828713	0.407267	0.551968
Asp23/Gls24 family envelope stress response protein	1045.1	1471.62	618.583	-1.25016	0.42279	-2.95692	0.00310726	0.012525
rubredoxin	1042.79	1696.3	389.275	-2.12274	0.568227	-3.73573	0.000187173	0.00115492
23S rRNA (adenine(2503)-C(2))-methyltransferase RlmN	1042.2	934.913	1149.5	0.297302	0.323053	0.920288	0.357422	0.503683
TIGR00159 family protein	1042.1	1515.1	569.09	-1.41303	0.462253	-3.05683	0.00223695	0.00950111
HPr(Ser) kinase/phosphatase	1041.11	1633.44	448.776	-1.86304	0.344586	-5.40659	6.42354e-08	1.03644e-06
catabolite control protein A	1040.98	2072.2	9.7733	-7.80768	0.567236	-13.7644	4.17212e-43	4.25936e-40
aldolase	1040.62	1285.46	795.781	-0.692455	0.504193	-1.37339	0.16963	0.290832
deoxyribonuclease HsdR	1040.15	352.771	1727.54	2.29191	0.644699	3.55502	0.000377957	0.00209396
RNA methyltransferase	1037.56	991.275	1083.84	0.128295	0.28271	0.453803	0.649971	0.758592
4Fe-4S ferredoxin	1037.12	1306.84	767.406	-0.767961	0.428747	-1.79118	0.073265	0.155034
iron ABC transporter permease	1036.12	1344.19	728.045	-0.88359	0.375887	-2.35068	0.0187393	0.0534524
isocitrate dehydrogenase (NADP(+))	1032.12	916.844	1147.39	0.322791	0.365916	0.882145	0.377699	0.523972
fimbrial isopeptide formation D2 domain-containing protein	1030.9	1281.64	780.169	-0.715967	1.07662	-0.665014	0.506041	0.643915
MULTISPECIES: membrane protein	1030.78	364.081	1697.48	2.21964	0.30971	7.16681	7.67658e-13	4.65989e-11
energy-coupling factor transporter ATPase	1027.55	1097.9	957.194	-0.198487	0.385489	-0.514897	0.606625	0.723953
peptidase U32	1026.32	925.178	1127.45	0.284837	0.294888	0.965914	0.334087	0.479831
PTS lactose/cellobiose transporter subunit IIA	1023.74	1930.25	117.235	-4.038	0.924965	-4.36557	1.26789e-05	0.000110205
LytR family transcriptional regulator	1023.3	1199.88	846.729	-0.503145	0.386768	-1.3009	0.193294	0.319172
ferrous iron transport protein B	1021.9	1332.07	711.721	-0.905549	0.347385	-2.60676	0.00914027	0.030261
MULTISPECIES: elongation factor Ts	1021.45	321.133	1721.76	2.42273	0.624315	3.88063	0.000104186	0.000691904
tryptophan--tRNA ligase	1020.94	1137.01	904.867	-0.32967	0.271842	-1.21273	0.225234	0.358778
ribose 5-phosphate isomerase B	1020.76	1115.58	925.942	-0.269112	0.432628	-0.62204	0.533916	0.666282
MULTISPECIES: endoglycosidase	1019.25	367.796	1670.7	2.18328	0.465477	4.69042	2.72641e-06	2.87759e-05
flagellar M-ring protein FliF	1019.17	1363.93	674.411	-1.01561	0.393532	-2.58075	0.00985853	0.0322116
peptidase M23	1019.13	764.102	1274.15	0.736719	0.351	2.09891	0.0358245	0.0890655
ATPase AAA	1018.89	803.762	1234.01	0.61799	0.315706	1.95749	0.0502899	0.115445
acyl carrier protein	1016.06	1115.51	916.613	-0.28328	0.481036	-0.588897	0.555931	0.684551
UDP-N-acetylglucosamine 2-epimerase (non-hydrolyzing)	1014	682.148	1345.85	0.980616	0.391349	2.50573	0.0122199	0.0383429
FAD-binding protein	1012.26	1038.43	986.085	-0.0756256	0.375632	-0.201329	0.840441	0.896787
alanine dehydrogenase	1008.5	1593.39	423.608	-1.90974	0.396728	-4.81374	1.48133e-06	1.65856e-05
flagellar biosynthesis protein FlhB	1005.4	1035.28	975.518	-0.0859224	0.466539	-0.18417	0.85388	0.905516
Fe-S oxidoreductase	1000.18	1418.27	582.096	-1.28464	0.415527	-3.09159	0.00199087	0.00860563
DNA translocase FtsK	998.451	898.486	1098.42	0.289457	0.363988	0.795239	0.426474	0.569817
serine/threonine protein kinase	998.338	717.7	1278.98	0.833132	0.451746	1.84425	0.0651472	0.141427
DUF2723 domain-containing protein	998.195	592.913	1403.48	1.24306	0.397073	3.13056	0.00174473	0.00770782
Na+/H+ antiporter NhaC	996.608	1301.3	691.918	-0.910555	0.649423	-1.4021	0.160886	0.279856
N-acylglucosamine 2-epimerase	996.064	733.025	1259.1	0.780302	0.598027	1.30479	0.191963	0.317547
flagellar motor switch protein FliN	995.781	947.53	1044.03	0.139899	0.515537	0.271366	0.78611	0.859893
MULTISPECIES: type I deoxyribonuclease HsdR	992.663	174.732	1810.59	3.37293	0.715254	4.71571	2.40865e-06	2.56877e-05
MULTISPECIES: sensor histidine kinase	992.219	618.462	1365.98	1.14312	0.526773	2.17005	0.0300032	0.0777426
50S ribosomal protein L30	989.038	926.973	1051.1	0.181436	0.435543	0.416575	0.676989	0.778794
MULTISPECIES: ROK family protein	988.876	693.281	1284.47	0.889899	0.317263	2.80493	0.00503279	0.0187706
anaerobic ribonucleoside triphosphate reductase	985.875	481.004	1490.75	1.6314	0.53047	3.07539	0.00210228	0.00900405
ribonuclease E/G	985.13	501.985	1468.28	1.54786	0.327387	4.72793	2.26826e-06	2.42827e-05
1,4-alpha-glucan-branching protein	983.369	296.24	1670.5	2.49514	0.465835	5.35629	8.49491e-08	1.32497e-06
4-(cytidine 5'-diphospho)-2-C-methyl-D-erythritol kinase	983.367	1528.23	438.503	-1.8013	0.302129	-5.96202	2.49145e-09	5.76886e-08
nicotinate-nucleotide diphosphorylase (carboxylating)	983.181	373.837	1592.53	2.09001	0.522566	3.99951	6.34733e-05	0.000445503
pyrroline-5-carboxylate reductase	979.927	1242.34	717.512	-0.7933	0.369044	-2.14961	0.0315861	0.0807265
glycine cleavage system protein T	978.635	950.931	1006.34	0.0819891	0.326302	0.251267	0.801607	0.870773
glucose-1-phosphate thymidylyltransferase	976.091	1086.52	865.667	-0.328508	0.310112	-1.05932	0.289453	0.432855
excinuclease ABC subunit C	974.57	1137.96	811.184	-0.489386	0.35229	-1.38916	0.164785	0.284917
MULTISPECIES: bifunctional (p)ppGpp synthetase/guanosine-3',5'-bis(diphosphate) 3'-pyrophosphohydrolase	974.358	737.949	1210.77	0.713832	0.355327	2.00894	0.044543	0.105465
glycine dehydrogenase	973.817	463.639	1484	1.6786	0.381101	4.40462	1.05972e-05	9.41505e-05
MULTISPECIES: phosphoglycerate kinase	971.785	997.625	945.944	-0.0769946	0.352349	-0.218518	0.827025	0.887985
HDIG domain-containing protein	971.343	1032.19	910.492	-0.182017	0.374804	-0.485631	0.627229	0.740437
MULTISPECIES: ribonuclease Y	968.774	521.709	1415.84	1.43953	0.377446	3.81387	0.000136809	0.000875631
MULTISPECIES: 50S ribosomal protein L11	968.135	976.089	960.182	-0.0232117	0.332911	-0.0697233	0.944414	0.964545
ribonucleoside-diphosphate reductase, adenosylcobalamin-dependent	967.973	357.319	1578.63	2.1427	0.301729	7.10141	1.23493e-12	7.07563e-11
threonylcarbamoyl-AMP synthase	965.671	1279.15	652.191	-0.972448	0.451296	-2.15479	0.0311783	0.0799471
ferritin	965.066	315.917	1614.21	2.35265	0.489249	4.80869	1.51924e-06	1.69761e-05
phenylacetate--CoA ligase	963.321	963.109	963.533	-0.000224164	0.307888	-0.000728071	0.999419	0.999912
adenylosuccinate synthetase	963.178	833.599	1092.76	0.390213	0.440003	0.886842	0.375164	0.521229
DNA gyrase subunit B	962.178	416.962	1507.39	1.85395	0.500201	3.70641	0.000210218	0.00127885
MULTISPECIES: ATP-dependent helicase	960.209	215.695	1704.72	2.98129	0.417712	7.1372	9.52529e-13	5.60047e-11
group II intron reverse transcriptase/maturase	959.94	1590.73	329.149	-2.27439	0.69541	-3.27058	0.00107327	0.00509848
ABC transporter solute-binding protein	959.203	1252.81	665.592	-0.911934	0.764495	-1.19286	0.232925	0.368104
Asp-tRNA(Asn)/Glu-tRNA(Gln) amidotransferase GatCAB subunit B	957.573	1483.77	431.372	-1.78294	0.51077	-3.4907	0.000481759	0.00257995
DHH family phosphoesterase	955.576	1095.29	815.862	-0.425684	0.317031	-1.34272	0.179363	0.302757
D-proline reductase (dithiol) protein PrdB	952.553	1758.31	146.793	-3.58105	1.04579	-3.42425	0.00061651	0.00319936
cytidylate kinase	947.741	1301.55	593.931	-1.13268	0.303284	-3.73473	0.000187919	0.00115825
deoxyribonuclease IV	946.741	1754.08	139.402	-3.65333	0.348842	-10.4727	1.15267e-25	3.49851e-23
copper homeostasis protein CutC	946.08	886.824	1005.34	0.180885	0.536453	0.337187	0.735976	0.824111
FliA/WhiG family RNA polymerase sigma factor	942.515	1082.32	802.713	-0.431128	0.49056	-0.878848	0.379484	0.525864
MULTISPECIES: integrase	941.636	165.268	1718	3.37891	0.397806	8.49386	1.99877e-17	2.58002e-15
FAD-binding oxidoreductase	941.31	792.076	1090.54	0.461141	0.454631	1.01432	0.31043	0.455464
electron transport complex subunit RsxC	940.862	1203.63	678.09	-0.827195	0.382364	-2.16337	0.0305128	0.0786816
glutamate racemase	939.291	1648.82	229.759	-2.84267	0.333197	-8.53152	1.44436e-17	1.88607e-15
peptidase C69	938.181	1500.8	375.564	-1.99678	0.695977	-2.86904	0.00411725	0.0159053
division/cell wall cluster transcriptional repressor MraZ	937.632	1006.79	868.477	-0.212832	0.37651	-0.565276	0.571886	0.697683
imidazolonepropionase	936.9	655.196	1218.6	0.895117	0.33716	2.65487	0.00793386	0.0271142
peptidase M24	936.625	1373.11	500.141	-1.45839	0.409589	-3.56061	0.00036999	0.00205998
B12-binding domain-containing radical SAM protein	936.553	1284.22	588.883	-1.12434	0.559096	-2.011	0.0443252	0.105101
YebC/PmpR family DNA-binding transcriptional regulator	935.322	1001.43	869.212	-0.204149	0.335467	-0.608551	0.542822	0.673282
peptide ABC transporter permease	934.896	1439.55	430.239	-1.74162	0.867681	-2.00721	0.044727	0.105766
bifunctional phosphopantothenoylcysteine decarboxylase/phosphopantothenate--cysteine ligase CoaBC	934.61	1232.08	637.138	-0.952851	0.36422	-2.61614	0.00889307	0.0295733
fatty acid-binding protein DegV	933.257	870.435	996.08	0.194669	0.329045	0.591618	0.554107	0.682754
GTP-sensing pleiotropic transcriptional regulator CodY	932.482	1369.55	495.414	-1.46692	0.86544	-1.695	0.0900754	0.180974
MULTISPECIES: rod shape-determining protein	932.329	577.714	1286.94	1.15537	0.481469	2.39967	0.0164097	0.048393
MULTISPECIES: 30S ribosomal protein S14	929.263	338.03	1520.5	2.16907	0.47612	4.55571	5.22085e-06	5.06305e-05
argininosuccinate lyase	928.657	973.562	883.752	-0.140351	0.301574	-0.465394	0.641649	0.752006
diaminopimelate decarboxylase	926.54	1086.82	766.265	-0.504129	0.312523	-1.61309	0.106724	0.206001
acetyl-CoA carboxylase biotin carboxylase subunit	924.907	494.344	1355.47	1.45493	0.58441	2.48957	0.0127897	0.0398414
MULTISPECIES: 50S ribosomal protein L24	924.269	634.613	1213.93	0.936252	0.421656	2.22042	0.0263905	0.0701789
MULTISPECIES: molecular chaperone DnaK	922.324	989.412	855.236	-0.210503	0.465382	-0.452322	0.651037	0.759303
MULTISPECIES: 3-phosphoglycerate dehydrogenase	922.082	1381.25	462.912	-1.57549	0.37709	-4.17803	2.94051e-05	0.000228842
RNA-binding protein	922.032	1076.27	767.793	-0.487109	0.32421	-1.50245	0.132981	0.242888
branched-chain amino acid ABC transporter substrate-binding protein	921.028	1835.61	6.44373	-8.09806	0.907978	-8.91879	4.71425e-19	8.02137e-17
MULTISPECIES: fructose-1,6-bisphosphate aldolase, class II	919.495	1389.17	449.821	-1.62776	0.317441	-5.12773	2.93251e-07	3.97251e-06
M3 family oligoendopeptidase	919.141	1357.31	480.97	-1.49577	0.431755	-3.46439	0.00053143	0.00281242
replication-associated recombination protein A	917.772	862.029	973.515	0.174783	0.311611	0.560901	0.574865	0.700112
polysaccharide biosynthesis protein	917.488	1042.1	792.875	-0.394107	0.410761	-0.959455	0.33733	0.483006
formate C-acetyltransferase	915.391	1142.85	687.936	-0.733038	0.579034	-1.26597	0.205525	0.334257
M18 family aminopeptidase	915.39	1500.29	330.493	-2.18211	0.620517	-3.5166	0.000437108	0.00237362
DNA helicase RecQ	914.363	1026.19	802.536	-0.355719	0.35435	-1.00386	0.315444	0.460816
aspartate aminotransferase	913.86	1102.63	725.092	-0.60404	0.362792	-1.66497	0.095918	0.189841
5,10-methylenetetrahydrofolate reductase	913.23	1352.39	474.074	-1.51161	0.728579	-2.07473	0.0380113	0.0933043
DUF5035 domain-containing protein	912.97	57.3923	1768.55	4.94482	0.741239	6.67102	2.54033e-11	1.02618e-09
branched chain amino acid aminotransferase	910.031	977.602	842.46	-0.215553	0.29607	-0.728049	0.466584	0.607224
YSIRK signal domain/LPXTG anchor domain surface protein	909.922	1711.01	108.839	-3.98077	0.785465	-5.06803	4.01944e-07	5.28551e-06
dissimilatory-type sulfite reductase subunit alpha	904.274	1622.7	185.85	-3.12593	1.75817	-1.77795	0.0754122	0.158295
MULTISPECIES: RNA-binding protein	903.371	330.506	1476.24	2.15765	0.476204	4.53094	5.87211e-06	5.60747e-05
xylulokinase	902.699	1268.14	537.256	-1.23933	0.45342	-2.73329	0.00627047	0.0224694
N-acetylmannosamine-6-phosphate 2-epimerase	902.25	1710.29	94.2107	-4.17888	0.674292	-6.19745	5.7387e-10	1.52354e-08
type IV pili twitching motility protein PilT	900.853	827.002	974.704	0.237015	0.425336	0.557242	0.577362	0.702163
DNA mismatch repair protein MutL	900.55	795.839	1005.26	0.336357	0.409419	0.821546	0.411335	0.555805
RNA polymerase sigma-54 factor	900.273	536.568	1263.98	1.23597	0.423199	2.92054	0.00349426	0.0138258
MULTISPECIES: glycine C-acetyltransferase	899.384	215.132	1583.64	2.87912	0.40228	7.157	8.24598e-13	4.97862e-11
sel1 repeat family protein	895.779	456.402	1335.16	1.54822	0.418021	3.70369	0.000212488	0.00129126
DNA-binding protein WhiA	895.529	1421.19	369.87	-1.94034	0.34545	-5.61686	1.94458e-08	3.62149e-07
MULTISPECIES: AcrB/AcrD/AcrF family protein	894.79	690.111	1099.47	0.672029	0.461316	1.45677	0.145181	0.259039
MULTISPECIES: energy transducer TonB	893.326	406.128	1380.52	1.76444	0.309055	5.70915	1.13538e-08	2.2121e-07
dihydroorotate dehydrogenase B catalytic subunit	891.59	1299.83	483.353	-1.42643	0.542555	-2.6291	0.00856115	0.0288108
exodeoxyribonuclease VII large subunit	891.343	901.783	880.902	-0.03462	0.30617	-0.113075	0.909971	0.94309
MULTISPECIES: DNA gyrase subunit A	889.894	640.823	1138.97	0.830378	0.290684	2.85663	0.0042816	0.0164201
MULTISPECIES: carbohydrate ABC transporter substrate-binding protein	889.631	1665.23	114.033	-3.86642	0.958378	-4.03433	5.47574e-05	0.000392923
glycosyl transferase family 2	886.559	825.289	947.829	0.199696	0.401414	0.497483	0.618849	0.733707
four helix bundle protein	886.505	1567.64	205.369	-2.93528	0.618196	-4.74815	2.05289e-06	2.21673e-05
MULTISPECIES: DNA polymerase III subunit beta	886.393	304.833	1467.95	2.26722	0.450574	5.03184	4.85788e-07	6.20637e-06
DUF1735 domain-containing protein	883.331	499.289	1267.37	1.34332	0.5796	2.31767	0.0204675	0.0572192
DUF965 domain-containing protein	883.191	1494.77	271.613	-2.45974	0.517672	-4.75155	2.01867e-06	2.18397e-05
helicase-exonuclease AddAB subunit AddA	882.974	1001.48	764.464	-0.389742	0.382451	-1.01906	0.308172	0.452803
16S rRNA (cytosine(967)-C(5))-methyltransferase	882.932	997.737	768.127	-0.377176	0.332194	-1.13541	0.256204	0.39462
MULTISPECIES: beta-aspartyl-peptidase	880.998	1293.09	468.901	-1.46273	0.970468	-1.50724	0.13175	0.241087
DeoR/GlpR transcriptional regulator	880.311	813.269	947.354	0.218985	0.340505	0.64312	0.520146	0.654555
DNA polymerase III subunit delta	879.896	1134.62	625.167	-0.859686	0.40737	-2.11033	0.0348297	0.0871517
cardiolipin synthase	879.894	1043.47	716.316	-0.543034	0.352823	-1.53911	0.123778	0.229908
type I pullulanase	879.776	1203.31	556.246	-1.11465	0.384645	-2.89786	0.00375722	0.0147016
MULTISPECIES: XRE family transcriptional regulator	879.206	819.642	938.77	0.195937	0.391976	0.49987	0.617167	0.732641
acetaldehyde dehydrogenase (acetylating)	878.786	1378.88	378.695	-1.86376	0.712638	-2.6153	0.00891501	0.0296288
rod shape-determining protein MreC	878.176	1090.61	665.741	-0.712994	0.33219	-2.14635	0.0318455	0.0812064
PDZ domain-containing protein	877.101	124.338	1629.86	3.71238	0.582792	6.36999	1.89044e-10	5.84838e-09
histidinol dehydrogenase	874.781	893.077	856.484	-0.0613817	0.409889	-0.149752	0.88096	0.924251
rhamnulokinase	873.586	1177.5	569.668	-1.04836	0.540783	-1.9386	0.0525503	0.119554
MULTISPECIES: efflux RND transporter periplasmic adaptor subunit	871.8	423.541	1320.06	1.64079	0.444277	3.69317	0.000221479	0.00134009
D-alanine--D-alanine ligase	870.984	923.337	818.631	-0.174461	0.441924	-0.394776	0.693008	0.791385
MULTISPECIES: acyl-CoA dehydrogenase	870.771	981.456	760.086	-0.367168	0.336959	-1.08965	0.275866	0.417371
MULTISPECIES: sigma-70 family RNA polymerase sigma factor	870.698	291.784	1449.61	2.31311	0.359437	6.43538	1.23161e-10	4.0281e-09
3-dehydroquinate synthase	870.486	788.938	952.033	0.27024	0.335407	0.805708	0.420411	0.564402
NCS2 family permease	870.212	1156.29	584.133	-0.986173	0.402753	-2.44858	0.0143421	0.0435774
glycerol-3-phosphate dehydrogenase	869.496	1123.79	615.199	-0.869853	0.497654	-1.74791	0.0804803	0.1662
4-hydroxy-tetrahydrodipicolinate reductase	869.092	874.735	863.449	-0.019849	0.285453	-0.0695352	0.944564	0.964545
Zn-dependent hydrolase	868.314	1342.17	394.456	-1.76724	0.670086	-2.63733	0.00835617	0.0282906
DUF3417 domain-containing protein	867.387	687.897	1046.88	0.605852	0.447108	1.35505	0.175403	0.298225
MULTISPECIES: ferritin	866.919	74.4282	1659.41	4.47823	0.74978	5.97273	2.33313e-09	5.46994e-08
adenine deaminase	865.925	1147.12	584.733	-0.973359	0.371312	-2.62141	0.00875672	0.0292844
tetratricopeptide repeat protein	864.494	645.98	1083.01	0.744832	0.365244	2.03927	0.0414226	0.099759
tRNA (N(6)-L-threonylcarbamoyladenosine(37)-C(2))-methylthiotransferase MtaB	864.459	1195.03	533.889	-1.16348	0.360557	-3.2269	0.00125138	0.00579976
fibronectin type III domain-containing protein	859.524	1173.86	545.186	-1.1063	0.980344	-1.12848	0.259117	0.397906
tyrosine--tRNA ligase	857.714	967.881	747.547	-0.373677	0.395474	-0.944886	0.344717	0.490643
sigma-54-dependent Fis family transcriptional regulator	857.169	306.723	1407.61	2.19795	0.394773	5.56762	2.58244e-08	4.64756e-07
MULTISPECIES: glycosyltransferase family 1 protein	856.68	550.837	1162.52	1.07667	0.27626	3.89733	9.7261e-05	0.000651038
bifunctional ornithine acetyltransferase/N-acetylglutamate synthase	854.975	855.649	854.301	-0.00242076	0.513912	-0.00471046	0.996242	0.997396
CTP synthetase	854.264	444.888	1263.64	1.5057	0.529367	2.84435	0.00445023	0.0169468
3-deoxy-7-phosphoheptulonate synthase	853.348	874.28	832.416	-0.0711539	0.386645	-0.184029	0.853991	0.905516
methionyl-tRNA formyltransferase	852.392	874.608	830.176	-0.0754856	0.283364	-0.266391	0.789938	0.862686
2-hydroxyacyl-CoA dehydratase	850.761	1309.56	391.965	-1.73904	0.391513	-4.44185	8.9188e-06	8.11479e-05
polyprenyl synthetase family protein	850.428	546.075	1154.78	1.07973	0.31849	3.39014	0.000698573	0.00355459
SusD/RagB family nutrient-binding outer membrane lipoprotein	850.423	309.772	1391.07	2.16531	0.465227	4.65431	3.25068e-06	3.3491e-05
branched-chain amino acid aminotransferase	849.84	1279.31	420.367	-1.60483	0.41433	-3.87331	0.000107369	0.00071094
tRNA 2-thiouridine(34) synthase MnmA	849.597	844.276	854.918	0.0171729	0.314427	0.0546166	0.956444	0.972024
mucin desulfatase	848.627	730.025	967.229	0.405721	0.387901	1.04594	0.295588	0.43943
zinc-binding protein	848.355	757.969	938.741	0.309092	0.634087	0.48746	0.625932	0.739373
MULTISPECIES: phosphoglucosamine mutase	846.021	348.24	1343.8	1.9474	0.395489	4.92404	8.47765e-07	1.0226e-05
MULTISPECIES: hydrophobe/amphiphile efflux-1 family RND transporter	845.758	265.843	1425.67	2.42401	0.581044	4.17181	3.02186e-05	0.000234361
acetylglutamate kinase	844.866	881.777	807.955	-0.126448	0.382082	-0.330946	0.740686	0.827734
amino acid permease	843.639	1126.96	560.319	-1.00737	0.472086	-2.13386	0.0328542	0.0833028
phosphoribosylglycinamide formyltransferase	842.026	881.886	802.166	-0.137421	0.351994	-0.390406	0.696237	0.794022
anti-sigma factor	841.918	265.947	1417.89	2.41325	0.41288	5.84491	5.06833e-09	1.10305e-07
chemotaxis protein CheC	841.702	896.961	786.442	-0.189666	0.463415	-0.409279	0.682335	0.783179
signal recognition particle-docking protein FtsY	841.42	852.042	830.797	-0.0371154	0.327706	-0.113258	0.909826	0.94309
ribosome small subunit-dependent GTPase A	841.367	827.631	855.102	0.0465415	0.283169	0.164359	0.869448	0.916663
peptidoglycan glycosyltransferase	838.823	1033.66	643.986	-0.682773	0.412155	-1.65659	0.0976018	0.192403
MULTISPECIES: 30S ribosomal protein S2	837.682	762.083	913.281	0.260876	0.519078	0.502575	0.615263	0.730922
MULTISPECIES: arylsulfatase	835.598	156.668	1514.53	3.27239	0.538242	6.07977	1.20356e-09	2.98366e-08
L-threonine 3-dehydrogenase	834.854	943.557	726.152	-0.37819	0.453913	-0.833177	0.404745	0.549877
phospho-N-acetylmuramoyl-pentapeptide-transferase	833.384	882.437	784.331	-0.170517	0.331509	-0.514366	0.606996	0.724165
diguanylate cyclase (GGDEF) domain-containing protein	832.978	726.037	939.919	0.372728	0.516272	0.72196	0.470319	0.610669
motility protein A	831.161	1172.65	489.676	-1.25923	0.70684	-1.7815	0.0748313	0.157469
acyltransferase	830.628	522.833	1138.42	1.12165	0.406686	2.75802	0.00581527	0.0211413
rubrerythrin	830.367	798.9	861.834	0.108248	0.346897	0.312046	0.755006	0.8379
guanylate kinase	829.605	1004.62	654.593	-0.617483	0.36022	-1.71418	0.0864951	0.175016
polysaccharide biosynthesis protein, partial	827.324	35.9682	1618.68	5.49974	0.622871	8.82966	1.04993e-18	1.66066e-16
V-type ATP synthase subunit C	826.829	594.3	1059.36	0.833987	0.633526	1.31642	0.188033	0.312925
GDP-mannose 4,6-dehydratase	826.629	784.087	869.172	0.147429	0.397397	0.370986	0.710648	0.805468
citrate synthase	825.912	1049.64	602.188	-0.801827	0.395959	-2.02502	0.042865	0.102529
MULTISPECIES: oxaloacetate decarboxylase	825.266	450.157	1200.37	1.41403	0.397172	3.56025	0.000370506	0.00206183
16S rRNA (adenine(1518)-N(6)/adenine(1519)-N(6))-dimethyltransferase	824.712	1376.53	272.89	-2.33536	0.303644	-7.69111	1.45858e-14	1.18695e-12
MULTISPECIES: ATP synthase subunit A	824.648	585.711	1063.58	0.860448	0.279225	3.08155	0.00205924	0.00884331
MarR family transcriptional regulator	824.636	831.644	817.629	-0.0245012	0.351808	-0.0696438	0.944477	0.964545
galactoside ABC transporter permease	823.892	966.683	681.101	-0.505017	1.18427	-0.426437	0.66979	0.773798
MULTISPECIES: HU family DNA-binding protein	822.738	571.563	1073.91	0.909481	0.389197	2.33682	0.0194487	0.055112
bifunctional 5,10-methylene-tetrahydrofolate dehydrogenase/5,10-methylene-tetrahydrofolate cyclohydrolase	822.422	848.309	796.535	-0.0898189	0.333414	-0.269392	0.787628	0.86075
aminoacetone oxidase family FAD-binding enzyme	821.154	998.301	644.008	-0.632269	0.345471	-1.83016	0.0672255	0.14493
septum site-determining protein MinD	820.91	777.27	864.55	0.153274	0.472436	0.324433	0.745611	0.831096
SusD/RagB family nutrient-binding outer membrane lipoprotein, partial	820.264	352.6	1287.93	1.86882	0.567651	3.29219	0.000994094	0.0047505
NUDIX domain-containing protein	819.423	786.514	852.333	0.114883	0.281341	0.40834	0.683024	0.783729
PTS glucose transporter subunit IIA	817.409	105.53	1529.29	3.857	1.18513	3.2545	NA	NA
deoxyguanosinetriphosphate triphosphohydrolase	817.396	1153.79	481.003	-1.26187	0.504063	-2.5034	0.0123006	0.0385422
negative regulator of septation ring formation	816.205	1632.26	0.152125	-12.3988	1.13282	-10.9451	7.01729e-28	2.388e-25
type Z 30S ribosomal protein S14	816.187	1033.36	599.016	-0.786537	0.451514	-1.742	0.0815088	0.167829
tRNA 4-thiouridine(8) synthase ThiI	816.11	1144.02	488.201	-1.22892	0.298503	-4.11697	3.83893e-05	0.000290703
LL-diaminopimelate aminotransferase	812.336	1291.21	333.462	-1.95568	0.353915	-5.52584	3.27909e-08	5.72693e-07
proline dehydrogenase	812.194	54.7449	1569.64	4.84262	0.654822	7.39532	1.41065e-13	9.96324e-12
50S ribosomal protein L9	810.64	795.516	825.763	0.0528683	0.292074	0.18101	0.85636	0.907263
type I restriction endonuclease subunit R	809.9	855.075	764.725	-0.161534	0.439368	-0.36765	0.713134	0.807389
cell wall anchor protein	809.688	1477.89	141.489	-3.38368	0.830931	-4.07216	4.65797e-05	0.000343235
glycine dehydrogenase (aminomethyl-transferring), partial	809.338	166.361	1452.32	3.1229	0.372527	8.38301	5.15914e-17	6.50979e-15
MULTISPECIES: nitrogen-fixing protein NifU	806.845	265.666	1348.02	2.34292	0.433915	5.39949	6.68301e-08	1.07676e-06
metallophosphoesterase	806.096	738.235	873.957	0.24216	0.323903	0.74763	0.454683	0.596576
3-isopropylmalate dehydrogenase	805.361	892.627	718.095	-0.315201	0.442478	-0.712355	0.476245	0.616511
DNA helicase RecG	805.192	914.932	695.452	-0.396056	0.339516	-1.16653	0.2434	0.379478
serine/threonine-protein kinase	804.578	1054.42	554.731	-0.92694	0.352246	-2.63151	0.00850054	0.0286756
UDP-N-acetylmuramoyl-tripeptide--D-alanyl-D-alanine ligase	803.811	817.733	789.89	-0.0505392	0.431407	-0.11715	0.906741	0.941013
adenosylhomocysteinase	802.634	571.165	1034.1	0.85547	0.36294	2.35706	0.0184204	0.0527842
peptide chain release factor 3	802.293	943.682	660.905	-0.513475	0.257922	-1.99081	0.0465017	0.108727
aquaporin family protein	802.05	999.49	604.61	-0.724961	1.03836	-0.698178	0.485066	0.624045
aspartate carbamoyltransferase	801.821	801.031	802.612	0.00307028	0.34144	0.00899214	0.992825	0.995094
DNA-directed RNA polymerase sigma-70 factor	801.022	833.312	768.731	-0.115492	0.425688	-0.271307	0.786155	0.859893
acetyl-CoA hydrolase	799.979	637.129	962.83	0.595907	0.343476	1.73493	0.0827531	0.169553
tRNA dihydrouridine synthase DusB	799.898	1203.77	396.028	-1.60358	0.361908	-4.4309	9.3841e-06	8.46453e-05
beta-ketoacyl-ACP reductase	799.377	451.628	1147.13	1.34357	0.434246	3.09403	0.00197455	0.00855485
magnesium transporter	798.103	1052.76	543.441	-0.953314	0.299377	-3.18433	0.00145089	0.00658324
phenylalanine--tRNA ligase subunit alpha	794.464	887.816	701.112	-0.341231	0.41299	-0.826244	0.408666	0.55353
elongation factor Tu, partial	794.161	470.021	1118.3	1.25024	0.705473	1.77221	0.0763603	0.159792
nicotinate (nicotinamide) nucleotide adenylyltransferase	793.624	1474.35	112.897	-3.70117	0.32798	-11.2847	1.56099e-29	5.84332e-27
MBOAT family protein	792.993	963.452	622.534	-0.629056	0.380333	-1.65396	0.0981357	0.193311
MULTISPECIES: 50S ribosomal protein L7/L12	790.224	785.575	794.874	0.017882	0.454639	0.0393323	0.968625	0.97944
nucleoside triphosphate pyrophosphohydrolase	787.915	400.562	1175.27	1.55296	0.455843	3.4068	0.000657304	0.00338292
permease	787.665	806.62	768.711	-0.0690846	0.513191	-0.134618	0.892914	0.93209
MULTISPECIES: N-acetyltransferase	787.374	592.764	981.984	0.72745	0.393027	1.85089	0.0641853	0.139853
UPF0365 family protein	787.276	263.229	1311.32	2.31527	0.349011	6.63382	3.27108e-11	1.25373e-09
MULTISPECIES: cysteine--tRNA ligase	786.807	842.069	731.545	-0.20297	0.453943	-0.447127	0.654783	0.762028
MULTISPECIES: asparagine--tRNA ligase	785.565	497.885	1073.24	1.10799	0.393513	2.81563	0.00486815	0.018278
N-acetyl-gamma-glutamyl-phosphate reductase	785.014	859.538	710.49	-0.274643	0.386258	-0.711035	0.477063	0.617071
MULTISPECIES: 30S ribosomal protein S19	783.04	795.52	770.56	-0.0452003	0.538269	-0.0839735	0.933078	0.95825
tRNA pseudouridine(55) synthase TruB	782.875	864.814	700.936	-0.303727	0.342843	-0.885908	0.375667	0.521863
MULTISPECIES: glucose-1-phosphate adenylyltransferase	781.044	1097.55	464.539	-1.2406	0.595911	-2.08185	0.0373563	0.0920385
ketoacyl-ACP synthase III	780.473	783.058	777.887	-0.010123	0.428024	-0.0236505	0.981131	0.987682
MULTISPECIES: 2-oxoacid:acceptor oxidoreductase subunit alpha	779.789	1018.12	541.458	-0.910241	0.512997	-1.77436	0.0760038	0.159239
5'-methylthioadenosine/S-adenosylhomocysteine nucleosidase	779.161	1359.8	198.519	-2.7759	0.549207	-5.05438	4.31793e-07	5.59935e-06
asparaginase	779.154	1055.95	502.354	-1.07331	0.44978	-2.38631	0.0170184	0.049744
UDP-N-acetylmuramate--alanine ligase	778.176	1554.53	1.82264	-9.57615	0.691706	-13.8442	1.3782e-43	1.93465e-40
exo-alpha-sialidase	777.558	805.62	749.496	-0.104299	0.661427	-0.157687	0.874703	0.919848
DUF4855 domain-containing protein, partial	775.704	7.68817	1543.72	7.64041	1.24502	6.13677	8.42147e-10	2.1592e-08
alpha-N-acetylgalactosaminidase	775.664	53.2888	1498.04	4.81594	0.541898	8.88717	6.26849e-19	1.05067e-16
DNA recombination/repair protein RecA	775.486	806.377	744.596	-0.114358	0.293858	-0.389161	0.697157	0.794677
flavodoxin	775.274	1184.08	366.468	-1.69384	0.415545	-4.07619	4.57788e-05	0.000337555
dihydroorotate dehydrogenase electron transfer subunit	774.12	1046.33	501.906	-1.05956	0.427713	-2.47727	0.0132392	0.0409396
flagellar hook protein FlgK	773.66	625.335	921.984	0.560278	0.669954	0.836293	0.40299	0.548422
DNA replication and repair protein RecF	773.383	1040.98	505.782	-1.04241	0.299441	-3.48119	0.000499186	0.00265624
50S ribosomal protein L32	773.246	981.214	565.279	-0.794766	0.476735	-1.6671	0.0954946	0.189137
CdaR family transcriptional regulator	772.937	1062.49	483.383	-1.13485	0.438394	-2.58865	0.00963538	0.0316113
MULTISPECIES: beta-ketoacyl-ACP reductase	772.891	164.153	1381.63	3.07213	0.458085	6.70645	1.9941e-11	8.35589e-10
methyltransferase	772.665	491.659	1053.67	1.09851	0.339592	3.23479	0.00121731	0.00566334
MULTISPECIES: 50S ribosomal protein L15	771.983	604.177	939.79	0.636802	0.375063	1.69785	0.0895356	0.180065
indolepyruvate ferredoxin oxidoreductase	771.051	1055.93	486.175	-1.11765	0.362722	-3.08129	0.00206105	0.00884772
glycerate kinase	770.876	678.854	862.898	0.345068	0.46281	0.745594	0.455913	0.597561
MULTISPECIES: F0F1 ATP synthase subunit beta	770.446	671.197	869.695	0.373534	0.423784	0.881424	0.378088	0.524189
alpha-glycosidase	767.915	866.548	669.282	-0.373447	0.776943	-0.480662	0.630757	0.743127
DNA polymerase IV	767.163	973.66	560.667	-0.796086	0.340626	-2.33712	0.0194328	0.0550808
NAD(P)H-dependent oxidoreductase subunit E	766.572	834.383	698.761	-0.257143	0.323534	-0.794796	0.426732	0.570025
phosphoglycerate dehydrogenase	766.24	626.444	906.036	0.532663	0.459774	1.15853	0.246646	0.383687
lipid hydroperoxide peroxidase	766.017	1513.43	18.5993	-6.35837	0.454716	-13.9832	1.97446e-44	3.16759e-41
2-C-methyl-D-erythritol 2,4-cyclodiphosphate synthase	765.496	793.615	737.376	-0.106432	0.493943	-0.215475	0.829397	0.889424
MULTISPECIES: methionine--tRNA ligase	765.441	308.54	1222.34	1.98595	0.4638	4.2819	1.85304e-05	0.00015369
C4-dicarboxylate ABC transporter substrate-binding protein	764.631	869.881	659.38	-0.398856	0.520367	-0.766489	0.443385	0.585939
flagellum-specific ATP synthase FliI	764.625	550.844	978.405	0.828963	0.57521	1.44115	0.149542	0.2648
ribosome recycling factor	764.3	1359.43	169.174	-3.00424	0.457822	-6.56204	5.30771e-11	1.89224e-09
MULTISPECIES: membrane protein insertase YidC	762.885	235.913	1289.86	2.45116	0.43752	5.60239	2.11416e-08	3.87308e-07
phosphopentomutase	762.788	1132.72	392.854	-1.52705	0.700285	-2.18062	0.0292116	0.0760816
undecaprenyldiphospho-muramoylpentapeptide beta-N- acetylglucosaminyltransferase	760.917	784.478	737.357	-0.0894908	0.424691	-0.21072	0.833106	0.891621
MULTISPECIES: ribonuclease R	758.219	579.669	936.769	0.691739	0.43798	1.57938	0.114248	0.216797
competence/damage-inducible protein A	756.154	871.492	640.817	-0.443527	0.333046	-1.33173	0.182948	0.306819
mannose-6-phosphate isomerase	755.371	1141.81	368.931	-1.6322	0.457155	-3.57034	0.000356511	0.00199471
glutamate synthase large subunit	754.125	749.507	758.743	0.0163216	0.434211	0.037589	0.970015	0.980228
Asp-tRNA(Asn)/Glu-tRNA(Gln) amidotransferase GatCAB subunit A	752.855	1063.48	442.232	-1.26702	0.486866	-2.6024	0.00925738	0.0305586
MoxR family ATPase	752.698	622.777	882.62	0.502013	0.390972	1.28401	0.199138	0.326136
MULTISPECIES: 50S ribosomal protein L18	750.101	674.246	825.956	0.293476	0.407146	0.720813	0.471025	0.611162
MULTISPECIES: glucose-6-phosphate isomerase	749.912	820.446	679.377	-0.273312	0.408766	-0.668627	0.503734	0.641448
DUF4301 domain-containing protein	749.6	363.14	1136.06	1.64479	0.376795	4.36521	1.26999e-05	0.000110301
HTH domain-containing protein	748.971	1080.43	417.512	-1.37219	1.74444	-0.786607	0.431512	0.574633
RNA polymerase subunit sigma	746.391	556.101	936.682	0.752576	0.349662	2.15229	0.0313743	0.0803426
ferredoxin--NADP(+) reductase	745.181	713.004	777.358	0.124308	0.428461	0.290126	0.77172	0.849276
dihydrofolate reductase	744.485	511.924	977.045	0.931709	0.361521	2.5772	0.00996055	0.03246
preprotein translocase subunit YajC	743.623	897.664	589.583	-0.605926	0.445491	-1.36013	0.173789	0.296378
thiol reductase thioredoxin	743.183	927.812	558.554	-0.733649	0.499563	-1.46858	0.141946	0.254764
DUF3048 domain-containing protein	740.616	954.088	527.144	-0.856584	0.32309	-2.65122	0.00802011	0.0273507
fructose-bisphosphatase class III	738.339	1026.74	449.939	-1.18954	0.60714	-1.95924	0.0500843	0.115111
MULTISPECIES: 30S ribosomal protein S10	737.777	670.46	805.094	0.264929	0.468812	0.565107	0.572001	0.697683
proline racemase	737.624	1412.36	62.8841	-4.48753	0.991516	-4.52592	6.01321e-06	5.71247e-05
Crp/Fnr family transcriptional regulator	736.01	597.009	875.011	0.550569	0.349933	1.57336	0.115636	0.21895
DUF975 domain-containing protein	734.61	714.872	754.348	0.0776135	0.504158	0.153947	0.877652	0.922072
peptidase M3	734.186	714.842	753.53	0.0755797	0.397137	0.190311	0.849065	0.902082
IS630 family transposase	733.349	998.056	468.642	-1.09031	0.825447	-1.32088	0.186543	0.311135
MULTISPECIES: hybrid sensor histidine kinase/response regulator	733.215	418.1	1048.33	1.3254	0.39286	3.37372	0.000741595	0.00373458
Holliday junction branch migration DNA helicase RuvB	732.505	681.731	783.278	0.199772	0.312918	0.638416	0.523203	0.656708
PTS lactose transporter subunit IIBC	731.972	1446.22	17.7273	-6.38381	0.908713	-7.02511	2.13894e-12	1.1493e-10
MULTISPECIES: TolC family protein	731.65	420.359	1042.94	1.31075	0.421316	3.11108	0.00186407	0.00813901
MULTISPECIES: ATPase	731.584	242.49	1220.68	2.33027	0.407971	5.71186	1.11748e-08	2.1863e-07
NAD-dependent malic enzyme	729.807	1061.18	398.432	-1.41488	0.434704	-3.25481	0.0011347	0.00535407
acetyl-CoA synthase subunit delta	729.124	1029.06	429.183	-1.26119	0.813504	-1.55032	0.121066	0.226444
homoserine dehydrogenase	728.997	758.536	699.459	-0.118117	0.322847	-0.365861	0.714469	0.808005
methylmalonyl Co-A mutase-associated GTPase MeaB	728.77	244.924	1212.62	2.30741	0.431141	5.35188	8.70467e-08	1.35393e-06
MULTISPECIES: 50S ribosomal protein L27	728.404	753.503	703.306	-0.099262	0.424633	-0.23376	0.815171	0.879379
isopentenyl-diphosphate delta-isomerase	727.41	1351.48	103.341	-3.71017	0.556297	-6.66941	2.56838e-11	1.03193e-09
superoxide dismutase	726.956	172.698	1281.21	2.89111	0.585843	4.93496	8.01672e-07	9.73273e-06
tyrosine protein kinase	725.215	87.3608	1363.07	3.9622	0.337531	11.7388	8.06496e-32	3.62278e-29
butyrate kinase	722.604	763.212	681.995	-0.163009	0.357324	-0.456194	0.64825	0.757135
MULTISPECIES: 30S ribosomal protein S6	722.515	427.145	1017.89	1.25293	0.493831	2.53716	0.0111757	0.0356998
preprotein translocase subunit SecG	722.144	572.565	871.723	0.605763	0.404795	1.49647	0.134532	0.24506
peptidase M13	720.525	344.58	1096.47	1.66961	0.34395	4.85423	1.20855e-06	1.38773e-05
MULTISPECIES: recombinase	717.992	674.891	761.093	0.173081	0.58026	0.298281	0.765488	0.844941
MULTISPECIES: glucose-1-phosphate adenylyltransferase subunit GlgD	717.245	792.79	641.699	-0.305177	0.655348	-0.465672	0.64145	0.751851
MULTISPECIES: peptidase S41	715.631	898.554	532.707	-0.753603	0.313618	-2.40293	0.0162643	0.0480779
MULTISPECIES: glycogen/starch/alpha-glucan phosphorylase	714.4	585.429	843.371	0.526525	0.604971	0.870332	0.384119	0.529738
ribonuclease III	713.224	446.498	979.95	1.13372	0.598206	1.8952	0.0580653	0.12897
phosphate acyltransferase	713.059	801.507	624.611	-0.360735	0.272106	-1.32572	0.184933	0.309368
RIP metalloprotease RseP	713.029	584.46	841.597	0.524969	0.339203	1.54765	0.121706	0.2273
Trk system potassium transport protein TrkA	711.469	899.308	523.63	-0.780542	0.274734	-2.84109	0.004496	0.017069
threonine ammonia-lyase	708.029	863.6	552.458	-0.644795	0.314792	-2.04832	0.040529	0.098133
C4-dicarboxylate ABC transporter	707.535	637.335	777.736	0.285949	0.449083	0.636739	0.524295	0.657418
UDP-N-acetylmuramate--L-alanine ligase	707.15	764.221	650.078	-0.233346	0.351486	-0.663883	0.506765	0.644212
aromatic amino acid aminotransferase	706.761	918.32	495.202	-0.890674	0.411218	-2.16594	0.0303157	0.0784075
MULTISPECIES: DUF3417 domain-containing protein	706.373	756.886	655.86	-0.206458	0.512899	-0.402531	0.687293	0.7871
DUF2764 domain-containing protein	705.979	120.863	1291.1	3.41275	0.534397	6.38617	1.70097e-10	5.33572e-09
dephospho-CoA kinase	705.5	942.083	468.917	-1.00683	0.474516	-2.12181	0.0338537	0.0851191
bifunctional methylenetetrahydrofolate dehydrogenase/methenyltetrahydrofolate cyclohydrolase	704.747	1038.92	370.572	-1.48951	0.418759	-3.55696	0.000375167	0.00208158
MULTISPECIES: cell division protein FtsZ	704.017	400.586	1007.45	1.33016	0.535657	2.48322	0.0130201	0.0404133
GHKL domain-containing protein	703.92	1025.16	382.684	-1.42132	0.420977	-3.37625	0.000734805	0.00370482
MULTISPECIES: thiol:disulfide interchange protein	703.525	147.293	1259.76	3.09622	0.45213	6.84807	7.48526e-12	3.431e-10
RNase adaptor protein RapZ	703.228	1061.2	345.255	-1.6198	0.315357	-5.1364	2.80053e-07	3.84944e-06
NADH-dependent alcohol dehydrogenase	701.156	533.561	868.751	0.702678	0.503859	1.39459	0.163139	0.282684
branched-chain amino acid ABC transporter permease	698.816	1037.23	360.405	-1.52399	0.477123	-3.19413	0.00140253	0.00638963
lysine 2,3-aminomutase	698.142	904.504	491.78	-0.877828	0.801126	-1.09574	0.273191	0.413968
T9SS C-terminal target domain-containing protein	696.659	1069.42	323.896	-1.72199	0.412966	-4.16981	3.04856e-05	0.000236106
flavin reductase	696.092	1141.47	250.71	-2.18527	0.335835	-6.50697	7.66796e-11	2.61736e-09
helix-turn-helix domain-containing protein	695.987	860.787	531.188	-0.695509	0.446716	-1.55694	0.119485	0.224346
1,3-beta-galactosyl-N-acetylhexosamine phosphorylase	695.963	1130.06	261.869	-2.11086	0.555783	-3.79798	0.000145879	0.000924501
iron ABC transporter substrate-binding protein	695.807	968.837	422.777	-1.19451	0.434928	-2.74646	0.00602426	0.0217602
AMP-dependent synthetase	695.353	1067.04	323.668	-1.72111	0.493205	-3.48965	0.00048366	0.00258766
redox-regulated molecular chaperone Hsp33	695.303	1160.98	229.627	-2.3394	0.283681	-8.24661	1.62948e-16	1.9467e-14
ribulose-phosphate 3-epimerase	694.121	826.609	561.633	-0.557906	0.271677	-2.05356	0.0400183	0.097231
flagellar protein FliS	692.25	1032.41	352.095	-1.55153	0.852701	-1.81955	0.0688274	0.147619
butyryl-CoA--acetate CoA-transferase	691.549	612.18	770.919	0.332582	0.630415	0.52756	0.597805	0.717928
haloacid dehalogenase	691.108	752.38	629.836	-0.256517	0.403943	-0.635032	0.525407	0.658445
chemotaxis protein	689.948	1049.3	330.595	-1.66622	0.640222	-2.60257	0.00925277	0.0305524
chromosomal replication initiation protein DnaA	683.894	734.404	633.385	-0.213394	0.364379	-0.585637	0.55812	0.686569
glutamate formimidoyltransferase	679.405	905.872	452.939	-0.998574	0.371278	-2.68956	0.00715461	0.0249755
carbon starvation protein A	679.231	598.16	760.301	0.345565	0.441449	0.782798	0.433746	0.57665
MULTISPECIES: ATP-dependent Clp protease ATP-binding subunit	678.61	306.243	1050.98	1.77902	0.529676	3.35869	0.000783139	0.00390873
D-galactosyl-beta-1-3-N-acetyl-D-hexosamine phosphorylase	678.399	959.194	397.604	-1.26923	0.536343	-2.36646	0.0179591	0.0517129
MULTISPECIES: methylmalonyl-CoA mutase small subunit	677.422	962.992	391.852	-1.29499	0.524079	-2.47098	0.0134742	0.0415016
MULTISPECIES: 3-phosphoserine/phosphohydroxythreonine aminotransferase	677.288	95.1118	1259.46	3.72267	0.543082	6.8547	7.146e-12	3.3095e-10
methionine aminopeptidase	675.963	703.971	647.956	-0.119909	0.505032	-0.237429	0.812324	0.877998
amino acid ABC transporter ATP-binding protein	675.69	661.008	690.373	0.0619284	0.453059	0.136689	0.891276	0.931506
DUF4836 domain-containing protein	675.421	146.347	1204.49	3.03792	0.483895	6.27805	3.42839e-10	9.79666e-09
O-acetylhomoserine aminocarboxypropyltransferase	675.24	835.927	514.552	-0.701032	0.530045	-1.32259	0.185972	0.31046
bifunctional chorismate mutase/prephenate dehydratase	674.239	1004.71	343.764	-1.5472	0.419649	-3.68689	0.000227011	0.00136694
YgiQ family radical SAM protein	672.528	958.595	386.461	-1.30907	0.55087	-2.37637	0.0174838	0.0506693
MULTISPECIES: phosphoglycerate mutase (2,3-diphosphoglycerate-independent)	671.313	351.215	991.41	1.49706	0.688344	2.17487	NA	NA
GGDEF domain-containing protein	670.147	905.231	435.063	-1.05712	0.783665	-1.34894	0.177355	0.300271
MULTISPECIES: preprotein translocase subunit SecD	669.914	991.359	348.469	-1.50638	0.38498	-3.91289	9.11994e-05	0.00061401
nickel-dependent hydrogenase large subunit	669.192	271.757	1066.63	1.97225	0.503219	3.91926	8.88205e-05	0.000599071
MULTISPECIES: 30S ribosomal protein S16	667.893	723.508	612.279	-0.240923	0.444142	-0.542445	0.587512	0.710175
MULTISPECIES: 30S ribosomal protein S8	667.121	808.517	525.726	-0.619534	0.47588	-1.30187	0.19296	0.318811
DUF552 domain-containing protein	666.989	1292.29	41.6924	-4.95051	0.488512	-10.1339	3.90923e-24	1.02094e-21
flagellar biosynthesis anti-sigma factor FlgM	666.184	998.744	333.623	-1.58149	0.905572	-1.7464	0.0807409	0.166615
bifunctional phosphoribosylaminoimidazolecarboxamide formyltransferase/IMP cyclohydrolase	665.796	449.542	882.049	0.972066	0.465323	2.08901	0.0367064	0.0908018
isoprenyl transferase	663.455	642.26	684.649	0.0915204	0.261836	0.349533	0.726689	0.817462
MULTISPECIES: outer membrane protein assembly factor	662.987	150.885	1175.09	2.96053	0.476093	6.21839	5.02291e-10	1.37915e-08
chemotaxis protein CheD	662.752	750.39	575.113	-0.383831	0.523547	-0.733136	0.463475	0.60479
MULTISPECIES: IS4 family transposase	661.731	93.1148	1230.35	3.72644	0.524632	7.10296	1.22116e-12	7.03261e-11
ATP synthase subunit B	660.11	128.326	1191.89	3.21138	0.458637	7.002	2.52332e-12	1.33664e-10
multidrug ABC transporter ATP-binding protein	659.622	886.706	432.538	-1.03566	0.414771	-2.49694	0.012527	0.0391317
dipeptidase PepV	656.116	1219.26	92.9704	-3.7135	0.620254	-5.98706	2.13673e-09	5.06234e-08
glycyl-radical enzyme activating protein	655.794	1109.45	202.138	-2.45703	0.572391	-4.29257	1.76618e-05	0.000147357
tRNA (adenosine(37)-N6)-threonylcarbamoyltransferase complex transferase subunit TsaD	654.179	793.312	515.047	-0.624037	0.317502	-1.96546	0.0493614	0.113851
cell division protein	653.827	667.152	640.502	-0.0599852	0.365291	-0.164212	0.869564	0.916663
dissimilatory-type sulfite reductase subunit beta	653.554	1172.96	134.144	-3.12763	1.18413	-2.64129	0.008259	0.0280123
heavy metal translocating P-type ATPase	653.316	749.932	556.701	-0.431092	0.42795	-1.00734	0.313771	0.459167
carboxylase	651.791	1165.2	138.384	-3.07169	0.41101	-7.47351	7.80851e-14	5.62113e-12
ATP-dependent DNA helicase RecG	651.194	1089.98	212.405	-2.36139	0.481253	-4.90675	9.25965e-07	1.10506e-05
deoxyribose-phosphate aldolase	650.34	1180.73	119.955	-3.29445	0.465393	-7.07886	1.45347e-12	8.12062e-11
sugar transferase	649.898	758.554	541.241	-0.487446	0.537816	-0.906345	0.364753	0.511074
transcriptional repressor	649.406	924.067	374.746	-1.30215	0.402217	-3.23744	0.00120608	0.00563171
metal ABC transporter substrate-binding protein	649.155	1090.35	207.957	-2.39024	0.891766	-2.68034	0.00735468	0.0255469
cation:proton antiporter	649.06	1143.24	154.882	-2.88801	0.452311	-6.38502	1.71373e-10	5.36079e-09
endonuclease III	648.538	863.015	434.061	-0.992126	0.333782	-2.97238	0.00295502	0.0120297
MULTISPECIES: 50S ribosomal protein L29	647.93	768.238	527.622	-0.541016	0.635798	-0.850924	0.394812	0.540339
cytidine deaminase	646.619	844.181	449.056	-0.909759	0.360996	-2.52013	0.011731	0.037068
butanol dehydrogenase	646.05	482.777	809.323	0.744905	1.07698	0.691661	0.48915	0.628005
16S rRNA (cytidine(1402)-2'-O)-methyltransferase	645.308	691.758	598.857	-0.209576	0.367477	-0.57031	0.568468	0.694505
hydrogenase	645.03	836.394	453.665	-0.881308	0.529797	-1.66348	0.0962162	0.190297
MULTISPECIES: ribosomal subunit interface protein	644.408	682.933	605.884	-0.1729	0.64507	-0.268033	0.788674	0.861557
chromosome partitioning protein ParB	643.737	758.73	528.744	-0.523002	0.395523	-1.32231	0.186066	0.310572
ATP synthase F1 subunit delta	643.013	1178.75	107.273	-3.45012	0.495002	-6.96991	3.17145e-12	1.61888e-10
quinolinate synthase	642.789	469.643	815.934	0.795819	0.558081	1.42599	0.153871	0.270629
MULTISPECIES: 30S ribosomal protein S20	642.661	669.887	615.436	-0.121217	0.420527	-0.288249	0.773156	0.850312
diol dehydratase reactivase subunit alpha	642.365	610.668	674.061	0.142701	1.06421	0.13409	0.893331	0.932279
alanine:cation symporter family protein	642.215	798.398	486.031	-0.715091	0.532222	-1.3436	0.179079	0.302415
acyl	640.546	432.898	848.194	0.970252	0.363832	2.66676	0.00765859	0.0263579
phosphoglycerate transporter	640.094	555.716	724.471	0.382694	0.62418	0.613115	0.5398	0.67109
glutamine--tRNA ligase/YqeY domain fusion protein	639.707	594.276	685.139	0.205363	0.352037	0.583356	0.559653	0.687777
alpha-rhamnosidase	638.682	82.0883	1195.28	3.86364	0.621792	6.21372	5.17459e-10	1.40026e-08
endonuclease	637.624	364.42	910.828	1.32034	0.359106	3.67673	0.000236239	0.00141341
KamA family radical SAM protein	637.379	434.912	839.847	0.949745	0.657992	1.4434	0.148908	0.263926
YihA family ribosome biogenesis GTP-binding protein	636.826	875.261	398.392	-1.13566	0.39888	-2.84712	0.00441162	0.016834
patatin family protein	636.287	911.243	361.331	-1.33511	0.506301	-2.63698	0.00836477	0.0283026
Uma2 family endonuclease	635.492	808.808	462.176	-0.806243	0.569045	-1.41683	0.156531	0.27415
bifunctional acetyl-CoA decarbonylase/synthase complex subunit alpha/beta	635.161	889.654	380.668	-1.22423	0.837913	-1.46105	0.144002	0.257384
MULTISPECIES: UMP kinase	634.951	474.404	795.497	0.744542	0.314797	2.36515	0.0180229	0.0518701
chaperonin GroL	633.786	800.489	467.083	-0.777818	0.516733	-1.50526	0.132257	0.241778
butyryl-CoA:acetate CoA-transferase	633.323	1098.48	168.166	-2.70531	0.5561	-4.8648	1.14573e-06	1.32236e-05
hemolysin	632.394	932.843	331.945	-1.49123	0.321058	-4.64474	3.40505e-06	3.49212e-05
glycosyltransferase family 4 protein	632.341	348.525	916.157	1.39296	0.420032	3.31632	0.000912125	0.00443811
MULTISPECIES: translation initiation factor IF-2	632.276	623.304	641.248	0.0407317	0.604534	0.067377	0.946282	0.965787
MULTISPECIES: 50S ribosomal protein L19	632.015	696.386	567.644	-0.293365	0.417962	-0.701894	0.482745	0.621986
L-serine ammonia-lyase	631.244	528.739	733.75	0.472353	0.382683	1.23432	0.217085	0.348864
glucokinase	630.844	831.961	429.726	-0.952022	0.452016	-2.10617	0.0351895	0.0878467
serine protease HtrA	629.711	212.427	1047	2.30132	0.971823	2.36805	0.0178823	0.0515445
MULTISPECIES: 50S ribosomal protein L21	628.211	794.966	461.455	-0.783492	0.470047	-1.66684	0.0955465	0.189206
MULTISPECIES: peptidase M23	628.206	120.904	1135.51	3.22726	0.429746	7.50971	5.92588e-14	4.45044e-12
MULTISPECIES: ATP-binding protein	626.568	607.623	645.512	0.086943	0.42623	0.203981	0.838368	0.89512
diaminopimelate dehydrogenase	625.541	601.429	649.654	0.110871	0.328989	0.337007	0.736112	0.824153
MULTISPECIES: 30S ribosomal protein S17	625.488	656.482	594.494	-0.142254	0.506024	-0.281121	0.778618	0.854872
universal stress protein	622.564	286.033	959.095	1.74453	0.51202	3.40715	0.000656454	0.00338009
resolvase	621.817	755.648	487.986	-0.630902	0.27601	-2.28579	0.0222664	0.0613031
FMN-binding protein	621.517	793.614	449.419	-0.818971	0.378919	-2.16134	0.0306694	0.0789768
MULTISPECIES: AraC family transcriptional regulator	620.978	267.502	974.455	1.86328	0.33279	5.59897	2.15627e-08	3.9438e-07
HlyD family secretion protein	620.915	296.017	945.814	1.67506	0.458017	3.6572	0.000254984	0.00150709
protein jag	620.397	579.562	661.232	0.19011	0.517799	0.36715	0.713507	0.807486
MULTISPECIES: bifunctional phosphopantothenoylcysteine decarboxylase/phosphopantothenate--cysteine ligase CoaBC	620.32	243.557	997.083	2.03276	0.453954	4.4779	7.53796e-06	7.00755e-05
MULTISPECIES: peptidase M3	620.049	918.874	321.224	-1.51348	0.417922	-3.62144	0.000292963	0.00169586
methionine ABC transporter ATP-binding protein	617.692	1201.83	33.5543	-5.16774	1.06726	-4.84207	NA	NA
MULTISPECIES: translation elongation factor Ts	617.16	824.609	409.711	-1.00972	0.433093	-2.33142	0.0197314	0.0556883
exopolyphosphatase	617.131	955.474	278.787	-1.7783	0.556649	-3.19465	0.00140001	0.00638073
bifunctional ADP-dependent NAD(P)H-hydrate dehydratase/NAD(P)H-hydrate epimerase	616.898	682.489	551.307	-0.308953	0.308733	-1.00071	0.316967	0.461858
thioether cross-link-forming SCIFF peptide maturase	616.45	697.882	535.018	-0.383782	0.358033	-1.07192	0.283757	0.426014
NAD(P)/FAD-dependent oxidoreductase	616.14	700.675	531.604	-0.398018	0.31931	-1.2465	0.212582	0.342806
MULTISPECIES: DUF3078 domain-containing protein	615.464	106.869	1124.06	3.39304	0.536414	6.32541	2.52558e-10	7.46377e-09
NUDIX hydrolase	615.435	821.251	409.62	-1.00488	0.367307	-2.7358	0.00622288	0.022334
alpha-1,3/4-fucosidase	615.164	259.654	970.673	1.9015	0.453533	4.19265	2.75715e-05	0.000216221
MULTISPECIES: electron transfer flavoprotein subunit alpha/FixB family protein	614.364	862.839	365.889	-1.23714	0.492543	-2.51174	0.0120137	0.0378333
MULTISPECIES: 50S ribosomal protein L4	612.776	639.282	586.27	-0.12387	0.449692	-0.275455	0.782966	0.858161
glutamine--fructose-6-phosphate aminotransferase	612.477	623.509	601.445	-0.0529527	0.37924	-0.139628	0.888954	0.929772
MULTISPECIES: transketolase	612.39	637.855	586.926	-0.120743	0.550686	-0.219258	0.826449	0.887711
arginine deiminase	612.246	1133.26	91.236	-3.63393	0.889898	-4.08353	4.43559e-05	0.000328573
ABC-ATPase UvrA	610.76	720.448	501.071	-0.525423	0.341487	-1.53863	0.123894	0.230048
HIT family protein	609.997	892.921	327.073	-1.4488	0.39855	-3.63518	0.000277786	0.00162476
cysteine desulfurase	609.616	497.044	722.187	0.537821	0.34039	1.58001	0.114104	0.216671
KH domain-containing protein	609.369	722.561	496.178	-0.542986	0.436417	-1.24419	0.213429	0.343825
DUF4091 domain-containing protein	609.181	718.379	499.983	-0.523648	0.426798	-1.22692	0.219852	0.352203
DegT/DnrJ/EryC1/StrS family aminotransferase	608.473	833.968	382.979	-1.12297	0.551086	-2.03773	0.0415767	0.100066
beta-N-acetylglucosaminidase	608.235	791.444	425.026	-0.898202	0.507496	-1.76987	0.0767491	0.160382
MULTISPECIES: ABC transporter substrate-binding protein	607.746	805.906	409.586	-0.975061	0.477287	-2.04292	0.04106	0.0990768
metal-independent alpha-mannosidase	607.079	223.658	990.5	2.14495	0.362759	5.91288	3.36184e-09	7.5507e-08
rSAM-modified peptide	606.828	51.3313	1162.33	4.49925	0.483282	9.30977	1.28105e-20	2.48037e-18
protease	605.627	438.127	773.127	0.819336	0.334486	2.44954	0.0143039	0.0434967
serine hydrolase	605.253	231.031	979.474	2.08357	0.509431	4.08999	4.31399e-05	0.000321261
TrpB-like pyridoxal phosphate-dependent enzyme	605.252	644.999	565.506	-0.191537	0.361301	-0.530131	0.596021	0.716629
ethanolamine utilization protein EutJ	604.251	810.283	398.219	-1.02425	0.921532	-1.11147	0.266366	0.406095
oligoendopeptidase F	604.048	738.587	469.509	-0.653441	0.712778	-0.916752	0.359272	0.505656
bifunctional folylpolyglutamate synthase/dihydrofolate synthase	603.854	708.975	498.734	-0.507383	0.405525	-1.25118	0.21087	0.340613
MULTISPECIES: dTDP-glucose 4,6-dehydratase	603.826	229.388	978.264	2.09113	0.413423	5.05809	4.23477e-07	5.5106e-06
ATP-dependent DNA helicase	602.162	515.085	689.24	0.418838	0.399846	1.0475	0.29487	0.438595
cadmium-translocating P-type ATPase	601.951	655.582	548.32	-0.259419	0.498977	-0.519902	0.603132	0.721416
META domain-containing protein	601.438	173.811	1029.07	2.56492	0.436928	5.87036	4.34852e-09	9.57526e-08
saccharopine dehydrogenase	599.907	548.879	650.935	0.245933	0.348751	0.705183	0.480696	0.6202
CPBP family intramembrane metalloprotease	599.857	466.01	733.703	0.65271	0.366743	1.77975	0.0751169	0.157859
N-acetylmuramic acid 6-phosphate etherase	599.649	256.6	942.699	1.87593	0.52679	3.56106	0.000369365	0.00205752
IS21 family transposase	598.466	1194.16	2.76828	-8.74112	0.686439	-12.734	3.82689e-37	2.528e-34
glutamate decarboxylase	598.088	199.844	996.333	2.31808	0.634321	3.65443	0.000257757	0.00152188
MULTISPECIES: beta-N-acetylhexosaminidase	597.438	205.022	989.854	2.26986	0.365186	6.21564	5.11173e-10	1.39332e-08
V-type ATP synthase subunit F	597.029	585.098	608.96	0.0572686	0.511102	0.112049	0.910784	0.943552
MULTISPECIES: transcription termination/antitermination protein NusA	595.663	381.798	809.527	1.08434	0.376045	2.88354	0.00393238	0.015307
Fe-S cluster assembly ATPase SufC	595.386	1151.74	39.0354	-4.90175	0.356114	-13.7646	4.16409e-43	4.25936e-40
L-asparaginase 2	593.935	316.48	871.391	1.46111	0.739758	1.97512	0.0482543	0.111916
aminoglycoside phosphotransferase	592.013	181.105	1002.92	2.468	0.413191	5.97302	2.32895e-09	5.46994e-08
MULTISPECIES: BMC domain-containing protein	590.902	942.319	239.485	-1.97577	1.05623	-1.87059	0.0614024	0.134915
peptide deformylase	589.485	521.547	657.423	0.333255	0.436893	0.762786	0.445591	0.587599
DNA repair protein RecO	588.501	952.253	224.749	-2.08305	0.353981	-5.88464	3.98919e-09	8.83601e-08
MULTISPECIES: DNA-binding protein	587.627	565.91	609.344	0.105839	0.35923	0.294627	0.768279	0.846692
DUF2335 domain-containing protein	587.468	1174.94	0	-12.6461	1.11827	-11.3085	1.19048e-29	4.61001e-27
MULTISPECIES: aminopeptidase P family protein	586.83	236.167	937.493	1.98841	0.472594	4.20744	2.5828e-05	0.000204202
GTP-binding protein YchF	586.476	508.499	664.454	0.38476	0.311859	1.23376	0.217292	0.349113
transcription antitermination factor NusB	586.152	721.475	450.83	-0.678938	0.291182	-2.33166	0.0197185	0.0556722
flagellar basal body and hook protein	583.033	908.412	257.655	-1.81713	0.863405	-2.1046	0.0353259	0.0881186
tyrosine phenol-lyase	582.587	230.115	935.059	2.02449	0.425035	4.7631	1.90638e-06	2.07448e-05
MULTISPECIES: 50S ribosomal protein L25	582.482	484.282	680.683	0.49073	0.387679	1.26582	0.205579	0.334296
DUF1292 domain-containing protein	581.838	864.145	299.531	-1.52644	0.518419	-2.94441	0.00323571	0.0129636
MULTISPECIES: 50S ribosomal protein L17	581.709	624.098	539.32	-0.210556	0.427923	-0.492043	0.622689	0.736937
inositol 2-dehydrogenase	581.705	124.131	1039.28	3.06492	0.856828	3.57705	0.00034749	0.00195409
DUF58 domain-containing protein	580.154	279.394	880.914	1.65622	0.462247	3.58297	0.000339706	0.00191607
MULTISPECIES: trigger factor	580.067	374.858	785.276	1.06702	0.396477	2.69125	0.00711852	0.024865
cell surface protein	579.891	445.956	713.825	0.677348	0.528292	1.28215	0.199791	0.326777
23S rRNA (guanosine(2251)-2'-O)-methyltransferase RlmB	579.568	666.48	492.656	-0.436551	0.342197	-1.27573	0.202051	0.329657
D-lysine 5,6-aminomutase subunit alpha	579.513	683.204	475.823	-0.52034	0.749212	-0.694516	0.487359	0.626355
PTS N-acetylglucosamine IIBC component	579.404	1123.59	35.2149	-4.99218	1.08431	-4.60402	4.14406e-06	4.14037e-05
type II toxin-antitoxin system PemK/MazF family toxin	579.36	1010.32	148.401	-2.76914	0.562448	-4.92337	8.50681e-07	1.02392e-05
16S rRNA (guanine(527)-N(7))-methyltransferase RsmG	578.83	423.95	733.71	0.790273	0.398266	1.98429	0.0472238	0.109989
MULTISPECIES: 3-methyl-2-oxobutanoate dehydrogenase subunit VorB	576.673	750.881	402.464	-0.899496	0.445506	-2.01904	0.0434828	0.103566
MULTISPECIES: ATP-dependent chaperone ClpB	576.205	468.005	684.404	0.548479	0.633175	0.866236	0.386361	0.531784
long-chain fatty acid--CoA ligase	575.634	405.142	746.125	0.879158	0.441828	1.98982	0.0466111	0.108892
MULTISPECIES: 2-oxoglutarate ferredoxin oxidoreductase subunit gamma	575.596	491.008	660.183	0.427744	0.394614	1.08396	0.278384	0.420365
dihydroxyacetone kinase subunit DhaK	574.996	668.618	481.375	-0.473524	0.856112	-0.55311	0.580188	0.704307
tellurium resistance protein TerD	574.573	876.982	272.165	-1.68804	0.800508	-2.10872	0.0349691	0.0873839
carboxylesterase/lipase family protein	574.181	403.446	744.917	0.884837	1.11595	0.792898	NA	NA
cytochrome ubiquinol oxidase subunit I	574.027	336.387	811.667	1.27034	0.535058	2.37421	0.0175864	0.0509007
lactate utilization protein	570.316	534.47	606.163	0.179703	0.350169	0.51319	0.607819	0.724883
MULTISPECIES: 2-oxoacid:ferredoxin oxidoreductase subunit beta	569.905	725.263	414.547	-0.80589	0.523108	-1.54058	0.123419	0.229393
UDP-N-acetylglucosamine diphosphorylase	568.322	1081.32	55.3188	-4.2774	0.743049	-5.75655	8.58482e-09	1.74021e-07
50S ribosomal protein L11 methyltransferase	568.02	521.238	614.801	0.237573	0.330754	0.718277	0.472587	0.613047
ammonia-forming cytochrome c nitrite reductase subunit c552	567.719	404.698	730.741	0.851084	0.48991	1.73723	0.0823473	0.168937
Hsp20/alpha crystallin family protein	567.543	822.245	312.841	-1.39566	0.784551	-1.77892	0.0752522	0.158025
glycosidase	566.626	665.319	467.933	-0.509175	0.577912	-0.88106	0.378286	0.524385
MULTISPECIES: glycine--tRNA ligase	565.679	486.106	645.252	0.408212	0.382219	1.068	0.285519	0.428317
galactose/methyl galactoside ABC transporter ATP-binding protein MglA	563.532	970.177	156.887	-2.62592	0.7276	-3.60902	0.000307354	0.00175832
PD-(D/E)XK nuclease family protein	562.135	107.932	1016.34	3.23488	0.435752	7.42368	1.13907e-13	8.09605e-12
recombinase XerC	561.427	722.865	399.99	-0.853215	0.837857	-1.01833	0.308521	0.453197
flagellar basal body rod protein FlgB	560.63	811.824	309.435	-1.3898	0.475884	-2.92047	0.00349503	0.0138258
5-(carboxyamino)imidazole ribonucleotide mutase	560.545	787.492	333.598	-1.24017	0.313754	-3.95268	7.72819e-05	0.000530811
PTS mannose/fructose/sorbose family, IID component	559.964	1057.92	62.0072	-4.09283	1.66238	-2.46204	0.013815	0.0423425
bifunctional UDP-N-acetylmuramoyl-tripeptide:D-alanyl-D-alanine ligase/alanine racemase	558.908	165.822	951.993	2.51939	0.420608	5.98988	2.09992e-09	4.98565e-08
PLP-dependent aminotransferase family protein	558.213	836.329	280.098	-1.57822	0.47694	-3.30905	0.000936124	0.00453066
UDP-galactopyranose mutase	558.066	792.871	323.26	-1.29314	0.516186	-2.50519	0.0122387	0.0383767
coproporphyrinogen dehydrogenase HemZ	558	674.21	441.789	-0.609052	0.323104	-1.885	0.0594293	0.131404
putative motility protein	557.973	889.99	225.956	-1.97623	0.559455	-3.53243	0.000411766	0.00225348
V-type ATP synthase subunit A	557.195	620.474	493.916	-0.326957	0.352084	-0.928633	0.353079	0.499443
type II secretion system protein E	557.162	54.0562	1060.27	4.29302	0.480707	8.93063	4.23595e-19	7.43278e-17
recombination protein RecR	556.762	679.002	434.523	-0.64578	0.417982	-1.54499	0.122348	0.228148
MULTISPECIES: electron transfer flavoprotein subunit beta	555.852	605.961	505.743	-0.260468	0.322476	-0.807711	0.419257	0.563143
NADH:ubiquinone reductase (Na(+)-transporting) subunit F	554.98	240.3	869.66	1.85663	0.352045	5.27385	1.33593e-07	1.97401e-06
redox-sensing transcriptional repressor Rex	554.766	798.39	311.142	-1.35902	0.350834	-3.87368	0.000107205	0.000710272
cell division ATP-binding protein FtsE	554.311	855.61	253.011	-1.75562	0.346877	-5.06122	4.1659e-07	5.44622e-06
50S ribosomal protein L33	552.216	701.894	402.539	-0.800896	0.488981	-1.63789	0.101445	0.198403
CusA/CzcA family heavy metal efflux RND transporter	552.156	234.602	869.709	1.89078	0.808002	2.34006	0.0192804	0.0547318
cofactor-independent phosphoglycerate mutase	550.077	719.594	380.561	-0.918859	0.487388	-1.88527	0.0593929	0.131399
Nif3-like dinuclear metal center hexameric protein	549.955	518.641	581.268	0.164494	0.268245	0.613223	0.539729	0.671075
MULTISPECIES: ribonuclease E/G	546.641	605.922	487.359	-0.313173	0.32137	-0.974491	0.329813	0.475272
adenine phosphoribosyltransferase	546.106	799.344	292.867	-1.44753	0.519091	-2.7886	0.00529371	0.0195425
class I SAM-dependent methyltransferase	545.948	595.453	496.444	-0.263183	0.279338	-0.942166	0.346108	0.492186
MULTISPECIES: ATP synthase subunit alpha	544.916	361.058	728.773	1.01232	0.386367	2.62009	0.00879056	0.0293516
MULTISPECIES: serine--tRNA ligase	544.626	480.374	608.879	0.342395	0.385958	0.887129	0.375009	0.521207
diguanylate phosphodiesterase	544.521	503.168	585.873	0.220595	0.436276	0.505631	0.613116	0.729451
iron-containing alcohol dehydrogenase	543.881	123.386	964.375	2.96712	0.813839	3.64584	0.000266525	0.00156787
ISNCY family transposase	542.947	1054.84	31.0562	-5.0957	0.967792	-5.26528	1.39972e-07	2.05745e-06
MULTISPECIES: type IIA DNA topoisomerase subunit B	542.783	432.835	652.73	0.592672	0.398966	1.48552	0.137407	0.248603
MULTISPECIES: purine-nucleoside phosphorylase	542.198	304.2	780.196	1.35827	0.517952	2.62238	0.00873191	0.0292508
Na(+)-translocating NADH-quinone reductase subunit A	542.171	175.315	909.028	2.37584	0.545857	4.3525	1.34593e-05	0.000115822
glycogen debranching protein	541.875	827.978	255.773	-1.69279	0.490319	-3.45242	0.000555585	0.00292098
ATP synthase F0 subunit C	541.608	967.009	116.206	-3.05174	0.438812	-6.95455	3.53682e-12	1.77315e-10
tRNA preQ1(34) S-adenosylmethionine ribosyltransferase-isomerase QueA	540.268	599.014	481.522	-0.316802	0.333478	-0.949994	0.342115	0.488161
MULTISPECIES: cell envelope biogenesis protein TonB	539.838	170.175	909.5	2.41578	0.392415	6.15619	7.45159e-10	1.92814e-08
L-arabinose isomerase	539.662	599.464	479.86	-0.322595	0.460954	-0.699844	0.484025	0.622991
MULTISPECIES: formate--tetrahydrofolate ligase	539.268	598.841	479.694	-0.319315	0.677142	-0.471563	0.637239	0.748477
MULTISPECIES: acetyl-CoA hydrolase	539.12	380.867	697.373	0.873366	0.356234	2.45166	0.0142198	0.0433112
xylosidase	538.929	46.0831	1031.77	4.48929	0.374546	11.986	4.20943e-33	2.25104e-30
MULTISPECIES: HPr family phosphocarrier protein	538.41	272.358	804.462	1.56271	0.645634	2.42043	0.0155021	0.0462508
5-methyltetrahydrofolate--homocysteine methyltransferase	537.183	527.681	546.685	0.0490554	0.459548	0.106747	0.91499	0.946624
repressor LexA	536.9	644.003	429.798	-0.583771	0.447137	-1.30558	0.191697	0.317422
NAD-dependent protein deacylase	536.647	826.658	246.636	-1.74307	0.437916	-3.98037	6.88093e-05	0.00047847
ribosome-binding factor A	536.198	550.898	521.498	-0.080764	0.373395	-0.216296	0.828757	0.889255
L,D-transpeptidase	535.674	167.422	903.926	2.4316	0.377866	6.4351	1.2339e-10	4.0281e-09
PAS domain-containing sensor histidine kinase	533.572	226.237	840.907	1.89231	0.374332	5.05516	4.3004e-07	5.58306e-06
peptidase M24 family protein	533.329	210.987	855.672	2.01879	0.363119	5.55957	2.70436e-08	4.84369e-07
MULTISPECIES: thiol reductase thioredoxin	532.692	515.693	549.691	0.09305	0.817237	0.113859	0.909349	0.942849
polysaccharide deacetylase	530.275	630.737	429.813	-0.553715	0.339542	-1.63077	0.102939	0.20073
aspartate--ammonia ligase	530.267	638.475	422.058	-0.596204	0.303962	-1.96144	0.0498275	0.114618
nitronate monooxygenase	529.129	375.848	682.41	0.859644	0.431914	1.99031	0.0465568	0.10881
MULTISPECIES: chorismate synthase	528.828	192.163	865.493	2.16825	0.428016	5.06583	4.06633e-07	5.33469e-06
PhoH family protein	528.638	629.808	427.469	-0.559363	0.342624	-1.63259	0.102556	0.200227
50S ribosomal protein L25	528.548	432.949	624.148	0.52843	0.38664	1.36672	0.171712	0.293537
adaptor protein MecA	527.965	767.123	288.807	-1.40895	0.685789	-2.05449	0.0399282	0.0970548
protein-(glutamine-N5) methyltransferase, release factor-specific	527.536	628.316	426.756	-0.559739	0.384511	-1.45572	0.145471	0.259427
MULTISPECIES: biopolymer transporter ExbB	526.511	100.156	952.866	3.2499	0.45895	7.08116	1.42956e-12	8.02699e-11
acetolactate synthase small subunit	526.487	663.096	389.879	-0.767767	0.383127	-2.00395	0.0450758	0.106367
aspartate ammonia-lyase	524.647	660.731	388.563	-0.767721	0.47396	-1.6198	0.105275	0.204328
DNA topoisomerase	523.362	562.911	483.812	-0.218201	0.386848	-0.564048	0.572721	0.69837
acyl-CoA synthetase FdrA	523.291	946.714	99.868	-3.2463	1.21624	-2.66912	NA	NA
2-hydroxyacid dehydrogenase	523.007	655.123	390.891	-0.7452	0.478463	-1.55749	0.119355	0.224247
MULTISPECIES: translation initiation factor IF-3	522.884	308.743	737.024	1.25513	0.40999	3.06136	0.00220334	0.00940459
phosphate acyltransferase PlsX	522.386	466.677	578.095	0.307977	0.560838	0.549137	0.582911	0.706693
MULTISPECIES: UDP-glucose 4-epimerase	520.657	278.117	763.197	1.45501	0.39558	3.67815	0.000234927	0.00140631
uroporphyrinogen-III C-methyltransferase	520.577	684.627	356.527	-0.941779	0.394226	-2.38893	0.0168975	0.0494945
electron transport complex subunit RsxE	520.389	688.154	352.625	-0.962968	0.416535	-2.31185	0.0207857	0.0579215
MULTISPECIES: DUF1573 domain-containing protein	520.386	118.374	922.399	2.9622	0.48617	6.09293	1.10865e-09	2.76671e-08
peptide transporter	519.286	172.223	866.35	2.32907	0.364657	6.387	1.6917e-10	5.32152e-09
MULTISPECIES: threonine--tRNA ligase	518.25	471.465	565.035	0.261319	0.390952	0.668418	0.503867	0.641545
cobyric acid synthase CobQ	516.885	502.179	531.591	0.0816585	0.446195	0.183011	0.85479	0.906106
MULTISPECIES: two-component sensor histidine kinase	516.779	137.178	896.38	2.70717	0.479237	5.64892	1.61457e-08	3.05849e-07
Holliday junction branch migration protein RuvA	516.261	310.211	722.31	1.21813	0.469883	2.59241	0.00953054	0.0313318
succinate--CoA ligase subunit alpha	516.015	59.0009	973.029	4.04557	0.547569	7.38824	1.48786e-13	1.04429e-11
undecaprenyldiphospho-muramoylpentapeptide beta-N-acetylglucosaminyltransferase	515.611	598.161	433.06	-0.467011	0.361431	-1.29212	0.196316	0.323018
ISAs1 family transposase	515.365	674.575	356.156	-0.92138	1.20622	-0.763854	0.444954	0.586965
MULTISPECIES: molecular chaperone HtpG	515.187	342.524	687.849	1.00651	0.414181	2.43013	0.0150934	0.0452964
TatD family deoxyribonuclease	514.294	532.364	496.223	-0.102647	0.281983	-0.364017	0.715845	0.809072
multifunctional 2',3'-cyclic-nucleotide 2'-phosphodiesterase/5'-nucleotidase/3'-nucleotidase	512.195	207.053	817.337	1.98182	0.747579	2.65098	0.00802576	0.0273562
MULTISPECIES: recombinase RecB	511.773	781.317	242.229	-1.6876	0.400664	-4.21202	2.53097e-05	0.000200868
MULTISPECIES: phosphoribosylformylglycinamidine synthase	511.586	663.474	359.697	-0.883047	0.528827	-1.66982	0.0949548	0.188367
carbamoyl phosphate synthase small subunit	511.58	728.466	294.695	-1.30568	0.578535	-2.25687	0.0240162	0.0650577
DNA helicase PcrA	511.179	800.169	222.188	-1.84827	0.771004	-2.39723	0.0165197	0.0486536
MULTISPECIES: pyridoxal phosphate-dependent aminotransferase	510.217	516.362	504.072	-0.034556	0.414415	-0.0833851	0.933545	0.958327
geranyl transferase	509.87	957.474	62.2665	-3.94631	0.568653	-6.93975	3.92782e-12	1.95175e-10
MULTISPECIES: polysaccharide deacetylase	508.725	162.382	855.068	2.39418	0.412744	5.80063	6.60647e-09	1.38934e-07
KamA family protein	508.481	116.615	900.348	2.9452	0.458079	6.42947	1.28054e-10	4.16824e-09
D-mannonate oxidoreductase	508.181	398.709	617.653	0.631124	0.790455	0.798432	0.42462	0.56815
MULTISPECIES: 30S ribosomal protein S9	508.027	410.395	605.659	0.5616	0.501776	1.11923	0.263044	0.401973
ribosome biogenesis GTPase YlqF	507.788	739.887	275.689	-1.42419	0.312481	-4.55769	5.17192e-06	5.02428e-05
bifunctional 3,4-dihydroxy-2-butanone-4-phosphate synthase/GTP cyclohydrolase II	507.733	453.291	562.175	0.310083	0.384664	0.806115	0.420177	0.564154
phosphoribosylpyrophosphate synthetase	507.717	690.945	324.49	-1.08931	0.510333	-2.1345	0.0328017	0.0832084
diguanylate cyclase response regulator	507.436	493.994	520.878	0.0772069	0.502537	0.153634	0.877898	0.922245
serine/threonine protein phosphatase	507.116	735.084	279.148	-1.39526	0.613548	-2.27408	0.0229609	0.0627681
type I glutamate--ammonia ligase	506.627	593.749	419.505	-0.500809	0.369953	-1.35371	0.175828	0.298677
phosphatase	505.949	706.665	305.233	-1.21051	0.472521	-2.56181	0.0104127	0.0336793
riboflavin biosynthesis protein RibF	505.699	673.184	338.214	-0.993299	0.428006	-2.32076	0.0202998	0.0568496
DNA topoisomerase IV	505.372	300.976	709.769	1.23864	0.31695	3.908	9.30639e-05	0.000626188
TIGR00266 family protein	505.027	500.969	509.086	0.0225546	0.429648	0.0524956	0.958134	0.973389
RNA pseudouridine synthase	504.786	410.843	598.729	0.541925	0.367601	1.47422	0.140422	0.252796
MULTISPECIES: NADP-dependent malic enzyme	504.664	104.421	904.907	3.11317	0.513595	6.06153	1.34834e-09	3.29888e-08
oleate hydratase	504.601	909.64	99.5628	-3.19493	0.834056	-3.8306	0.000127832	0.000824554
S-ribosylhomocysteine lyase	503.558	836.192	170.924	-2.28989	0.689692	-3.32017	0.000899639	0.00438496
penicillin-binding protein 2	502.94	342.537	663.343	0.952514	0.408204	2.33343	0.0196257	0.0554969
DUF4332 domain-containing protein	501.398	333.414	669.381	1.00559	0.357604	2.81201	0.00492327	0.0184664
redox-regulated ATPase YchF	501.16	809.675	192.644	-2.07146	0.388187	-5.33626	9.48837e-08	1.46366e-06
flagellar motor protein MotB	500.006	669.325	330.687	-1.01988	0.560417	-1.81986	0.0687807	0.147603
glutamate synthase	496.296	590.99	401.603	-0.557484	0.523778	-1.06435	0.287169	0.430217
Zn-dependent peptidase	496.083	990.797	1.36949	-9.30947	0.748662	-12.4348	1.69126e-35	1.05516e-32
histidine phosphatase family protein	495.748	692.894	298.601	-1.21233	0.42805	-2.83222	0.00462262	0.0174906
MULTISPECIES: threonylcarbamoyl-AMP synthase	495.223	137.097	853.349	2.63706	0.610834	4.31714	1.58065e-05	0.000134272
translation initiation factor IF-1	495.142	627.056	363.227	-0.785877	0.457553	-1.71756	0.085876	0.174227
MULTISPECIES: serine hydroxymethyltransferase	494.819	393.966	595.671	0.596323	0.303249	1.96645	0.0492469	0.113678
phospholipase	494.401	454.234	534.569	0.235482	0.760094	0.309806	0.756709	0.839524
MULTISPECIES: 50S ribosomal protein L35	493.158	218.603	767.712	1.81214	0.414393	4.37299	1.22556e-05	0.000106856
cell division protein FtsI	491.381	901.514	81.2485	-3.46785	0.686835	-5.04902	4.44076e-07	5.73215e-06
flavodoxin family protein	490.609	566.365	414.852	-0.447771	0.320694	-1.39625	0.162638	0.282029
glycogen debranching enzyme GlgX	489.704	534.774	444.634	-0.265832	0.360386	-0.73763	0.460739	0.60255
EDD domain protein	489.22	968.529	9.9104	-6.66143	1.03889	-6.41207	1.43557e-10	4.61933e-09
DUF1307 domain-containing protein	489.071	975.726	2.41586	-8.52983	0.720608	-11.837	2.51329e-32	1.28292e-29
L-aspartate oxidase	488.975	554.473	423.478	-0.390032	0.505972	-0.770857	0.440792	0.583235
tripartite tricarboxylate transporter substrate binding protein	488.924	346.774	631.074	0.864002	0.433948	1.99103	0.046478	0.108716
fibronectin/fibrinogen-binding protein	488.895	444.876	532.913	0.259962	0.464989	0.559072	0.576113	0.701176
TIGR00268 family protein	488.753	592.306	385.201	-0.620683	0.637851	-0.973084	0.330512	0.476018
MULTISPECIES: preprotein translocase subunit SecA	487.732	545.067	430.396	-0.340544	0.378771	-0.899076	0.368612	0.514481
cell division protein FtsK	487.513	830.928	144.097	-2.53006	0.432414	-5.85102	4.8858e-09	1.06746e-07
MULTISPECIES: DUF1015 domain-containing protein	487.14	369.792	604.489	0.709177	0.589625	1.20276	0.22907	0.363341
MULTISPECIES: beta-galactosidase	487.042	562.186	411.898	-0.450892	0.468734	-0.961936	0.336082	0.481989
2-oxoacid:ferredoxin oxidoreductase subunit gamma	486.905	320.227	653.583	1.03024	0.510108	2.01965	0.0434201	0.103438
NADH:flavin oxidoreductase	486.876	188.694	785.058	2.0564	0.517456	3.97406	7.06581e-05	0.000489205
SAM-dependent DNA methyltransferase	485.413	492.587	478.238	-0.0434755	0.363596	-0.119571	0.904823	0.940026
MULTISPECIES: glycine cleavage system protein H	485.054	306.771	663.338	1.11351	0.333746	3.33641	0.000848687	0.00418015
diacylglycerol kinase	484.809	736.111	233.506	-1.65571	0.413192	-4.00711	6.14673e-05	0.000433495
1-acyl-sn-glycerol-3-phosphate acyltransferase	484.422	457.028	511.817	0.162404	0.274926	0.590716	0.554711	0.683392
ribose-phosphate diphosphokinase	483.207	548.588	417.826	-0.393414	0.377677	-1.04167	0.297566	0.441726
MULTISPECIES: DUF3244 domain-containing protein	483.09	56.6478	909.533	3.99868	0.605908	6.59948	4.12609e-11	1.50441e-09
DUF1846 domain-containing protein	481.203	706.341	256.065	-1.46103	0.408538	-3.57624	0.000348567	0.00195916
MULTISPECIES: 3-hydroxybutyryl-CoA dehydrogenase	480.987	223.709	738.264	1.723	0.711028	2.42324	0.0153826	0.0459555
haloacid dehalogenase-like hydrolase	480.765	512.696	448.834	-0.192543	0.473755	-0.406418	0.684435	0.784921
MULTISPECIES: translational GTPase TypA	480.613	245.82	715.406	1.54111	0.50102	3.07595	0.00209831	0.00899048
MULTISPECIES: endopeptidase La	479.938	164.676	795.201	2.27196	0.548042	4.1456	3.38931e-05	0.000259454
class I SAM-dependent RNA methyltransferase	479.885	510.636	449.134	-0.186634	0.289443	-0.644804	0.519054	0.65362
EamA family transporter	479.493	444.253	514.733	0.210996	0.362942	0.581349	0.561005	0.68861
d-phosphoglycerate dehydrogenase	479.38	76.0256	882.734	3.53416	0.408079	8.66048	4.69799e-18	6.64649e-16
MULTISPECIES: 50S ribosomal protein L13	478.424	469.067	487.781	0.0576744	0.539065	0.10699	0.914797	0.946624
propanediol dehydratase large subunit	476.854	441.209	512.498	0.216232	1.11356	0.194181	0.846035	0.900054
phosphoglycolate phosphatase	476.688	725.337	228.038	-1.66778	0.435073	-3.83334	0.000126415	0.000817297
5-dehydro-4-deoxy-D-glucuronate isomerase	476.486	242.529	710.444	1.54948	0.508164	3.04918	0.00229466	0.00971683
RecQ family ATP-dependent DNA helicase	476.478	422.943	530.013	0.324128	0.386945	0.837661	0.402221	0.54784
tRNA (adenosine(37)-N6)-threonylcarbamoyltransferase complex dimerization subunit type 1 TsaB	476.474	609.691	343.256	-0.828695	0.338943	-2.44494	0.0144878	0.0439011
tRNA(Ile)-lysidine synthetase	476.405	319.373	633.438	0.986888	0.469119	2.10371	0.0354041	0.0882745
MULTISPECIES: phosphoserine transaminase	476.361	613.32	339.402	-0.852181	0.560231	-1.52112	0.128229	0.235951
ribonuclease HII	475.437	640.486	310.388	-1.04523	0.290946	-3.59251	0.000327514	0.00185569
desulfoferrodoxin	474.407	810.097	138.716	-2.54281	0.513645	-4.95053	7.40123e-07	9.04415e-06
xanthine dehydrogenase molybdenum-binding subunit XdhA	474.006	500.382	447.631	-0.159875	0.587955	-0.271916	0.785686	0.859799
autonomous glycyl radical cofactor GrcA	473.408	854.642	92.1739	-3.21693	1.20552	-2.66851	0.00761891	0.0262455
YfcC family protein	473.299	816.632	129.966	-2.64938	0.659329	-4.01829	5.86219e-05	0.000416925
tRNA (adenosine(37)-N6)-dimethylallyltransferase MiaA	471.783	519.875	423.691	-0.296064	0.361808	-0.818291	0.413191	0.557708
MULTISPECIES: 50S ribosomal protein L34	470.761	450.674	490.848	0.12468	0.407735	0.305786	0.759768	0.841605
YhcH/YjgK/YiaL family protein	470.441	398.514	542.367	0.444582	0.475987	0.934022	0.350292	0.496565
CBS domain-containing protein	470.321	278.011	662.63	1.25254	0.819521	1.52838	NA	NA
S-layer protein	469.755	409.137	530.374	0.374345	0.439848	0.851079	0.394725	0.540318
DNA (cytosine-5-)-methyltransferase	469.681	575.685	363.678	-0.662596	0.429083	-1.54422	0.122536	0.228317
DUF1460 domain-containing protein	468.609	120.73	816.489	2.7548	0.359025	7.67302	1.67987e-14	1.3475e-12
MULTISPECIES: 30S ribosomal protein S13	467.77	514.091	421.449	-0.286184	0.560303	-0.510766	0.609515	0.726321
transcription termination/antitermination protein NusG	467.734	608.066	327.403	-0.892615	0.572369	-1.55951	0.118876	0.22354
phosphoribosylformylglycinamidine synthase subunit PurL	467.325	30.5797	904.07	4.8942	0.708877	6.90415	5.05035e-12	2.43414e-10
peptidase M42	467.062	576.476	357.649	-0.687543	0.826504	-0.831869	0.405483	0.550414
methylglyoxal synthase	466.884	547.841	385.927	-0.504168	0.390391	-1.29145	0.196549	0.323122
2-deoxyribose-5-phosphate aldolase	465.951	613.415	318.488	-0.943825	0.46176	-2.04397	0.0409561	0.0989537
MULTISPECIES: branched chain amino acid aminotransferase	465.347	177.359	753.335	2.08611	0.495026	4.21414	2.50727e-05	0.000199409
MULTISPECIES: phosphate acetyltransferase	464.658	481.572	447.745	-0.102833	0.338627	-0.303674	0.761376	0.842638
bifunctional cobalt-precorrin-7 (C(5))-methyltransferase/cobalt-precorrin-6B (C(15))-methyltransferase	464.457	618.104	310.811	-0.991063	0.625169	-1.58527	0.112905	0.214866
L-serine ammonia-lyase, iron-sulfur-dependent, subunit alpha	464.077	599.427	328.727	-0.866088	0.719022	-1.20454	0.228383	0.362405
MULTISPECIES: 50S ribosomal protein L31	463.796	435.291	492.301	0.177107	0.469725	0.377044	0.706141	0.80206
pantetheine-phosphate adenylyltransferase	463.592	450.47	476.715	0.0797533	0.350239	0.227711	0.819871	0.88318
translocation/assembly module TamB	463.401	79.0868	847.715	3.4197	0.484951	7.05164	1.76823e-12	9.7819e-11
6-phosphogluconolactonase	463.286	477.621	448.951	-0.091044	0.35073	-0.259584	0.795184	0.866447
MULTISPECIES: glutamine synthetase	463.089	706.326	219.853	-1.68338	0.392338	-4.29064	1.78157e-05	0.00014831
putative selenate reductase subunit YgfK	462.706	544.545	380.867	-0.51428	0.567484	-0.906246	0.364806	0.511074
MULTISPECIES: translation initiation factor IF-1	462.591	388.681	536.501	0.464342	0.482784	0.961802	0.336149	0.481991
homoserine O-succinyltransferase	460.365	634.971	285.758	-1.15163	0.532172	-2.16402	0.0304625	0.0786604
sodium:solute symporter	458.143	487.922	428.365	-0.189743	0.467799	-0.405608	0.685031	0.785271
dTDP-4-dehydrorhamnose reductase	457.898	855.656	60.1404	-3.82693	0.836059	-4.57734	4.70922e-06	4.62278e-05
stage IV sporulation protein A	457.498	699.038	215.958	-1.69803	0.557174	-3.04757	0.00230697	0.00975056
RNA polymerase sigma-70 factor	457.351	202.367	712.334	1.81399	0.357844	5.06923	3.99436e-07	5.25869e-06
5'-nucleotidase	456.539	177.161	735.917	2.05503	0.660606	3.11082	0.00186568	0.00813971
MULTISPECIES: replicative DNA helicase	456.118	301.507	610.729	1.0182	0.534709	1.90421	0.056883	0.126922
MULTISPECIES: carbohydrate ABC transporter permease	456.028	684.453	227.604	-1.58789	0.89248	-1.77918	0.0752097	0.157988
MULTISPECIES: signal recognition particle protein	455.83	243.183	668.477	1.45891	0.483324	3.01849	0.00254037	0.0105621
restriction endonuclease subunit S	455.441	373.687	537.196	0.522494	0.524173	0.996797	0.318863	0.463934
MULTISPECIES: sugar ABC transporter permease	455.356	622.253	288.458	-1.10846	0.762534	-1.45366	0.146042	0.260243
type I-C CRISPR-associated protein Cas7/Csd2	455.25	168.517	741.982	2.13553	0.419077	5.09579	3.47297e-07	4.64857e-06
Rrf2 family transcriptional regulator	455.159	619.097	291.221	-1.08925	0.334639	-3.255	0.00113391	0.0053526
methionine synthase	454.328	186.84	721.816	1.94922	0.400517	4.86676	1.13443e-06	1.31608e-05
bifunctional biotin-	453.636	517.302	389.97	-0.407656	0.442724	-0.920791	0.357159	0.503439
RluA family pseudouridine synthase	453.585	736.239	170.932	-2.11109	0.358787	-5.88398	4.00525e-09	8.85413e-08
MULTISPECIES: 1,4-alpha-glucan-branching protein	453.581	140.107	767.056	2.4499	0.436741	5.60951	2.02902e-08	3.76004e-07
MULTISPECIES: leucine--tRNA ligase	453.216	337.838	568.594	0.750556	0.607843	1.23479	0.21691	0.348633
V-type H+-transporting ATPase subunit K	451.539	263.064	640.013	1.28198	0.685182	1.87101	0.0613435	0.134852
MULTISPECIES: 50S ribosomal protein L9	451.193	395.125	507.261	0.361529	0.336133	1.07555	0.282127	0.424468
flagellar export protein FliJ	451.148	448.445	453.851	0.017716	0.449146	0.0394438	0.968537	0.979439
methylenetetrahydrofolate reductase	451.042	495.051	407.033	-0.28369	0.350812	-0.808666	0.418708	0.5627
cell wall-binding protein	450.26	391.926	508.594	0.376482	0.971594	0.387489	0.698395	0.795433
ribosome-associated translation inhibitor RaiA	449.908	605.709	294.107	-1.04213	0.684119	-1.52332	0.127679	0.235093
2,6-beta-D-fructofuranosidase	449.658	237.008	662.308	1.48347	0.798104	1.85875	0.0630631	0.137997
MULTISPECIES: LacI family transcriptional regulator	449.561	536.964	362.157	-0.568556	0.351457	-1.61771	0.105724	0.204992
formate dehydrogenase subunit alpha	448.841	731.929	165.754	-2.14351	1.04385	-2.05347	0.0400266	0.097231
FAD-binding dehydrogenase	448.771	371.019	526.524	0.503001	0.526283	0.955762	0.339192	0.484777
glutamate-5-semialdehyde dehydrogenase	448.753	402.106	495.4	0.29943	0.412749	0.725452	0.468175	0.608632
MULTISPECIES: 50S ribosomal protein L36	447.197	654.181	240.212	-1.44312	0.474567	-3.04092	0.00235857	0.00993499
MULTISPECIES: L-aspartate oxidase	446.798	277.267	616.33	1.15195	0.419824	2.74389	0.00607161	0.0218975
WYL domain-containing protein	446.365	661.348	231.383	-1.51429	0.350803	-4.31663	1.58432e-05	0.000134482
6-phospho-alpha-glucosidase	446.216	532.398	360.034	-0.563515	0.879552	-0.640684	0.521728	0.655884
SIMPL domain-containing protein	445.946	181.197	710.695	1.97	0.494662	3.98252	6.81878e-05	0.000475031
pyruvate carboxylase	445.709	718.945	172.472	-2.05782	0.710432	-2.89657	0.00377264	0.0147414
flagellar biosynthesis protein FliR	445.379	396.307	494.451	0.319226	0.490121	0.651321	0.514839	0.650208
gluconate 5-dehydrogenase	445.188	519.758	370.618	-0.489673	0.388747	-1.25962	0.207807	0.336846
guanine permease	444.762	873.266	16.2584	-5.75865	0.535506	-10.7537	5.69551e-27	1.88119e-24
M23 family peptidase	444.587	330.373	558.802	0.756471	0.37054	2.04154	0.0411975	0.0993447
1-phosphofructokinase	444.201	457.579	430.823	-0.0876071	0.449436	-0.194927	0.84545	0.899603
NADPH-dependent butanol dehydrogenase	442.981	464.936	421.026	-0.144253	1.09148	-0.132163	0.894856	0.933249
30S ribosomal protein S14	442.484	575.218	309.749	-0.89188	0.379106	-2.35259	0.0186433	0.0532463
PadR family transcriptional regulator	442.32	587.734	296.907	-0.983245	0.503817	-1.95159	0.0509869	0.116735
ArsR family transcriptional regulator	441.741	602.809	280.673	-1.10433	0.468772	-2.35579	0.0184833	0.0528929
hemolysin III family channel protein	440.016	514.332	365.7	-0.491733	0.537512	-0.914832	0.36028	0.50663
flagellar protein	439.603	776.299	102.906	-2.911	0.740475	-3.93126	8.45035e-05	0.00057444
flotillin family protein	438.642	434.642	442.641	0.0253324	0.38394	0.0659801	0.947394	0.966588
ATP phosphoribosyltransferase	438.211	309.403	567.018	0.871986	0.38824	2.246	0.0247041	0.0665128
rod shape-determining protein RodA	438.208	525.826	350.59	-0.58457	0.410045	-1.42562	0.153978	0.270711
methylaspartate ammonia-lyase	437.972	531.598	344.345	-0.625262	0.906139	-0.690029	0.490176	0.628819
4-hydroxythreonine-4-phosphate dehydrogenase PdxA	437.379	385.458	489.301	0.344411	0.31132	1.10629	0.2686	0.408558
MULTISPECIES: F0F1 ATP synthase subunit alpha	437.374	675.861	198.887	-1.76407	0.312628	-5.6427	1.67405e-08	3.149e-07
MULTISPECIES: acetate kinase	435.68	385.592	485.768	0.333354	0.387182	0.860975	0.389252	0.534788
site-specific recombinase	435.332	617.545	253.119	-1.28672	0.889312	-1.44687	0.147932	0.262487
dihydrolipoamide acyltransferase	435.103	753.524	116.681	-2.69155	0.942223	-2.85659	0.00428218	0.0164201
MULTISPECIES: IMP dehydrogenase	433.565	418.624	448.505	0.100794	0.344721	0.292394	0.769986	0.847918
tRNA uridine-5-carboxymethylaminomethyl(34) synthesis GTPase MnmE	433.404	350.477	516.332	0.557844	0.358702	1.55518	0.119904	0.224983
MULTISPECIES: RNA polymerase sigma factor	432.714	254.874	610.553	1.25928	0.482291	2.61103	0.0090269	0.0299386
flagellar capping protein	432.62	807.992	57.2478	-3.81336	0.865034	-4.40834	1.04168e-05	9.29155e-05
enoyl-ACP reductase	431.367	195.931	666.804	1.76615	0.586353	3.0121	0.00259451	0.0107475
sugar O-acetyltransferase	431.254	342.762	519.747	0.598494	0.336284	1.77973	0.0751202	0.157859
DUF805 domain-containing protein	430.714	248.836	612.592	1.29886	0.366942	3.53968	0.000400611	0.00220316
dihydrolipoamide acetyltransferase	429.999	43.3012	816.696	4.23989	0.504786	8.39939	4.48798e-17	5.72727e-15
dihydropyrimidinase	429.831	225.714	633.948	1.4904	0.730885	2.03917	0.0414329	0.0997623
16S rRNA methyltransferase	429.73	800.146	59.3131	-3.76842	0.502053	-7.50603	6.09489e-14	4.53282e-12
2-oxoglutarate ferredoxin oxidoreductase subunit gamma	429.709	707.783	151.635	-2.21941	0.340883	-6.51077	7.47646e-11	2.55978e-09
galactose mutarotase	429.619	130.724	728.514	2.47874	0.459886	5.38991	7.04942e-08	1.1245e-06
MULTISPECIES: insulinase family protein	429.563	266.048	593.077	1.15697	0.437307	2.64567	0.00815293	0.0277027
MULTISPECIES: phosphoenolpyruvate carboxykinase (GTP)	429.504	680.407	178.6	-1.93279	0.902072	-2.14261	0.0321446	0.0818372
cysteine desulfurase NifS	429.497	546.677	312.317	-0.807467	0.344559	-2.34348	0.0191049	0.0543158
MIP family channel protein	429.444	149.913	708.975	2.23925	0.449912	4.97709	6.45475e-07	7.98313e-06
MULTISPECIES: 30S ribosomal protein S18	428.954	398.911	458.996	0.20404	0.437538	0.466337	0.640975	0.751529
MULTISPECIES: proline--tRNA ligase	428.914	360.278	497.55	0.465369	0.503922	0.923495	0.355749	0.502019
cation transporter	428.903	358.512	499.295	0.47647	0.382573	1.24543	0.212972	0.343286
glutamine synthetase type III	428.621	492.564	364.679	-0.435259	0.326806	-1.33186	0.182908	0.306819
MULTISPECIES: molecular chaperone DnaJ	428.516	502.426	354.605	-0.503457	0.496391	-1.01424	0.31047	0.455464
imidazole glycerol phosphate synthase subunit HisH	427.394	547.278	307.51	-0.834287	0.411322	-2.02831	0.0425288	0.101812
TROVE domain-containing protein	426.844	103.407	750.281	2.85561	0.505406	5.65013	1.60331e-08	3.04655e-07
MULTISPECIES: 50S ribosomal protein L23	426.546	430.862	422.229	-0.0282096	0.38102	-0.0740371	0.940981	0.962261
MULTISPECIES: CoA ligase	425.938	97.4369	754.44	2.95035	0.340703	8.65959	4.73481e-18	6.64649e-16
CDP-diacylglycerol--glycerol-3-phosphate 3-phosphatidyltransferase	425.834	544.344	307.323	-0.825979	0.339677	-2.43166	0.0150299	0.0451541
LD-carboxypeptidase	425.796	465.854	385.738	-0.273008	0.387854	-0.703893	0.481499	0.620886
acetyl-CoA synthetase	425.643	252.313	598.972	1.24646	0.323788	3.8496	0.000118311	0.000773359
histidinol phosphate phosphatase	425.238	569.972	280.504	-1.02531	0.447259	-2.29244	0.0218804	0.060447
nicotinate-nicotinamide nucleotide adenylyltransferase	424.391	334.367	514.415	0.61997	0.436634	1.41988	0.155641	0.272974
PTS system, cellobiose-specific IIC component	422.052	817.098	27.0067	-4.91101	1.16114	-4.22946	2.34254e-05	0.000187119
tRNA guanosine(34) transglycosylase Tgt	421.471	429.984	412.957	-0.0598039	0.33625	-0.177855	0.858837	0.909194
GreA/GreB family elongation factor	421.227	38.5339	803.921	4.38777	0.587607	7.46718	8.19341e-14	5.86063e-12
MULTISPECIES: adenylosuccinate lyase	420.892	352.364	489.42	0.473834	0.607974	0.779365	0.435765	0.578444
RHS repeat protein	420.624	162.693	678.555	2.05735	0.678731	3.03118	NA	NA
signal peptide peptidase SppA	420.611	327.237	513.986	0.649573	0.36102	1.79927	0.0719758	0.152787
cytidyltransferase	420.465	415.857	425.073	0.0297866	0.418977	0.0710938	0.943323	0.963836
acetyltransferase	420.248	277.522	562.974	1.01873	0.330446	3.08288	0.00205005	0.00881733
MULTISPECIES: 1,4-alpha-glucan branching enzyme	419.867	413.607	426.128	0.0426078	0.733341	0.0581009	0.953668	0.970083
beta-mannosidase	419.637	133.776	705.498	2.39559	0.476954	5.0227	5.09503e-07	6.45792e-06
shikimate dehydrogenase	419.154	619.76	218.548	-1.50348	0.522382	-2.87813	0.00400043	0.0155127
multidrug efflux RND transporter permease subunit	419.059	431.34	406.777	-0.086098	0.636919	-0.135179	0.89247	0.9318
ribonuclease Z	418.283	616.977	219.59	-1.48999	0.577469	-2.5802	0.00987423	0.0322442
bifunctional phosphoribosyl-AMP cyclohydrolase/phosphoribosyl-ATP diphosphatase	417.92	429.902	405.937	-0.084379	0.446293	-0.189066	0.850041	0.902777
gamma carbonic anhydrase family protein	417.81	257.401	578.218	1.16688	0.507612	2.29876	0.0215188	0.059683
lactaldehyde reductase	417.746	542.463	293.029	-0.887761	0.644449	-1.37755	0.168342	0.289463
rhomboid family intramembrane serine protease	417.735	410.745	424.725	0.0469286	0.272188	0.172412	0.863113	0.91226
rRNA maturation RNase YbeY	417.36	520.998	313.723	-0.734214	0.329086	-2.23107	0.0256767	0.068671
AmmeMemoRadiSam system radical SAM enzyme	416.437	763.189	69.6838	-3.45781	0.402424	-8.59245	8.51366e-18	1.15191e-15
biotin-	415.226	246.487	583.964	1.2441	0.388605	3.20146	0.00136735	0.00625219
CoA transferase subunit A	414.982	606.107	223.856	-1.43299	0.444253	-3.2256	0.00125707	0.00581422
2-succinyl-5-enolpyruvyl-6-hydroxy-3-cyclohexene-1-carboxylic-acid synthase	414.727	98.7654	730.689	2.88842	0.396723	7.28069	3.32125e-13	2.13129e-11
amino acid ABC transporter permease	414.196	500.557	327.835	-0.609579	0.432919	-1.40807	0.159111	0.277326
SsrA-binding protein	413.712	457.547	369.877	-0.304865	0.391953	-0.777809	0.436682	0.57925
type I restriction-modification system subunit M	413.536	163.036	664.037	2.02306	0.382965	5.28262	1.27351e-07	1.89173e-06
acid-soluble spore protein	413.418	747.894	78.9432	-3.25144	0.886109	-3.66934	0.000243174	0.00145026
MULTISPECIES: uridine kinase	413.316	153.055	673.576	2.13617	0.481199	4.43926	9.02693e-06	8.18179e-05
MULTISPECIES: ATPase AAA	413.057	148.906	677.208	2.18315	0.44301	4.928	8.30746e-07	1.00356e-05
ferredoxin-NADP reductase	412.778	513.145	312.41	-0.715641	0.528459	-1.35421	0.175671	0.298506
IS5 family transposase	412.666	428.687	396.644	-0.111129	0.508779	-0.218423	0.827099	0.887985
sigma-54-dependent Fis family transcriptional regulator, partial	412.636	45.5234	779.749	4.10278	0.614009	6.68196	2.35774e-11	9.6633e-10
mannitol dehydrogenase	412.515	586.935	238.095	-1.30125	0.640504	-2.03161	0.0421932	0.101181
ribosome biogenesis GTPase YqeH	412.486	813.267	11.7042	-6.17166	0.86848	-7.10628	1.19217e-12	6.90104e-11
MULTISPECIES: pyruvate kinase	412.355	160.313	664.396	2.0512	0.435403	4.71104	2.46456e-06	2.61845e-05
IS4 family transposase	412.088	104.313	719.863	2.78494	0.41414	6.72463	1.76038e-11	7.4883e-10
nucleoid-associated protein, YbaB/EbfC family	411.994	317.255	506.733	0.674216	0.541227	1.24572	0.212869	0.343218
type III pantothenate kinase	411.859	480.456	343.263	-0.485096	0.279282	-1.73694	0.0823976	0.168978
pilus biosynthesis protein PilC	411.711	26.8797	796.542	4.88803	0.632314	7.73039	1.07217e-14	8.98538e-13
YgeY family selenium metabolism-linked hydrolase	411.222	474.299	348.145	-0.445134	0.490235	-0.908003	0.363877	0.509963
leucyl aminopeptidase	410.024	579.21	240.838	-1.26621	0.591365	-2.14116	0.0322609	0.0820589
pyruvate ferredoxin oxidoreductase subunit alpha	409.748	155.924	663.573	2.09096	0.828856	2.52271	0.0116454	0.0368492
exodeoxyribonuclease III	409.693	455.892	363.494	-0.327228	0.268946	-1.2167	0.223717	0.356841
MULTISPECIES: mannose-1-phosphate guanylyltransferase	409.431	177.017	641.845	1.85733	0.400127	4.64186	3.45294e-06	3.53057e-05
membrane protein insertase	409.115	493.26	324.969	-0.601881	0.391252	-1.53835	0.123964	0.230102
lipopolysaccharide biosynthesis protein RfbH	409.015	751.477	66.5526	-3.49217	0.72416	-4.82237	1.41863e-06	1.59631e-05
cell division protein SepF	409.009	401.632	416.387	0.050924	0.525164	0.0969678	0.922752	0.951916
capsular polysaccharide biosynthesis protein	408.1	84.6366	731.563	3.11174	0.497478	6.25502	3.97453e-10	1.12146e-08
RNase J family beta-CASP ribonuclease	408.044	658.838	157.249	-2.06616	0.588661	-3.50992	0.000448234	0.00242004
phosphate butyryltransferase	407.417	504.65	310.184	-0.703486	0.608987	-1.15518	0.248019	0.385502
restriction endonuclease subunit R	407.335	444.318	370.352	-0.262633	0.442011	-0.594178	0.552393	0.68124
SMC-Scp complex subunit ScpB	407.174	557.244	257.104	-1.11508	0.313888	-3.55249	0.000381607	0.00211047
polyphosphate--AMP phosphotransferase	406.7	567.181	246.218	-1.2033	1.10368	-1.09027	0.275595	0.417051
sodium/proline symporter	406.412	649.478	163.345	-1.99465	0.544676	-3.66208	0.000250177	0.0014818
mucus-binding protein	406.206	784.292	28.119	-4.80767	1.90632	-2.52197	0.01167	0.0369063
fructose-bisphosphate aldolase	405.913	527.265	284.562	-0.88907	0.369217	-2.40799	0.0160407	0.0475295
shikimate kinase	405.624	375.206	436.043	0.215646	0.279778	0.770776	0.44084	0.583235
DUF4468 domain-containing protein	404.796	76.2311	733.361	3.26182	0.495211	6.58672	4.49662e-11	1.62894e-09
MULTISPECIES: type II toxin-antitoxin system HicA family toxin	403.801	742.892	64.7107	-3.52774	0.447431	-7.88443	3.15966e-15	2.81611e-13
DUF2185 domain-containing protein	403.395	249.296	557.494	1.16126	0.748711	1.55102	0.120897	0.226242
threonine/serine exporter	402.984	517.563	288.405	-0.844455	0.434603	-1.94305	0.0520101	0.118618
NADH:ubiquinone oxidoreductase	402.851	399.779	405.923	0.0239921	0.314158	0.0763693	0.939125	0.961384
MULTISPECIES: thioredoxin-disulfide reductase	402.776	312.55	493.003	0.658488	0.391196	1.68327	0.0923235	0.184314
DUF1016 domain-containing protein	402.568	436.079	369.057	-0.240301	0.424123	-0.566584	0.570997	0.696913
amylosucrase	401.975	387.461	416.489	0.103534	0.537034	0.192788	0.847125	0.900873
A/G-specific adenine glycosylase	401.738	493.817	309.658	-0.674582	0.284881	-2.36794	0.0178873	0.0515445
type II/IV secretion system protein	401.69	41.0973	762.284	4.21653	0.489901	8.6069	7.5062e-18	1.02798e-15
site-specific tyrosine recombinase XerD	400.851	395.147	406.555	0.0393685	0.376711	0.104506	0.916768	0.94766
peptidase M16, partial	400.615	114.086	687.144	2.58902	0.487116	5.31499	1.06661e-07	1.61865e-06
MULTISPECIES: altronate dehydratase	399.2	62.5272	735.872	3.55841	0.577022	6.16685	6.96642e-10	1.82787e-08
MULTISPECIES: DUF362 domain-containing protein	399.123	213.702	584.544	1.45074	0.371984	3.90001	9.61904e-05	0.000645678
MULTISPECIES: peptidase C69	398.899	548.323	249.476	-1.13242	0.56193	-2.01524	0.0438799	0.104312
tRNA threonylcarbamoyladenosine dehydratase	398.443	348.394	448.492	0.362716	0.304676	1.1905	0.233851	0.368751
FadR family transcriptional regulator	398.388	487.648	309.129	-0.658694	0.40131	-1.64136	0.100723	0.197266
MULTISPECIES: cell division protein FtsH	398.092	336.249	459.936	0.451269	0.552235	0.817169	0.413832	0.558439
pyruvate carboxyltransferase	397.832	62.1622	733.502	3.56624	0.677118	5.26679	1.38831e-07	2.04335e-06
3-isopropylmalate dehydratase small subunit	397.822	538.361	257.283	-1.06793	0.457261	-2.33549	0.0195181	0.0552668
DUF885 domain-containing protein	396.624	753.257	39.9911	-4.24245	0.719648	-5.89517	3.74304e-09	8.34014e-08
MULTISPECIES: succinate dehydrogenase/fumarate reductase cytochrome b subunit	396.103	98.2093	693.997	2.81923	0.32919	8.56412	1.08903e-17	1.43879e-15
paraslipin	395.925	152.233	639.617	2.0712	0.838253	2.47085	NA	NA
MULTISPECIES: sigma-54-dependent Fis family transcriptional regulator	395.794	142.303	649.285	2.19017	0.37811	5.79241	6.93822e-09	1.44826e-07
peptidyl-prolyl cis-trans isomerase	395.581	286.825	504.337	0.813326	0.442995	1.83597	0.066362	0.143454
YicC family protein	395.415	372.862	417.967	0.16431	0.337234	0.487228	0.626097	0.739486
succinate--CoA ligase subunit beta	395.143	55.8351	734.452	3.72066	0.525425	7.08124	1.42866e-12	8.02699e-11
laccase domain-containing protein	395.064	311.914	478.213	0.615729	0.41406	1.48705	0.137001	0.248148
ATP-dependent DNA helicase PcrA	394.973	514.305	275.64	-0.897336	0.332699	-2.69714	0.00699373	0.0245283
glycine cleavage system protein H	394.87	568.142	221.598	-1.35839	0.492166	-2.76003	0.00577955	0.0210251
GDP-fucose synthetase	394.082	332.304	455.86	0.454076	0.560582	0.810009	0.417935	0.562153
MULTISPECIES: carbon-monoxide dehydrogenase catalytic subunit	393.838	549.358	238.318	-1.20391	0.700811	-1.71788	0.0858188	0.17415
enolase	393.426	459.308	327.543	-0.489781	0.481516	-1.01716	0.309075	0.453833
hypoxanthine phosphoribosyltransferase	392.834	492.47	293.198	-0.748893	0.332113	-2.25493	0.0241375	0.0653286
MULTISPECIES: L-threonine 3-dehydrogenase	392.625	467.668	317.583	-0.557444	0.780492	-0.714221	0.475091	0.6153
CPBP family intramembrane metalloprotease domain-containing protein	391.946	680.757	103.135	-2.72282	0.677031	-4.02171	5.77782e-05	0.000411445
MULTISPECIES: YebC/PmpR family DNA-binding transcriptional regulator	391.709	297.785	485.633	0.706817	0.393264	1.79731	0.0722867	0.153311
UDP-N-acetylglucosamine pyrophosphorylase	391.568	501.026	282.11	-0.831069	0.43059	-1.93007	0.0535983	0.121133
MULTISPECIES: ATP synthase F0 subunit B	390.443	484.713	296.174	-0.711157	0.278439	-2.55408	0.0106468	0.034249
MULTISPECIES: single-stranded-DNA-specific exonuclease RecJ	390.419	310.788	470.05	0.596435	0.514723	1.15875	0.246558	0.383603
N-acetylgalactosamine-6-sulfatase	390.204	76.0569	704.352	3.20381	0.409048	7.83236	4.78807e-15	4.20078e-13
3-deoxy-8-phosphooctulonate synthase	390.086	131.934	648.237	2.29531	0.430422	5.33271	9.67578e-08	1.48441e-06
chemical-damaging agent resistance protein C	390.032	581.409	198.655	-1.54541	0.499603	-3.09328	0.00197957	0.00857329
L-ribulose-5-phosphate 4-epimerase	389.683	594.193	185.173	-1.68288	0.524607	-3.20788	0.00133717	0.00613164
acetolactate synthase	389.017	637.97	140.064	-2.18501	0.761011	-2.87119	0.00408931	0.0158082
MULTISPECIES: DNA mismatch repair protein MutL	388.647	74.1492	703.145	3.24263	0.48827	6.64106	3.11438e-11	1.21019e-09
MULTISPECIES: MBL fold metallo-hydrolase	388.645	137.45	639.84	2.21846	0.825693	2.68678	NA	NA
DUF1538 domain-containing protein	388.107	290.49	485.724	0.741441	0.68957	1.07522	0.282275	0.424581
NfeD family protein	387.253	460.609	313.896	-0.551732	0.412883	-1.33629	0.181454	0.30526
ATP synthase F1, delta subunit	387.22	488.351	286.09	-0.772103	1.09476	-0.705272	0.480641	0.6202
hydroxymethylbilane synthase	386.655	587.886	185.423	-1.66744	0.468385	-3.55999	0.000370873	0.00206286
putative DNA modification/repair radical SAM protein	386.637	433.412	339.861	-0.350414	0.432907	-0.809445	0.418259	0.562387
LemA family protein	386.602	165.701	607.502	1.87323	0.536084	3.49428	0.000475345	0.00254925
sialate O-acetylesterase	385.955	109.081	662.829	2.60006	0.428288	6.07083	1.27247e-09	3.14062e-08
MULTISPECIES: alpha-amylase	385.281	358.649	411.913	0.201638	0.326556	0.617468	0.536926	0.668924
flgN protein	385.26	622.638	147.883	-2.0744	0.750753	-2.76309	0.0057257	0.0208629
DNA-processing protein DprA	384.829	163.162	606.495	1.8942	0.530239	3.57235	0.000353791	0.00198257
class C sortase	384.774	455.486	314.062	-0.53395	0.475455	-1.12303	0.261425	0.400246
5-formyltetrahydrofolate cyclo-ligase	384.318	438.739	329.897	-0.413446	0.293358	-1.40936	0.158729	0.276876
homocysteine methyltransferase	383.176	573.67	192.681	-1.5712	0.517076	-3.03863	0.00237656	0.00999955
ATP synthase subunit delta	382.837	555.302	210.372	-1.39941	0.756885	-1.84891	0.0644713	0.140313
MULTISPECIES: DNA polymerase III subunit delta	382.53	132.195	632.866	2.25586	0.441129	5.11383	3.15688e-07	4.24572e-06
MULTISPECIES: adenylosuccinate synthase	382.011	356.66	407.362	0.192604	0.366971	0.524849	0.599688	0.719344
ketose-bisphosphate aldolase	382.003	578.62	185.386	-1.6429	0.956564	-1.7175	0.085888	0.174227
MULTISPECIES: methylmalonyl-CoA epimerase	381.843	239.089	524.597	1.13499	0.383538	2.95927	0.00308372	0.0124415
O-methyltransferase	380.985	371.992	389.978	0.0662642	0.360935	0.183591	0.854335	0.905795
DUF815 domain-containing protein	380.951	474.678	287.223	-0.725039	0.31069	-2.33364	0.0196145	0.0554839
phosphate:Na+ symporter	380.552	43.7091	717.394	4.03889	1.00747	4.00896	NA	NA
MULTISPECIES: UDP-N-acetylglucosamine 1-carboxyvinyltransferase	380.244	230.5	529.989	1.20054	0.416115	2.88512	0.0039127	0.0152356
MULTISPECIES: alkaline phosphatase	379.887	153.607	606.167	1.97956	0.275657	7.18124	6.90796e-13	4.23116e-11
MULTISPECIES: 2-deoxyribose-5-phosphate aldolase	379.415	175.69	583.14	1.729	0.351364	4.92083	8.61778e-07	1.03506e-05
pectin esterase	379.097	37.2152	720.978	4.28236	0.639937	6.69185	2.20372e-11	9.132e-10
uridine phosphorylase	379.088	453.012	305.165	-0.567854	0.382133	-1.48601	0.137276	0.248446
peptidase M32	378.287	752.089	4.48525	-7.41773	0.666633	-11.1272	9.25354e-29	3.24741e-26
MULTISPECIES: ImmA/IrrE family metallo-endopeptidase	378.104	45.6662	710.543	3.96008	0.494084	8.01499	1.10142e-15	1.07556e-13
altronate oxidoreductase	377.788	220.014	535.562	1.28241	0.422537	3.03503	0.00240512	0.0100933
glycerol dehydrogenase	377.329	428.43	326.229	-0.392016	0.746772	-0.524947	0.59962	0.719339
N-acetylneuraminate synthase	376.93	556.614	197.245	-1.4976	0.658025	-2.2759	0.0228518	0.062513
RelA/SpoT family protein	376.804	129.903	623.706	2.264	0.603482	3.75156	0.000175739	0.00108796
DUF4317 domain-containing protein	375.787	380.381	371.194	-0.0358472	0.457437	-0.0783653	0.937537	0.960721
DUF3298 domain-containing protein	375.562	158.602	592.522	1.90092	0.595665	3.19126	0.00141654	0.00644299
magnesium chelatase	375.386	353.653	397.119	0.166809	0.426737	0.390895	0.695875	0.79369
MULTISPECIES: BMP family ABC transporter substrate-binding protein	374.772	118.54	631.003	2.41343	0.910877	2.64957	0.00805939	0.0274513
MULTISPECIES: ATP synthase subunit beta	374.047	354.45	393.643	0.148707	0.331373	0.448761	0.653604	0.761472
RNA polymerase subunit sigma-24	373.935	438.685	309.185	-0.505237	0.38872	-1.29975	0.193687	0.319587
lipid kinase	373.694	273.332	474.055	0.793589	0.610533	1.29983	0.193659	0.319587
heterodisulfide reductase subunit A	372.874	573.023	172.725	-1.73127	1.05394	-1.64267	0.100452	0.196906
alkaline phosphatase	372.866	74.8339	670.899	3.16138	0.443954	7.12096	1.07179e-12	6.23637e-11
prolipoprotein diacylglyceryl transferase	372.66	384.061	361.26	-0.0899268	0.276255	-0.325521	0.744787	0.830499
MULTISPECIES: ribosome-recycling factor	372.489	156.697	588.281	1.9054	0.399659	4.76756	1.86471e-06	2.03703e-05
CDP-glucose 4,6-dehydratase	372.181	662.204	82.1574	-3.00406	0.738803	-4.06612	4.7802e-05	0.00035109
MULTISPECIES: type I pullulanase	372.136	559.078	185.195	-1.59234	0.369439	-4.31015	1.63144e-05	0.000137752
undecaprenyl-phosphate alpha-N-acetylglucosaminyl 1-phosphate transferase	371.98	702.524	41.4356	-4.07337	0.390217	-10.4387	1.65021e-25	4.786e-23
DNA replication protein DnaD	371.906	490.463	253.35	-0.95232	0.514714	-1.85019	0.0642858	0.139963
class I SAM-dependent rRNA methyltransferase	371.882	303.063	440.7	0.539313	0.416207	1.29578	0.195052	0.32146
imidazoleglycerol-phosphate dehydratase	371.111	412.593	329.63	-0.326284	0.405148	-0.805345	0.420621	0.564439
MULTISPECIES: 2-oxoglutarate oxidoreductase	371.083	528.169	213.997	-1.29856	0.373258	-3.47897	0.000503345	0.00267548
DUF4906 domain-containing protein	371.066	133.956	608.176	2.17998	0.435276	5.00827	5.49228e-07	6.90687e-06
MULTISPECIES: 3-oxoacyl-ACP synthase III	370.854	94.7382	646.971	2.76722	0.399017	6.93509	4.0597e-12	2.00839e-10
non-canonical purine NTP pyrophosphatase	370.822	224.274	517.371	1.20428	0.490203	2.45669	0.0140223	0.0428492
2-oxoglutarate dehydrogenase E1 component	370.68	37.713	703.646	4.21815	0.631379	6.68086	2.37542e-11	9.70036e-10
MULTISPECIES: DNA mismatch repair protein MutS	370.444	191.975	548.913	1.51482	0.403246	3.75656	0.000172262	0.00106879
UTP--glucose-1-phosphate uridylyltransferase	370.368	297.057	443.678	0.577238	0.360415	1.60159	0.109246	0.209737
MULTISPECIES: alanine--tRNA ligase	369.844	347.053	392.635	0.177366	0.366656	0.48374	0.628571	0.741766
pyrimidine-nucleoside phosphorylase	369.835	607.121	132.549	-2.19566	0.717644	-3.05955	0.00221673	0.00943664
MULTISPECIES: lysine--tRNA ligase	369.612	135.135	604.088	2.15929	0.524202	4.11919	3.80208e-05	0.000288107
MULTISPECIES: carbamoyl phosphate synthase large subunit	369.52	189.846	549.194	1.53156	0.443954	3.44982	0.000560961	0.00294511
MULTISPECIES: phage tail protein	369.369	504.688	234.05	-1.10539	0.566039	-1.95285	0.0508373	0.116487
sporulation transcription factor Spo0A	368.893	399.671	338.116	-0.242822	0.411105	-0.590657	0.55475	0.683392
polysaccharide pyruvyl transferase CsaB	368.88	266.77	470.989	0.821494	0.552112	1.48791	0.136774	0.247898
MULTISPECIES: 1-deoxy-D-xylulose-5-phosphate synthase	368.775	118.427	619.123	2.3859	0.473437	5.03953	4.66686e-07	5.99643e-06
stage 0 sporulation protein	368.463	598.009	138.917	-2.10481	0.595389	-3.53519	0.000407481	0.00223329
3-oxoacid CoA-transferase	368.221	648.739	87.7023	-2.8868	0.533123	-5.41489	6.13259e-08	9.95217e-07
proline reductase-associated electron transfer protein PrdC	368.189	688.677	47.7009	-3.84753	0.990807	-3.88323	0.000103077	0.000685351
MULTISPECIES: cold-shock protein	367.631	488.466	246.796	-0.984338	0.866082	-1.13654	0.25573	0.394215
glutamate 5-kinase	367.585	406.584	328.585	-0.308833	0.312693	-0.987658	0.32332	0.468864
serine/threonine-protein phosphatase	366.747	349.505	383.99	0.134694	0.385697	0.349223	0.726922	0.81756
prephenate dehydrogenase	366.505	588.528	144.481	-2.02957	0.455212	-4.45852	8.25288e-06	7.5922e-05
MULTISPECIES: AGE family epimerase/isomerase	366.225	5.47152	726.979	7.02169	1.31959	5.32111	1.03137e-07	1.56729e-06
carbohydrate diacid regulator	366.174	434.563	297.785	-0.547826	0.425006	-1.28898	0.197404	0.324313
TlyA family rRNA (cytidine-2'-O)-methyltransferase	364.007	362.513	365.501	0.0100622	0.411625	0.024445	0.980498	0.987178
MULTISPECIES: fumarate hydratase	363.908	466.913	260.903	-0.837466	0.357872	-2.34013	0.019277	0.0547318
DUF111 domain-containing protein	362.949	492.332	233.566	-1.07846	0.448038	-2.40707	0.0160812	0.0476245
DDE transposase	362.915	517.728	208.102	-1.31357	0.500456	-2.62474	0.0086715	0.0290776
acetyl-CoA carboxylase carboxyl transferase subunit	362.762	368.421	357.103	-0.0440487	1.00011	-0.044044	0.964869	0.977537
methylaspartate mutase subunit E	362.697	432.494	292.899	-0.561299	1.06043	-0.529314	0.596588	0.71708
MULTISPECIES: carbon monoxide dehydrogenase	362.633	462.919	262.346	-0.818081	0.716021	-1.14254	0.25323	0.391327
glycosyl hydrolase family 31	362.364	323.155	401.574	0.310948	0.420016	0.740325	0.459103	0.600931
phage portal protein	362.268	498.618	225.919	-1.14601	0.492772	-2.32564	0.0200376	0.0562978
low molecular weight phosphotyrosine protein phosphatase	361.707	197.379	526.034	1.41244	0.47344	2.98336	0.00285106	0.0116639
DUF624 domain-containing protein	361.594	409.684	313.503	-0.38635	0.454202	-0.850614	0.394984	0.540408
MULTISPECIES: toxic anion resistance protein	361.467	190.743	532.191	1.48025	0.858573	1.72408	NA	NA
MULTISPECIES: DUF58 domain-containing protein	360.604	194.653	526.554	1.43634	0.485235	2.96009	0.00307545	0.0124311
sensor histidine kinase, partial	360.524	68.9301	652.118	3.24067	0.503219	6.43988	1.19566e-10	3.9261e-09
MULTISPECIES: pyruvate carboxylase subunit B	360.395	206.787	514.002	1.31451	0.61092	2.15168	0.0314225	0.0804363
DUF4358 domain-containing protein	360.138	459.338	260.937	-0.81435	0.525931	-1.5484	0.121527	0.227079
electron transport complex, rnfabcdge type, C subunit	359.993	530.514	189.472	-1.48548	0.912676	-1.62761	0.103607	0.201682
MULTISPECIES: 16S rRNA (cytosine(1402)-N(4))-methyltransferase	359.83	229.387	490.273	1.09567	0.52901	2.07117	0.0383426	0.0939123
transcriptional regulator NrdR	358.282	433.183	283.38	-0.612005	0.41108	-1.48877	0.136547	0.247749
aldehyde ferredoxin oxidoreductase	357.88	216.16	499.599	1.21037	0.573754	2.10956	0.0348966	0.0872221
CHAP domain-containing protein	357.664	627.377	87.9514	-2.83981	0.458166	-6.19821	5.71102e-10	1.51978e-08
MULTISPECIES: trypsin	357.471	58.2458	656.696	3.49497	1.041	3.35733	0.000787005	0.00392454
PTS ascorbate transporter subunit IIC	357.179	569.415	144.944	-1.97234	1.00893	-1.95488	0.0505973	0.116055
MULTISPECIES: transcription termination factor Rho	357.099	193.581	520.617	1.42837	0.468599	3.04818	0.00230233	0.0097383
alpha-N-arabinofuranosidase	355.846	477.732	233.96	-1.03075	0.749083	-1.37601	0.168818	0.290014
glutamate dehydrogenase, partial	355.591	271.378	439.803	0.697507	0.645852	1.07998	0.280151	0.422295
GlsB/YeaQ/YmgE family stress response membrane protein	354.608	666.323	42.8933	-3.9759	0.589142	-6.74864	1.4924e-11	6.39683e-10
NAD-dependent alcohol dehydrogenase	354.36	532.622	176.098	-1.59466	0.801724	-1.98904	0.0466963	0.109023
MULTISPECIES: DNA helicase RecG	352.589	117.959	587.218	2.31513	0.449886	5.14605	2.66032e-07	3.68378e-06
mannitol-1-phosphate 5-dehydrogenase	351.932	109.372	594.491	2.44292	0.740801	3.29767	0.000974917	0.00466879
MULTISPECIES: MBL fold hydrolase	351.518	288.561	414.476	0.523339	0.602071	0.869231	0.384721	0.530282
phage tail protein	351.208	552.266	150.151	-1.88064	0.464179	-4.05154	5.08819e-05	0.000369363
phosphogluconate dehydrogenase (NADP(+)-dependent, decarboxylating)	351.02	52.1437	649.895	3.63776	0.644248	5.64652	1.63726e-08	3.09016e-07
xanthine phosphoribosyltransferase	350.599	390.106	311.093	-0.326265	0.508115	-0.642108	0.520803	0.65516
cyclomaltodextrinase	349.609	590.953	108.264	-2.45013	0.567263	-4.31921	1.56591e-05	0.000133221
MULTISPECIES: histidine ammonia-lyase	349.561	137.883	561.239	2.02541	0.417675	4.84925	1.23929e-06	1.41868e-05
PorT family protein	349.26	127.854	570.667	2.15539	0.323188	6.66915	2.57293e-11	1.03193e-09
xylose isomerase	349.044	239.196	458.891	0.938315	0.420732	2.2302	0.0257343	0.0687594
MULTISPECIES: beta-hexosaminidase	349.042	82.399	615.684	2.89381	0.44398	6.51788	7.13068e-11	2.45492e-09
DUF2992 domain-containing protein	348.957	342.45	355.463	0.0540007	0.487405	0.110792	0.911781	0.944229
MULTISPECIES: GGGtGRT protein	348.677	365.032	332.322	-0.134356	0.357222	-0.376115	0.706832	0.802393
gamma-glutamyl-phosphate reductase	348.637	398.147	299.127	-0.414682	0.290653	-1.42673	0.153659	0.270341
ATP synthase F0, A subunit	348.548	557.91	139.186	-2.00357	0.91391	-2.1923	0.0283575	0.0742665
D-tyrosyl-tRNA(Tyr) deacylase	348.129	453.611	242.647	-0.904044	0.362278	-2.49544	0.0125799	0.0392533
sulfatase-modifying factor protein	348.043	19.9917	676.095	5.0885	0.633032	8.03831	9.10861e-16	9.05218e-14
nucleotide pyrophosphatase	347.391	606.827	87.9556	-2.78641	0.749976	-3.71533	0.00020294	0.00124062
asparagine synthetase B	347.079	460.719	233.439	-0.984662	0.390194	-2.52352	0.0116186	0.0367791
tRNA pseudouridine(38-40) synthase TruA	346.812	431.719	261.905	-0.723773	0.347318	-2.08389	0.0371703	0.0917613
dehydrogenase	346.155	299.272	393.037	0.393439	0.320595	1.22722	0.219741	0.352126
nicotinate-nucleotide--dimethylbenzimidazole phosphoribosyltransferase	345.99	366.012	325.968	-0.167611	0.517107	-0.324132	0.745838	0.831096
MULTISPECIES: division/cell wall cluster transcriptional repressor MraZ	345.812	370.196	321.427	-0.202771	0.711238	-0.285096	0.775571	0.852051
MULTISPECIES: tyrosine--tRNA ligase	344.91	224.451	465.369	1.0508	0.352253	2.98309	0.0028535	0.0116654
restriction endonuclease	344.684	319.591	369.777	0.210027	0.392623	0.534932	0.592697	0.714419
theronine dehydrogenase	343.841	630.003	57.6782	-3.45172	0.711337	-4.85244	1.2195e-06	1.39745e-05
DNA polymerase III subunit delta'	343.385	255.976	430.793	0.748619	0.414822	1.80467	0.071126	0.151306
disulfide reductase	343.343	538.896	147.79	-1.86555	0.809991	-2.30317	NA	NA
YggS family pyridoxal phosphate-dependent enzyme	343.204	443.202	243.207	-0.865718	0.284409	-3.04392	0.0023352	0.00985134
cytochrome c oxidase subunit I	343.129	372.041	314.217	-0.243121	1.13996	-0.213272	0.831115	0.890169
MULTISPECIES: V-type ATP synthase subunit I	342.77	361.463	324.077	-0.159933	0.424288	-0.376945	0.706215	0.802062
SH3 domain-containing protein	342.579	487.967	197.191	-1.31029	0.707873	-1.85102	0.0641666	0.139853
type I-C CRISPR-associated protein Cas8c/Csd1	342.399	151.046	533.751	1.81848	0.368757	4.93137	8.16555e-07	9.89203e-06
SUF system NifU family Fe-S cluster assembly protein	342.155	680.105	4.20508	-7.48996	0.717564	-10.438	1.6621e-25	4.786e-23
TIGR01212 family radical SAM protein	341.779	489.974	193.585	-1.34122	0.50346	-2.664	0.00772174	0.026559
beta-methylgalactoside transporter	341.657	456.742	226.573	-1.00937	0.672468	-1.50099	0.133357	0.243354
chemotaxis protein CheY	341.425	206.648	476.202	1.20393	0.40399	2.98009	0.00288168	0.0117716
arginine decarboxylase	341.187	277.248	405.126	0.546151	0.42449	1.2866	0.198232	0.325317
DUF448 domain-containing protein	340.955	425.478	256.432	-0.731863	0.372342	-1.96557	0.0493487	0.113851
addiction module toxin, HicA family	340.808	506.812	174.805	-1.53892	0.596067	-2.58179	0.009829	0.0321338
MULTISPECIES: S9 family peptidase	340.615	441.561	239.668	-0.879793	0.40928	-2.14961	0.0315858	0.0807265
MULTISPECIES: GTPase Obg	340.403	57.6455	623.16	3.43688	0.721021	4.76669	1.87278e-06	2.04386e-05
MULTISPECIES: ketoacyl-ACP synthase III	340.345	474.445	206.246	-1.20039	0.338912	-3.54189	0.000397264	0.00218797
MULTISPECIES: starch synthase	340.319	610.051	70.5862	-3.11463	0.89661	-3.47378	0.000513176	0.00272223
DUF5074 domain-containing protein	340.015	202.705	477.325	1.23416	0.709094	1.74048	0.0817755	0.168163
fumarate reductase flavoprotein subunit	339.722	206.916	472.529	1.19056	0.673211	1.76849	0.0769797	0.160671
carbamoylphosphate synthase large subunit	339.721	653.367	26.0748	-4.62158	0.659553	-7.00714	2.43246e-12	1.29462e-10
MULTISPECIES: methyl-accepting chemotaxis protein	338.873	525.702	152.045	-1.79283	0.417543	-4.29375	1.75681e-05	0.000146814
acetyl-CoA carboxylase carboxyl transferase subunit alpha	338.46	268.978	407.943	0.600586	0.719771	0.834413	0.404048	0.549514
DUF512 domain-containing protein	338.306	461.2	215.413	-1.09714	0.491327	-2.23301	0.0255485	0.0683606
MULTISPECIES: phosphate starvation protein PhoH	337.831	76.5789	599.082	2.9675	0.525327	5.64887	1.61504e-08	3.05849e-07
fructokinase	337.81	518.006	157.614	-1.71577	0.797487	-2.15147	0.0314391	0.0804606
glycoside hydrolase family 127 protein	337.674	291.643	383.706	0.394156	0.411342	0.958218	0.337953	0.48356
sugar transporter	337.638	214.681	460.595	1.10036	0.659301	1.66898	0.0951222	0.188599
flagellar hook-basal body complex protein FliE	337.386	446.981	227.79	-0.971039	0.424852	-2.2856	0.0222779	0.0613188
MULTISPECIES: Na+/H+ antiporter family protein	336.677	155.81	517.544	1.73378	0.798165	2.1722	0.0298404	0.0773845
D-xylose ABC transporter ATP-binding protein	335.89	228.406	443.374	0.955613	0.616675	1.54962	0.121232	0.226642
TetR family transcriptional regulator	335.28	368.046	302.513	-0.282523	0.457398	-0.617674	0.53679	0.668843
aspartate/aromatic aminotransferase	334.854	669.101	0.606977	-9.90712	0.982669	-10.0819	6.6461e-24	1.69627e-21
MULTISPECIES: fructose-6-phosphate aldolase	334.453	76.5596	592.346	2.94987	0.662415	4.4532	8.45986e-06	7.7428e-05
phosphodiesterase	334.365	473.602	195.127	-1.27765	0.49353	-2.58881	0.00963091	0.0316058
alpha-hydroxy-acid oxidizing enzyme	334.217	445.664	222.77	-1.00139	0.689176	-1.45302	0.146217	0.260431
DNA repair protein RadC	333.987	395.204	272.771	-0.536703	0.337547	-1.59001	0.111833	0.213404
4-hydroxybutyrate CoA-transferase	333.84	529.76	137.919	-1.93491	0.403108	-4.79997	1.58687e-06	1.76267e-05
fibro-slime domain-containing protein	333.469	417.1	249.838	-0.737838	0.716711	-1.02948	0.303256	0.446983
peptidase S9	333.432	204.79	462.073	1.17459	0.322616	3.64083	0.000271761	0.00159367
glycine reductase complex component B alpha and beta	333.144	465.224	201.065	-1.20982	0.936414	-1.29197	0.196366	0.323018
MULTISPECIES: glycine reductase complex selenoprotein B	332.468	381.222	283.715	-0.424793	1.08361	-0.392015	0.695047	0.792826
sortase	332.361	487.345	177.377	-1.45505	0.557142	-2.61163	0.00901118	0.0299041
aspartate ammonia-lyase, partial	331.88	194.681	469.08	1.2678	0.710446	1.78452	0.0743397	0.156747
NAD-dependent deacylase	331.876	97.4588	566.293	2.53392	0.435999	5.81175	6.18214e-09	1.31987e-07
MULTISPECIES: glutamate formimidoyltransferase	331.872	189.047	474.697	1.32873	0.304592	4.36234	1.28681e-05	0.000111418
RNA polymerase sigma-H factor	331.4	317.214	345.586	0.123544	0.669941	0.18441	0.853692	0.905456
DUF115 domain-containing protein	331.11	475.379	186.841	-1.34714	1.03484	-1.30178	0.19299	0.318811
urease subunit alpha	331.081	541.19	120.972	-2.16024	0.529477	-4.07995	4.50446e-05	0.000333016
MULTISPECIES: SPOR domain-containing protein	330.928	71.118	590.739	3.04971	0.483188	6.31164	2.76088e-10	8.09521e-09
YafY family transcriptional regulator	330.485	455.306	205.664	-1.1468	0.601588	-1.90629	0.0566125	0.126444
MULTISPECIES: 50S ribosomal protein L30	330.464	415.631	245.298	-0.761585	0.487423	-1.56247	0.118177	0.222597
MULTISPECIES: 1-deoxy-D-xylulose-5-phosphate reductoisomerase	329.936	133.461	526.412	1.9808	0.474066	4.17832	2.9367e-05	0.000228842
DUF3320 domain-containing protein	329.125	61.8348	596.414	3.26716	0.490559	6.66008	2.73684e-11	1.08603e-09
DUF4867 domain-containing protein	329.106	554.18	104.032	-2.41388	0.614507	-3.92815	8.56008e-05	0.000580844
MULTISPECIES: 30S ribosomal protein S15	328.767	389.894	267.639	-0.540178	0.424872	-1.27139	0.20359	0.331689
porin family protein	328.689	76.8568	580.52	2.91066	0.426921	6.81779	9.24502e-12	4.19071e-10
ribosome maturation factor	328.461	501.565	155.358	-1.69123	0.394914	-4.28254	1.84774e-05	0.000153477
ATP-dependent protease ATP-binding subunit ClpX, partial	328.239	67.6511	588.828	3.11739	0.497762	6.2628	3.78122e-10	1.0696e-08
mechanosensitive ion channel family protein	327.834	294.748	360.92	0.289076	0.388801	0.743506	0.457176	0.598936
IS91 family transposase	327.746	465.904	189.589	-1.29751	0.907602	-1.4296	0.152832	0.269139
MULTISPECIES: 4-hydroxythreonine-4-phosphate dehydrogenase PdxA	326.949	195.819	458.079	1.22706	0.293535	4.18029	2.91132e-05	0.000227043
MULTISPECIES: 30S ribosomal protein S12 methylthiotransferase RimO	326.616	182.238	470.994	1.37017	0.298963	4.58308	4.58177e-06	4.52138e-05
cobyrinic acid a,c-diamide synthase	326.157	467.564	184.749	-1.33659	0.486544	-2.7471	0.00601239	0.0217243
phosphoenolpyruvate synthase	325.862	198.876	452.847	1.18654	0.597071	1.98727	0.0468925	0.109435
sodium:proton exchanger	325.184	434.485	215.883	-1.01218	0.522544	-1.93702	0.0527427	0.119839
NAD(P)-dependent glycerol-3-phosphate dehydrogenase	325.079	356.78	293.377	-0.28322	0.378973	-0.747335	0.454862	0.596601
delta-aminolevulinic acid dehydratase	323.874	531.855	115.893	-2.19614	0.67863	-3.23613	0.00121161	0.0056455
MULTISPECIES: tRNA preQ1(34) S-adenosylmethionine ribosyltransferase-isomerase QueA	323.733	161.906	485.56	1.58447	0.367648	4.30974	1.63449e-05	0.000137906
UDP-3-O-(3-hydroxymyristoyl)glucosamine N-acyltransferase	323.329	158.831	487.827	1.61604	0.351078	4.60306	4.16326e-06	4.15216e-05
MULTISPECIES: single-stranded DNA-binding protein	323.23	239.683	406.777	0.761887	0.550136	1.38491	0.166081	0.286672
large-conductance mechanosensitive channel	323.166	177.811	468.522	1.39586	0.488037	2.86015	0.00423446	0.0162797
phage tail tape measure protein	323.022	446.288	199.757	-1.16187	0.622791	-1.86559	0.0620982	0.13615
YggS family pyridoxal phosphate enzyme	323.009	319.951	326.066	0.0245683	0.440685	0.0557503	0.955541	0.971546
MULTISPECIES: UDP-N-acetylglucosamine 2-epimerase (non-hydrolyzing)	322.953	83.8411	562.065	2.74428	0.506852	5.41435	6.15107e-08	9.96775e-07
dTDP-4-dehydrorhamnose 3,5-epimerase	322.638	452.643	192.634	-1.23309	0.466774	-2.64174	0.00824818	0.027984
MULTISPECIES: L-asparaginase 1	322.289	411.669	232.908	-0.821513	0.320354	-2.56439	0.0103357	0.0334882
NADPH-dependent oxidoreductase	321.916	426.473	217.359	-0.972157	0.369355	-2.63204	0.00848734	0.0286483
hybrid sensor histidine kinase/response regulator, partial	321.892	76.7487	567.034	2.8796	0.394518	7.29901	2.89884e-13	1.88652e-11
imidazole glycerol phosphate synthase cyclase subunit	320.707	375.02	266.395	-0.496577	0.377953	-1.31386	0.188893	0.313704
glycoside hydrolase family 2, partial	320.425	565.754	75.0958	-2.91235	1.06575	-2.73267	0.00628241	0.0225044
stage V sporulation protein D	320.408	264.776	376.039	0.506399	0.471216	1.07466	0.282525	0.424761
methylmalonyl-CoA epimerase	320.335	339.843	300.827	-0.175988	0.442596	-0.397628	0.690905	0.789803
MULTISPECIES: MerR family transcriptional regulator	319.958	296.595	343.321	0.20969	0.638095	0.328619	0.742443	0.828711
hemolysin secretion protein D	319.738	125.698	513.779	2.03225	0.613112	3.31464	0.000917603	0.00445704
chromate transporter	319.576	355.828	283.325	-0.326974	0.341247	-0.958173	0.337975	0.48356
MULTISPECIES: MATE family efflux transporter	319.196	334.241	304.152	-0.136127	0.320545	-0.424673	0.671075	0.774609
L-rhamnose isomerase	318.889	248.781	388.997	0.642129	0.524802	1.22356	0.221117	0.353724
ribonuclease P protein component	317.838	365.813	269.862	-0.436749	0.443943	-0.983796	0.325216	0.47058
MULTISPECIES: long-chain fatty acid--CoA ligase	317.09	268.987	365.192	0.441906	0.287487	1.53713	0.124261	0.230538
DUF2812 domain-containing protein	316.988	581.799	52.1771	-3.47135	0.518523	-6.6947	2.16119e-11	8.98894e-10
adenylyl-sulfate kinase	316.932	450.24	183.624	-1.29146	0.356517	-3.62244	0.000291842	0.00169112
PTS glucose subfamily, IIA component	316.432	559.456	73.4079	-2.92843	0.834234	-3.51032	0.000447564	0.00241874
flagellar hook capping protein	316.382	372.522	260.242	-0.51571	0.735755	-0.700927	0.483349	0.622478
MULTISPECIES: alpha-1 2-mannosidase	315.944	41.2359	590.652	3.83926	0.584616	6.56714	5.12913e-11	1.84026e-09
ribosome silencing factor RsfS	315.821	269.782	361.86	0.422308	0.359136	1.1759	0.239634	0.375484
MinD/ParA family protein	315.772	483.383	148.162	-1.70612	0.827631	-2.06145	0.0392602	0.095846
MotA/TolQ/ExbB proton channel	315.707	28.2032	603.212	4.4213	0.599991	7.36894	1.71984e-13	1.19221e-11
carboxynorspermidine decarboxylase	315.521	234.614	396.428	0.754903	0.361966	2.08556	0.0370182	0.0914463
MULTISPECIES: L-fucose isomerase	315.43	112.576	518.283	2.20073	0.392611	5.60536	2.07818e-08	3.83848e-07
MULTISPECIES: methionine gamma-lyase	314.951	203.724	426.178	1.06735	0.694448	1.53698	0.124299	0.230571
transcriptional regulator, partial	314.628	89.1772	540.078	2.59504	0.390923	6.63824	3.17444e-11	1.22927e-09
serine O-acetyltransferase	314.512	291.626	337.398	0.20799	0.452972	0.459167	0.646114	0.755189
small GTP-binding protein	314.37	237.774	390.965	0.716934	0.602454	1.19002	0.234038	0.368751
ATP phosphoribosyltransferase regulatory subunit	314.265	473.341	155.189	-1.60992	0.590761	-2.72517	0.00642686	0.0229341
MULTISPECIES: 1,4-alpha-glucan branching protein	313.778	485.266	142.29	-1.7673	0.384953	-4.59096	4.41203e-06	4.37695e-05
inosine monophosphate cyclohydrolase	313.75	390.445	237.055	-0.718877	0.642038	-1.11968	0.26285	0.401825
MULTISPECIES: integration host factor subunit beta	313.481	144.052	482.91	1.74481	0.440441	3.96151	7.4478e-05	0.000513752
IS110 family transposase, partial	313.232	323.389	303.075	-0.093311	1.13806	-0.0819911	0.934654	0.959167
pantothenate kinase	313.124	393.482	232.766	-0.757086	0.474325	-1.59613	0.110459	0.211285
MULTISPECIES: 5-(carboxyamino)imidazole ribonucleotide mutase	312.939	150.754	475.124	1.65331	0.390641	4.2323	2.31312e-05	0.000185545
MULTISPECIES: aspartate kinase	312.574	170.711	454.436	1.41176	0.506993	2.78457	0.0053598	0.019754
tRNA (guanosine(37)-N1)-methyltransferase TrmD	312.473	430.727	194.22	-1.15131	0.343603	-3.35069	0.000806104	0.00401265
UDP-4-amino-4,6-dideoxy-N-acetyl-beta-L-altrosamine transaminase	312.394	437.261	187.527	-1.21966	0.752131	-1.6216	0.104889	0.203684
MULTISPECIES: GntR family transcriptional regulator	312.319	189.56	435.078	1.19632	0.404248	2.95938	0.00308258	0.0124415
histidinol-phosphate transaminase	312.292	360.805	263.779	-0.454875	0.328224	-1.38587	0.165787	0.286209
MULTISPECIES: alpha-mannosidase	312.15	187.987	436.313	1.21374	0.420428	2.88691	0.00389051	0.015165
cobalamin biosynthesis protein CobW	311.911	295.013	328.809	0.153717	0.401062	0.383275	0.701516	0.798259
phosphatidate cytidylyltransferase	311.876	335.586	288.165	-0.220597	0.39315	-0.561101	0.574728	0.700098
DUF262 domain-containing protein	311.794	439.572	184.016	-1.25454	0.538622	-2.32916	0.0198507	0.0559083
undecaprenyl-phosphate glucose phosphotransferase	311.676	419.578	203.775	-1.04084	0.597846	-1.74099	0.0816859	0.16801
anaerobic sulfatase maturase	311.592	333.414	289.77	-0.202593	0.299942	-0.675441	0.499396	0.637587
GTP-binding protein	311.372	262.76	359.983	0.451579	0.483747	0.933502	0.350561	0.496757
phosphoglyceromutase	311.328	586.917	35.7395	-4.06251	0.592737	-6.85381	7.19072e-12	3.3095e-10
6-bladed beta-propeller	311.318	109.035	513.6	2.23035	0.524757	4.25026	2.13526e-05	0.000173258
type II toxin-antitoxin system antitoxin, RelB/DinJ family	311.311	407.153	215.469	-0.916822	0.46022	-1.99214	0.0463557	0.108566
allantoinase AllB	311.287	566.995	55.5783	-3.35234	0.92632	-3.61899	NA	NA
glycosyl hydrolase family 43	311.054	143.46	478.647	1.73507	0.459091	3.77936	0.000157231	0.000986425
helicase-exonuclease AddAB, AddB subunit	310.839	290.163	331.514	0.191975	0.546323	0.351395	0.725292	0.816462
DUF1385 domain-containing protein	310.53	334.049	287.011	-0.219068	0.3563	-0.614841	0.53866	0.67014
MULTISPECIES: ROK family transcriptional regulator	309.853	33.0785	586.627	4.14549	0.654352	6.33526	2.36935e-10	7.09542e-09
nickel-iron hydrogenase small subunit	309.636	189.147	430.124	1.18385	0.588245	2.01251	0.044166	0.104859
DUF2264 domain-containing protein	309.468	362.075	256.861	-0.497577	0.476461	-1.04432	0.296339	0.440254
selenium-dependent xanthine dehydrogenase	309.079	335.109	283.049	-0.24214	0.55853	-0.433531	0.664629	0.770177
flagellar biosynthesis protein FlhF	309.017	461.44	156.594	-1.55825	0.908922	-1.7144	0.0864559	0.174968
MULTISPECIES: 2,3-bisphosphoglycerate-independent phosphoglycerate mutase	308.992	103.974	514.011	2.30722	0.490475	4.70406	2.55032e-06	2.707e-05
DDE domain-containing protein	308.537	484.817	132.257	-1.87684	1.22262	-1.53509	0.124762	0.2312
50S ribosomal protein L36	308.253	417.806	198.7	-1.07087	0.792355	-1.3515	0.176537	0.299337
cell division protein FtsW	308.232	304.764	311.7	0.0312112	0.392429	0.0795333	0.936608	0.960032
inorganic pyrophosphatase	307.402	423.114	191.691	-1.14323	0.373571	-3.06027	0.00221135	0.00941731
LlaJI family restriction endonuclease	307.198	109.431	504.965	2.20045	0.436947	5.03597	4.75427e-07	6.09481e-06
tRNA-specific adenosine deaminase	306.948	251.101	362.795	0.528214	0.459732	1.14896	0.250573	0.388278
CCA tRNA nucleotidyltransferase	306.93	356.919	256.941	-0.47405	0.501352	-0.945543	0.344382	0.490349
MULTISPECIES: DUF4270 domain-containing protein	306.377	121.943	490.811	2.00479	0.363549	5.51449	3.49791e-08	6.03403e-07
glucose-1-phosphate cytidylyltransferase	305.812	437.492	174.132	-1.32989	0.696163	-1.91031	0.056093	0.125558
flavin reductase family protein	305.359	332.133	278.585	-0.25422	0.406885	-0.624795	0.532106	0.66454
UDP-glucose/GDP-mannose dehydrogenase family protein	305.102	281.289	328.915	0.224466	0.359871	0.62374	0.532798	0.665257
potassium transporter TrkA	304.046	489.424	118.668	-2.04334	0.560447	-3.64592	0.000266438	0.00156787
MULTISPECIES: arginine decarboxylase	303.727	174.855	432.599	1.30724	0.362772	3.60348	0.00031399	0.00179172
ribose 5-phosphate isomerase A	303.395	545.274	61.5168	-3.16064	0.691475	-4.57086	4.85721e-06	4.7473e-05
NAD(P)-dependent alcohol dehydrogenase	302.849	467.097	138.601	-1.75117	0.86308	-2.02898	0.0424601	0.101669
flagellar biosynthesis protein FlgB	302.547	80.122	524.972	2.71208	0.865308	3.13424	0.00172302	0.00762091
serine/threonine transporter SstT	301.44	539.187	63.6928	-3.08776	0.69938	-4.41499	1.01014e-05	9.02459e-05
MULTISPECIES: NADH dehydrogenase	301.308	474.106	128.511	-1.87654	0.373567	-5.02332	5.07864e-07	6.45171e-06
ribosome-associated protein	300.629	364.213	237.045	-0.616179	0.56095	-1.09846	0.272005	0.412397
MULTISPECIES: phenylalanine--tRNA ligase subunit beta	300.491	290.795	310.186	0.0949333	0.359268	0.264241	0.791595	0.863991
MULTISPECIES: chromosomal replication initiation protein DnaA	300.384	131.963	468.805	1.82835	0.360542	5.07111	3.95503e-07	5.21302e-06
TRAP transporter substrate-binding protein	300.324	441.416	159.232	-1.4677	0.434721	-3.37618	0.000734985	0.00370482
MULTISPECIES: 50S ribosomal protein L28	299.346	297.431	301.262	0.0205743	0.665867	0.0308985	0.975351	0.984291
redox protein	299.333	546.856	51.8101	-3.4087	0.742149	-4.59301	4.36897e-06	4.33807e-05
delta-lactam-biosynthetic de-N-acetylase	299.105	351.303	246.908	-0.508663	0.859255	-0.591981	0.553863	0.682678
DUF3502 domain-containing protein	298.607	428.963	168.25	-1.35247	0.836235	-1.61733	0.105806	0.205075
propanediol utilization protein	298.533	437.94	159.126	-1.45676	0.514905	-2.82917	0.00466684	0.0176341
ROK family transcriptional regulator	298.451	329.676	267.226	-0.302788	0.477158	-0.634566	0.525712	0.65848
AGE family epimerase/isomerase	298.382	46.3854	550.378	3.56674	0.874777	4.07732	NA	NA
flagellar biosynthetic protein FliQ	297.978	336.263	259.694	-0.37077	0.37198	-0.996747	0.318887	0.463934
tagatose-bisphosphate aldolase	297.95	547.684	48.2171	-3.51195	0.930253	-3.77526	0.000159838	0.00100044
MULTISPECIES: 4Fe-4S ferredoxin	297.694	229.293	366.095	0.674134	0.393739	1.71213	0.0868719	0.175557
citrate lyase subunit alpha	297.21	346.882	247.538	-0.484208	0.645247	-0.750423	0.453	0.595132
4-nitrophenylphosphatase	297.185	593.687	0.6838	-9.38405	0.910482	-10.3067	6.57306e-25	1.80038e-22
DUF1727 domain-containing protein	297.158	360.183	234.133	-0.62104	0.492994	-1.25973	0.207766	0.336846
dihydropteroate synthase	297.005	271.732	322.278	0.243093	0.381838	0.63664	0.524359	0.657418
lipoyl synthase	296.857	97.9607	495.753	2.33726	0.483319	4.83586	1.32569e-06	1.50091e-05
DUF4438 domain-containing protein	296.72	570.035	23.4048	-4.58359	0.719698	-6.36876	1.90557e-10	5.87898e-09
phosphate starvation-inducible protein PhoH	296.628	379.9	213.356	-0.831621	0.425641	-1.95381	0.0507239	0.116297
MULTISPECIES: ribose-phosphate pyrophosphokinase	296.156	303.803	288.509	-0.0705451	0.413457	-0.170622	0.864521	0.913359
DUF2225 domain-containing protein	296.027	444.203	147.85	-1.58727	0.897033	-1.76947	0.0768159	0.160462
UDP-glucose--hexose-1-phosphate uridylyltransferase	295.866	229.248	362.484	0.660746	0.623765	1.05929	0.28947	0.432855
NADH:ubiquinone oxidoreductase subunit RnfD	295.49	590.145	0.834402	-9.31619	0.969679	-9.6075	7.43344e-22	1.77612e-19
YigZ family protein	295.364	310.333	280.396	-0.147222	0.622721	-0.236418	NA	NA
DNA topoisomerase IV subunit A	295.221	443.302	147.14	-1.59711	0.472339	-3.38129	0.000721469	0.00365288
MULTISPECIES: aspartate-semialdehyde dehydrogenase	295.141	208.016	382.265	0.876932	0.437352	2.00509	0.044953	0.106167
thiamine phosphate synthase	294.93	231.884	357.976	0.624731	0.427585	1.46107	0.143996	0.257384
alpha-1,2-mannosidase	294.806	96.1605	493.451	2.35846	0.582554	4.04847	5.15527e-05	0.000373267
MULTISPECIES: efflux transporter RND family, MFP subunit	294.629	30.9006	558.357	4.17785	0.903528	4.62393	NA	NA
nucleoside kinase	294.474	357.173	231.776	-0.622655	0.484308	-1.28566	0.198562	0.325668
MULTISPECIES: Crp/Fnr family transcriptional regulator	294.252	186.494	402.009	1.1077	0.311987	3.55048	0.000384529	0.00212304
MULTISPECIES: porin family protein	293.635	40.6347	546.636	3.74535	0.5655	6.62307	3.51809e-11	1.33474e-09
outer membrane protein assembly factor BamA	293.212	116.257	470.168	2.01792	0.494381	4.08172	4.47043e-05	0.000330935
type I 3-dehydroquinate dehydratase	292.438	296.488	288.389	-0.0417142	0.488175	-0.0854494	0.931904	0.957482
DNA topoisomerase IV subunit B	292.115	406.21	178.021	-1.19194	0.538899	-2.2118	0.0269803	0.0714765
2-nitropropane dioxygenase	291.938	325.967	257.908	-0.336556	0.70009	-0.480733	0.630706	0.743127
DUF1266 domain-containing protein	291.793	367.592	215.995	-0.767419	0.506694	-1.51456	0.129883	0.238332
knotted carbamoyltransferase YgeW	291.665	410.289	173.041	-1.24171	0.521803	-2.37965	0.0173293	0.0503383
mannose-1-phosphate guanylyltransferase	291.319	445.23	137.409	-1.69412	0.512709	-3.30426	0.000952289	0.00457996
catalase	291.317	181.123	401.512	1.14774	0.475666	2.41291	0.0158259	0.0470296
long-chain-fatty-acid--CoA ligase	291.137	318.127	264.147	-0.27077	0.41335	-0.655061	0.512428	0.648812
MULTISPECIES: flavodoxin family protein	290.89	144.103	437.676	1.60105	0.396399	4.03899	5.36823e-05	0.000386196
oligopeptidase A	290.767	38.443	543.092	3.82457	0.588226	6.50187	7.93272e-11	2.69137e-09
MULTISPECIES: flavodoxin	290.504	208.114	372.895	0.838579	0.342254	2.45016	0.0142791	0.0434329
MULTISPECIES: adenylate kinase	290.448	287.824	293.071	0.0261825	0.338702	0.0773026	0.938383	0.961067
glutaminase	290.119	118.387	461.851	1.96403	0.547302	3.58857	0.000332494	0.00188106
MULTISPECIES: DNA topoisomerase I	290.041	191.823	388.259	1.0169	0.70879	1.4347	0.151373	0.267199
MULTISPECIES: anaerobic ribonucleoside-triphosphate reductase	289.313	484.543	94.0826	-2.36876	0.365735	-6.47671	9.37445e-11	3.15195e-09
esterase	289.31	311.93	266.69	-0.222278	0.340473	-0.65285	0.513853	0.649643
MULTISPECIES: ribosome biogenesis GTPase Der	288.848	260.485	317.21	0.287279	0.302443	0.949863	0.342182	0.488161
peptide-methionine (R)-S-oxide reductase	288.65	404.674	172.625	-1.23361	0.470776	-2.62038	0.00878309	0.0293485
LPS-assembly protein LptD	288.543	75.5077	501.579	2.72958	0.452186	6.03641	1.57581e-09	3.78127e-08
aminotransferase DegT	288.359	485.162	91.5564	-2.40689	0.613121	-3.92563	8.65035e-05	0.000585907
peptide ABC transporter ATP-binding protein domain	288.055	317.288	258.823	-0.293988	0.882974	-0.332952	0.739171	0.82637
MULTISPECIES: indolepyruvate ferredoxin oxidoreductase	288.006	253.556	322.456	0.34714	0.393327	0.882574	0.377467	0.52378
PAS domain-containing protein	288.004	414.48	161.529	-1.35843	0.596138	-2.27871	0.0226843	0.0621632
DUF4179 domain-containing protein	287.855	431.786	143.925	-1.58636	0.583231	-2.71995	0.00652917	0.0231981
twitching motility protein PilT	287.616	339.705	235.526	-0.527367	0.548261	-0.96189	0.336105	0.481989
MULTISPECIES: copper-translocating P-type ATPase	287.181	32.9515	541.411	4.03853	0.758038	5.32761	9.95121e-08	1.51977e-06
MULTISPECIES: histidine kinase	287.142	251.472	322.812	0.357158	0.506779	0.704761	0.480959	0.620396
outer membrane protein assembly factor	286.884	136.961	436.808	1.67419	0.378736	4.42047	9.84872e-06	8.83395e-05
gamma-glutamyltransferase family protein	286.168	399.947	172.388	-1.21316	0.570158	-2.12776	0.0333569	0.0842244
MULTISPECIES: saccharopine dehydrogenase	285.951	263.775	308.128	0.226245	0.276981	0.816825	0.414028	0.558637
MULTISPECIES: peptide ABC transporter ATP-binding protein	285.946	352.784	219.107	-0.68611	0.830198	-0.826442	0.408553	0.553511
MULTISPECIES: NADH dehydrogenase subunit D	285.848	407.885	163.81	-1.31198	0.371486	-3.53171	0.000412885	0.0022574
MULTISPECIES: phosphoribosylaminoimidazolesuccinocarboxamide synthase	285.66	210.251	361.069	0.780336	0.321295	2.42872	0.0151522	0.045412
microcompartment protein PduB	285.397	267.461	303.332	0.181801	1.13689	0.159911	0.872951	0.919284
nucleoside hydrolase	285.039	266.557	303.521	0.188335	0.572931	0.328721	0.742366	0.828711
MULTISPECIES: nucleotidyltransferase	284.581	223.864	345.298	0.623529	0.303363	2.05538	0.0398418	0.0969499
class B sortase	284.471	465.487	103.455	-2.16294	0.566088	-3.82085	0.000132994	0.000855394
MULTISPECIES: GNAT family N-acetyltransferase	283.984	205.19	362.777	0.81982	0.310701	2.63862	0.00832449	0.0281918
MULTISPECIES: UDP-3-O	283.929	84.359	483.499	2.51296	0.400849	6.26909	3.63166e-10	1.03249e-08
pyruvate ferredoxin oxidoreductase subunit beta	283.567	192.722	374.413	0.959508	0.500114	1.91858	0.0550379	0.123813
uridine kinase	283.241	269.257	297.226	0.142449	0.420596	0.338682	0.734849	0.823177
MULTISPECIES: CdaR family transcriptional regulator	283.204	467.287	99.1215	-2.23735	0.955316	-2.342	0.0191809	0.0544907
MULTISPECIES: DUF3467 domain-containing protein	282.883	385.146	180.621	-1.09036	0.4195	-2.59919	0.00934434	0.0308004
altronate dehydratase	282.438	201.869	363.007	0.844749	0.527677	1.60088	0.109403	0.209945
spermidine/putrescine ABC transporter substrate-binding protein	282.423	449.454	115.392	-1.96004	0.76168	-2.57331	0.0100732	0.0327984
16S rRNA (uracil(1498)-N(3))-methyltransferase	282.184	259.389	304.979	0.232853	0.408052	0.570645	0.56824	0.694379
tat (twin-arginine translocation) pathway signal sequence	281.505	41.9517	521.059	3.6402	0.611968	5.94835	2.70863e-09	6.22043e-08
TIGR00374 family protein	280.996	450.963	111.029	-2.01748	0.548263	-3.67977	0.000233441	0.0013989
MULTISPECIES: ATP synthase subunit delta	280.958	80.757	481.159	2.57388	0.4911	5.24105	1.59669e-07	2.31068e-06
DUF1576 domain-containing protein	280.525	286.087	274.963	-0.0560037	0.434567	-0.128872	0.897459	0.935141
MULTISPECIES: glutamine--tRNA ligase/YqeY domain fusion protein	280.46	369.04	191.88	-0.942438	0.324229	-2.9067	0.00365258	0.0143371
histidinol-phosphate aminotransferase	280.16	178.983	381.336	1.08968	0.403307	2.70187	0.00689508	0.0242505
NADH-quinone oxidoreductase subunit N	279.852	157.257	402.447	1.35637	0.366237	3.70354	0.000212612	0.00129131
MULTISPECIES: isoleucine--tRNA ligase	279.424	281.366	277.483	-0.020411	0.45133	-0.0452241	0.963929	0.977172
amino acid transporter	279.025	290.712	267.339	-0.121478	0.489343	-0.248248	0.803943	0.872586
cation-efflux pump	278.818	470.609	87.0279	-2.43981	0.505429	-4.82721	1.38456e-06	1.56425e-05
putative lipid II flippase FtsW	278.737	176.036	381.439	1.11548	0.611919	1.82292	0.0683158	0.146718
TnpV protein	278.573	459.183	97.9637	-2.2229	0.445818	-4.98612	6.16027e-07	7.63574e-06
bifunctional oligoribonuclease/PAP phosphatase NrnA	278.551	409.223	147.879	-1.46851	0.639112	-2.29774	0.0215769	0.0597849
6-phospho-beta-galactosidase	278.395	534.678	22.1134	-4.62133	0.873124	-5.29287	1.20413e-07	1.80538e-06
MULTISPECIES: NADH:ubiquinone oxidoreductase	278.236	62.1349	494.338	2.99105	0.463995	6.44631	1.14607e-10	3.78539e-09
DNA-formamidopyrimidine glycosylase	278.136	541.435	14.836	-5.23205	0.40516	-12.9136	3.77461e-38	2.6493e-35
radical SAM/SPASM domain-containing protein	277.531	325.727	229.335	-0.508799	0.519101	-0.980154	0.32701	0.472264
MULTISPECIES: replication-associated recombination protein A	277.44	136.904	417.976	1.61077	0.408787	3.94037	8.13557e-05	0.000554384
TSCPD domain-containing protein	277.005	369.613	184.396	-1.00134	0.429033	-2.33395	0.0195981	0.0554514
MULTISPECIES: peroxiredoxin	276.923	348.827	205.019	-0.76807	0.481576	-1.59491	0.110732	0.211772
site-specific DNA-methyltransferase	276.589	306.959	246.218	-0.317681	0.431692	-0.735897	0.461794	0.603367
molecular chaperone HscC	276.479	359.813	193.145	-0.895122	0.448708	-1.99489	0.0460553	0.108065
[truncated: 16,220 more rows]

## Sheet: Prophylactic Oats Day 5
Organism Name	baseMean	controlMean	experimentalMean	log2FoldChange	lfcSE	stat	pvalue	padj
hypothetical protein	2.11705e+06	2.47316e+06	1.76094e+06	-0.490013	0.188614	-2.59797	0.00937778	0.0398792
flagellin	153904	208801	99006.7	-1.07653	0.218459	-4.92781	8.31554e-07	1.37108e-05
MULTISPECIES: hypothetical protein	88044.6	118459	57629.8	-1.03949	0.197477	-5.26384	1.41079e-07	2.75221e-06
ABC transporter ATP-binding protein	50516.4	51648.4	49384.3	-0.0646638	0.139096	-0.464887	0.642012	0.781977
pyruvate:ferredoxin (flavodoxin) oxidoreductase	46877.2	55030.7	38723.7	-0.507011	0.219222	-2.31278	0.0207349	0.0740122
elongation factor G	45707.7	47397.9	44017.5	-0.10672	0.217241	-0.491252	0.623248	0.768465
type I glyceraldehyde-3-phosphate dehydrogenase	36686.7	52349.9	21023.5	-1.31619	0.247926	-5.30882	1.1034e-07	2.23363e-06
pyruvate, phosphate dikinase	30483.3	36058.8	24907.9	-0.533718	0.209673	-2.54548	0.0109127	0.0447348
molecular chaperone GroEL	28887.9	23414	34361.8	0.55341	0.452502	1.223	0.22133	0.403262
elongation factor Tu	28840.5	26585.3	31095.8	0.226081	0.213486	1.059	0.2896	0.480902
ABC transporter substrate-binding protein	26739.3	34292.7	19185.9	-0.837846	0.261434	-3.20481	0.00135154	0.00820219
molecular chaperone DnaK	24503.7	26034.8	22972.6	-0.180564	0.308688	-0.584939	0.558588	0.723976
TonB-dependent receptor	22246	25256.3	19235.7	-0.392832	0.277709	-1.41455	0.157202	0.31983
DNA-directed RNA polymerase subunit beta'	21362.5	22317.2	20407.8	-0.128991	0.169027	-0.763139	0.445381	0.633073
phosphoenolpyruvate carboxykinase (ATP)	20261.3	20298.4	20224.2	-0.0053632	0.226673	-0.0236605	0.981123	0.989004
hybrid sensor histidine kinase/response regulator	19536.6	17520.6	21552.6	0.298718	0.153818	1.94202	0.052135	0.146081
ABC transporter permease	19435.3	21046.7	17823.9	-0.239753	0.157592	-1.52135	0.128173	0.277164
glucose-1-phosphate adenylyltransferase	18224	24381.9	12066.2	-1.01488	0.272679	-3.7219	0.000197732	0.00166022
DNA-directed RNA polymerase subunit beta	18121.4	19087.1	17155.6	-0.153825	0.164238	-0.936595	0.348967	0.543185
methyl-accepting chemotaxis protein	16595.2	16417.1	16773.2	0.0308532	0.147576	0.209066	0.834397	0.909062
DNA-binding response regulator	16113.3	15498.5	16728.1	0.1101	0.201029	0.547682	0.58391	0.741019
acyl-CoA dehydrogenase	15936.2	21559.8	10312.7	-1.06399	0.25201	-4.222	2.42148e-05	0.000267789
hypothetical protein, partial	15781.7	18216.2	13347.3	-0.448609	0.238138	-1.88382	0.0595892	0.16069
phosphoglycerate kinase	15551.8	21160.4	9943.19	-1.0896	0.237767	-4.58266	4.59097e-06	6.37773e-05
ATP-dependent chaperone ClpB	14912.4	22342.1	7482.7	-1.5781	0.279709	-5.64193	1.68151e-08	4.02404e-07
glycoside hydrolase family 2	14464.9	12161.5	16768.3	0.463336	0.388537	1.19251	0.233059	0.417769
fructose-1,6-bisphosphate aldolase, class II	14261.2	20475.3	8047.06	-1.34737	0.248107	-5.43061	5.61623e-08	1.20718e-06
sugar ABC transporter permease	14182.5	13345.7	15019.2	0.170317	0.242543	0.702214	0.482546	0.66695
phosphopyruvate hydratase	13885.4	26589.6	1181.12	-4.49239	0.283876	-15.8252	2.08531e-56	1.89635e-53
glutamate dehydrogenase	13673.8	14551.4	12796.3	-0.185399	0.204937	-0.904663	0.365644	0.559376
flagellar hook-associated protein FlgK	12762.7	12500	13025.4	0.0591834	0.235346	0.251474	0.801448	0.887977
carbohydrate ABC transporter permease	12641.4	12323.1	12959.7	0.0724953	0.209375	0.346247	0.729157	0.841231
6-phosphofructokinase	12264.4	14115.5	10413.4	-0.43894	0.189501	-2.31629	0.0205424	0.0734804
preprotein translocase subunit SecY	12151.3	11315	12987.7	0.198965	0.249001	0.799051	0.424261	0.613831
RagB/SusD family nutrient uptake outer membrane protein	11660.5	12182.1	11139	-0.129132	0.274614	-0.470229	0.638192	0.778929
chemotaxis protein CheA	11248.4	11075.8	11421	0.0440968	0.164054	0.268794	0.788088	0.880104
carbohydrate ABC transporter substrate-binding protein	10516.7	9656.55	11376.9	0.236473	0.249438	0.948021	0.343119	0.536412
ribonuclease Y	10428.4	12125.5	8731.37	-0.473725	0.224971	-2.10572	0.0352288	0.110004
transposase	10392	12676.6	8107.41	-0.644849	0.177187	-3.63936	0.000273316	0.00219656
DNA-directed RNA polymerase subunit alpha	10128.5	9488.78	10768.1	0.182518	0.242297	0.753281	0.451281	0.638011
AraC family transcriptional regulator	9966.53	6127.86	13805.2	1.17158	0.236837	4.94678	7.54528e-07	1.25989e-05
phosphoenolpyruvate--protein phosphotransferase	9845.62	14650.4	5040.88	-1.53928	0.2494	-6.17194	6.74581e-10	2.01896e-08
MFS transporter	9620.38	9304.44	9936.32	0.0946745	0.250413	0.378073	0.705376	0.82555
SusC/RagA family TonB-linked outer membrane protein	9461.48	9246.93	9676.04	0.0653566	0.33558	0.194757	0.845583	0.915139
MULTISPECIES: elongation factor G	9460.02	9426.29	9493.76	0.0103955	0.219239	0.0474161	0.962182	0.979076
acetyl-CoA C-acetyltransferase	9217.53	9425.21	9009.84	-0.064996	0.215438	-0.301693	0.762886	0.864767
30S ribosomal protein S1	9121.22	7905.83	10336.6	0.386613	0.171381	2.25587	0.024079	0.0826194
glucose-6-phosphate isomerase	9095.05	11316.5	6873.59	-0.719327	0.201514	-3.56961	0.000357517	0.002766
phosphoribosylformylglycinamidine synthase	9012.55	10459.5	7565.59	-0.467518	0.152083	-3.07409	0.00211143	0.0118059
MATE family efflux transporter	9004.3	9133.15	8875.46	-0.0413447	0.156866	-0.263567	0.792114	0.882587
transketolase	8971.77	10828.7	7114.87	-0.605966	0.185374	-3.26889	0.0010797	0.0068662
sugar ABC transporter ATP-binding protein	8670.96	11065.2	6276.68	-0.817937	0.207981	-3.93275	8.39812e-05	0.000791727
50S ribosomal protein L10	8670.47	6126.8	11214.1	0.872145	0.290959	2.99748	0.00272221	0.0145094
molecular chaperone HtpG	8640.87	6401.26	10880.5	0.765302	0.419463	1.82448	0.0680794	0.177559
F0F1 ATP synthase subunit beta	8581.85	12353.1	4810.57	-1.36066	0.192126	-7.08213	1.41954e-12	6.58111e-11
translation elongation factor Tu	8405.33	14660.4	2150.22	-2.76922	0.297498	-9.30836	1.2982e-20	1.42105e-18
peptide ABC transporter substrate-binding protein	8404.21	7666.55	9141.87	0.253944	0.272533	0.931792	0.351444	0.546024
gfo/Idh/MocA family oxidoreductase	8383.29	7838.05	8928.52	0.187884	0.186196	1.00907	0.312942	0.505411
formate--tetrahydrofolate ligase	8330.95	11610	5051.9	-1.20041	0.160034	-7.50094	6.33595e-14	3.5166e-12
sensor histidine kinase	8286.47	7666.05	8906.89	0.216531	0.204677	1.05791	0.290096	0.481335
electron transfer flavoprotein subunit alpha/FixB family protein	8262.56	8863.32	7661.8	-0.21024	0.17344	-1.21218	0.225444	0.408522
3-hydroxybutyryl-CoA dehydrogenase	8124.82	10419	5830.62	-0.837433	0.208668	-4.01324	5.98904e-05	0.000588549
preprotein translocase subunit SecA	7987.82	6750.8	9224.83	0.450225	0.193784	2.32333	0.0201612	0.0724455
30S ribosomal protein S3	7981.13	6450.78	9511.47	0.560204	0.256052	2.18786	0.0286801	0.0938174
starch synthase	7889.45	13494.9	2284.03	-2.56284	0.285413	-8.97943	2.72183e-19	2.59496e-17
50S ribosomal protein L2	7865.35	6333.43	9397.27	0.569146	0.310203	1.83475	0.0665422	0.17466
F0F1 ATP synthase subunit alpha	7802.15	8987.36	6616.94	-0.441933	0.205231	-2.15334	0.0312921	0.100526
50S ribosomal protein L1	7786.45	6136.79	9436.11	0.620657	0.241765	2.56719	0.0102526	0.0426181
flagellar hook-basal body protein	7756.13	7221.41	8290.86	0.198887	0.20404	0.974746	0.329686	0.522843
MBL fold metallo-hydrolase	7724.81	9798.66	5650.95	-0.794293	0.222571	-3.56872	0.000358725	0.00276956
glucose-1-phosphate adenylyltransferase subunit GlgD	7718	11000.9	4435.14	-1.31069	0.295893	-4.42961	9.44026e-06	0.000118681
glycerol kinase	7691.18	7088.64	8293.72	0.226461	0.321382	0.704648	0.48103	0.665582
beta-galactosidase	7687.27	7122.2	8252.34	0.212502	0.205408	1.03453	0.300886	0.493116
LacI family transcriptional regulator	7665.92	7145.35	8186.49	0.196034	0.187829	1.04369	0.296631	0.488661
beta-N-acetylhexosaminidase	7626.68	5962.09	9291.28	0.639919	0.422644	1.51408	0.130005	0.279795
sugar ABC transporter substrate-binding protein	7603.2	8943.58	6262.82	-0.514045	0.234623	-2.19094	0.0284558	0.0932385
triose-phosphate isomerase	7254.67	8310	6199.33	-0.422969	0.199902	-2.11588	0.0343552	0.107882
molecular chaperone DnaJ	7122.74	5434.56	8810.92	0.696995	0.308995	2.25568	0.0240904	0.0826217
cold-shock protein	7095.08	12185.5	2004.65	-2.60357	0.415393	-6.26773	3.6635e-10	1.17371e-08
trigger factor	7066.93	6580.65	7553.2	0.198842	0.208579	0.953319	0.340428	0.533405
30S ribosomal protein S2	7051.81	5688.7	8414.91	0.564803	0.28024	2.01543	0.0438598	0.12879
XRE family transcriptional regulator	7051.13	7155.22	6947.04	-0.0424975	0.213687	-0.198878	0.842359	0.91336
IS110 family transposase	7025.93	7865.53	6186.33	-0.346767	0.245539	-1.41227	0.157871	0.320624
rubrerythrin family protein	7004.45	12074.5	1934.45	-2.64178	0.350752	-7.53177	5.00552e-14	2.84496e-12
flagellar hook-length control protein FliK	6994.03	6418.96	7569.1	0.237613	0.219568	1.08218	0.279171	0.469135
alpha-amlyase	6891	8700.29	5081.72	-0.775809	0.459956	-1.6867	0.0916603	0.219354
6-phospho-beta-glucosidase	6826.6	12830.6	822.588	-3.96352	0.315744	-12.553	3.82905e-36	1.11322e-33
translation initiation factor IF-2	6711.18	6598.08	6824.28	0.0485824	0.203335	0.238928	0.811162	0.894206
50S ribosomal protein L7/L12	6690.19	4740.7	8639.67	0.865862	0.301658	2.87035	0.0041002	0.0203752
ferredoxin	6687.56	7469.64	5905.48	-0.339051	0.204956	-1.65426	0.0980747	0.230322
formate acetyltransferase	6630.9	8633.97	4627.83	-0.899679	0.187809	-4.79039	1.66457e-06	2.54245e-05
NADH peroxidase	6569.24	6119.44	7019.05	0.197684	0.192711	1.0258	0.304984	0.496696
carbamoyl phosphate synthase large subunit	6529.46	6400.34	6658.58	0.0567772	0.160091	0.354656	0.722847	0.836646
diphosphate--fructose-6-phosphate 1-phosphotransferase	6429.49	11309.6	1549.37	-2.86773	0.275447	-10.4112	2.20398e-25	3.56924e-23
alanine--tRNA ligase	6409.65	6213.53	6605.78	0.0881299	0.13452	0.655143	0.512376	0.690213
MULTISPECIES: ABC transporter ATP-binding protein	6393.77	7309.47	5478.08	-0.415809	0.165514	-2.51223	0.0119972	0.0482419
phosphoglycerate mutase (2,3-diphosphoglycerate-independent)	6341.35	8383.38	4299.32	-0.963536	0.228096	-4.22426	2.39727e-05	0.000265361
glycogen/starch/alpha-glucan phosphorylase	6332.15	7457.84	5206.46	-0.518483	0.203016	-2.5539	0.0106524	0.0439247
mannonate dehydratase	6299.98	5615.74	6984.22	0.314491	0.445163	0.706462	0.479901	0.664643
30S ribosomal protein S4	6240.51	5361.98	7119.04	0.408846	0.289035	1.41452	0.157208	0.31983
beta-glucosidase	6229.36	4552.58	7906.13	0.796145	0.25867	3.07784	0.00208505	0.0116988
PTS fructose transporter subunit IID	6134.17	12244.6	23.7527	-9.0188	0.412858	-21.8448	8.71112e-106	3.43276e-102
BMP family ABC transporter substrate-binding protein	6091.23	5288.99	6893.46	0.3822	0.160971	2.37435	0.01758	0.0650414
phospho-sugar mutase	6082.71	7163.46	5001.96	-0.518075	0.191155	-2.71023	0.00672367	0.0305176
Spo0E family sporulation regulatory protein-aspartic acid phosphatase	6068.71	4879.94	7257.48	0.572342	0.477393	1.19889	0.23057	0.414319
transcriptional regulator	6065.19	6471.15	5659.23	-0.193206	0.17657	-1.09422	0.27386	0.463568
electron transfer flavoprotein subunit beta	6042.82	7264.18	4821.45	-0.591464	0.220673	-2.68027	0.00735618	0.0328665
ATP-binding protein	6040.79	5658.86	6422.72	0.18268	0.197975	0.922747	0.356139	0.550535
pyruvate kinase	5989.04	9228.01	2750.07	-1.74651	0.227291	-7.68404	1.5415e-14	9.5914e-13
polyribonucleotide nucleotidyltransferase	5924.01	5337.23	6510.8	0.286761	0.229301	1.25059	0.211085	0.390646
1,4-alpha-glucan branching enzyme	5923.76	7842.15	4005.37	-0.969438	0.248469	-3.90165	9.55397e-05	0.000881397
ABC transporter	5916.92	8189.95	3643.9	-1.16825	0.222779	-5.24399	1.57138e-07	3.03049e-06
50S ribosomal protein L3	5860.5	4986.41	6734.58	0.433605	0.308816	1.40409	0.160292	0.323927
ribosomal subunit interface protein	5847.35	9616.21	2078.49	-2.20984	0.290038	-7.61914	2.55371e-14	1.54052e-12
aminopeptidase	5800.62	7424.9	4176.33	-0.830115	0.199885	-4.15296	3.28203e-05	0.000351133
ATP synthase subunit A	5702.76	5761.93	5643.59	-0.0301886	0.17818	-0.169428	0.86546	0.925422
50S ribosomal protein L5	5630.98	4655.73	6606.22	0.50478	0.268943	1.8769	0.0605313	0.162768
MULTISPECIES: pyruvate, phosphate dikinase	5630.12	7274.89	3985.35	-0.868176	0.225799	-3.84491	0.000120598	0.00108833
30S ribosomal protein S12	5518.98	4537.21	6500.76	0.518744	0.30886	1.67955	0.0930458	0.221816
30S ribosomal protein S7	5486.29	3783.37	7189.22	0.925976	0.328943	2.81501	0.00487762	0.0234881
transposase, partial	5465.76	10680	251.529	-5.40885	0.31607	-17.1129	1.19021e-65	1.5634e-62
isoleucine--tRNA ligase	5408.66	5183.6	5633.73	0.120038	0.19331	0.620964	0.534623	0.707192
SPFH/Band 7/PHB domain protein	5404.82	8902.56	1907.07	-2.22317	0.293279	-7.58039	3.44514e-14	2.00633e-12
alpha-galactosidase	5368.06	5476.76	5259.36	-0.0586887	0.187686	-0.312696	0.754512	0.859332
ATP synthase F1 subunit gamma	5309.59	6297.77	4321.4	-0.543603	0.201087	-2.70332	0.00686498	0.0310711
amidophosphoribosyltransferase	5274.84	6141.62	4408.06	-0.478688	0.188082	-2.5451	0.0109245	0.0447626
16S rRNA (cytosine(1402)-N(4))-methyltransferase	5156.36	7452.41	2860.31	-1.38152	0.263801	-5.23697	1.63235e-07	3.12766e-06
30S ribosomal protein S5	5123.51	4647.19	5599.83	0.269059	0.255969	1.05114	0.293195	0.484844
50S ribosomal protein L4	5093.61	4101.46	6085.76	0.569132	0.301155	1.88983	0.0587803	0.158871
recombinase	5055.7	5867.73	4243.67	-0.467656	0.231684	-2.01851	0.0435382	0.128037
N-acetylglucosamine-6-phosphate deacetylase	4994.49	6689.43	3299.54	-1.01975	0.258319	-3.94764	7.89264e-05	0.000749516
DNA gyrase subunit A	4985.68	5679.49	4291.88	-0.404373	0.159549	-2.53448	0.0112616	0.0457663
methyl-galactoside transport system substrate-binding protein	4975.31	5562.89	4387.72	-0.342624	0.364103	-0.941008	0.346701	0.540511
MULTISPECIES: SusC/RagA family TonB-linked outer membrane protein	4956.66	4709.24	5204.07	0.143892	0.250561	0.574278	0.56578	0.728643
cell division protein FtsZ	4940.43	5733.35	4147.51	-0.467253	0.173206	-2.69767	0.00698256	0.0315188
sugar kinase	4913.82	6889.7	2937.94	-1.22996	0.248406	-4.95138	7.36875e-07	1.23215e-05
GMP synthase (glutamine-hydrolyzing)	4882.53	5379.61	4385.44	-0.294854	0.182176	-1.61851	0.105552	0.242926
leucine--tRNA ligase	4870.07	4748.69	4991.44	0.0721962	0.165522	0.436172	0.662712	0.797187
V-type ATP synthase subunit B	4835.32	5050.47	4620.16	-0.128872	0.20649	-0.624108	0.532557	0.705975
elongation factor Ts	4829.71	3400.46	6258.96	0.880098	0.314196	2.80111	0.00509267	0.0243255
sugar-binding protein	4828.95	4985.75	4672.16	-0.0939009	0.35704	-0.262999	0.792552	0.882595
carbohydrate kinase	4817.53	6756.08	2878.97	-1.23096	0.285235	-4.31559	1.59174e-05	0.000187426
flagellar hook protein	4801.17	7040.35	2561.99	-1.45825	0.176873	-8.24463	1.6567e-16	1.23179e-14
50S ribosomal protein L17	4795.15	3922.23	5668.06	0.531071	0.31736	1.67341	0.0942473	0.224048
PTS mannose transporter subunit IIAB	4774.48	9547.71	1.25252	-13.0355	0.921069	-14.1526	1.80089e-45	9.2566e-43
flagellar export chaperone FliS	4748.85	5066.77	4430.92	-0.19381	0.297407	-0.651668	0.514616	0.692598
amidohydrolase	4740.87	5261.56	4220.18	-0.318332	0.196239	-1.62217	0.104768	0.241799
chemotaxis protein CheV	4736.05	4532.93	4939.18	0.12338	0.161397	0.764453	0.444597	0.632345
MULTISPECIES: elongation factor Tu	4735.26	3509.04	5961.48	0.76436	0.203024	3.76487	0.000166635	0.00143374
DUF342 domain-containing protein	4732.27	3839.31	5625.24	0.550437	0.21423	2.56937	0.0101883	0.0424108
4-alpha-glucanotransferase	4718.24	6218.02	3218.46	-0.950064	0.255899	-3.71265	0.000205097	0.00171016
chemotaxis response regulator protein-glutamate methylesterase	4657.28	4221.95	5092.62	0.270064	0.15205	1.77615	0.0757085	0.191901
PTS mannose/fructose/sorbose transporter subunit IIC	4625.69	9249.52	1.86757	-12.3741	0.891573	-13.879	8.49615e-44	3.86313e-41
transcription termination/antitermination factor NusG	4588.08	3641.23	5534.93	0.604479	0.232967	2.5947	0.00946744	0.0401593
glucosamine-6-phosphate deaminase	4584.96	6411.59	2758.33	-1.21703	0.257799	-4.72082	2.34894e-06	3.46249e-05
GNAT family N-acetyltransferase	4569.13	5462.1	3676.16	-0.571301	0.191327	-2.986	0.00282654	0.0149912
thioredoxin-disulfide reductase	4546.29	5973.11	3119.46	-0.937096	0.228442	-4.10213	4.0937e-05	0.00042304
dihydroxyacetone kinase	4530.65	4502.7	4558.59	0.017738	0.14352	0.123593	0.901638	0.945129
acetate kinase	4500.62	5229.45	3771.79	-0.471503	0.167156	-2.82073	0.00479139	0.0231199
PTS sugar transporter subunit IIB	4483.4	8781.7	185.11	-5.5691	0.188485	-29.5466	7.26246e-192	8.58568e-188
glutamate synthase (NADPH), homotetrameric	4424.97	4934.98	3914.96	-0.333764	0.190275	-1.75411	0.0794113	0.198738
heat-inducible transcription repressor HrcA	4402.82	5509.27	3296.37	-0.741105	0.301543	-2.45771	0.0139826	0.0545733
50S ribosomal protein L15	4396.35	3896.74	4895.96	0.32933	0.262662	1.25381	0.209909	0.388946
single-stranded DNA-binding protein	4393.79	3860.87	4926.71	0.351855	0.306911	1.14644	0.251612	0.439374
glycine--tRNA ligase	4382.7	4749.92	4015.47	-0.24213	0.154571	-1.56646	0.117241	0.261069
glycosyltransferase family 2 protein	4379.97	3531.57	5228.36	0.565858	0.210277	2.69101	0.0071237	0.032058
butyryl-CoA dehydrogenase	4356.61	4210.61	4502.61	0.0966382	0.423583	0.228144	0.819534	0.900003
50S ribosomal protein L21	4352.38	3092.68	5612.08	0.859622	0.268086	3.20652	0.00134353	0.00816619
L-lactate dehydrogenase	4328.99	8234.65	423.319	-4.28212	0.3185	-13.4446	3.31046e-41	1.30454e-38
dihydroxy-acid dehydratase	4328.31	4604.34	4052.28	-0.18411	0.182351	-1.00964	0.312667	0.505199
cell division protein FtsH	4321.79	5696.73	2946.84	-0.950744	0.200858	-4.73342	2.20768e-06	3.27333e-05
methionine--tRNA ligase	4315.3	5101.33	3529.26	-0.531401	0.173269	-3.06692	0.00216279	0.0120606
glycine/sarcosine/betaine reductase complex selenoprotein A	4297.61	4696.69	3898.54	-0.268786	0.247375	-1.08655	0.277235	0.467276
DUF349 domain-containing protein	4271.27	7331.4	1211.14	-2.59756	0.344429	-7.54165	4.64047e-14	2.65022e-12
glycine reductase complex selenoprotein B	4246.67	5194.03	3299.3	-0.654728	0.277843	-2.35647	0.0184497	0.067527
adenylate kinase	4218.46	4597.5	3839.42	-0.259813	0.264464	-0.982413	0.325897	0.519869
HD domain-containing protein	4169.1	5205.91	3132.29	-0.733017	0.241943	-3.02971	0.00244789	0.0133421
ATP-dependent Clp protease ATP-binding subunit	4135.12	3719.94	4550.29	0.290557	0.188421	1.54206	0.123059	0.269808
MULTISPECIES: pyruvate:ferredoxin (flavodoxin) oxidoreductase	4122.21	4957.63	3286.79	-0.59287	0.269993	-2.19587	0.0281009	0.0924344
endopeptidase La	4092.95	4484.42	3701.49	-0.27648	0.204083	-1.35474	0.175501	0.343277
MULTISPECIES: type I glyceraldehyde-3-phosphate dehydrogenase	4076.05	4766.15	3385.95	-0.49327	0.214926	-2.29507	0.0217293	0.0765903
alpha-mannosidase	4074.94	3994.51	4155.37	0.0568385	0.282031	0.201533	0.840282	0.912028
peptidase	4070.15	5068.72	3071.59	-0.722724	0.173704	-4.16066	3.17326e-05	0.000341038
signal recognition particle protein	4025.89	2951.06	5100.72	0.789565	0.322407	2.44897	0.0143266	0.0556133
radical SAM protein	4024.27	3646.66	4401.88	0.271167	0.222155	1.22062	0.22223	0.40431
anaerobic ribonucleoside-triphosphate reductase	3984.86	4543.61	3426.11	-0.407351	0.200187	-2.03485	0.0418661	0.124756
alpha/beta hydrolase	3980.25	4029.34	3931.17	-0.0357983	0.229988	-0.155653	0.876307	0.931209
phenylalanine--tRNA ligase subunit beta	3957.34	3770.5	4144.18	0.13636	0.219783	0.620431	0.534974	0.707192
IS256 family transposase	3956.45	6299.18	1613.73	-1.96481	0.274099	-7.16826	7.59552e-13	3.69524e-11
30S ribosomal protein S13	3932.85	3467.44	4398.26	0.342878	0.314267	1.09104	0.275255	0.465532
uronate isomerase	3914.15	3497.91	4330.39	0.30772	0.436157	0.705527	0.480483	0.665058
maltose/maltodextrin transport system ATP-binding protein	3900.45	4992.67	2808.24	-0.830068	0.288501	-2.87718	0.00401252	0.0200178
calcium-translocating P-type ATPase, PMCA-type	3888.88	4699.69	3078.07	-0.610535	0.263848	-2.31396	0.0206698	0.0738022
DUF362 domain-containing protein	3886.74	5517.43	2256.04	-1.2903	0.263663	-4.89373	9.89414e-07	1.61559e-05
threonine--tRNA ligase	3886.58	3181.13	4592.03	0.529388	0.155288	3.40908	0.000651821	0.00452024
DegV family protein	3874.28	3410.13	4338.43	0.346873	0.161413	2.14898	0.0316363	0.101274
MULTISPECIES: 50S ribosomal protein L1	3862.8	2679.04	5046.55	0.913445	0.286158	3.1921	0.00141241	0.00850181
alpha-amylase	3838.22	4370.48	3305.97	-0.402812	0.252211	-1.59713	0.110238	0.249948
ketol-acid reductoisomerase	3829.94	4031.16	3628.71	-0.151686	0.2371	-0.639755	0.522332	0.698057
acetolactate synthase, large subunit, biosynthetic type	3822.48	4081.25	3563.7	-0.19534	0.211122	-0.925247	0.354838	0.549168
phosphoribosylamine--glycine ligase	3815.86	4677.65	2954.07	-0.663245	0.165036	-4.01879	5.84984e-05	0.000577752
flagellar hook-associated protein 3	3808.87	3573.98	4043.76	0.177488	0.291039	0.609843	0.541966	0.71206
PTS sorbose transporter subunit IIC	3808.18	7613.95	2.40339	-11.6835	0.930784	-12.5523	3.86076e-36	1.11322e-33
30S ribosomal protein S11	3803.22	2804.4	4802.04	0.775606	0.295069	2.62856	0.00857481	0.0371188
aspartate--tRNA ligase	3789.9	3527.27	4052.52	0.200514	0.156685	1.27973	0.200641	0.377343
MULTISPECIES: 50S ribosomal protein L2	3788.95	2979.03	4598.88	0.626137	0.267547	2.34029	0.019269	0.0699412
phosphoglucomutase	3777.6	6248.34	1306.86	-2.25763	0.263328	-8.57348	1.00403e-17	8.35889e-16
SAM-dependent methyltransferase	3760.3	3807.59	3713	-0.0362163	0.167819	-0.215806	0.829139	0.905373
membrane protein	3742.23	3529.48	3954.98	0.163592	0.154185	1.06102	0.288683	0.479731
50S ribosomal protein L6	3741.58	3185.35	4297.82	0.432023	0.309652	1.39519	0.162959	0.327303
MULTISPECIES: DNA-directed RNA polymerase subunit beta'	3736.52	4271.24	3201.81	-0.415783	0.285793	-1.45484	0.145713	0.303112
phosphate acetyltransferase	3722.5	4195.29	3249.71	-0.368676	0.217003	-1.69895	0.0893295	0.215653
MerR family transcriptional regulator	3712.23	4189.69	3234.77	-0.373093	0.219028	-1.7034	0.0884929	0.214422
V-type ATP synthase subunit I	3708.11	3922.28	3493.93	-0.16707	0.169248	-0.987128	0.32358	0.517014
ribonuclease J	3674.89	4810.19	2539.59	-0.921374	0.233488	-3.94613	7.94261e-05	0.000752384
glycyl radical enzyme	3655.74	4441.87	2869.61	-0.630812	0.267779	-2.35572	0.0184868	0.0676211
response regulator	3644.5	3295.42	3993.58	0.276695	0.162351	1.70431	0.088324	0.214177
50S ribosomal protein L16	3595.23	3255.71	3934.75	0.273206	0.29719	0.919297	0.35794	0.552047
ATPase	3576.91	3476.71	3677.12	0.0807232	0.146341	0.55161	0.581216	0.738954
GntR family transcriptional regulator	3573.19	3431.09	3715.29	0.114757	0.162712	0.70528	0.480636	0.665193
bifunctional (p)ppGpp synthetase/guanosine-3',5'-bis(diphosphate) 3'-pyrophosphohydrolase	3534.13	3978.7	3089.56	-0.364918	0.172498	-2.11549	0.0343883	0.10795
hydratase	3523.02	3442.7	3603.35	0.0650713	0.16963	0.383607	0.70127	0.823347
4-hydroxy-3-methylbut-2-enyl diphosphate reductase	3522.55	2813.59	4231.5	0.588631	0.214941	2.73857	0.00617061	0.0284069
site-specific integrase	3517.46	3624.42	3410.5	-0.087798	0.229157	-0.383134	0.70162	0.823363
PTS cellobiose transporter subunit IIC	3513.93	6623.63	404.226	-4.03567	0.277755	-14.5296	7.86743e-48	4.42899e-45
valine--tRNA ligase	3502.17	3471.18	3533.15	0.025151	0.170329	0.147661	0.88261	0.933711
30S ribosomal protein S20	3480.55	3719.01	3242.09	-0.197574	0.30138	-0.655565	0.512104	0.690213
oxaloacetate decarboxylase subunit alpha	3479.99	3248.19	3711.79	0.191911	0.229239	0.837168	0.402498	0.593679
rod shape-determining protein	3475.53	3081.8	3869.26	0.327376	0.177611	1.84322	0.0652968	0.172809
N-acetyltransferase	3457.85	3588.51	3327.18	-0.108557	0.188604	-0.57558	0.564899	0.727953
two-component sensor histidine kinase	3449.97	3998.84	2901.11	-0.46318	0.217275	-2.13177	0.0330255	0.1047
DNA primase	3448.41	4200.12	2696.71	-0.639093	0.191412	-3.33884	0.000841293	0.00559694
lysine--tRNA ligase	3438.55	2817.88	4059.23	0.526387	0.217995	2.41467	0.0157493	0.0597715
50S ribosomal protein L11	3427.41	2776.15	4078.67	0.554694	0.284745	1.94803	0.0514109	0.144516
30S ribosomal protein S6	3411.8	2412.44	4411.17	0.870644	0.332356	2.61961	0.00880307	0.0379817
IMP dehydrogenase	3382.08	3177.49	3586.66	0.174	0.174571	0.996729	0.318896	0.512157
flagellar protein FlgN	3375.74	3971.71	2779.77	-0.51475	0.246511	-2.08814	0.0367851	0.113544
glycogen/starch/alpha-glucan family phosphorylase	3352.37	4453.48	2251.25	-0.984218	0.313591	-3.13854	0.0016979	0.00985885
peptidase M16	3342.11	3338.2	3346.03	0.00315027	0.157613	0.0199874	0.984053	0.990336
aldo/keto reductase	3324.11	3695.66	2952.56	-0.324032	0.165239	-1.96099	0.0498799	0.141444
oxidoreductase	3308.56	2868.4	3748.73	0.386353	0.313094	1.23398	0.21721	0.397871
peptidylprolyl isomerase	3250.97	3036.19	3465.75	0.191046	0.186498	1.02439	0.305653	0.497306
two-component system response regulator	3247.64	2636.4	3858.87	0.548763	0.204131	2.68829	0.00718183	0.0322459
MULTISPECIES: 50S ribosomal protein L10	3231.74	3129.06	3334.42	0.0916903	0.35631	0.257333	0.796922	0.885036
copper-translocating P-type ATPase	3227.72	5297.22	1158.22	-2.19277	0.282483	-7.76246	8.32952e-15	5.38096e-13
ferredoxin--nitrite reductase	3227.56	6139.33	315.799	-4.28076	0.348618	-12.2793	1.17074e-34	2.94478e-32
acetyl-CoA acetyltransferase	3193.81	5844.4	543.219	-3.42785	0.351053	-9.76446	1.59962e-22	2.1248e-20
methionine adenosyltransferase	3193.32	3344.38	3042.26	-0.136821	0.20664	-0.662123	0.507892	0.686982
DNA polymerase III subunit alpha	3186.37	2742.53	3630.2	0.403924	0.19634	2.05727	0.0396602	0.119891
SrtB family sortase	3185.52	2241.22	4129.82	0.88089	0.308939	2.85134	0.00435353	0.0214269
elongation factor P	3181.01	3115.32	3246.69	0.0588206	0.174089	0.337877	0.735456	0.845774
flagellar motor switch protein FliG	3177.74	3258.6	3096.88	-0.0740844	0.153157	-0.483714	0.628589	0.772632
PTS mannose/fructose/sorbose transporter subunit IIB	3164.96	5796.8	533.123	-3.4423	0.347877	-9.89515	4.36975e-23	6.07755e-21
adenylosuccinate lyase	3162.3	3169.52	3155.07	-0.00710304	0.149161	-0.0476201	0.962019	0.979016
electron transfer flavoprotein subunit alpha	3161.94	5643.82	680.068	-3.05321	0.248432	-12.2899	1.02622e-34	2.63738e-32
flagellin, partial	3157.99	4022.96	2293.01	-0.810713	0.233924	-3.46571	0.000528831	0.00380457
50S ribosomal protein L22	3155.24	2834.13	3476.36	0.294493	0.323282	0.910947	0.362323	0.5561
RNA polymerase sigma factor RpoD	3155	3929.06	2380.93	-0.722424	0.222004	-3.25411	0.00113749	0.00714149
50S ribosomal protein L13	3147.54	2514.49	3780.6	0.588172	0.309072	1.90303	0.0570371	0.15551
carbon-monoxide dehydrogenase catalytic subunit	3143.49	4058.35	2228.64	-0.86476	0.19356	-4.46766	7.90813e-06	0.000102333
50S ribosomal protein L18	3141.56	2567.26	3715.85	0.533355	0.280994	1.8981	0.0576827	0.156692
50S ribosomal protein L24	3119.04	2450.34	3787.73	0.627978	0.309624	2.0282	0.0425401	0.126137
UDP-N-acetylglucosamine 1-carboxyvinyltransferase	3095.25	2979.52	3210.97	0.1075	0.158693	0.677407	0.498147	0.679455
alpha-glucosidase	3077.39	2415.8	3738.99	0.629693	0.193019	3.26233	0.001105	0.00698948
BMC domain-containing protein	3075.01	3000.67	3149.36	0.0689277	0.263086	0.261997	0.793324	0.882865
type I methionyl aminopeptidase	3074.37	2704.34	3444.4	0.34897	0.234287	1.4895	0.136355	0.288888
flagellar biosynthesis protein FlhA	3068.53	2849.91	3287.16	0.205279	0.184896	1.11024	0.266895	0.455946
TetR/AcrR family transcriptional regulator	3067.77	3252.3	2883.24	-0.174483	0.249436	-0.699508	0.484234	0.668295
flagellar operon protein	3066.29	2457.82	3674.76	0.579632	0.189186	3.06381	0.00218537	0.0121578
recombinase family protein	3048.4	3051.65	3045.14	-0.00299556	0.271402	-0.0110373	0.991194	0.994559
transcription termination/antitermination protein NusA	3043.46	3391.82	2695.1	-0.331351	0.216338	-1.53164	0.125612	0.273176
glutamine synthetase	3026.63	3989.6	2063.67	-0.95042	0.232665	-4.08494	4.40887e-05	0.000450879
DNA polymerase I	3026.07	3090.23	2961.91	-0.0617642	0.14991	-0.412008	0.680334	0.809797
hemerythrin	3012.26	2568.65	3455.87	0.427524	0.175628	2.43426	0.0149222	0.0573693
MULTISPECIES: molecular chaperone GroEL	3011.13	2568.51	3453.76	0.427213	0.3392	1.25947	0.20786	0.386492
UDP-glucose 4-epimerase GalE	3006.57	3316.24	2696.9	-0.298561	0.214026	-1.39497	0.163023	0.327376
ATP-dependent protease ATP-binding subunit ClpX	2970.69	2314.54	3626.83	0.647269	0.176995	3.65699	0.000255194	0.00207347
1-deoxy-D-xylulose-5-phosphate synthase	2963.93	3832.39	2095.47	-0.870953	0.184089	-4.73115	2.23251e-06	3.30322e-05
ATP synthase F0 subunit B	2939.16	3679.35	2198.96	-0.742793	0.173618	-4.27831	1.88317e-05	0.000216354
NADH-quinone oxidoreductase subunit F	2938.43	3363.74	2513.13	-0.420773	0.220199	-1.91087	0.0560212	0.153413
flagellar protein export ATPase FliI	2930.74	2544.33	3317.16	0.381609	0.167928	2.27245	0.0230592	0.080084
serine hydroxymethyltransferase	2922.81	3020.73	2824.9	-0.0970573	0.168971	-0.574402	0.565696	0.728643
protein translocase subunit SecDF	2908.05	2276.45	3539.65	0.636257	0.237491	2.67908	0.00738245	0.0329143
galactose ABC transporter substrate-binding protein	2907.81	3530.39	2285.23	-0.627536	0.322897	-1.94346	0.051961	0.145703
50S ribosomal protein L23	2887.59	1916.61	3858.57	1.00901	0.298463	3.3807	0.00072302	0.00493222
GGGtGRT protein	2881.55	3447.41	2315.69	-0.574343	0.193792	-2.9637	0.00303965	0.0159285
carbon monoxide dehydrogenase	2877.48	3828.57	1926.4	-0.990807	0.230562	-4.29735	1.72853e-05	0.000201525
MULTISPECIES: RagB/SusD family nutrient uptake outer membrane protein	2872.1	3324.52	2419.67	-0.458263	0.237058	-1.93312	0.0532209	0.148102
MULTISPECIES: glutamate dehydrogenase	2870.94	4103.53	1638.35	-1.32418	0.242837	-5.45295	4.95406e-08	1.07858e-06
MULTISPECIES: 50S ribosomal protein L16	2867.33	2316.49	3418.17	0.56101	0.277961	2.01831	0.0435594	0.128067
beta-aspartyl-peptidase	2859.34	3372.24	2346.44	-0.52362	0.23655	-2.21357	0.0268582	0.0896184
toxic anion resistance protein	2821.41	3706.98	1935.85	-0.937052	0.21213	-4.41735	9.99193e-06	0.00012395
peptide chain release factor 2	2817.53	2750.08	2884.99	0.0687794	0.136314	0.504567	0.613863	0.762139
aminopeptidase P family protein	2816.53	3043.41	2589.64	-0.23312	0.170371	-1.36831	0.171216	0.33786
DNA polymerase III subunit gamma/tau	2810.22	2824.64	2795.8	-0.0156644	0.151444	-0.103433	0.917619	0.95393
aminotransferase	2803.91	2786.7	2821.13	0.0176671	0.189632	0.0931654	0.925772	0.958948
DNA repair protein RadA	2796.94	2169.11	3424.77	0.658801	0.236779	2.78234	0.00539685	0.0255718
SDR family oxidoreductase	2796.92	2817.33	2776.51	-0.0215893	0.275379	-0.0783988	0.937511	0.964941
arginine--tRNA ligase	2790.05	2946.72	2633.38	-0.162475	0.153942	-1.05543	0.291231	0.482744
methylmalonyl-CoA mutase	2784.88	2980.3	2589.47	-0.202874	0.28931	-0.701232	0.483158	0.667356
ATP synthase subunit beta	2771	3255.52	2286.49	-0.510191	0.175476	-2.90747	0.00364368	0.0185192
proline--tRNA ligase	2769.09	2865.21	2672.98	-0.100262	0.168627	-0.594577	0.552126	0.719413
3-hydroxybutyryl-CoA dehydratase	2766.2	3120.54	2411.86	-0.371427	0.233453	-1.59101	0.111606	0.252181
PolC-type DNA polymerase III	2756.44	2711.78	2801.11	0.046896	0.155627	0.301335	0.763159	0.864928
ATP-dependent metallopeptidase HflB	2755.38	1900.21	3610.55	0.925547	0.25401	3.64374	0.000268703	0.0021639
ATP synthase F1 subunit epsilon	2750.28	3341.51	2159.05	-0.630245	0.184139	-3.42266	0.000620115	0.00435332
3-methyl-2-oxobutanoate dehydrogenase subunit VorB	2749.2	3389.36	2109.03	-0.684192	0.220766	-3.09917	0.00194064	0.0110406
aspartate aminotransferase family protein	2744.8	2716.21	2773.4	0.0300649	0.262013	0.114746	0.908646	0.948774
peptidase S41	2735.52	3519.22	1951.81	-0.85057	0.244678	-3.47629	0.000508407	0.00368962
30S ribosomal protein S8	2732.33	2092.49	3372.16	0.68792	0.303718	2.265	0.023513	0.0811118
PTS mannose family transporter subunit IID	2728.5	5454.79	2.21349	-11.3153	1.05679	-10.7072	9.41375e-27	1.7665e-24
MULTISPECIES: preprotein translocase subunit SecY	2726.43	3030.29	2422.56	-0.32299	0.296226	-1.09035	0.275558	0.465556
UMP kinase	2725.03	2791.3	2658.77	-0.0703853	0.182225	-0.386255	0.699307	0.821872
translation initiation factor IF-3	2722.74	2411.31	3034.17	0.331907	0.301581	1.10056	0.271088	0.460196
aspartate kinase	2714.23	2602.68	2825.78	0.118445	0.188468	0.628461	0.529702	0.703866
S-layer homology domain protein	2705.79	2459.42	2952.16	0.263936	0.229677	1.14916	0.25049	0.438126
DNA-binding protein	2701.74	2333.52	3069.96	0.396094	0.218698	1.81115	0.0701175	0.181663
translation elongation factor G	2700.3	1984.38	3416.22	0.78368	0.184616	4.24493	2.18665e-05	0.000245261
Na/Pi cotransporter	2696.01	4660.32	731.688	-2.67081	0.35054	-7.61912	2.55407e-14	1.54052e-12
succinate dehydrogenase	2690.15	3067.13	2313.16	-0.407065	0.323479	-1.2584	0.208247	0.387031
MULTISPECIES: 30S ribosomal protein S3	2689.65	2797.6	2581.71	-0.115788	0.305356	-0.379191	0.704546	0.824912
DUF956 domain-containing protein	2689.59	5378.37	0.810427	-12.6144	0.799551	-15.7769	4.48523e-56	3.78746e-53
pyridoxal phosphate-dependent aminotransferase	2684.58	2991.9	2377.26	-0.331836	0.211166	-1.57144	0.11608	0.259462
bifunctional metallophosphatase/5'-nucleotidase	2678.71	1756.44	3600.99	1.03503	0.246643	4.19648	2.71097e-05	0.000296477
nucleotide exchange factor GrpE	2676.85	3180.17	2173.53	-0.549454	0.304161	-1.80646	0.0708464	0.18295
MULTISPECIES: flagellin	2671.62	3352.54	1990.71	-0.751301	0.218118	-3.44446	0.000572194	0.00407498
50S ribosomal protein L20	2667.99	2218.93	3117.05	0.490297	0.303338	1.61634	0.106021	0.243755
fibronectin type III domain-containing protein	2666.89	1869.7	3464.09	0.888494	0.269618	3.29538	0.000982903	0.00633927
translation elongation factor Ts	2652.09	3328.57	1975.62	-0.751662	0.290421	-2.58818	0.00964838	0.0406787
MBL fold hydrolase	2649.31	2990.25	2308.38	-0.373517	0.246244	-1.51686	0.129302	0.278854
L-fucose isomerase	2648.75	3364.14	1933.37	-0.798913	0.219532	-3.63917	0.000273523	0.00219673
hydrolase	2641.51	3397.89	1885.13	-0.849995	0.254745	-3.33665	0.000847942	0.0056285
phosphoglucosamine mutase	2632.06	2726.43	2537.69	-0.103917	0.163287	-0.636405	0.524512	0.700021
flagellar motor switch protein FliM	2627.56	2291.88	2963.24	0.370023	0.179625	2.05997	0.0394013	0.119375
PTS beta-glucoside transporter subunit EIIBCA	2624.31	4847.13	401.485	-3.59489	0.394087	-9.12206	7.37083e-20	7.57722e-18
FprA family A-type flavoprotein	2618.23	2364.54	2871.92	0.279693	0.336756	0.830552	0.406227	0.597315
D-proline reductase (dithiol) proprotein PrdA	2612.76	3345.55	1879.97	-0.831665	0.287326	-2.8945	0.00379768	0.019173
asparagine--tRNA ligase	2608.81	2254.56	2963.06	0.393881	0.158026	2.49251	0.0126844	0.0505068
glutaconyl-CoA decarboxylase subunit beta	2608.14	2870.64	2345.64	-0.291706	0.204918	-1.42353	0.154583	0.315954
50S ribosomal protein L14	2603.93	1882.65	3325.2	0.820262	0.319051	2.57094	0.0101423	0.0422636
aminoacyl-histidine dipeptidase	2595.06	2908.87	2281.24	-0.350409	0.199082	-1.76012	0.0783869	0.196875
chaperonin GroEL	2583.34	2266.45	2900.24	0.355417	0.449352	0.790954	0.428971	0.618073
NAD(P)-dependent oxidoreductase	2582.93	2398.36	2767.5	0.205833	0.153697	1.33921	0.180501	0.349874
glutamate--tRNA ligase	2579.89	2631.83	2527.95	-0.0583713	0.1826	-0.319668	0.74922	0.855785
glycosyl hydrolase	2572.43	2793.44	2351.41	-0.248556	0.146099	-1.70128	0.08889	0.215101
DNA topoisomerase III	2570.39	2279.59	2861.18	0.327912	0.196274	1.67069	0.0947832	0.225005
reverse rubrerythrin	2545.37	2528.3	2562.43	0.0185919	0.239343	0.0776787	0.938084	0.965021
flagellar motor switch phosphatase FliY	2532.6	2308.36	2756.84	0.25528	0.176295	1.44803	0.14761	0.305719
30S ribosomal protein S19	2531.26	1956.22	3106.29	0.666764	0.299469	2.22649	0.0259814	0.087284
flagellar assembly protein FliW	2518.7	2869.81	2167.6	-0.405039	0.212938	-1.90214	0.0571526	0.155733
glycoside hydrolase	2518.51	2871.81	2165.2	-0.407442	0.211729	-1.92436	0.05431	0.149977
ATP-dependent RecD-like DNA helicase	2510.26	2558.33	2462.18	-0.0554567	0.166748	-0.332578	0.739453	0.848884
30S ribosomal protein S9	2505.83	2382.3	2629.37	0.142354	0.305007	0.466723	0.640698	0.780495
thioredoxin	2499.6	2928.93	2070.27	-0.500665	0.349671	-1.43182	0.152196	0.312643
MULTISPECIES: TonB-dependent receptor	2485.71	3019.28	1952.14	-0.628942	0.194363	-3.23592	0.00121251	0.0075167
biopolymer transporter ExbD	2479.79	2347.94	2611.65	0.153532	0.283841	0.540907	0.588572	0.74403
MULTISPECIES: carboxylase	2470.7	3622.1	1319.31	-1.45672	0.254111	-5.73263	9.8885e-09	2.45077e-07
D-alanyl-D-alanine carboxypeptidase	2440.34	2575.62	2305.06	-0.160112	0.166876	-0.95947	0.337322	0.529951
chemotaxis protein CheR	2439.76	2480.12	2399.41	-0.0480286	0.220642	-0.217676	0.827681	0.904755
HU family DNA-binding protein	2432.87	2116.62	2749.12	0.37686	0.263797	1.4286	0.15312	0.313779
O-acetylhomoserine aminocarboxypropyltransferase/cysteine synthase	2430.3	1955.69	2904.9	0.569415	0.197327	2.88564	0.00390615	0.0196171
sodium:alanine symporter family protein	2427.9	2878.61	1977.2	-0.541506	0.283791	-1.90811	0.0563768	0.154065
NAD(+) synthase	2425.58	2668.73	2182.43	-0.289727	0.179668	-1.61257	0.106839	0.245061
RNA polymerase sigma factor	2413.63	2177.39	2649.87	0.283647	0.235648	1.20369	0.228709	0.412417
MULTISPECIES: translation elongation factor Tu	2410.75	2524.47	2297.03	-0.135805	0.261053	-0.520221	0.60291	0.755224
MULTISPECIES: DNA-directed RNA polymerase subunit beta	2405.6	2385.84	2425.36	0.0236081	0.293295	0.0804928	0.935845	0.964285
ATP-dependent helicase	2404.68	2213.3	2596.07	0.230194	0.172372	1.33545	0.181729	0.351333
YbjQ family protein	2400.93	1905.46	2896.39	0.603542	0.305685	1.97439	0.0483374	0.138364
oxaloacetate decarboxylase	2396.45	2565.6	2227.31	-0.204189	0.202879	-1.00646	0.314195	0.507164
TrkH family potassium uptake protein	2394.46	3738.34	1050.57	-1.83093	0.399609	-4.58181	4.60968e-06	6.3887e-05
fucose isomerase	2392.99	3023.39	1762.59	-0.778151	0.289402	-2.68882	0.00717051	0.0322073
MULTISPECIES: 30S ribosomal protein S5	2391.68	2255.96	2527.4	0.163827	0.283264	0.578353	0.563026	0.726647
DNA topoisomerase I	2390.05	1998.92	2781.18	0.476202	0.236754	2.01138	0.0442852	0.129428
transcription termination factor Rho	2388.1	2072.15	2704.04	0.383689	0.157932	2.42946	0.0151215	0.0578906
aspartate-semialdehyde dehydrogenase	2384.03	2449.84	2318.21	-0.0796203	0.212579	-0.374544	0.707999	0.826761
glycosyl transferase	2360.51	2354.95	2366.08	0.00688125	0.162451	0.0423588	0.966213	0.98115
50S ribosomal protein L19	2359.55	1575.05	3144.04	0.996581	0.337274	2.95481	0.00312865	0.0163297
phosphoserine transaminase	2341.78	2516.09	2167.47	-0.215408	0.193408	-1.11375	0.265387	0.454828
phosphoenolpyruvate carboxykinase (GTP)	2339.83	1671.14	3008.52	0.847836	0.35029	2.42039	0.015504	0.0590492
sucrose-6-phosphate hydrolase	2336.22	3764.3	908.136	-2.05202	0.326855	-6.27808	3.4279e-10	1.10121e-08
chromosome segregation protein SMC	2336.12	2481.12	2191.12	-0.17903	0.218843	-0.818074	0.413315	0.603982
nucleotidyltransferase	2315.02	2164.44	2465.6	0.188089	0.177724	1.05832	0.289909	0.48116
replicative DNA helicase	2312.84	2721.54	1904.15	-0.515194	0.152275	-3.38332	0.000716159	0.00489106
cysteine--tRNA ligase	2307.82	2533.78	2081.86	-0.282997	0.181149	-1.56223	0.118233	0.262636
phosphoribosylformylglycinamidine cyclo-ligase	2304.08	2588.62	2019.53	-0.358756	0.157398	-2.27929	0.02265	0.0789876
HAD family hydrolase	2297.31	2705.81	1888.81	-0.519019	0.194097	-2.67402	0.00749473	0.0333093
sigma-70 family RNA polymerase sigma factor	2297.23	2198.86	2395.6	0.123991	0.251222	0.49355	0.621624	0.767263
MULTISPECIES: beta-ketoacyl	2287.34	2129.89	2444.8	0.198633	0.255977	0.775981	0.43776	0.626236
peptidase T	2274.54	2920.49	1628.59	-0.842603	0.208145	-4.04815	5.16238e-05	0.00051896
FAD/NAD(P)-binding oxidoreductase	2268.97	2326.64	2211.31	-0.0735695	0.289673	-0.253975	0.799515	0.886552
3-phosphoglycerate dehydrogenase	2265.15	2736.73	1793.56	-0.609169	0.227644	-2.67597	0.00745126	0.0331785
sodium-translocating pyrophosphatase	2264.36	3031.51	1497.21	-1.01771	0.263723	-3.859	0.000113854	0.00103299
AcrB/AcrD/AcrF family protein	2255.5	1524.37	2986.62	0.969369	0.283451	3.41988	0.000626493	0.00438207
HPr family phosphocarrier protein	2254.32	1837.21	2671.42	0.538896	0.26692	2.01895	0.0434928	0.127961
DUF523 domain-containing protein	2250.58	4387.49	113.669	-5.26997	0.255879	-20.5955	3.00855e-94	8.89177e-91
porin	2248.18	1391.24	3105.11	1.1581	0.261564	4.42761	9.52826e-06	0.000119325
N-acetylmuramoyl-L-alanine amidase	2239.76	2105.96	2373.56	0.171973	0.170467	1.00883	0.313055	0.505523
MULTISPECIES: sugar phosphate isomerase/epimerase	2235.79	3043.27	1428.3	-1.09122	0.338423	-3.22442	0.0012623	0.00777637
MULTISPECIES: 50S ribosomal protein L6	2231.92	1461.98	3001.86	1.03667	0.274278	3.77963	0.000157061	0.00135729
carbon storage regulator	2228.02	2398.22	2057.81	-0.220343	0.28562	-0.771458	0.440436	0.628693
chemotaxis protein CheW	2222.41	1950.96	2493.86	0.353254	0.279618	1.26335	0.206465	0.384745
beta-ketoacyl	2220.62	1774.83	2666.42	0.586694	0.215617	2.721	0.00650845	0.0297077
IS607 family transposase	2212.43	4423.27	1.58993	-11.4679	0.61721	-18.5803	4.64221e-77	7.84004e-74
HAD family phosphatase	2200.91	1843.58	2558.23	0.471876	0.20254	2.32979	0.019817	0.0714476
V-type ATP synthase subunit D	2197.8	2359.77	2035.84	-0.213178	0.191575	-1.11277	0.265808	0.455077
N-acetylneuraminate lyase	2187.97	2373.81	2002.14	-0.24584	0.245128	-1.00291	0.315907	0.508877
adenylosuccinate synthetase	2187.28	1741.46	2633.1	0.596495	0.237546	2.51107	0.0120365	0.0483504
MULTISPECIES: type I methionyl aminopeptidase	2182.55	1595.35	2769.76	0.795673	0.288566	2.75734	0.00582743	0.0271763
pyridine nucleotide-disulfide oxidoreductase	2182.46	2820.71	1544.2	-0.869034	0.185047	-4.69628	2.64948e-06	3.86397e-05
energy-coupling factor transporter ATPase	2182.37	1644.45	2720.29	0.725802	0.224784	3.22888	0.00124276	0.00767601
aminotransferase class V-fold PLP-dependent enzyme	2180.83	3553.88	807.788	-2.137	0.268783	-7.95065	1.85534e-15	1.23224e-13
glycogen synthase	2176.59	1715.82	2637.36	0.618462	0.188839	3.27507	0.00105636	0.00672859
FAD-dependent oxidoreductase	2172.92	2508.11	1837.74	-0.44899	0.20853	-2.15312	0.031309	0.100553
DNA mismatch repair protein MutS	2171.56	2338.72	2004.39	-0.222754	0.158599	-1.40451	0.160166	0.32382
cysteine synthase A	2170.63	2066.85	2274.41	0.137712	0.14835	0.928289	0.353258	0.547413
fumarate hydratase	2169.16	2140.51	2197.81	0.0377966	0.20727	0.182355	0.855304	0.920319
sugar phosphate isomerase/epimerase	2168.09	2511.93	1824.25	-0.46142	0.207491	-2.22381	0.0261612	0.0877634
enoyl-CoA hydratase	2168.07	3536.69	799.448	-2.14543	0.282115	-7.60479	2.85369e-14	1.69529e-12
ABC transporter solute-binding protein	2158.27	2689.04	1627.49	-0.725619	0.306183	-2.36989	0.0177936	0.0657567
MULTISPECIES: methylmalonyl-CoA mutase	2153.93	2597.67	1710.2	-0.6032	0.316858	-1.90369	0.0569507	0.155346
50S ribosomal protein L27	2151.5	1492.95	2810.04	0.91172	0.295751	3.08273	0.00205112	0.0115413
MULTISPECIES: transcription termination/antitermination factor NusG	2149.32	1629.7	2668.93	0.71223	0.272516	2.61354	0.00896097	0.0384804
galactose-1-epimerase	2147.41	2326.25	1968.57	-0.241186	0.158646	-1.52028	0.12844	0.27759
2-isopropylmalate synthase	2142.96	2277.09	2008.83	-0.18054	0.282513	-0.63905	0.522791	0.698512
ATP synthase subunit alpha	2134.46	2563.25	1705.66	-0.58849	0.165048	-3.56556	0.000363075	0.00279989
MULTISPECIES: flagellar motor protein MotA	2131.82	2291.24	1972.4	-0.216239	0.266973	-0.809968	0.417959	0.608148
malate dehydrogenase	2130.7	2217.5	2043.9	-0.117901	0.196389	-0.600343	0.548278	0.716133
MULTISPECIES: phosphoenolpyruvate carboxykinase (ATP)	2128.75	2272.78	1984.72	-0.196122	0.232448	-0.843722	0.398825	0.590914
glutamine--tRNA ligase	2120.95	1714.07	2527.83	0.55918	0.18528	3.01802	0.00254431	0.0137913
excinuclease ABC subunit A	2120.86	2331.24	1910.48	-0.286492	0.196902	-1.455	0.14567	0.303112
dihydroorotase	2107.07	2106.97	2107.17	-0.000956717	0.193598	-0.00494177	0.996057	0.99766
alanine racemase	2106.77	2101.25	2112.28	0.0073289	0.146983	0.0498623	0.960232	0.978103
MULTISPECIES: DNA-directed RNA polymerase subunit alpha	2097.6	1911.43	2283.77	0.256834	0.277768	0.924636	0.355155	0.549489
PFL family protein	2095.91	2432.27	1759.54	-0.466319	0.198919	-2.34426	0.0190649	0.069328
DNA ligase (NAD(+)) LigA	2093.44	2259.51	1927.37	-0.229209	0.160732	-1.42604	0.153857	0.314907
threonine synthase	2088.82	2063.05	2114.59	0.0355368	0.198915	0.178653	0.85821	0.921945
amino acid ABC transporter substrate-binding protein	2078.39	2136.39	2020.4	-0.0797816	0.338221	-0.235886	0.813521	0.896052
flagellar biosynthetic protein FliP	2077.56	1699.4	2455.71	0.529569	0.203503	2.60227	0.009261	0.0394678
type IIA DNA topoisomerase subunit B	2076.51	1852.06	2300.96	0.312512	0.158794	1.96804	0.0490636	0.139805
30S ribosomal protein S18	2072.48	1330.63	2814.32	1.08001	0.347697	3.10619	0.00189512	0.0108128
galactokinase	2072	1968.52	2175.48	0.1444	0.257898	0.559913	0.575539	0.734696
glycosyltransferase	2069.79	2048.76	2090.82	0.029546	0.153638	0.192309	0.8475	0.915907
DUF1015 domain-containing protein	2068.47	2072.14	2064.81	-0.00537254	0.155776	-0.0344888	0.972487	0.984901
MULTISPECIES: 50S ribosomal protein L5	2062.83	1705.51	2420.15	0.504722	0.252779	1.99669	0.0458587	0.133008
UDP-N-acetylmuramoyl-L-alanyl-D-glutamate--2,6-diaminopimelate ligase	2060.22	2332.53	1787.92	-0.383951	0.190764	-2.01271	0.0441454	0.129276
serine protease	2056.95	2346.77	1767.13	-0.409198	0.270895	-1.51054	0.130905	0.280954
23S rRNA (uracil(1939)-C(5))-methyltransferase RlmD	2052.7	2489.01	1616.39	-0.622231	0.233133	-2.669	0.00760768	0.0336973
IS66 family transposase	2050.6	3160.49	940.706	-1.74886	0.216521	-8.07709	6.63295e-16	4.55899e-14
DNA repair protein RecN	2049.85	2302.07	1797.62	-0.356351	0.191437	-1.86145	0.06268	0.167307
MULTISPECIES: 30S ribosomal protein S11	2048.52	1570.46	2526.59	0.685494	0.304841	2.24869	0.0245322	0.0837479
30S ribosomal protein S12 methylthiotransferase RimO	2045.28	2337.76	1752.81	-0.415455	0.179088	-2.31984	0.0203494	0.0729664
transcription-repair coupling factor	2043.11	1910.51	2175.71	0.187564	0.187952	0.997937	0.31831	0.511466
MULTISPECIES: 50S ribosomal protein L3	2042.71	1416.81	2668.61	0.913552	0.270535	3.37684	0.000733241	0.0049933
30S ribosomal protein S16	2029.14	1264.3	2793.99	1.14295	0.298408	3.83016	0.000128061	0.00114174
S9 family peptidase	2028.98	1695.76	2362.21	0.47785	0.254444	1.87801	0.0603791	0.16256
primosomal protein N'	2022.34	2034.38	2010.31	-0.0176277	0.158243	-0.111397	0.911302	0.950319
50S ribosomal protein L29	2018.08	1362.13	2674.03	0.972972	0.293277	3.31759	0.000907968	0.00594352
3-isopropylmalate dehydratase large subunit	2015.52	2114.99	1916.04	-0.142138	0.223673	-0.635474	0.52512	0.700436
MULTISPECIES: 50S ribosomal protein L14	2002.76	1721	2284.51	0.407843	0.280949	1.45166	0.146595	0.304209
glycine C-acetyltransferase	1994.94	2629.57	1360.32	-0.951038	0.17904	-5.31188	1.08498e-07	2.2001e-06
motility protein A	1992.51	1617.38	2367.64	0.548572	0.178394	3.07506	0.00210462	0.0117919
HlyC/CorC family transporter	1990.21	1591.98	2388.43	0.584459	0.166338	3.51367	0.000441959	0.00329227
RNA degradosome polyphosphate kinase	1986.39	1546.94	2425.83	0.647765	0.218901	2.95917	0.0030847	0.0161092
LysR family transcriptional regulator	1979.68	1992.4	1966.96	-0.0189225	0.160467	-0.117921	0.90613	0.947489
dTDP-glucose 4,6-dehydratase	1973.84	1809.03	2138.65	0.239753	0.190308	1.25982	0.207736	0.386327
Fe-S cluster assembly protein SufB	1971.57	3607.8	335.332	-3.42757	0.381485	-8.98481	2.59185e-19	2.51155e-17
co-chaperone GroES	1955.24	1201.39	2709.08	1.17183	0.393039	2.98145	0.00286884	0.0151747
ATP-dependent Clp protease ATP-binding subunit ClpX	1953.4	1707.99	2198.81	0.364441	0.201431	1.80926	0.0704104	0.182222
30S ribosomal protein S15	1940.97	1494.42	2387.52	0.675625	0.270912	2.49389	0.0126352	0.050362
cytidylate kinase-like family protein	1934.13	1891.69	1976.58	0.0630122	0.268781	0.234437	0.814646	0.896634
translational GTPase TypA	1923.07	1945.17	1900.97	-0.0326694	0.241344	-0.135364	0.892324	0.939401
TonB-dependent receptor, partial	1922.14	1184.57	2659.71	1.16658	0.27611	4.22506	2.38879e-05	0.000265166
IS630 family transposase	1919.51	1912.99	1926.02	0.0089523	0.328499	0.0272521	0.978259	0.987948
CO dehydrogenase/CO-methylating acetyl-CoA synthase complex subunit beta	1918.77	2693.57	1143.97	-1.23586	0.178953	-6.90606	4.98309e-12	2.12672e-10
ROK family protein	1917.97	1926.23	1909.71	-0.0130579	0.2288	-0.0570713	0.954488	0.974052
SIS domain-containing protein	1910.04	1681.84	2138.24	0.346236	0.248038	1.3959	0.162745	0.327151
bifunctional 4-hydroxy-3-methylbut-2-enyl diphosphate reductase/30S ribosomal protein S1	1907.98	1580.58	2235.38	0.500335	0.243524	2.05456	0.0399213	0.120402
30S ribosomal protein S10	1901.36	1600.55	2202.17	0.460518	0.331074	1.39098	0.16423	0.328516
peptide ABC transporter ATP-binding protein	1894.64	2742.63	1046.65	-1.38934	0.277669	-5.00359	5.62737e-07	9.62761e-06
UDP-N-acetylmuramoyl-L-alanine--D-glutamate ligase	1894.58	2039.91	1749.25	-0.222415	0.205342	-1.08315	0.278744	0.468695
MurR/RpiR family transcriptional regulator	1894.49	1876.33	1912.65	0.0269644	0.211432	0.127533	0.898519	0.94333
4-hydroxy-tetrahydrodipicolinate synthase	1893.62	1895.6	1891.63	-0.00328715	0.184557	-0.017811	0.98579	0.99124
cell division protein FtsA	1875.91	1897.84	1853.99	-0.0342127	0.165827	-0.206315	0.836545	0.910075
30S ribosomal protein S17	1862.97	1289.59	2436.35	0.916885	0.359724	2.54885	0.0108078	0.0443837
RNA-binding transcriptional accessory protein	1859.48	1856.3	1862.67	0.00538775	0.152805	0.035259	0.971873	0.984679
serine--tRNA ligase	1857.04	1838.79	1875.29	0.0287729	0.161068	0.178638	0.858222	0.921945
short-chain dehydrogenase	1855.13	2397.21	1313.05	-0.868386	0.257523	-3.37207	0.000746064	0.00506895
bifunctional acetaldehyde-CoA/alcohol dehydrogenase	1850.1	2192.95	1507.26	-0.540403	0.195755	-2.76062	0.00576926	0.0269795
acetyl-CoA carboxylase biotin carboxyl carrier protein subunit	1849.69	1470.5	2228.89	0.598588	0.200136	2.99091	0.0027815	0.0147788
2-hydroxyglutaryl-CoA dehydratase	1849.01	1834.06	1863.97	0.022442	0.205853	0.10902	0.913187	0.951541
GTPase HflX	1839.8	1429.85	2249.75	0.653437	0.206904	3.15816	0.0015877	0.00931501
MULTISPECIES: 30S ribosomal protein S4	1839.25	1199.65	2478.86	1.04621	0.295951	3.53506	0.00040768	0.00309146
SusC/RagA family TonB-linked outer membrane protein, partial	1831.55	2516.43	1146.68	-1.13399	0.399354	-2.83955	0.00451769	0.022033
MULTISPECIES: 50S ribosomal protein L11	1828.73	1540.56	2116.9	0.459075	0.276368	1.6611	0.0966928	0.227982
ATP synthase F0 subunit A	1825.71	2072.66	1578.77	-0.393403	0.227999	-1.72546	0.0844449	0.207247
GTPase ObgE	1825.11	1895.63	1754.58	-0.111206	0.276581	-0.402071	0.687631	0.814374
MULTISPECIES: 30S ribosomal protein S12	1821.51	1595.9	2047.12	0.358968	0.276853	1.2966	0.194769	0.370067
MULTISPECIES: 30S ribosomal protein S7	1813.68	1091.82	2535.54	1.21422	0.260506	4.661	3.14683e-06	4.50842e-05
methionine aminopeptidase	1809.26	1157.85	2460.68	1.08805	0.28825	3.77468	0.000160213	0.0013815
endonuclease MutS2	1801.51	2265.62	1337.39	-0.760706	0.192739	-3.94682	7.91949e-05	0.000751014
galactose-1-phosphate uridylyltransferase	1795.88	1859.33	1732.43	-0.102922	0.216345	-0.475731	0.634266	0.776703
ribonuclease R	1794.52	1912.22	1676.83	-0.189085	0.290005	-0.652006	0.514397	0.692462
DJ-1 family protein	1791.66	1645.99	1937.34	0.235076	0.260099	0.903791	0.366106	0.559605
DUF975 domain-containing protein	1790.4	1314.81	2265.99	0.784369	0.348739	2.24916	0.0245025	0.0836743
DEAD/DEAH box helicase	1789.92	2226.08	1353.75	-0.717103	0.213389	-3.36054	0.000777895	0.00524303
NADH dehydrogenase	1789.56	2185.36	1393.76	-0.648793	0.216379	-2.99841	0.00271395	0.014485
DUF3502 domain-containing protein	1779.92	2232.47	1327.36	-0.750503	0.345733	-2.17076	0.0299495	0.0971101
efflux RND transporter periplasmic adaptor subunit	1771.63	1588.01	1955.25	0.299272	0.195289	1.53246	0.125409	0.272936
fimbrial isopeptide formation D2 domain-containing protein	1768.53	1727.97	1809.09	0.0649425	0.324259	0.20028	0.841262	0.912675
UDP-N-acetylenolpyruvoylglucosamine reductase	1767.26	1606.73	1927.79	0.262827	0.152366	1.72497	0.084533	0.207377
argininosuccinate synthase	1757.7	1489.08	2026.31	0.444118	0.238908	1.85895	0.0630336	0.168099
carboxyl transferase	1755.42	1926.94	1583.91	-0.28318	0.200665	-1.41121	0.158183	0.321105
glycine dehydrogenase (aminomethyl-transferring)	1755.32	2271.37	1239.28	-0.874438	0.229859	-3.80423	0.000142247	0.00124659
MULTISPECIES: 30S ribosomal protein S1	1750.6	1304.96	2196.24	0.750718	0.237851	3.15625	0.00159809	0.00936671
sodium ion-translocating decarboxylase subunit beta	1748.63	1646.61	1850.64	0.16717	0.257135	0.650128	0.51561	0.693432
helicase-exonuclease AddAB subunit AddA	1746.34	1720.21	1772.47	0.0430901	0.195866	0.219998	0.825873	0.90369
acetyl-CoA synthase subunit gamma	1746.06	2404.73	1087.38	-1.14486	0.174563	-6.55843	5.43781e-11	1.90194e-09
sialidase	1743.14	1287.49	2198.8	0.771017	0.443693	1.73773	0.0822588	0.203418
B12-binding domain-containing radical SAM protein	1743.13	1685.8	1800.47	0.0938058	0.181278	0.517468	0.604829	0.756805
replication-associated recombination protein A	1729.83	1363.89	2095.77	0.618762	0.197795	3.12831	0.00175817	0.010139
GGDEF domain-containing protein	1726.51	1426.99	2026.02	0.504637	0.217897	2.31594	0.0205616	0.0735268
YSIRK signal domain/LPXTG anchor domain surface protein	1719.29	3393.28	45.3025	-6.22632	0.442997	-14.055	7.17824e-45	3.53588e-42
dihydrolipoyl dehydrogenase	1719.18	1880.86	1557.49	-0.272546	0.215331	-1.26571	0.205619	0.383895
orotidine-5'-phosphate decarboxylase	1713.98	1856.1	1571.87	-0.241054	0.197008	-1.22357	0.221114	0.402961
ribosome-recycling factor	1707.79	1617.43	1798.15	0.152292	0.178192	0.854651	0.392744	0.584985
competence/damage-inducible protein A	1705.98	1503.8	1908.15	0.343561	0.201596	1.7042	0.0883431	0.214177
methylmalonyl-CoA carboxyltransferase	1704.92	2167.31	1242.52	-0.802529	0.254263	-3.1563	0.00159784	0.00936671
alpha-glycosidase	1704.42	1295.76	2113.08	0.704925	0.259699	2.71439	0.00663976	0.030237
ATP-dependent Clp protease proteolytic subunit	1702.85	1178.67	2227.03	0.916232	0.252419	3.62981	0.000283633	0.00226103
MULTISPECIES: aminoacyl-histidine dipeptidase	1702.58	2365.6	1039.55	-1.18585	0.310783	-3.81569	0.000135806	0.00119724
5-aminoimidazole-4-carboxamide ribonucleotide transformylase	1698.43	1521.89	1874.97	0.299389	0.197961	1.51236	0.130441	0.280377
multidrug ABC transporter ATP-binding protein	1690.07	1335.71	2044.43	0.613875	0.19551	3.13987	0.00169025	0.00982889
chaperonin GroL	1683.41	1058.75	2308.07	1.1237	0.412432	2.72457	0.0064385	0.0294566
xylulokinase	1682.6	1927.07	1438.12	-0.421602	0.206676	-2.03991	0.0413588	0.123752
DHH family phosphoesterase	1679.28	1507.4	1851.17	0.29511	0.177028	1.66703	0.0955094	0.226175
elongation factor 4	1677.7	1699.67	1655.72	-0.0387341	0.143602	-0.269732	0.787367	0.879713
penicillin-binding protein	1676.3	1677.07	1675.54	-0.00226137	0.14723	-0.0153594	0.987745	0.992555
peptide chain release factor 1	1662.41	1718.23	1606.59	-0.0963739	0.242799	-0.396929	0.69142	0.816771
MULTISPECIES: polyribonucleotide nucleotidyltransferase	1659.09	1589.05	1729.12	0.121728	0.297452	0.409235	0.682367	0.811401
5,10-methylenetetrahydrofolate reductase	1655.3	2338.46	972.142	-1.26628	0.165785	-7.6381	2.20457e-14	1.35039e-12
energy transducer TonB	1648.43	1550.54	1746.32	0.171363	0.241122	0.710689	0.477277	0.662475
electron transporter RnfC	1644.51	1937	1352.01	-0.518094	0.202478	-2.55878	0.0105042	0.0434652
MULTISPECIES: gfo/Idh/MocA family oxidoreductase	1641.44	2439.49	843.397	-1.53186	0.275166	-5.56703	2.59111e-08	5.97689e-07
LytR family transcriptional regulator	1638.44	1686.95	1589.93	-0.0856927	0.198367	-0.43199	0.665749	0.799179
diaminopimelate decarboxylase	1636.92	1562.29	1711.56	0.131824	0.177039	0.744604	0.456511	0.643097
glycosyltransferase family 1 protein	1636.16	1595.05	1677.27	0.0722802	0.179121	0.403526	0.686561	0.814176
DNA helicase RecG	1630.84	1469.94	1791.73	0.285226	0.162566	1.75453	0.0793403	0.198678
flagellar basal body rod protein FlgC	1625.55	1446.05	1805.05	0.318803	0.203439	1.56707	0.117099	0.260804
TIGR00268 family protein	1624.08	1460.68	1787.49	0.290633	0.288944	1.00585	0.31449	0.507425
AAA family ATPase	1623.88	1573.98	1673.78	0.0874268	0.182142	0.479991	0.631234	0.774514
polysaccharide biosynthesis protein	1616.65	1330.17	1903.13	0.515747	0.191353	2.69526	0.00703335	0.0317118
dephospho-CoA kinase	1610.14	1216.77	2003.52	0.717186	0.187462	3.82577	0.000130366	0.00115966
ribose 5-phosphate isomerase B	1606.89	1876.78	1337.01	-0.488627	0.229679	-2.12743	0.0333841	0.105526
MULTISPECIES: SusD/RagB family nutrient-binding outer membrane lipoprotein	1605.49	759.053	2451.92	1.69071	0.355913	4.75034	2.03075e-06	3.03892e-05
formate C-acetyltransferase/glycerol dehydratase family glycyl radical enzyme	1601.49	3032.37	170.617	-4.15063	0.291642	-14.2319	5.80471e-46	3.11924e-43
glutamate synthase large subunit	1601.15	1566.49	1635.81	0.062129	0.260276	0.238704	0.811335	0.894214
preprotein translocase subunit SecE	1598.87	1075.18	2122.57	0.981318	0.259394	3.78312	0.000154874	0.00134429
insulinase family protein	1593.95	1929.42	1258.48	-0.616563	0.274626	-2.2451	0.0247617	0.084298
copper homeostasis protein CutC	1575.77	1402.67	1748.87	0.318266	0.690936	0.46063	0.645064	0.784239
DNA polymerase III subunit delta	1572.38	1508.17	1636.59	0.117629	0.194211	0.605676	0.54473	0.714105
inosine 5-monophosphate dehydrogenase	1569.65	2556.56	582.731	-2.13269	0.282573	-7.54738	4.44088e-14	2.54855e-12
MULTISPECIES: methylmalonyl-CoA carboxyltransferase	1567.06	2030.14	1103.97	-0.878801	0.313435	-2.80377	0.00505084	0.0241843
transporter	1566.47	1292.38	1840.56	0.509419	0.203678	2.5011	0.0123808	0.0494983
AI-2E family transporter	1565.26	1635.28	1495.23	-0.130211	0.195842	-0.664875	0.50613	0.685113
DNA-directed RNA polymerase sigma-70 factor	1563.09	1726.04	1400.14	-0.301395	0.334526	-0.900959	0.36761	0.560904
MBOAT family protein	1561.14	1435.9	1686.39	0.232086	0.199961	1.16066	0.24578	0.432705
MULTISPECIES: 50S ribosomal protein L20	1560.38	1287.5	1833.25	0.509949	0.286907	1.7774	0.0755017	0.191541
excinuclease ABC subunit B	1560.11	1946.83	1173.39	-0.729873	0.185833	-3.92758	8.58059e-05	0.000804439
MULTISPECIES: aminopeptidase	1558.53	1695.82	1421.25	-0.254258	0.191827	-1.32545	0.185022	0.35578
50S ribosomal protein L35	1558.12	1359.06	1757.18	0.370889	0.339253	1.09325	0.274284	0.464088
MULTISPECIES: DUF3417 domain-containing protein	1556.58	1737.34	1375.82	-0.336561	0.366543	-0.918203	0.358512	0.552586
indolepyruvate ferredoxin oxidoreductase subunit alpha	1552.54	1788.97	1316.12	-0.442794	0.198621	-2.22934	0.025791	0.0868417
cell division/cell wall cluster transcriptional repressor MraZ	1551.83	2599.9	503.768	-2.36785	0.407841	-5.8058	6.40581e-09	1.64272e-07
DUF4367 domain-containing protein	1549.24	1793.95	1304.53	-0.460255	0.340158	-1.35306	0.176035	0.343754
peptidase U32	1546.31	1261.42	1831.21	0.536646	0.167201	3.20958	0.00132928	0.00809204
purine-nucleoside phosphorylase	1541.54	1529.92	1553.16	0.0211727	0.16894	0.125327	0.900265	0.944443
aminoacetone oxidase family FAD-binding enzyme	1540.16	1448.1	1632.22	0.171869	0.18517	0.928167	0.353321	0.547439
50S ribosomal protein L30	1537.39	873.389	2201.39	1.33272	0.311237	4.282	1.8522e-05	0.000213626
phosphoribosylaminoimidazolesuccinocarboxamide synthase	1536.91	1571.64	1502.18	-0.0659212	0.167208	-0.394246	0.693399	0.817856
alpha-L-fucosidase	1533.92	1701.5	1366.34	-0.317003	0.182257	-1.73932	0.0819783	0.20292
50S ribosomal protein L28	1528.81	1062.22	1995.41	0.908668	0.353331	2.57172	0.0101196	0.0421841
aquaporin family protein	1528.49	1049.42	2007.55	0.934687	0.47189	1.98073	0.0476212	0.136645
MULTISPECIES: biopolymer transporter ExbD	1525.44	854.167	2196.72	1.36221	0.339539	4.01195	6.02193e-05	0.00059129
MULTISPECIES: phosphopyruvate hydratase	1524.02	1968.5	1079.53	-0.866782	0.303825	-2.85289	0.0043323	0.0213638
recombinase RecB	1523.7	2840.95	206.451	-3.78093	0.225213	-16.7883	2.97467e-63	3.51665e-60
type II and III secretion system protein	1515.22	971.751	2058.69	1.0821	0.493794	2.19141	0.0284222	0.0931543
GTP-sensing pleiotropic transcriptional regulator CodY	1514.91	1324.71	1705.12	0.362577	0.265833	1.36393	0.172591	0.339625
citrate/2-methylcitrate synthase	1512.72	1238.45	1786.99	0.526997	0.236318	2.23003	0.0257453	0.0867373
excinuclease ABC subunit C	1511.24	1348.1	1674.39	0.312512	0.190404	1.64131	0.100733	0.23521
MULTISPECIES: 50S ribosomal protein L27	1510.06	1262.54	1757.57	0.477641	0.212617	2.24648	0.0246732	0.0841564
3-deoxy-7-phosphoheptulonate synthase	1508.97	1276.94	1740.99	0.446231	0.170462	2.61777	0.00885063	0.0381313
MULTISPECIES: molecular chaperone DnaK	1508.38	1654.14	1362.63	-0.279699	0.274136	-1.02029	0.307589	0.499632
HDIG domain-containing protein	1508.23	1352.61	1663.86	0.297636	0.183299	1.62377	0.104425	0.241256
anhydrosialidase	1507.8	1127.97	1887.64	0.741833	0.491732	1.50861	0.131398	0.281615
signal peptidase I	1502.14	1429.07	1575.21	0.140216	0.231941	0.604534	0.545489	0.71436
ribosome biogenesis GTPase Der	1494.97	1772.09	1217.85	-0.541035	0.2508	-2.15723	0.0309875	0.0997915
X-X-X-Leu-X-X-Gly heptad repeats protein	1494.1	1538.49	1449.72	-0.0860845	0.163148	-0.527648	0.597743	0.7521
guanylate kinase	1493.38	1441.58	1545.17	0.100887	0.201844	0.499828	0.617196	0.764271
flagellar biosynthesis protein FlhB	1492.19	1297.25	1687.12	0.378122	0.199075	1.89939	0.057513	0.156303
4-hydroxy-3-methylbut-2-en-1-yl diphosphate synthase	1487.94	1368.56	1607.31	0.231779	0.164452	1.4094	0.158716	0.321733
rod shape-determining protein MreC	1482.46	1265.69	1699.23	0.423735	0.210661	2.01146	0.0442769	0.129428
MULTISPECIES: succinate dehydrogenase	1481.39	1423.3	1539.48	0.113405	0.284015	0.399293	0.689677	0.815662
ornithine carbamoyltransferase	1479.41	1633.88	1324.93	-0.301437	0.161642	-1.86484	0.062204	0.166187
alpha-xylosidase	1477.51	1167.59	1787.42	0.613111	0.256292	2.39223	0.0167462	0.0627691
PTS lactose/cellobiose transporter subunit IIA	1476.27	2825.78	126.763	-4.4811	0.232865	-19.2433	1.60585e-82	3.79688e-79
sodium-dependent transporter	1476.05	1259.94	1692.15	0.426515	0.187476	2.27504	0.0229037	0.0796845
3-phosphoshikimate 1-carboxyvinyltransferase	1472.08	1803.79	1140.37	-0.6617	0.184522	-3.58602	0.000335759	0.0026183
MULTISPECIES: RNA polymerase sigma factor RpoD	1469.44	810.835	2128.04	1.39209	0.225373	6.17683	6.54e-10	1.96733e-08
sodium:proton antiporter	1464.04	1629.58	1298.51	-0.327256	0.203869	-1.60523	0.108444	0.247305
surface layer protein	1461.88	1156.9	1766.86	0.611624	0.176326	3.46871	0.000522957	0.00377446
glucohydrolase	1461.17	2132.34	789.993	-1.43348	0.218664	-6.55562	5.5411e-11	1.93236e-09
aspartate aminotransferase	1459.02	1344.02	1574.02	0.226732	0.156968	1.44445	0.148614	0.307396
30S ribosomal protein S21	1452.53	1234.69	1670.38	0.435137	0.327788	1.32749	0.184345	0.354825
2-C-methyl-D-erythritol 4-phosphate cytidylyltransferase	1450.28	1463.15	1437.42	-0.0256	0.174379	-0.146807	0.883284	0.934006
phosphoesterase	1447.51	2364.8	530.233	-2.15707	0.284065	-7.59356	3.11234e-14	1.83055e-12
Holliday junction resolvase RuvX	1446.79	1920.52	973.065	-0.980708	0.278015	-3.52754	0.000419448	0.00316851
MULTISPECIES: 50S ribosomal protein L22	1446.07	740.844	2151.3	1.53498	0.273539	5.61157	2.00498e-08	4.75962e-07
urocanate hydratase	1437.49	1670.97	1204	-0.47303	0.217226	-2.17759	0.0294368	0.0958419
MULTISPECIES: 2-oxoacid:acceptor oxidoreductase subunit alpha	1435.29	2054.01	816.567	-1.33043	0.290792	-4.5752	4.75759e-06	6.54763e-05
sugar transferase	1431.3	1138.73	1723.87	0.597598	0.229191	2.60743	0.0091226	0.0390327
M3 family oligoendopeptidase	1429.06	1888.73	969.388	-0.961714	0.264604	-3.63454	0.000278477	0.00222744
acid-soluble spore protein	1428.32	2577.38	279.252	-3.20444	0.236481	-13.5505	7.86851e-42	3.20764e-39
iron hydrogenase	1426.93	2416.37	437.495	-2.46512	0.260787	-9.45261	3.30484e-21	3.8683e-19
YebC/PmpR family DNA-binding transcriptional regulator	1424.42	1058.82	1790.02	0.755958	0.225894	3.34652	0.000818339	0.00546268
Asp-tRNA(Asn)/Glu-tRNA(Gln) amidotransferase GatCAB subunit B	1420.08	1965.49	874.672	-1.1675	0.210361	-5.54998	2.85701e-08	6.48285e-07
histidine--tRNA ligase	1419.93	1328.3	1511.56	0.186898	0.162015	1.15358	0.248671	0.435782
glycine reductase	1416.82	1507.12	1326.51	-0.185348	0.171387	-1.08146	0.279495	0.469411
GTPase Era	1416.51	1900.11	932.903	-1.02611	0.206101	-4.97868	6.40193e-07	1.08741e-05
iron ABC transporter permease	1415.05	1717.52	1112.58	-0.627014	0.187138	-3.35055	0.000806517	0.00540206
RNA methyltransferase	1414.1	1383.82	1444.37	0.0618872	0.164513	0.376184	0.70678	0.826137
MULTISPECIES: preprotein translocase subunit SecD	1413.07	1704	1122.15	-0.602574	0.291301	-2.06856	0.0385872	0.117572
MULTISPECIES: ferredoxin	1412.92	1633.92	1191.91	-0.455903	0.188226	-2.4221	0.015431	0.0588467
type I restriction endonuclease subunit R	1410.9	1261.28	1560.52	0.306408	0.281578	1.08818	0.276515	0.466527
orotate phosphoribosyltransferase	1410.46	1472.3	1348.61	-0.127862	0.20683	-0.618201	0.536443	0.707661
argininosuccinate lyase	1406.69	1253.23	1560.16	0.316824	0.227711	1.39134	0.164121	0.328409
YitT family protein	1406.53	1242.15	1570.91	0.338087	0.229559	1.47277	0.140814	0.295894
HPr(Ser) kinase/phosphatase	1405.64	1774.17	1037.11	-0.774498	0.208346	-3.71737	0.000201306	0.00168424
recombinase RecA	1404.79	1954.81	854.773	-1.19258	0.184768	-6.45451	1.08569e-10	3.67767e-09
PTS fructose transporter subunit IIA	1403.01	2790.59	15.4348	-7.47127	0.388871	-19.2127	2.89626e-82	5.7066e-79
dihydroorotate dehydrogenase B catalytic subunit	1402.53	1558.84	1246.22	-0.324163	0.215735	-1.5026	0.132943	0.283384
tRNA (N6-isopentenyl adenosine(37)-C2)-methylthiotransferase MiaB	1401.64	1286.47	1516.81	0.237134	0.152421	1.55578	0.11976	0.26538
division/cell wall cluster transcriptional repressor MraZ	1399.55	1205.46	1593.63	0.40216	0.177044	2.27153	0.0231149	0.0801824
MULTISPECIES: 6-phosphofructokinase	1397.41	1773.67	1021.16	-0.796641	0.200196	-3.97931	6.91151e-05	0.000666459
flagellar motor protein MotA	1397.17	1025.29	1769.06	0.786676	0.278731	2.82235	0.00476736	0.0230228
dihydroxyacetone kinase subunit DhaK	1396.28	1161.18	1631.38	0.489801	0.356409	1.37426	0.16936	0.335597
16S rRNA (cytosine(967)-C(5))-methyltransferase	1394.77	1324.5	1465.04	0.145462	0.162367	0.895885	0.370314	0.563635
cofactor-independent phosphoglycerate mutase	1391.81	1174.95	1608.67	0.452233	0.232596	1.94428	0.0518614	0.14551
inositol-3-phosphate synthase	1391.16	1620.07	1162.25	-0.478725	0.336232	-1.42379	0.154507	0.315954
bifunctional cobalt-precorrin-7 (C(5))-methyltransferase/cobalt-precorrin-6B (C(15))-methyltransferase	1390.84	1227.96	1553.72	0.338944	0.214631	1.57919	0.114292	0.256436
acyl CoA:acetate/3-ketoacid CoA transferase	1389.64	2756.72	22.5557	-6.94465	0.305518	-22.7307	2.22663e-114	1.31616e-110
transcription elongation factor GreA	1387.77	1426.18	1349.36	-0.0801433	0.293169	-0.273369	0.78457	0.877961
bifunctional phosphoribosylaminoimidazolecarboxamide formyltransferase/inosine monophosphate cyclohydrolase	1385.48	2126.61	644.343	-1.72328	0.255469	-6.74555	1.52449e-11	6.06817e-10
metal ABC transporter substrate-binding protein	1384.27	2483.25	285.296	-3.12121	0.93273	-3.34632	NA	NA
MULTISPECIES: methylmalonyl-CoA mutase small subunit	1380.49	1989.33	771.663	-1.36594	0.307721	-4.43889	9.04246e-06	0.000114577
OmpA family protein	1378.46	1705.91	1051	-0.69821	0.298366	-2.34012	0.0192778	0.0699515
methionyl-tRNA formyltransferase	1377.25	1183.33	1571.16	0.409153	0.186018	2.19954	0.0278397	0.0920102
MULTISPECIES: DNA-binding response regulator	1377.12	1423.17	1331.07	-0.0950809	0.181496	-0.523875	0.600366	0.753971
D-mannonate oxidoreductase	1375.96	1053.65	1698.27	0.687908	0.440679	1.56102	0.118519	0.263174
uracil-DNA glycosylase	1374.67	1557.17	1192.17	-0.38573	0.222473	-1.73383	0.0829481	0.204593
peptide ABC transporter ATP-binding protein domain	1372.95	716.77	2029.13	1.49994	0.280887	5.34001	9.29428e-08	1.92093e-06
MULTISPECIES: 50S ribosomal protein L24	1368.94	698.54	2039.34	1.54235	0.253426	6.08601	1.15761e-09	3.40428e-08
ferrous iron transport protein B	1368.25	1580.5	1156.01	-0.450826	0.198438	-2.27188	0.0230938	0.080157
TIGR00159 family protein	1364.54	1821.12	907.966	-1.00424	0.186412	-5.38719	7.15668e-08	1.51624e-06
DUF3048 domain-containing protein	1364.27	1095.96	1632.58	0.573486	0.221941	2.58396	0.00976736	0.0410632
diguanylate cyclase	1363.77	1696.96	1030.57	-0.719692	0.216318	-3.32701	0.000877844	0.00578155
nucleotide sugar dehydrogenase	1363.29	952.288	1774.29	0.895858	0.220914	4.05524	5.00822e-05	0.00050432
pseudouridine synthase	1361.48	1249.46	1473.49	0.237877	0.146205	1.62701	0.103735	0.24035
serine/threonine-protein kinase	1360.01	1272.9	1447.11	0.184429	0.20328	0.907268	0.364265	0.558273
4-(cytidine 5'-diphospho)-2-C-methyl-D-erythritol kinase	1359.07	1857.07	861.076	-1.1088	0.214164	-5.17732	2.25102e-07	4.22405e-06
septation protein SpoVG	1358.98	1439.97	1277.99	-0.172627	0.310702	-0.555603	0.578482	0.736386
DUF3417 domain-containing protein	1356.16	1271.39	1440.92	0.180611	0.330226	0.546931	0.584426	0.741318
tRNA (guanosine(46)-N7)-methyltransferase TrmB	1356.05	2055	657.094	-1.64388	0.233971	-7.02599	2.1256e-12	9.66493e-11
MULTISPECIES: ABC transporter permease	1355.34	1456.31	1254.38	-0.214168	0.151568	-1.41302	0.15765	0.320285
MULTISPECIES: peptidylprolyl isomerase	1353.39	911.827	1794.95	0.97649	0.269404	3.62462	0.000289382	0.00230192
MULTISPECIES: glutaconyl-CoA decarboxylase subunit beta	1352.16	1529.99	1174.34	-0.382204	0.260967	-1.46457	0.143039	0.298892
adenylosuccinate synthase	1351.88	1759.12	944.635	-0.897688	0.198058	-4.53245	5.8304e-06	7.79717e-05
RidA family protein	1350.45	1822.84	878.061	-1.05492	0.262031	-4.02595	5.67465e-05	0.000562328
isocitrate dehydrogenase (NADP(+))	1348.28	1182.93	1513.64	0.353636	0.194677	1.81653	0.0692895	0.179991
serine dehydratase subunit alpha family protein	1347.46	1324.14	1370.78	0.0514652	0.188153	0.273528	0.784447	0.877961
phosphoribosylglycinamide formyltransferase	1346.48	1146.1	1546.85	0.430854	0.186734	2.30731	0.0210374	0.0748883
MULTISPECIES: 30S ribosomal protein S21	1345.73	1377.02	1314.43	-0.0677391	0.403012	-0.168082	0.866519	0.925884
MULTISPECIES: MFS transporter	1343.87	1174.93	1512.81	0.364469	0.248038	1.46941	0.141721	0.297167
MULTISPECIES: translation elongation factor Ts	1343.11	1636.38	1049.83	-0.640085	0.325904	-1.96403	0.0495266	0.140611
PEP-CTERM sorting domain-containing protein	1341.03	443.335	2238.73	2.33373	0.353444	6.60283	4.0338e-11	1.47639e-09
chemotaxis protein CheC	1339.64	1131.66	1547.62	0.449379	0.191014	2.35259	0.018643	0.0679818
MULTISPECIES: 3-phosphoglycerate dehydrogenase	1338.95	1755.63	922.265	-0.928526	0.245564	-3.7812	0.000156072	0.0013511
phosphate acyltransferase	1337.63	1119.69	1555.57	0.473768	0.201739	2.34842	0.0188533	0.0686219
Hsp20/alpha crystallin family protein	1333.35	1066.33	1600.37	0.585202	0.431673	1.35566	0.175208	0.342989
1-deoxy-D-xylulose-5-phosphate reductoisomerase	1331.34	1386.59	1276.09	-0.120142	0.139258	-0.862731	0.388285	0.579951
tRNA 2-thiouridine(34) synthase MnmA	1330.35	1112.48	1548.23	0.475951	0.159941	2.97579	0.00292231	0.015375
acetaldehyde dehydrogenase (acetylating)	1328.96	1607.92	1050.01	-0.616578	0.329731	-1.86994	0.061492	0.164806
glutamine--fructose-6-phosphate aminotransferase	1324.94	912.717	1737.17	0.927532	0.220811	4.20057	2.6624e-05	0.000291434
thioether cross-link-forming SCIFF peptide maturase	1323.74	892.21	1755.26	0.97589	0.270008	3.6143	0.000301161	0.00237197
galactoside ABC transporter permease	1323.35	1499.18	1147.52	-0.386474	0.359125	-1.07615	0.281858	0.471839
flagellar biosynthesis anti-sigma factor FlgM	1323.32	1382.62	1264.01	-0.129912	0.294884	-0.440553	0.659536	0.794878
septum site-determining protein MinD	1323.28	1182.16	1464.39	0.307103	0.166881	1.84025	0.0657311	0.173376
3-isopropylmalate dehydrogenase	1321.56	1397.58	1245.55	-0.165352	0.279703	-0.591171	0.554406	0.72109
aryl-phospho-beta-D-glucosidase	1319.84	2571.47	68.2058	-5.23913	0.318801	-16.4339	1.09436e-60	1.17614e-57
tryptophan--tRNA ligase	1318.37	1332.08	1304.67	-0.0305603	0.182507	-0.167447	0.867018	0.926083
pyruvate formate-lyase 1-activating enzyme	1317.68	1706.05	929.303	-0.8774	0.193329	-4.53837	5.66909e-06	7.59003e-05
peptidoglycan-binding protein	1315.1	1153.89	1476.3	0.355022	0.236376	1.50194	0.133113	0.283595
MULTISPECIES: 4-alpha-glucanotransferase	1314.91	1574.08	1055.74	-0.575776	0.311644	-1.84755	0.0646679	0.171567
single-stranded-DNA-specific exonuclease RecJ	1314.28	1243.78	1384.79	0.155669	0.177828	0.875393	0.38136	0.574271
zinc ribbon domain-containing protein	1314.2	1099.65	1528.75	0.474099	0.188249	2.51847	0.0117867	0.0475572
glutamate racemase	1313.92	1749.72	878.128	-0.994578	0.241618	-4.11632	3.84961e-05	0.000402389
histidine kinase	1312.57	1194.81	1430.33	0.259503	0.168158	1.54321	0.122779	0.269312
threonine ammonia-lyase	1309.29	1292.51	1326.07	0.0373797	0.182977	0.204287	0.838129	0.911114
glucose-1-phosphate thymidylyltransferase	1308.08	1068.08	1548.08	0.532942	0.180833	2.94716	0.00320712	0.0166731
M18 family aminopeptidase	1307.45	1707.44	907.468	-0.911842	0.209971	-4.34271	1.40739e-05	0.000168062
L-arabinose isomerase	1306.24	1405.2	1207.28	-0.218734	0.181599	-1.20449	0.2284	0.411984
Asp23/Gls24 family envelope stress response protein	1302.94	1292.63	1313.24	0.0213992	0.261342	0.0818817	0.934741	0.964047
uracil phosphoribosyltransferase	1302.26	1793.16	811.352	-1.14463	0.244594	-4.67973	2.87259e-06	4.17196e-05
MULTISPECIES: phosphoglycerate kinase	1296.97	1665.91	928.021	-0.843307	0.234912	-3.58988	0.000330829	0.00258517
MULTISPECIES: transcriptional regulator	1295.82	1032.01	1559.62	0.596354	0.205633	2.90008	0.00373067	0.0189125
methylmalonyl-CoA mutase small subunit	1295.26	1330.17	1260.36	-0.0781173	0.294958	-0.264842	0.791131	0.882002
DNA translocase FtsK	1294.32	1240.41	1348.24	0.120261	0.171838	0.699848	0.484022	0.66808
MULTISPECIES: cysteine--tRNA ligase	1293.51	1744.32	842.703	-1.04951	0.331704	-3.16399	0.00155624	0.00916228
alcohol dehydrogenase	1293.22	1250.76	1335.68	0.0943567	0.162632	0.580183	0.561791	0.726162
fructose-bisphosphatase class III	1292.73	1337.14	1248.31	-0.100331	0.198565	-0.505279	0.613363	0.761703
peptide chain release factor 3	1290.79	1271.85	1309.73	0.0421943	0.168688	0.250132	0.802485	0.888876
50S ribosomal protein L9	1288.13	1245.64	1330.61	0.0960464	0.177503	0.541098	0.58844	0.74403
chemotaxis protein	1287.29	1303.26	1271.32	-0.0353522	0.173846	-0.203354	0.838858	0.911358
fructose bisphosphate aldolase	1284.64	2568.96	0.315996	-12.8456	1.08526	-11.8364	2.52986e-32	5.34071e-30
IS5/IS1182 family transposase	1283.98	1132.52	1435.43	0.341355	0.28314	1.2056	0.227971	0.411477
recombinase XerC	1281.79	1256.08	1307.49	0.0566751	0.36901	0.153587	0.877936	0.9314
tyrosine--tRNA ligase	1278.8	1297.97	1259.63	-0.0426365	0.205228	-0.207752	0.835422	0.909607
ribose-phosphate pyrophosphokinase	1277.82	1913.72	641.925	-1.57589	0.247066	-6.37841	1.78938e-10	5.94216e-09
KH domain-containing protein	1275.12	816.939	1733.3	1.08439	0.324883	3.33778	0.000844521	0.0056121
histidinol dehydrogenase	1273.39	1402.01	1144.76	-0.29174	0.21227	-1.37438	0.169323	0.33558
tRNA uridine-5-carboxymethylaminomethyl(34) synthesis enzyme MnmG	1272.96	1443.27	1102.65	-0.387103	0.185444	-2.08745	0.0368479	0.11359
Trk system potassium transport protein TrkA	1271.07	1235.98	1306.15	0.0781916	0.157777	0.495583	0.620189	0.766291
homoserine dehydrogenase	1264.65	1035.24	1494.07	0.528371	0.216454	2.44104	0.0146452	0.0565627
arylsulfatase	1264.23	1262.61	1265.86	0.00266427	0.21339	0.0124854	0.990038	0.993906
4-hydroxy-tetrahydrodipicolinate reductase	1264.2	1303.98	1224.42	-0.0892902	0.206713	-0.431952	0.665776	0.799179
flagellar M-ring protein FliF	1261.31	1300.77	1221.85	-0.0906275	0.23357	-0.388011	0.698008	0.820998
alanine dehydrogenase	1258.02	1838.49	677.543	-1.43913	0.23099	-6.23027	4.65622e-10	1.45624e-08
phosphate acyltransferase PlsX	1257.88	893.893	1621.87	0.857865	0.236711	3.62411	0.000289958	0.00230368
deoxyguanosinetriphosphate triphosphohydrolase	1257.86	1139.49	1376.22	0.271221	0.196937	1.3772	0.16845	0.334503
50S ribosomal protein L31	1257.09	1009.31	1504.87	0.575617	0.326518	1.7629	0.0779181	0.196114
phenylalanine--tRNA ligase subunit alpha	1254.83	1232.47	1277.2	0.0516274	0.249066	0.207284	0.835788	0.90974
FliA/WhiG family RNA polymerase sigma factor	1247.83	1133.79	1361.86	0.263363	0.22629	1.16383	0.244493	0.431539
DNA polymerase III subunit beta	1246.05	1283.33	1208.76	-0.0870347	0.181245	-0.480205	0.631082	0.774514
GHKL domain-containing protein	1245.44	1405.15	1085.74	-0.372102	0.201236	-1.84908	0.0644458	0.171138
4Fe-4S ferredoxin	1245.13	1213.04	1277.22	0.0733945	0.203234	0.361134	0.718	0.832992
dihydroorotate dehydrogenase electron transfer subunit	1244.72	1339.53	1149.91	-0.2221	0.190847	-1.16376	0.244522	0.431539
branched chain amino acid aminotransferase	1244.22	1137.45	1350.99	0.24654	0.196477	1.25481	0.209549	0.38855
delta-lactam-biosynthetic de-N-acetylase	1241.98	805.159	1678.79	1.05895	0.279146	3.79352	0.000148526	0.00129681
chorismate synthase	1241.8	1305.52	1178.08	-0.147886	0.149661	-0.988139	0.323084	0.516358
D-galactosyl-beta-1-3-N-acetyl-D-hexosamine phosphorylase	1241.42	1251.22	1231.62	-0.0244532	0.242888	-0.100677	0.919807	0.955197
nicotinate phosphoribosyltransferase	1240.26	1575.7	904.823	-0.799684	0.203826	-3.92337	8.73206e-05	0.000815406
cardiolipin synthase	1239.34	1123.36	1355.32	0.270737	0.193577	1.3986	0.161933	0.326018
flotillin	1238.86	1101.01	1376.71	0.322368	0.256901	1.25483	0.20954	0.38855
DNA-binding protein WhiA	1232.64	1375.9	1089.38	-0.336826	0.23879	-1.41055	0.158377	0.32118
glycosyl transferase family 2	1231.23	1059.99	1402.47	0.403727	0.187368	2.15473	0.0311833	0.100213
peptide ABC transporter permease	1230.39	1856.22	604.55	-1.61785	0.292255	-5.53575	3.09906e-08	6.96522e-07
carbamate kinase	1223.05	1475.53	970.572	-0.605168	0.208512	-2.90232	0.00370411	0.018802
exodeoxyribonuclease VII large subunit	1219.87	1047.18	1392.57	0.409702	0.16693	2.45433	0.0141147	0.0549797
NUDIX domain-containing protein	1219.7	1099.73	1339.67	0.284958	0.185671	1.53474	0.124847	0.2723
carbamoyl-phosphate synthase (glutamine-hydrolyzing) large subunit	1217.52	1238.42	1196.62	-0.0494578	0.28433	-0.173945	0.861909	0.923907
Na+/H+ antiporter NhaC	1215.63	1134.59	1296.67	0.192899	0.275076	0.701259	0.483141	0.667356
DeoR/GlpR transcriptional regulator	1215.2	1073.35	1357.05	0.337186	0.22775	1.48051	0.138737	0.292153
transglutaminase	1214	1134.69	1293.32	0.188267	0.237867	0.791481	0.428663	0.617856
PTS sugar transporter subunit IIC	1211.29	1335.89	1086.7	-0.298481	0.246738	-1.20971	0.226392	0.409674
ferredoxin--NADP(+) reductase	1209.32	1111.07	1307.57	0.232971	0.194131	1.20007	0.230111	0.413808
acetylglutamate kinase	1204.63	1029.46	1379.8	0.42357	0.228974	1.84986	0.0643332	0.170948
MULTISPECIES: 50S ribosomal protein L17	1204.52	1269.01	1140.04	-0.154756	0.326907	-0.473394	0.635932	0.777469
sulfatase	1202.89	1309.41	1096.36	-0.257373	0.199996	-1.28689	0.198133	0.374533
magnesium transporter	1201.88	1351.2	1052.56	-0.359997	0.178746	-2.01402	0.0440078	0.129129
polyphosphate kinase 1	1201.84	1993.23	410.458	-2.28039	0.361328	-6.31114	2.76985e-10	9.04561e-09
MULTISPECIES: 50S ribosomal protein L7/L12	1199.65	712.189	1687.12	1.24334	0.305952	4.06383	4.82732e-05	0.000488183
L-serine ammonia-lyase, iron-sulfur-dependent, subunit alpha	1193.37	1037.8	1348.95	0.378246	0.224029	1.68838	0.0913382	0.218893
bifunctional acetyl-CoA decarbonylase/synthase complex subunit alpha/beta	1192.8	1460.57	925.024	-0.659422	0.224287	-2.94008	0.00328129	0.0170212
thymidylate synthase	1192.46	1909.84	475.073	-2.00718	0.298859	-6.71614	1.86597e-11	7.25641e-10
ribose-phosphate diphosphokinase	1188.51	903.066	1473.96	0.704337	0.240677	2.92649	0.00342815	0.0176591
MULTISPECIES: AcrB/AcrD/AcrF family protein	1185.96	1204.71	1167.2	-0.0463932	0.345409	-0.134314	0.893155	0.939569
flagellar motor switch protein FliN	1185.65	1043.76	1327.55	0.34521	0.19339	1.78505	0.074253	0.189307
membrane protein insertase	1185.25	711.654	1658.85	1.2185	0.327477	3.72087	0.000198538	0.00166462
MULTISPECIES: ROK family protein	1184.74	1288.83	1080.65	-0.254161	0.345379	-0.73589	0.461798	0.647843
DUF3798 domain-containing protein	1183.39	1016.97	1349.81	0.408421	0.321276	1.27125	0.203641	0.381004
bifunctional ADP-dependent NAD(P)H-hydrate dehydratase/NAD(P)H-hydrate epimerase	1181.86	1088.53	1275.19	0.228646	0.163252	1.40057	0.161343	0.325051
acyl carrier protein	1176.96	1087.95	1265.98	0.217966	0.24657	0.883992	0.3767	0.56985
branched-chain amino acid ABC transporter substrate-binding protein	1174.35	2330.14	18.5704	-6.9657	0.504553	-13.8057	2.35558e-43	1.03139e-40
MULTISPECIES: XRE family transcriptional regulator	1172.8	1089.86	1255.74	0.204441	0.19809	1.03206	0.302044	0.494191
2,3-bisphosphoglycerate-independent phosphoglycerate mutase	1171.31	1362.16	980.454	-0.475098	0.216684	-2.19258	0.0283376	0.0929541
PilZ domain-containing protein	1171.07	1057.68	1284.47	0.278663	0.192272	1.44932	0.147249	0.305131
helix-turn-helix domain-containing protein	1170.97	1251.27	1090.68	-0.197617	0.208619	-0.947262	0.343505	0.536661
DNA mismatch repair protein MutL	1169.22	1056.7	1281.75	0.279232	0.156807	1.78073	0.0749564	0.19052
5'-methylthioadenosine/S-adenosylhomocysteine nucleosidase	1168.53	1538.93	798.137	-0.946445	0.213735	-4.42812	9.50571e-06	0.000119169
preprotein translocase subunit YajC	1165.23	910.503	1419.95	0.640678	0.239563	2.67436	0.00748715	0.0333007
indolepyruvate ferredoxin oxidoreductase	1164.48	1635.89	693.061	-1.23832	0.281724	-4.39552	1.10506e-05	0.000135099
T9SS C-terminal target domain-containing protein	1163.89	1601.84	725.934	-1.1421	0.239432	-4.77003	1.84202e-06	2.7847e-05
butyrate kinase	1162.41	1141.84	1182.98	0.0507281	0.275531	0.18411	0.853927	0.919745
MULTISPECIES: glucose-6-phosphate isomerase	1154.37	1489.48	819.267	-0.861047	0.188141	-4.5766	4.72585e-06	6.51153e-05
phosphopentomutase	1153.59	1214.31	1092.87	-0.152854	0.246399	-0.620352	0.535026	0.707192
acetyl-CoA synthase subunit delta	1153.56	1514.02	793.088	-0.932879	0.185948	-5.01687	5.2519e-07	9.05072e-06
threonylcarbamoyl-AMP synthase	1150.76	1431.27	870.251	-0.717199	0.191958	-3.73623	0.000186802	0.0015808
2-oxoacid:acceptor oxidoreductase subunit alpha	1150.29	1379.42	921.156	-0.582835	0.260461	-2.23771	0.02524	0.0853754
VWA domain-containing protein	1149.64	1337.21	962.064	-0.475541	0.209881	-2.26577	0.0234656	0.0809722
PTS glucose transporter subunit IIBC	1148.27	1608.72	687.817	-1.22615	0.346318	-3.54054	0.000399307	0.00303967
deoxyribonuclease IV	1147	1774.57	519.437	-1.77226	0.324381	-5.4635	4.66838e-08	1.02014e-06
MULTISPECIES: inositol-3-phosphate synthase	1145.8	668.277	1623.33	1.27956	0.316155	4.04726	5.1821e-05	0.000520499
DNA helicase RecQ	1141.96	1253.94	1029.97	-0.282684	0.154005	-1.83555	0.0664243	0.174536
cytidylate kinase	1140.86	1344.85	936.873	-0.52167	0.199577	-2.61388	0.00895205	0.0384611
MULTISPECIES: 30S ribosomal protein S8	1137.83	1030.85	1244.81	0.27112	0.325265	0.833537	0.404542	0.595727
fatty acid-binding protein DegV	1137.37	1147.9	1126.84	-0.0276968	0.199433	-0.138878	0.889547	0.937809
tRNA 4-thiouridine(8) synthase ThiI	1134.82	1328.12	941.527	-0.495859	0.209278	-2.36938	0.0178178	0.065805
anaerobic ribonucleoside-triphosphate reductase activating protein	1134.7	1192.06	1077.33	-0.145716	0.177712	-0.819952	0.412244	0.603236
ABC-ATPase UvrA	1134.17	1039.65	1228.7	0.239332	0.164523	1.4547	0.145752	0.303112
MULTISPECIES: peptidase M3	1133.08	1666.51	599.647	-1.47412	0.315107	-4.67814	2.89483e-06	4.19396e-05
LL-diaminopimelate aminotransferase	1124.79	1340.5	909.08	-0.559991	0.249657	-2.24304	0.0248942	0.0846229
polysaccharide deacetylase	1124.22	784.995	1463.45	0.895619	0.236413	3.78837	0.00015164	0.00131965
50S ribosomal protein L32	1123.38	859.386	1387.37	0.689786	0.321347	2.14655	0.0318295	0.1017
23S rRNA (adenine(2503)-C(2))-methyltransferase RlmN	1122.92	1086.1	1159.74	0.0946433	0.149179	0.634426	0.525803	0.700873
DUF115 domain-containing protein	1121.22	708.023	1534.42	1.1138	0.333996	3.33477	0.000853686	0.00565711
ParA family protein	1120.22	1048.88	1191.57	0.184095	0.185622	0.991774	0.321308	0.51441
3-dehydroquinate synthase	1120.01	1035.51	1204.52	0.216683	0.157714	1.3739	0.169474	0.335767
N,N'-diacetylchitobiose phosphorylase	1115.95	859.46	1372.44	0.674668	0.237041	2.84621	0.00442427	0.0216848
MULTISPECIES: phospho-sugar mutase	1113.59	1304.72	922.468	-0.499742	0.183269	-2.72683	0.00639468	0.0292788
UDP-glucose 4-epimerase	1113.17	1173.46	1052.88	-0.158332	0.219274	-0.722076	0.470248	0.655807
electron transport complex, rnfabcdge type, C subunit	1112.89	844.286	1381.48	0.708794	0.236231	3.00043	0.00269601	0.0144218
group II intron reverse transcriptase/maturase	1112.09	1492.81	731.378	-1.02874	0.260175	-3.95405	7.68394e-05	0.000731397
succinate dehydrogenase flavoprotein subunit	1110.34	1205.46	1015.22	-0.24769	0.289183	-0.856516	0.391712	0.583668
MULTISPECIES: 50S ribosomal protein L18	1109.71	909.593	1309.83	0.52465	0.271781	1.93042	0.0535554	0.148739
diaminopimelate epimerase	1107.97	994.445	1221.49	0.297999	0.200517	1.48616	0.137238	0.289978
DegT/DnrJ/EryC1/StrS family aminotransferase	1107.02	972.132	1241.9	0.353302	0.250693	1.4093	0.158746	0.321738
bifunctional phosphopantothenoylcysteine decarboxylase/phosphopantothenate--cysteine ligase CoaBC	1105.08	1017.48	1192.68	0.228722	0.196127	1.1662	0.243535	0.430547
tRNA pseudouridine(55) synthase TruB	1104.92	981.656	1228.18	0.323869	0.231781	1.3973	0.162322	0.326633
30S ribosomal protein S11, partial	1104.76	2208.97	0.558237	-12.0401	0.885487	-13.5972	4.16051e-42	1.75663e-39
Fe-S oxidoreductase	1103.63	1508.99	698.271	-1.11149	0.22328	-4.97802	6.42367e-07	1.08954e-05
tRNA (N(6)-L-threonylcarbamoyladenosine(37)-C(2))-methylthiotransferase MtaB	1103.15	1345.37	860.941	-0.64315	0.215703	-2.98165	0.00286703	0.0151719
catabolite control protein A	1101.23	2197.69	4.77886	-8.83486	0.868261	-10.1753	2.55484e-24	3.82321e-22
AMP-dependent synthetase	1100.73	1388.46	812.99	-0.771773	0.249117	-3.09803	0.00194812	0.0110671
bifunctional folylpolyglutamate synthase/dihydrofolate synthase	1100.5	1101.93	1099.08	-0.00223272	0.246908	-0.00904269	0.992785	0.995588
MULTISPECIES: 30S ribosomal protein S10	1100.37	802.72	1398.02	0.799273	0.328756	2.43121	0.0150487	0.0577427
UDP-N-acetylglucosamine 2-epimerase (non-hydrolyzing)	1100.36	897.377	1303.34	0.537073	0.201083	2.6709	0.00756472	0.0335447
dipeptidase	1100.16	2119.39	80.9329	-4.71058	0.381366	-12.3518	4.76068e-35	1.27911e-32
endonuclease III	1099.57	1109.78	1089.36	-0.0262794	0.160609	-0.163623	0.870028	0.92804
branched-chain amino acid aminotransferase	1095.73	1629.92	561.534	-1.53589	0.311436	-4.93164	8.15437e-07	1.34827e-05
Uma2 family endonuclease	1095.02	960.173	1229.87	0.355834	0.286486	1.24207	0.214212	0.394432
MoxR family ATPase	1093.55	951.569	1235.54	0.375526	0.156553	2.39871	0.0164529	0.0618659
2-oxoglutarate oxidoreductase	1092.98	1326.75	859.209	-0.627248	0.243003	-2.58124	0.00984468	0.0412928
MULTISPECIES: acyl-CoA dehydrogenase	1090.49	1402.8	778.169	-0.850279	0.187939	-4.52423	6.06171e-06	8.05186e-05
bifunctional 5,10-methylene-tetrahydrofolate dehydrogenase/5,10-methylene-tetrahydrofolate cyclohydrolase	1088.3	1159.98	1016.61	-0.190223	0.217794	-0.873406	0.382442	0.575073
heavy metal translocating P-type ATPase	1088.12	1206.47	969.783	-0.313962	0.238728	-1.31514	0.188462	0.361102
coproporphyrinogen dehydrogenase HemZ	1086.66	982.613	1190.72	0.275443	0.170095	1.61934	0.105373	0.242638
histidine ammonia-lyase	1085.77	1341.48	830.055	-0.692153	0.21521	-3.21617	0.00129912	0.00794873
TIGR00266 family protein	1085.64	737.331	1433.94	0.959326	0.184168	5.20897	1.89897e-07	3.59769e-06
helicase	1084.58	1053.49	1115.68	0.0838342	0.200944	0.417201	0.676531	0.806891
MULTISPECIES: NADH peroxidase	1082.54	1027.06	1138.01	0.148692	0.241928	0.614615	0.538809	0.709331
D-alanine--D-alanine ligase	1079.24	1262.03	896.449	-0.49264	0.189142	-2.60461	0.00919788	0.0392554
signal recognition particle-docking protein FtsY	1078.93	1071.77	1086.09	0.0202282	0.17194	0.117647	0.906347	0.947575
acetylornithine aminotransferase	1078.64	1065.65	1091.63	0.0331581	0.209487	0.158283	0.874234	0.930512
MULTISPECIES: F0F1 ATP synthase subunit beta	1078.29	1118.84	1037.74	-0.108472	0.226534	-0.478834	0.632057	0.775042
MULTISPECIES: 50S ribosomal protein L29	1077.49	812.921	1342.06	0.72171	0.319002	2.2624	0.0236726	0.0815199
electron transport complex subunit RsxC	1068.71	1350.87	786.559	-0.779834	0.170923	-4.56247	5.05541e-06	6.90128e-05
MULTISPECIES: 50S ribosomal protein L4	1065.76	742.791	1388.73	0.901231	0.276375	3.2609	0.00111058	0.00700978
FAD-binding protein	1065.56	1150.74	980.382	-0.232367	0.211466	-1.09884	0.271838	0.461072
MULTISPECIES: 50S ribosomal protein L19	1061.84	886.765	1236.92	0.480256	0.246334	1.94961	0.0512225	0.144145
ribulose-phosphate 3-epimerase	1060.85	1128.24	993.46	-0.1841	0.161359	-1.14093	0.253897	0.441538
phospho-N-acetylmuramoyl-pentapeptide-transferase	1059.15	1023.81	1094.5	0.0942059	0.20321	0.463588	0.642943	0.782627
aldehyde dehydrogenase EutE	1058.43	1332.05	784.802	-0.763274	0.233441	-3.26967	0.00107675	0.00685109
MarR family transcriptional regulator	1057.55	944.21	1170.89	0.311284	0.198485	1.5683	0.116811	0.260458
cysteine desulfurase NifS	1055.89	932.386	1179.4	0.33892	0.212993	1.59123	0.111559	0.252121
ribosome small subunit-dependent GTPase A	1053.67	1006.88	1100.45	0.128448	0.15437	0.832077	0.405365	0.596493
RNA-binding protein	1051.77	961.039	1142.51	0.248799	0.247677	1.00453	0.315123	0.508244
glutamate formimidoyltransferase	1050.89	1345.22	756.554	-0.829872	0.254437	-3.2616	0.00110786	0.00700005
glycine cleavage system protein T	1049.38	1191.56	907.197	-0.391416	0.217265	-1.80156	0.0716146	0.18441
CdaR family transcriptional regulator	1047.12	1178.43	915.818	-0.364381	0.17869	-2.03919	0.0414315	0.123938
oligoendopeptidase F	1046.92	1095.21	998.644	-0.133748	0.17876	-0.748202	0.454339	0.640906
DNA recombination/repair protein RecA	1046.13	1059.66	1032.6	-0.0374181	0.190063	-0.196872	0.843928	0.914329
NCS2 family permease	1044.41	1296.41	792.404	-0.708339	0.207277	-3.41736	0.000632315	0.00440756
serine/threonine protein kinase	1040.61	881.049	1200.17	0.444896	0.206478	2.15469	0.0311863	0.100213
putative motility protein	1036.35	971.931	1100.77	0.177694	0.292887	0.606698	0.544052	0.713506
MULTISPECIES: 50S ribosomal protein L15	1033.39	762.291	1304.5	0.775615	0.239487	3.23865	0.00120098	0.00747642
Asp-tRNA(Asn)/Glu-tRNA(Gln) amidotransferase GatCAB subunit A	1027.72	1460.49	594.96	-1.29497	0.253239	-5.11363	3.16031e-07	5.79243e-06
2-hydroxyacyl-CoA dehydratase	1027.49	1218	836.985	-0.542496	0.23943	-2.26578	0.023465	0.0809722
YgiQ family radical SAM protein	1027.35	1001.86	1052.84	0.0689966	0.176471	0.39098	0.695812	0.819395
RNase adaptor protein RapZ	1026.83	1088.27	965.38	-0.173805	0.177516	-0.97909	0.327536	0.521127
riboflavin biosynthesis protein RibF	1025.02	768.174	1281.86	0.738895	0.257149	2.87341	0.00406068	0.0202298
MULTISPECIES: 30S ribosomal protein S19	1022.51	826.16	1218.86	0.559829	0.285686	1.95959	0.0500434	0.141738
RNA polymerase sigma-54 factor	1019.54	914.528	1124.55	0.29619	0.389803	0.759845	0.447347	0.634802
aspartate carbamoyltransferase	1018.39	918.632	1118.15	0.280863	0.223746	1.25528	0.209378	0.388461
C4-dicarboxylate ABC transporter substrate-binding protein	1017.8	882.9	1152.7	0.382762	0.208777	1.83335	0.0667501	0.17501
ECF transporter S component	1017.44	1218.24	816.649	-0.574914	0.264756	-2.17148	0.0298946	0.0969851
alpha-N-arabinofuranosidase	1016.79	1004.3	1029.29	0.0361989	0.192228	0.188313	0.850632	0.917803
tRNA (adenosine(37)-N6)-threonylcarbamoyltransferase complex transferase subunit TsaD	1015.27	1013.82	1016.72	0.00384691	0.155866	0.0246808	0.98031	0.988926
PTS N-acetylgalactosamine transporter subunit IIB	1015.19	2025.97	4.41002	-8.82057	0.515091	-17.1243	9.77743e-66	1.44486e-62
phenylacetate--CoA ligase	1014.68	1031.99	997.363	-0.0499913	0.212382	-0.235384	0.813911	0.896159
MULTISPECIES: DNA gyrase subunit A	1013.52	1054.83	972.213	-0.117492	0.258308	-0.454851	0.649216	0.787668
TolC family protein	1010.86	744.143	1277.58	0.778328	0.24601	3.1638	0.00155722	0.00916348
CTP synthase	1010.59	1213.43	807.738	-0.586554	0.271406	-2.16116	0.0306828	0.0988909
DNA topoisomerase (ATP-hydrolyzing) subunit B	1010.21	1261.73	758.68	-0.734452	0.199035	-3.69006	0.000224204	0.0018445
tyrosine recombinase XerC	1008.93	407.012	1610.85	1.98213	0.207657	9.54524	1.35787e-21	1.63804e-19
site-specific recombinase	1006.56	1110.09	903.041	-0.299424	0.302787	-0.988894	0.322715	0.515908
mannitol dehydrogenase	1006.55	1395.56	617.54	-1.17655	0.350046	-3.36112	0.000776266	0.00523504
citrate synthase	1004.55	1109.75	899.347	-0.302661	0.237901	-1.27221	0.203297	0.380643
YafY family transcriptional regulator	1003.85	1140.92	866.772	-0.397381	0.276227	-1.4386	0.150263	0.309911
L-threonine 3-dehydrogenase	1002.32	1206.11	798.537	-0.59509	0.303578	-1.96026	0.049966	0.141552
23S rRNA (guanosine(2251)-2'-O)-methyltransferase RlmB	1001.25	991.019	1011.48	0.0310144	0.154857	0.200277	0.841264	0.912675
redox-regulated molecular chaperone Hsp33	997.8	1384.84	610.76	-1.18011	0.24993	-4.72177	2.33806e-06	3.45076e-05
phosphoglycolate phosphatase	996.396	1297.93	694.865	-0.900592	0.294	-3.06324	0.00218953	0.0121648
DUF2088 domain-containing protein	996.097	1592.2	399.997	-1.99366	0.247574	-8.05279	8.09272e-16	5.4984e-14
peptidase C69	995.237	1608.43	382.041	-2.07494	0.238623	-8.69549	3.45329e-18	3.02406e-16
polyprenyl synthetase family protein	992.815	813.521	1172.11	0.525892	0.197421	2.66381	0.0077262	0.0341455
MULTISPECIES: 30S ribosomal protein S14	992.5	594.814	1390.19	1.22413	0.342362	3.57555	0.000349497	0.00271112
NUDIX hydrolase	989.95	941.652	1038.25	0.141243	0.220027	0.641933	0.520916	0.697129
YhfC family intramembrane metalloprotease	988.632	774.954	1202.31	0.63449	0.242743	2.61384	0.00895322	0.0384611
MULTISPECIES: 30S ribosomal protein S13	986.897	694.155	1279.64	0.880916	0.310197	2.83986	0.00451337	0.0220211
hydrophobe/amphiphile efflux-1 family RND transporter	983.944	627.136	1340.75	1.09615	0.350104	3.13094	0.00174249	0.010077
Holliday junction branch migration DNA helicase RuvB	981.916	913.416	1050.42	0.202983	0.173248	1.17163	0.241344	0.427681
2-C-methyl-D-erythritol 2,4-cyclodiphosphate synthase	980.343	954.489	1006.2	0.0744951	0.184935	0.402818	0.687082	0.814374
FadR family transcriptional regulator	976.313	768.837	1183.79	0.621381	0.17201	3.61246	0.000303301	0.00238724
MULTISPECIES: malate dehydrogenase	975.825	1156.88	794.772	-0.541497	0.270156	-2.00439	0.0450285	0.130986
adenine deaminase	974.011	1322.06	625.963	-1.07872	0.235968	-4.57146	4.84343e-06	6.63488e-05
MULTISPECIES: 2-oxoacid:ferredoxin oxidoreductase subunit beta	971.946	1385.86	558.035	-1.31192	0.299285	-4.38351	1.16784e-05	0.000142039
MULTISPECIES: triose-phosphate isomerase	971.161	1030.72	911.606	-0.178134	0.232237	-0.767035	0.443061	0.63091
flagellar basal body rod protein FlgB	971.144	850.04	1092.25	0.359518	0.262381	1.37021	0.170621	0.337023
electron transport complex subunit RsxE	969.795	907.64	1031.95	0.184529	0.192812	0.957043	0.338545	0.53123
MULTISPECIES: PTS ascorbate transporter subunit IIC	968.462	810.001	1126.92	0.474388	0.328526	1.44399	0.148742	0.307526
CCA tRNA nucleotidyltransferase	966.375	744.462	1188.29	0.672711	0.258225	2.60514	0.0091837	0.0392181
MULTISPECIES: transketolase	961.812	1197.3	726.325	-0.71995	0.21043	-3.42133	0.000623166	0.00436438
IS110 family transposase, partial	961.655	548.574	1374.74	1.32279	0.407356	3.24726	0.00116522	0.00728847
S-ribosylhomocysteine lyase	960.559	895.225	1025.89	0.196019	0.286449	0.684306	0.493782	0.675933
MULTISPECIES: formate--tetrahydrofolate ligase	960.314	1022.21	898.415	-0.186391	0.20789	-0.896586	0.36994	0.563368
flavodoxin	958.527	1375.98	541.069	-1.34589	0.232693	-5.78397	7.29591e-09	1.84694e-07
methionine ABC transporter ATP-binding protein	958.238	1877.81	38.6613	-5.6005	0.922309	-6.07226	NA	NA
peptidoglycan glycosyltransferase	957.776	1017.58	897.969	-0.179963	0.17841	-1.00871	0.313115	0.505552
MULTISPECIES: 30S ribosomal protein S16	957.198	1022.69	891.709	-0.1969	0.24981	-0.788199	0.43058	0.619614
MULTISPECIES: fructose-1,6-bisphosphate aldolase, class II	957.197	1267.91	646.49	-0.972056	0.211487	-4.5963	4.3006e-06	6.01677e-05
ATPase AAA	956.317	828.278	1084.36	0.387144	0.178613	2.16751	0.0301963	0.0976691
MULTISPECIES: 30S ribosomal protein S20	956.045	896.549	1015.54	0.179738	0.247737	0.725518	0.468134	0.653707
undecaprenyldiphospho-muramoylpentapeptide beta-N- acetylglucosaminyltransferase	955.889	1001.91	909.865	-0.139513	0.153287	-0.910141	0.362748	0.556553
type Z 30S ribosomal protein S14	955.092	878.952	1031.23	0.22955	0.325016	0.706273	0.480018	0.664712
phosphocarrier protein HPr	954.835	1732.36	177.306	-3.28751	0.419152	-7.84324	4.39053e-15	2.8836e-13
butyryl-CoA--acetate CoA-transferase	953.317	870.321	1036.31	0.249777	0.259585	0.962218	0.33594	0.528756
DUF4132 domain-containing protein	952.914	1012.84	892.99	-0.183434	0.158785	-1.15524	0.247993	0.434852
pyrroline-5-carboxylate reductase	952.458	1165.19	739.728	-0.655606	0.208513	-3.14419	0.00166545	0.00969421
MULTISPECIES: 30S ribosomal protein S2	952.446	869.429	1035.46	0.251818	0.308055	0.817445	0.413674	0.604017
acetolactate synthase small subunit	951.196	897.109	1005.28	0.164067	0.240981	0.680829	0.495979	0.677847
iron ABC transporter substrate-binding protein	950.501	999.264	901.738	-0.148495	0.232908	-0.637569	0.523754	0.699332
MULTISPECIES: 50S ribosomal protein L21	950.396	851.797	1048.99	0.298627	0.253376	1.17859	0.23856	0.424353
amino acid ABC transporter ATP-binding protein	947.877	820.732	1075.02	0.389425	0.246145	1.5821	0.113628	0.255357
chromosome partitioning protein ParB	946.572	1094.35	798.789	-0.452463	0.238023	-1.90092	0.0573121	0.156015
ATP synthase F1, delta subunit	944.293	724.002	1164.58	0.683179	0.226356	3.01817	0.0025431	0.0137911
DNA helicase PcrA	940.809	871.909	1009.71	0.209971	0.203109	1.03379	0.301236	0.493448
YihA family ribosome biogenesis GTP-binding protein	938.524	985.028	892.021	-0.142121	0.239955	-0.592283	0.553661	0.720619
branched-chain amino acid ABC transporter permease	938.325	1133.03	743.622	-0.60611	0.294005	-2.06157	0.039249	0.119066
UDP-N-acetylmuramoyl-tripeptide--D-alanyl-D-alanine ligase	937.809	1035.33	840.288	-0.302089	0.166083	-1.8189	0.068926	0.179283
SH3 domain-containing protein	936.335	659.633	1213.04	0.876722	0.336889	2.60241	0.00925721	0.0394658
carbohydrate-binding protein	934.855	691.751	1177.96	0.765938	0.399737	1.9161	0.0553518	0.152037
integrase	932.901	921.709	944.092	0.0358041	0.224313	0.159617	0.873183	0.930398
zinc-binding protein	931.478	889.811	973.144	0.129805	0.293053	0.44294	0.657809	0.794186
tRNA dihydrouridine synthase DusB	930.353	1283.74	576.965	-1.15309	0.264537	-4.35888	1.30727e-05	0.000156581
adenine phosphoribosyltransferase	927.014	1118.18	735.845	-0.602326	0.200517	-3.00387	0.00266569	0.0143176
N-acetyl-gamma-glutamyl-phosphate reductase	926.88	805.881	1047.88	0.379305	0.234971	1.61426	0.106471	0.244454
redox-sensing transcriptional repressor Rex	926.032	878.979	973.085	0.145366	0.216122	0.672612	0.501194	0.681518
diol dehydratase reactivase subunit alpha	925.016	790.454	1059.58	0.424129	0.317896	1.33417	0.182147	0.351796
resolvase	924.315	1199.09	649.544	-0.883135	0.224785	-3.92881	8.53678e-05	0.000800966
stage IV sporulation protein A	922.564	1150.18	694.946	-0.726301	0.230902	-3.1455	0.00165805	0.00966067
peptidase M24	922.473	1374.35	470.6	-1.5465	0.249371	-6.20162	5.58842e-10	1.72948e-08
bifunctional chorismate mutase/prephenate dehydratase	921.921	1088.31	755.531	-0.526631	0.229589	-2.2938	0.0218019	0.0768003
acetyl-CoA carboxylase biotin carboxylase subunit	920.693	494.681	1346.71	1.44712	0.213026	6.79318	1.0969e-11	4.47159e-10
type IV pili twitching motility protein PilT	919.754	1148.72	690.787	-0.734425	0.209881	-3.49925	0.000466571	0.00344953
ethanolamine utilization protein EutJ	918.988	812.323	1025.65	0.333651	0.306274	1.08939	0.275982	0.465829
chemotaxis protein CheD	918.251	811.177	1025.33	0.335878	0.21299	1.57697	0.114804	0.257186
negative regulator of septation ring formation	917.635	1835.08	0.1899	-13.0521	1.08591	-12.0195	2.80556e-33	6.25799e-31
dicarboxylate/amino acid:cation symporter	916.022	1195.09	636.95	-0.906085	0.186283	-4.86402	1.15027e-06	1.83764e-05
rod shape-determining protein RodA	913.237	685.542	1140.93	0.731928	0.216746	3.37689	0.000733095	0.0049933
MULTISPECIES: xylose isomerase	912.11	1264.58	559.644	-1.17561	0.383921	-3.06211	0.00219782	0.0122041
O-acetylhomoserine aminocarboxypropyltransferase	910.445	985.818	835.072	-0.238911	0.246031	-0.971059	0.331519	0.524798
MULTISPECIES: 30S ribosomal protein S6	908.891	559.904	1257.88	1.16758	0.24796	4.70875	2.4924e-06	3.66027e-05
16S rRNA (adenine(1518)-N(6)/adenine(1519)-N(6))-dimethyltransferase	908.539	1159.82	657.258	-0.819915	0.22449	-3.65235	0.000259855	0.00210556
diaminopimelate dehydrogenase	906.931	718.139	1095.72	0.606206	0.193324	3.13569	0.00171449	0.00993561
MULTISPECIES: protein translocase subunit SecDF	906.467	435.158	1377.78	1.65954	0.241167	6.88128	5.93185e-12	2.4956e-10
BlaR1 family beta-lactam sensor/signal transducer	895.909	170.565	1621.25	3.24843	0.31031	10.4683	1.20751e-25	2.01059e-23
MULTISPECIES: ABC transporter substrate-binding protein	894.565	1016.27	772.864	-0.396741	0.264417	-1.50043	0.133502	0.284166
50S ribosomal protein L33	893.169	628.282	1158.06	0.8811	0.391528	2.25042	0.0244226	0.0835078
lactaldehyde reductase	892.207	755.758	1028.66	0.443237	0.26441	1.67632	0.0936746	0.222956
MULTISPECIES: 30S ribosomal protein S17	891.754	685.347	1098.16	0.678	0.335548	2.02057	0.0433242	0.127602
glycogen-branching enzyme	891.475	1113.87	669.085	-0.735143	0.174678	-4.20856	2.56999e-05	0.000282627
laccase domain-containing protein	891.212	678.015	1104.41	0.702831	0.235927	2.97903	0.00289167	0.0152545
cell division ATP-binding protein FtsE	890.065	1014.02	766.106	-0.403054	0.155328	-2.59486	0.00946302	0.040155
CTP synthetase	889.848	808.046	971.649	0.265528	0.163839	1.62066	0.10509	0.24232
DNA replication and repair protein RecF	889.785	1005.44	774.135	-0.377146	0.198397	-1.90097	0.0573063	0.156015
bifunctional ornithine acetyltransferase/N-acetylglutamate synthase	889.744	861.411	918.078	0.0940051	0.285407	0.329372	0.741875	0.850591
formate C-acetyltransferase	889.534	1373.77	405.298	-1.75938	0.269989	-6.51649	7.19721e-11	2.45912e-09
MULTISPECIES: bifunctional (p)ppGpp synthetase/guanosine-3',5'-bis(diphosphate) 3'-pyrophosphohydrolase	887.893	976.727	799.058	-0.289197	0.183211	-1.5785	0.114452	0.256696
IS91 family transposase	887.668	1041.94	733.4	-0.506945	0.281616	-1.80013	0.0718406	0.184791
RIP metalloprotease RseP	882.134	777.817	986.45	0.342425	0.170789	2.00496	0.0449671	0.130855
lipid hydroperoxide peroxidase	881.748	1721.68	41.8132	-5.36278	0.444364	-12.0684	1.55056e-33	3.59426e-31
ribosome biogenesis GTPase YlqF	881.378	843.298	919.458	0.125171	0.261367	0.47891	0.632002	0.775042
MULTISPECIES: carbohydrate ABC transporter permease	880.713	1116.71	644.715	-0.794233	0.22907	-3.4672	0.000525905	0.00378638
1-phosphofructokinase	878.086	943.812	812.361	-0.216454	0.242368	-0.893077	0.371816	0.565061
FAD-binding oxidoreductase	876.895	1072.45	681.342	-0.653532	0.234753	-2.78391	0.00537081	0.025479
Rab family protein	875.037	1749.82	0.25219	-12.3104	1.06921	-11.5136	1.12654e-30	2.21965e-28
1,3-beta-galactosyl-N-acetylhexosamine phosphorylase	873.034	851.658	894.41	0.0676555	0.231483	0.29227	0.77008	0.868314
MULTISPECIES: preprotein translocase subunit SecA	869.164	976.125	762.204	-0.355713	0.242514	-1.46677	0.142437	0.298034
MULTISPECIES: 50S ribosomal protein L23	866.847	792.697	940.996	0.249346	0.27299	0.913389	0.361038	0.554901
preprotein translocase subunit SecG	862.039	692.698	1031.38	0.573564	0.25013	2.29306	0.0218444	0.0769042
AbrB/MazE/SpoVT family DNA-binding domain-containing protein	859.577	524.888	1194.27	1.18369	0.368057	3.21605	0.00129969	0.00794873
glycerol-3-phosphate dehydrogenase	854.803	1146.25	563.353	-1.02414	0.193297	-5.29826	1.16911e-07	2.34886e-06
MULTISPECIES: sensor histidine kinase	851.587	918.022	785.152	-0.224961	0.178014	-1.26373	0.206328	0.384613
MULTISPECIES: glycosyltransferase family 1 protein	850.58	978.956	722.203	-0.437147	0.304962	-1.43345	0.151731	0.311741
MULTISPECIES: OmpA family protein	849.714	458.421	1241.01	1.43624	0.238793	6.01457	1.80366e-09	5.12568e-08
glutamine--tRNA ligase/YqeY domain fusion protein	849.63	710.927	988.333	0.473524	0.209851	2.25648	0.0240409	0.082555
translation initiation factor IF-1	849.196	630.25	1068.14	0.759854	0.272558	2.78786	0.00530574	0.0252007
flagellar basal body and hook protein	848.756	917.668	779.843	-0.236407	0.228546	-1.0344	0.30095	0.493116
DNA polymerase IV	848.712	1242.04	455.387	-1.44575	0.211634	-6.83135	8.41189e-12	3.47711e-10
alanine:cation symporter family protein	847.577	858.761	836.394	-0.0388699	0.201861	-0.192558	0.847305	0.915907
N-acetylmannosamine-6-phosphate 2-epimerase	847.354	1525.28	169.427	-3.17196	0.328077	-9.66834	4.11003e-22	5.2246e-20
phosphatase	846.826	872.395	821.256	-0.0880121	0.187555	-0.469261	0.638883	0.77929
MULTISPECIES: 50S ribosomal protein L25	846.364	672.128	1020.6	0.60252	0.288458	2.08876	0.036729	0.11343
MULTISPECIES: rod shape-determining protein	844.531	859.321	829.741	-0.0508265	0.21276	-0.238892	0.81119	0.894206
DUF2723 domain-containing protein	842.564	792.738	892.391	0.170274	0.306132	0.55621	0.578067	0.73615
adaptor protein MecA	841.989	944.4	739.578	-0.353475	0.224854	-1.57202	0.115945	0.259308
peptidase M23	840.828	801.771	879.884	0.133145	0.157873	0.843366	0.399024	0.590987
30S ribosomal protein S14	840.401	961.282	719.519	-0.418644	0.309974	-1.35058	0.176831	0.345022
dissimilatory-type sulfite reductase subunit alpha	838.742	807.13	870.353	0.108946	0.498439	0.218574	0.826982	0.904485
autotransporter domain-containing protein	838.235	578.931	1097.54	0.920209	0.328371	2.80235	0.0050732	0.0242619
cytidine deaminase	837.332	928.463	746.2	-0.316034	0.181222	-1.74391	0.0811754	0.201481
5-(carboxyamino)imidazole ribonucleotide mutase	837.279	953.603	720.955	-0.404693	0.180548	-2.24147	0.0249954	0.0848505
UDP-N-acetylmuramate--L-alanine ligase	836.997	922.374	751.62	-0.296607	0.16167	-1.83465	0.0665575	0.17466
protein-(glutamine-N5) methyltransferase, release factor-specific	835.414	705.668	965.159	0.4524	0.25638	1.76457	0.0776369	0.195531
MULTISPECIES: phage tail protein	835.223	1218.69	451.755	-1.43138	0.323375	-4.42639	9.58245e-06	0.00011975
CPBP family intramembrane metalloprotease	835.119	697.093	973.145	0.481227	0.29744	1.61789	0.105686	0.243029
Nif3-like dinuclear metal center hexameric protein	834.835	676.544	993.127	0.550411	0.197839	2.78211	0.00540061	0.0255793
flavocytochrome c	833.877	1060.36	607.391	-0.803834	0.306893	-2.61926	0.00881197	0.0380062
type I glutamate--ammonia ligase	833.446	709.822	957.07	0.429612	0.246092	1.74574	0.0808563	0.201084
polyphosphate--AMP phosphotransferase	833.289	730.177	936.401	0.356711	0.332017	1.07438	0.282654	0.472831
carbon starvation protein A	833.12	1034.53	631.711	-0.709645	0.373606	-1.89945	0.0575059	0.156303
DNA repair protein RadC	832.451	701.263	963.639	0.45864	0.193112	2.375	0.0175492	0.0649957
asparagine synthetase B	829.981	837.773	822.19	-0.0260589	0.225207	-0.115711	0.907882	0.948562
UDP-galactopyranose mutase	829.951	732.696	927.207	0.337448	0.206309	1.63565	0.101914	0.237206
haloacid dehalogenase	829.922	844.876	814.969	-0.052298	0.162528	-0.321778	0.747621	0.854527
sel1 repeat family protein	828.093	693.86	962.325	0.472316	0.20613	2.29135	0.0219433	0.0771375
exo-alpha-sialidase	826.776	1030.24	623.309	-0.723943	0.325495	-2.22413	0.0261395	0.0877155
LD-carboxypeptidase	825.764	702.924	948.604	0.432984	0.181093	2.39095	0.0168048	0.0629489
histidine phosphatase family protein	825.028	1059.81	590.244	-0.844834	0.228534	-3.69676	0.00021837	0.00180397
PLP-dependent aminotransferase family protein	824.764	918.215	731.313	-0.328928	0.212072	-1.55102	0.120897	0.26722
isoprenyl transferase	823.386	699.168	947.604	0.435404	0.175077	2.48694	0.0128848	0.0510811
MULTISPECIES: translation initiation factor IF-2	820.852	1037.61	604.089	-0.779976	0.280907	-2.77663	0.00549256	0.0259317
DUF1292 domain-containing protein	820.788	860.592	780.983	-0.140944	0.227289	-0.62011	0.535186	0.707192
MULTISPECIES: phosphoribosylformylglycinamidine synthase	818.383	923.534	713.232	-0.373117	0.231073	-1.61472	0.106372	0.244323
ribosome recycling factor	816.788	1406.65	226.929	-2.63209	0.293258	-8.97536	2.82422e-19	2.67104e-17
aromatic amino acid aminotransferase	816.348	989.509	643.188	-0.621388	0.213818	-2.90615	0.00365905	0.0185813
class I SAM-dependent RNA methyltransferase	814.659	741.605	887.712	0.259071	0.17662	1.46682	0.142424	0.298034
tellurium resistance protein TerD	814.577	656.178	972.975	0.564674	0.263805	2.1405	0.0323144	0.102909
ISAs1 family transposase	813.755	693.736	933.774	0.427032	0.387522	1.10196	0.270481	0.459693
quinolinate synthase	812.348	1081.53	543.171	-0.992483	0.325391	-3.05013	0.00228746	0.0126307
cobyric acid synthase CobQ	812.176	695.863	928.489	0.413485	0.201114	2.05598	0.0397849	0.120168
chitobiase	812.009	196.578	1427.44	2.86224	0.430582	6.64737	2.98373e-11	1.1198e-09
type I pullulanase	810.72	1231.16	390.28	-1.65869	0.254453	-6.51865	7.09434e-11	2.43806e-09
metallophosphoesterase	810.712	801.769	819.656	0.0299873	0.189124	0.158559	0.874016	0.930441
ribonuclease Z	810.434	772.061	848.807	0.136475	0.189368	0.720688	0.471101	0.656609
phage tail tape measure protein	807.673	1419.78	195.568	-2.86208	0.410624	-6.97009	3.16741e-12	1.39201e-10
MULTISPECIES: asparagine--tRNA ligase	807.287	880.386	734.189	-0.26137	0.270839	-0.965039	0.334525	0.527645
50S ribosomal protein L11 methyltransferase	806.077	704.115	908.038	0.367262	0.200563	1.83116	0.0670764	0.175554
class I SAM-dependent methyltransferase	805.221	790.566	819.877	0.0530031	0.194584	0.272392	0.785321	0.87821
diguanylate cyclase (GGDEF) domain-containing protein	804.604	780.91	828.298	0.082841	0.205034	0.404036	0.686186	0.813977
sodium pump decarboxylase gamma subunit	804.196	452.64	1155.75	1.34757	0.338082	3.98592	6.72183e-05	0.000650823
capsular biosynthesis protein	803.297	835.185	771.41	-0.115847	0.291534	-0.397369	0.691096	0.816768
bifunctional phosphoribosyl-AMP cyclohydrolase/phosphoribosyl-ATP diphosphatase	799.619	725.501	873.737	0.269984	0.174307	1.5489	0.121405	0.267721
UDP-N-acetylglucosamine diphosphorylase	798.608	1541.47	55.7474	-4.79808	0.375402	-12.7812	2.08902e-37	6.67469e-35
ketoacyl-ACP synthase III	798.067	698.435	897.699	0.36273	0.195444	1.85592	0.0634643	0.169133
NAD-dependent protein deacylase	797.39	951.241	643.538	-0.564437	0.227896	-2.47673	0.0132592	0.052285
NAD(P)H-dependent oxidoreductase subunit E	795.895	962.527	629.263	-0.614305	0.232729	-2.63957	0.00830101	0.0362388
NAD-dependent malic enzyme	795.074	1263.28	326.865	-1.95045	0.232002	-8.40706	4.2042e-17	3.29152e-15
chromosomal replication initiation protein DnaA	792.263	741.334	843.192	0.183739	0.199822	0.919515	0.357826	0.552032
MULTISPECIES: succinate dehydrogenase flavoprotein subunit	791.978	854.6	729.356	-0.229275	0.271832	-0.843443	0.398981	0.590987
rhamnulokinase	791.976	854.165	729.787	-0.227547	0.229731	-0.990494	0.321933	0.515005
flagellar biosynthesis protein FlhF	791.957	603.755	980.159	0.697734	0.218088	3.19933	0.00137748	0.00830933
MULTISPECIES: F0F1 ATP synthase subunit alpha	790.157	976.425	603.89	-0.692529	0.238094	-2.90864	0.00363003	0.0184577
methyltransferase	790.043	690.334	889.753	0.364078	0.183627	1.9827	0.047401	0.136179
cadmium-translocating P-type ATPase	787.81	932.261	643.359	-0.535392	0.169942	-3.15044	0.00163027	0.00951287
Zn-dependent hydrolase	786.732	979.954	593.511	-0.724869	0.32462	-2.23297	0.0255506	0.0861796
mannose-6-phosphate isomerase	785.878	1243.01	328.748	-1.91855	0.238345	-8.04948	8.31489e-16	5.61707e-14
glycerol dehydrogenase	785.753	728.396	843.11	0.209808	0.310367	0.676	0.499041	0.680076
transcriptional repressor	785.734	828.193	743.276	-0.158076	0.223531	-0.707177	0.479457	0.664219
ATP synthase F1 subunit delta	783.052	1236.63	329.475	-1.909	0.232743	-8.20221	2.36012e-16	1.74383e-14
bifunctional methylenetetrahydrofolate dehydrogenase/methenyltetrahydrofolate cyclohydrolase	783.041	1014.57	551.511	-0.879118	0.231715	-3.79396	0.000148261	0.00129545
MULTISPECIES: 50S ribosomal protein L13	781.726	626.089	937.364	0.581016	0.326313	1.78055	0.0749866	0.19052
MULTISPECIES: elongation factor Ts	781.683	383.462	1179.9	1.61794	0.25491	6.34711	2.19402e-10	7.20492e-09
IS21 family transposase	780.184	1559.32	1.05115	-10.363	0.667544	-15.524	2.38636e-54	1.76323e-51
NAD(P)/FAD-dependent oxidoreductase	779.724	814.675	744.772	-0.129842	0.205337	-0.632335	0.527168	0.70198
mucus-binding protein	777.866	1554.83	0.903645	-10.755	1.26728	-8.48668	2.12619e-17	1.72163e-15
DNA topoisomerase	775.721	725.295	826.148	0.187272	0.181994	1.029	0.30348	0.494883
MULTISPECIES: sugar ABC transporter permease	774.701	1004.71	544.693	-0.884527	0.179898	-4.91683	8.79578e-07	1.44623e-05
DUF1080 domain-containing protein	772.497	114.27	1430.72	3.64431	0.426201	8.55068	1.22369e-17	1.00462e-15
FMN-binding protein	771.499	1110.76	432.234	-1.36041	0.248648	-5.47123	4.46929e-08	9.80259e-07
tRNA preQ1(34) S-adenosylmethionine ribosyltransferase-isomerase QueA	771.069	818.426	723.711	-0.176561	0.182369	-0.968156	0.332966	0.526177
MinD/ParA family protein	770.682	590.898	950.466	0.682672	0.239725	2.84773	0.00440318	0.0215989
imidazolonepropionase	769.916	913.246	626.585	-0.542259	0.266839	-2.03216	0.0421374	0.125289
enolase	769.789	883.573	656.006	-0.430191	0.346515	-1.24148	0.214429	0.394611
mucin desulfatase	769.633	636.295	902.971	0.5018	0.219916	2.28178	0.0225025	0.0785662
shikimate dehydrogenase	768.198	870.467	665.929	-0.385518	0.200834	-1.91958	0.0549104	0.151141
acetyl-CoA hydrolase	767.533	885.365	649.702	-0.44674	0.278775	-1.60251	0.109042	0.248238
helicase-exonuclease AddAB, AddB subunit	766.742	582.041	951.442	0.70727	0.2933	2.41142	0.0158906	0.0601536
glycosyl hydrolase family 18	766.715	475.736	1057.7	1.15041	0.246008	4.67631	2.92083e-06	4.21612e-05
ATP synthase F0, A subunit	764.625	669.135	860.114	0.359387	0.214645	1.67433	0.0940658	0.223662
ribonucleoside-diphosphate reductase, adenosylcobalamin-dependent	762.056	507.237	1016.88	1.00152	0.296683	3.37571	0.000736246	0.00501088
MULTISPECIES: glucosamine-6-phosphate deaminase	761.943	602.014	921.872	0.614791	0.297231	2.0684	0.0386029	0.117589
MULTISPECIES: electron transfer flavoprotein subunit alpha/FixB family protein	761.299	979.444	543.153	-0.852375	0.178424	-4.77725	1.7771e-06	2.70385e-05
MULTISPECIES: LacI family transcriptional regulator	761.199	866.214	656.184	-0.399178	0.222382	-1.79501	0.0726521	0.18623
bifunctional biotin-	760.31	683.97	836.651	0.289567	0.16111	1.79733	0.0722837	0.185406
RNA polymerase subunit sigma	760.119	617.9	902.337	0.54686	0.239062	2.28752	0.0221655	0.0777866
DNA gyrase subunit B	758.186	542.953	973.419	0.84045	0.238731	3.52049	0.000430743	0.00322369
cell wall-binding protein	757.948	472.024	1043.87	1.14185	0.242277	4.71299	2.44114e-06	3.58944e-05
2-deoxyribose-5-phosphate aldolase	755.294	755.978	754.61	-0.00228528	0.181113	-0.012618	0.989933	0.993906
carboxylase	754.946	1060.77	449.12	-1.23887	0.266844	-4.64267	3.43938e-06	4.8887e-05
SAM-dependent DNA methyltransferase	754.798	709.084	800.512	0.172755	0.246561	0.700661	0.483515	0.667614
carbohydrate diacid regulator	754.366	605.057	903.676	0.577404	0.223059	2.58857	0.00963763	0.0406624
cation:proton antiporter	753.202	1180.15	326.251	-1.85373	0.380122	-4.87668	1.07884e-06	1.74713e-05
MULTISPECIES: pyridoxal phosphate-dependent aminotransferase	753.072	892.637	613.506	-0.540627	0.228645	-2.36448	0.0180553	0.0665368
transcription termination/antitermination protein NusG	751.707	599.599	903.815	0.59085	0.226663	2.60674	0.00914091	0.0390802
serine/threonine protein phosphatase	750.005	940.619	559.392	-0.750862	0.164164	-4.57386	4.78823e-06	6.58214e-05
RNA pseudouridine synthase	749.976	506.269	993.682	0.971478	0.258698	3.75526	0.000173164	0.00148452
GTP-binding protein YchF	748.865	647.332	850.397	0.391726	0.159477	2.45631	0.014037	0.0547496
MULTISPECIES: glycine--tRNA ligase	748.185	758.181	738.19	-0.0388139	0.248589	-0.156137	0.875925	0.930999
recombination protein RecR	746.025	789.422	702.629	-0.167618	0.190396	-0.880366	0.378661	0.571569
deoxyribose-phosphate aldolase	745.36	1215.05	275.671	-2.13991	0.254168	-8.41928	3.78803e-17	2.98547e-15
16S rRNA (cytidine(1402)-2'-O)-methyltransferase	745.323	894.744	595.903	-0.583748	0.187468	-3.11385	0.00184666	0.0105771
D-proline reductase (dithiol) protein PrdB	745.233	954.943	535.523	-0.835018	0.3286	-2.54114	0.0110493	0.0450742
TatD family deoxyribonuclease	744.231	742.558	745.903	0.00621518	0.167097	0.0371951	0.970329	0.983642
sugar (Glycoside-Pentoside-Hexuronide) transporter	744.205	525.902	962.508	0.870012	0.496489	1.75233	0.0797177	0.199196
glucokinase	743.511	804.518	682.504	-0.23902	0.170497	-1.40191	0.160943	0.324728
flavin reductase	742.933	1056.19	429.672	-1.29695	0.369245	-3.51244	0.000444009	0.00330338
aldolase	742.391	948.807	535.974	-0.824088	0.216945	-3.79861	0.000145513	0.00127332
rubredoxin	741.582	1083.07	400.097	-1.43714	0.448837	-3.20192	0.00136515	0.0082678
MULTISPECIES: serine--tRNA ligase	740.381	785.06	695.701	-0.172225	0.205493	-0.838107	0.401971	0.593122
dipeptidase PepV	740.063	1335.93	144.196	-3.21178	0.28704	-11.1893	4.60056e-29	8.77222e-27
amino acid permease	739.814	1021.3	458.327	-1.15432	0.235145	-4.90898	9.15513e-07	1.50114e-05
6-phospho-alpha-glucosidase	739.322	552.218	926.426	0.745536	0.276982	2.69164	0.00711024	0.0320096
alpha-2-macroglobulin	738.473	506.196	970.751	0.941086	0.302707	3.1089	0.00187783	0.0107297
MULTISPECIES: transcription termination/antitermination protein NusA	738.01	591.058	884.962	0.582757	0.254978	2.28552	0.0222825	0.0780436
N-acetylneuraminate synthase	737.845	655.35	820.339	0.32318	0.278177	1.16178	0.245325	0.432161
isopentenyl-diphosphate delta-isomerase	736.313	1278.88	193.748	-2.72303	0.302667	-8.9968	2.32399e-19	2.28951e-17
DNA repair protein RecO	735.543	1028.56	442.529	-1.21683	0.266325	-4.56895	4.9017e-06	6.69918e-05
aconitate hydratase	735.453	1028.29	442.612	-1.21572	0.349565	-3.47781	0.000505536	0.00367493
methionine synthase	735.265	363.565	1106.96	1.60455	0.242848	6.60723	3.91579e-11	1.43765e-09
ATP-dependent DNA helicase RecG	730.669	1122.71	338.627	-1.72847	0.22992	-7.51768	5.57585e-14	3.12406e-12
DUF965 domain-containing protein	730.252	940.131	520.373	-0.853569	0.405388	-2.10556	0.0352423	0.110017
MULTISPECIES: 30S ribosomal protein S9	727.843	507.719	947.966	0.899141	0.34673	2.5932	0.00950873	0.0402767
homoserine O-succinyltransferase	725.646	805.869	645.423	-0.318021	0.309129	-1.02877	0.30359	0.494941
imidazole glycerol phosphate synthase subunit HisH	725.296	717.062	733.529	0.0343796	0.183848	0.187	0.851661	0.918392
UDP-N-acetylmuramate--alanine ligase	724.687	1448.26	1.10948	-10.422	0.700191	-14.8846	4.15081e-50	2.58268e-47
MULTISPECIES: ATP-binding protein	724.631	890.079	559.183	-0.670387	0.207112	-3.23683	0.00120865	0.00750128
MULTISPECIES: HU family DNA-binding protein	724.447	864.787	584.106	-0.56478	0.275474	-2.05021	0.0403436	0.121359
MULTISPECIES: recombinase RecB	723.669	970	477.338	-1.02231	0.254203	-4.02161	5.78012e-05	0.000571821
GGDEF-domain containing protein	723.177	579.951	866.403	0.57834	0.250135	2.31211	0.0207718	0.0741212
rubrerythrin	722.23	727.383	717.077	-0.0206078	0.246395	-0.0836374	0.933345	0.963297
cysteine desulfurase	721.479	666.367	776.591	0.222576	0.170204	1.3077	0.190974	0.364677
thiol reductase thioredoxin	721.281	859.792	582.771	-0.562481	0.391373	-1.4372	0.150661	0.310515
sodium/proline symporter	719.352	972.534	466.169	-1.06163	0.343947	-3.08661	0.00202453	0.0114288
heterodisulfide reductase subunit A	718.204	870.69	565.718	-0.623658	0.230881	-2.70121	0.00690878	0.0312216
MULTISPECIES: DUF349 domain-containing protein	717.711	809.298	626.124	-0.369017	0.263577	-1.40003	0.161504	0.325319
MULTISPECIES: glucose-1-phosphate adenylyltransferase	717.449	1069.72	365.174	-1.55124	0.268872	-5.76943	7.95393e-09	1.9948e-07
MULTISPECIES: N-acetyltransferase	716.327	696.53	736.124	0.0815776	0.242995	0.335717	0.737084	0.847004
flavodoxin family protein	715.944	728.391	703.498	-0.0513572	0.184756	-0.277973	0.781033	0.875699
tRNA (adenosine(37)-N6)-threonylcarbamoyltransferase complex dimerization subunit type 1 TsaB	715.733	725.955	705.512	-0.0406867	0.16598	-0.24513	0.806356	0.89149
HIT family protein	715.307	909.426	521.188	-0.802615	0.248678	-3.22752	0.00124868	0.00770452
transcription antitermination factor NusB	714.567	709.521	719.613	0.0188207	0.250236	0.0752117	0.940046	0.966349
glycerate kinase	713.563	803.998	623.129	-0.368485	0.194933	-1.89032	0.0587157	0.158769
carbamoyl phosphate synthase small subunit	712.875	791.937	633.814	-0.322735	0.196685	-1.64087	0.100825	0.235277
MULTISPECIES: molecular chaperone DnaJ	712.748	748.188	677.308	-0.14429	0.320698	-0.449925	0.652765	0.790516
butanol dehydrogenase	711.534	729.171	693.897	-0.071636	0.346265	-0.206882	0.836102	0.909914
L-ribulose-5-phosphate 4-epimerase	710.891	805.053	616.729	-0.385535	0.183019	-2.10653	0.0351585	0.109842
four helix bundle protein	707.997	1284.01	131.979	-3.28635	0.24789	-13.2573	4.09266e-40	1.56076e-37
Rrf2 family transcriptional regulator	707.843	698.103	717.583	0.0399217	0.229793	0.173729	0.862079	0.923907
acyltransferase	707.463	534.007	880.918	0.723555	0.223065	3.2437	0.00117987	0.00736454
flagellar motor protein MotB	707.108	398.21	1016.01	1.35364	0.399285	3.39017	0.000698495	0.00478389
adenosylhomocysteinase	706.517	570.459	842.575	0.55884	0.232158	2.40715	0.0160775	0.0607634
DUF624 domain-containing protein	705.868	641.241	770.495	0.262724	0.268135	0.979819	0.327175	0.520855
bifunctional 3,4-dihydroxy-2-butanone-4-phosphate synthase/GTP cyclohydrolase II	705.192	536.704	873.681	0.705072	0.29894	2.35857	0.0183455	0.0672706
S-adenosylmethionine:tRNA ribosyltransferase-isomerase	704.887	615.053	794.721	0.370282	0.289752	1.27793	0.201276	0.377935
aspartate--ammonia ligase	704.481	776.909	632.053	-0.296236	0.184164	-1.60854	0.107716	0.246269
nicotinate (nicotinamide) nucleotide adenylyltransferase	703.161	1209.97	196.355	-2.62261	0.322159	-8.14072	3.92947e-16	2.75172e-14
NfeD family protein	701.927	575.852	828.002	0.522756	0.208427	2.50811	0.012138	0.0486519
MULTISPECIES: electron transfer flavoprotein subunit beta	701.03	885.088	516.973	-0.775444	0.239445	-3.2385	0.00120159	0.00747642
phosphoglycerate dehydrogenase	700.868	688.169	713.567	0.0524736	0.214724	0.244377	0.806939	0.891881
MULTISPECIES: L-threonine 3-dehydrogenase	700.753	874.727	526.779	-0.731905	0.291652	-2.50952	0.0120896	0.0484979
repressor LexA	698.139	729.237	667.042	-0.127529	0.217337	-0.586781	0.557351	0.723396
permease	698.084	795.776	600.392	-0.409963	0.216331	-1.89508	0.0580825	0.157561
MULTISPECIES: threonine--tRNA ligase	698.039	748.707	647.37	-0.209388	0.255921	-0.818173	0.413258	0.603982
thiol:disulfide interchange protein	697.726	581.222	814.229	0.486608	0.286038	1.7012	0.0889048	0.215101
1A family penicillin-binding protein	697.565	606.312	788.817	0.37759	0.246949	1.52902	0.12626	0.274282
MULTISPECIES: acyl carrier protein	696.887	525.215	868.559	0.724121	0.325182	2.22682	0.0259595	0.0872601
DUF1846 domain-containing protein	696.808	836.948	556.667	-0.588238	0.198547	-2.96271	0.0030494	0.0159725
V-type ATP synthase subunit C	695.085	767.959	622.21	-0.303733	0.216278	-1.40436	0.160212	0.32382
cell surface protein	694.877	637.965	751.789	0.237292	0.186109	1.27502	0.202302	0.379485
peptidase M3	693.953	873.996	513.909	-0.766021	0.289311	-2.64774	0.00810313	0.0355324
phosphoribosylpyrophosphate synthetase	693.544	781.463	605.625	-0.369435	0.173035	-2.13503	0.0327589	0.104022
MULTISPECIES: phosphoserine transaminase	693.495	945.165	441.824	-1.09651	0.256213	-4.27967	1.8717e-05	0.000215246
MULTISPECIES: ATP synthase F0 subunit B	693.455	772.083	614.827	-0.327494	0.207317	-1.57968	0.114181	0.256319
esterase	692.683	715.74	669.626	-0.0971063	0.284943	-0.340792	0.73326	0.844412
cobalamin biosynthesis protein CbiM	692.547	528.192	856.902	0.694903	0.294344	2.36085	0.0182331	0.0669982
GDP-mannose 4,6-dehydratase	691.407	739.61	643.205	-0.202781	0.168141	-1.20601	0.227813	0.411364
L-aspartate oxidase	690.319	716.339	664.299	-0.110089	0.189808	-0.580003	0.561913	0.726162
MULTISPECIES: trigger factor	689.454	436.371	942.537	1.10968	0.171969	6.45279	1.09812e-10	3.70912e-09
DUF552 domain-containing protein	689.363	1285.3	93.4276	-3.77792	0.355542	-10.6258	2.2609e-26	4.17631e-24
PTS ascorbate transporter subunit IIC	689.314	608.998	769.631	0.334085	0.272724	1.225	0.220577	0.40213
MULTISPECIES: peptidase S41	688.987	780.54	597.434	-0.385981	0.252464	-1.52886	0.1263	0.274319
flagellar hook protein FlgK	688.149	761.891	614.408	-0.309553	0.256483	-1.20691	0.227466	0.411051
MULTISPECIES: 3-methyl-2-oxobutanoate dehydrogenase subunit VorB	688.131	886.706	489.556	-0.85631	0.232573	-3.6819	0.000231499	0.00189923
uroporphyrinogen-III C-methyltransferase	685.683	777.907	593.459	-0.389999	0.23541	-1.65668	0.0975839	0.229488
MULTISPECIES: IMP dehydrogenase	684.525	608.198	760.852	0.321141	0.214778	1.49523	0.134856	0.286378
MULTISPECIES: carbon monoxide dehydrogenase	684.497	938.538	430.455	-1.1236	0.230941	-4.86532	1.14271e-06	1.82802e-05
DUF815 domain-containing protein	683.727	651.22	716.233	0.137599	0.201899	0.681527	0.495538	0.67749
type III pantothenate kinase	682.131	616.291	747.972	0.278	0.179227	1.55111	0.120876	0.26722
MULTISPECIES: galactose-1-epimerase	681.979	636.356	727.603	0.192706	0.222066	0.867788	0.38551	0.577894
flagellar protein FliS	680.891	846.788	514.994	-0.718022	0.347451	-2.06654	0.0387774	0.117938
PTS glucose subfamily, IIA component	680.724	535.148	826.299	0.624925	0.326304	1.91516	0.0554718	0.15219
ATP-dependent DNA helicase	679.36	632.641	726.079	0.199325	0.213677	0.932829	0.350908	0.545523
imidazoleglycerol-phosphate dehydratase	678.382	745.448	611.316	-0.283843	0.224577	-1.2639	0.206264	0.384554
formate dehydrogenase subunit alpha	677.792	1178.82	176.764	-2.73756	0.289106	-9.46906	2.8238e-21	3.37202e-19
PhoH family protein	675.638	692.256	659.02	-0.0716143	0.188533	-0.379851	0.704056	0.824584
cell division protein FtsK	675.276	888.842	461.711	-0.944252	0.235931	-4.00224	6.27465e-05	0.000611532
fibro-slime domain-containing protein	674.633	685.757	663.51	-0.0499819	0.430526	-0.116095	0.907577	0.948433
TIGR01212 family radical SAM protein	674.535	719.547	629.523	-0.193291	0.221003	-0.874608	0.381787	0.574434
V-type ATP synthase subunit A	673.22	832.383	514.058	-0.696256	0.302732	-2.29991	0.0214536	0.0758495
class C sortase	673.022	715.491	630.553	-0.182347	0.242789	-0.751049	0.452623	0.639679
flagellar hook-basal body complex protein FliE	672.956	572.357	773.554	0.43097	0.284341	1.51568	0.1296	0.279179
MULTISPECIES: translation initiation factor IF-1	671.762	494.403	849.122	0.779238	0.32619	2.38891	0.0168984	0.0631993
peptidase M42	671.353	753.977	588.729	-0.358709	0.200442	-1.7896	0.073519	0.187801
DUF512 domain-containing protein	671.078	614.875	727.281	0.241198	0.200897	1.2006	0.229906	0.413631
O-methyltransferase	671	541.574	800.425	0.559444	0.237376	2.35678	0.0184341	0.067491
MULTISPECIES: energy transducer TonB	670.903	585.239	756.566	0.37143	0.284821	1.30408	0.192206	0.366434
MULTISPECIES: ATP synthase subunit A	670.094	656.322	683.867	0.0571293	0.272883	0.209355	0.834171	0.908901
tetratricopeptide repeat protein	669.51	555.236	783.785	0.498758	0.238615	2.09023	0.0365976	0.113172
acyl	667.464	567.985	766.943	0.433494	0.223765	1.93727	0.0527124	0.147027
nucleoside triphosphate pyrophosphohydrolase	667.375	562.574	772.175	0.458058	0.224118	2.04382	0.0409711	0.122934
site-specific tyrosine recombinase XerD	665.12	527.565	802.674	0.606376	0.269035	2.25389	0.0242028	0.0828868
dihydrofolate reductase	663.918	581.316	746.52	0.360139	0.195816	1.83916	0.065891	0.173674
DNA replication protein DnaD	663.167	616.541	709.793	0.200513	0.263107	0.762097	0.446002	0.633571
patatin family protein	662.662	890.385	434.939	-1.0342	0.242005	-4.27346	1.92465e-05	0.000220477
ATP-dependent RNA helicase DbpA	662.576	323.287	1001.86	1.6296	0.405699	4.01676	5.90035e-05	0.000581283
amino acid ABC transporter permease	662.172	560.736	763.608	0.445515	0.290988	1.53105	0.125758	0.273444
cation transporter	662.03	579.684	744.376	0.361687	0.226449	1.59721	0.110219	0.249948
flagellum-specific ATP synthase FliI	659.674	625.817	693.531	0.146534	0.20038	0.731282	0.464607	0.650395
DUF2225 domain-containing protein	659.304	522.42	796.187	0.605605	0.206423	2.93381	0.00334832	0.017314
amylosucrase	658.587	678.77	638.404	-0.0914873	0.243645	-0.375494	0.707293	0.826463
MULTISPECIES: S9 family peptidase	658.527	847.469	469.584	-0.851251	0.315053	-2.70193	0.00689378	0.0311776
PadR family transcriptional regulator	657.617	686.477	628.757	-0.126045	0.166827	-0.755544	0.449923	0.636779
ATP phosphoribosyltransferase regulatory subunit	657.509	732.553	582.465	-0.329417	0.238002	-1.38409	0.16633	0.331594
DUF4091 domain-containing protein	656.755	674.829	638.68	-0.0795494	0.212401	-0.374526	0.708013	0.826761
MULTISPECIES: ATP-dependent chaperone ClpB	654.344	890.905	417.784	-1.09162	0.414497	-2.63359	0.00844882	0.0367213
butyryl-CoA:acetate CoA-transferase	653.994	818.958	489.03	-0.743021	0.246292	-3.01683	0.00255431	0.0138392
transaldolase	651.638	660.789	642.488	-0.0421987	0.198694	-0.212381	0.83181	0.907415
WYL domain-containing protein	650.111	736.033	564.19	-0.381367	0.184882	-2.06276	0.039135	0.118801
MULTISPECIES: carbon-monoxide dehydrogenase catalytic subunit	649.791	926.591	372.992	-1.31291	0.201443	-6.51753	7.14737e-11	2.44917e-09
Zn-dependent peptidase	649.725	1299.07	0.379801	-11.8461	1.02079	-11.6049	3.89239e-31	7.93377e-29
glycogen debranching protein	649.237	796.319	502.154	-0.66592	0.16689	-3.99018	6.60228e-05	0.000640822
ArsR family transcriptional regulator	648.87	756.41	541.331	-0.482369	0.346431	-1.3924	0.163802	0.328271
SMC-Scp complex subunit ScpB	648.616	600.565	696.667	0.213613	0.23128	0.923612	0.355688	0.549954
sporulation transcription factor Spo0A	648.327	658.592	638.062	-0.0437002	0.245708	-0.177854	0.858838	0.922094
tRNA (adenosine(37)-N6)-dimethylallyltransferase MiaA	648.291	623.881	672.701	0.10923	0.188417	0.579726	0.562099	0.726193
imidazole glycerol phosphate synthase cyclase subunit	648.2	434.711	861.689	0.981461	0.242678	4.0443	5.24807e-05	0.000526678
DUF1735 domain-containing protein	648.164	366.579	929.749	1.33784	0.435121	3.07463	0.00210766	0.011799
PAS domain-containing protein	647.103	621.118	673.088	0.112945	0.252747	0.446868	0.65497	0.791967
oleate hydratase	646.349	1175.09	117.608	-3.31712	0.369667	-8.97326	2.87867e-19	2.70092e-17
MULTISPECIES: efflux RND transporter periplasmic adaptor subunit	646.293	497.597	794.988	0.673442	0.309988	2.17248	0.0298194	0.0968381
MULTISPECIES: TolC family protein	646.165	636.597	655.732	0.0418421	0.285391	0.146613	0.883437	0.934084
redox-regulated ATPase YchF	645.938	805.137	486.739	-0.725442	0.229684	-3.15844	0.00158615	0.00931056
delta-aminolevulinic acid dehydratase	645.673	681.438	609.908	-0.161707	0.187037	-0.864574	0.387272	0.579096
MULTISPECIES: glutamine synthetase	645.592	842.397	448.788	-0.905317	0.206324	-4.38785	1.14476e-05	0.000139663
MULTISPECIES: 4-hydroxy-3-methylbut-2-enyl diphosphate reductase	645.411	551.525	739.296	0.424037	0.224032	1.89275	0.0583909	0.15818
MULTISPECIES: fumarate hydratase	645.197	821.041	469.353	-0.806172	0.284115	-2.83749	0.00454699	0.0221485
MULTISPECIES: 50S ribosomal protein L36	643.65	506.746	780.553	0.622834	0.363007	1.71576	0.0862058	0.210433
histidinol-phosphate transaminase	643.502	579.247	707.757	0.288207	0.212129	1.35864	0.174261	0.341758
diacylglycerol kinase	643.401	759.179	527.624	-0.525897	0.218631	-2.40541	0.0161543	0.0609813
pantetheine-phosphate adenylyltransferase	643.021	517.163	768.879	0.57078	0.213018	2.67949	0.00737346	0.0329064
MULTISPECIES: alpha-amylase	642.584	856.281	428.888	-0.995719	0.293038	-3.39792	0.000679002	0.00468329
peptidase M20	642.505	550.57	734.441	0.414522	0.273617	1.51497	0.12978	0.279477
MULTISPECIES: ribonuclease E/G	641.908	686.479	597.337	-0.202	0.253186	-0.797833	0.424968	0.614375
hydrogenase	641.883	669.012	614.755	-0.12199	0.279012	-0.437224	0.661949	0.79659
protein jag	641.822	625.425	658.218	0.0740411	0.242752	0.305007	0.760361	0.863286
methylglyoxal synthase	641.382	561.326	721.437	0.358994	0.257282	1.39534	0.162915	0.327303
linear amide C-N hydrolase	641.075	991.376	290.773	-1.76981	0.336724	-5.25596	1.47251e-07	2.86316e-06
2-hydroxyacid dehydrogenase	639.505	662.894	616.115	-0.107	0.204323	-0.523678	0.600502	0.753977
S-layer protein	638.969	662.603	615.334	-0.108639	0.268643	-0.404401	0.685918	0.81374
small, acid-soluble spore protein, alpha/beta type	638.504	1078.55	198.459	-2.4393	0.253313	-9.62958	5.99749e-22	7.54279e-20
MULTISPECIES: oxaloacetate decarboxylase	637.851	562.342	713.36	0.341563	0.212464	1.60763	0.107916	0.246576
diguanylate cyclase response regulator	635.595	613.022	658.168	0.101146	0.192531	0.52535	0.59934	0.753435
ribonuclease HII	635.054	742.734	527.374	-0.493259	0.219192	-2.25035	0.0244265	0.0835078
tryptophanase	634.454	511.922	756.986	0.564227	0.300625	1.87685	0.0605387	0.162768
MULTISPECIES: fructose-bisphosphate aldolase	634.361	356.667	912.054	1.35325	0.306084	4.42117	9.81675e-06	0.000122033
glycogen debranching enzyme GlgX	633.545	625.874	641.217	0.0321922	0.209231	0.15386	0.87772	0.9314
endoglucanase	633.405	388.318	878.492	1.17438	0.269038	4.36508	1.27075e-05	0.000152826
dissimilatory-type sulfite reductase subunit beta	633.126	724.535	541.717	-0.418437	0.458739	-0.912147	0.361691	0.555458
MULTISPECIES: hybrid sensor histidine kinase/response regulator	632.483	591.579	673.387	0.188492	0.177049	1.06463	0.287044	0.477747
MULTISPECIES: AbrB/MazE/SpoVT family DNA-binding domain-containing protein	632.368	303.722	961.014	1.6612	0.311729	5.329	9.8755e-08	2.0129e-06
ribonuclease III	632.188	587.436	676.939	0.205272	0.22448	0.914433	0.36049	0.554341
peroxiredoxin	631.492	473.623	789.362	0.734916	0.265147	2.77173	0.00557597	0.0262057
ATP phosphoribosyltransferase	631.436	487.078	775.793	0.670133	0.194293	3.44909	0.000562483	0.00401308
EamA family transporter	630.258	621.222	639.293	0.044177	0.205453	0.215022	0.82975	0.905819
ATP synthase subunit C	629.174	464.358	793.991	0.768947	0.256404	2.99897	0.00270895	0.0144819
nitronate monooxygenase	628.466	306.956	949.977	1.63286	0.196127	8.3255	8.39749e-17	6.32326e-15
3-isopropylmalate dehydratase small subunit	628.169	741.271	515.066	-0.523064	0.256814	-2.03674	0.041676	0.124303
fructose-bisphosphate aldolase	627.614	894.627	360.6	-1.30975	0.225431	-5.80997	6.24845e-09	1.60585e-07
DNA (cytosine-5-)-methyltransferase	626.672	683.302	570.041	-0.26059	0.22711	-1.14742	0.251209	0.43888
small GTP-binding protein	625.778	489.744	761.812	0.635756	0.246699	2.57705	0.00996468	0.0416852
phosphate butyryltransferase	623.158	796.719	449.597	-0.824884	0.26463	-3.11712	0.00182627	0.010501
fibronectin/fibrinogen-binding protein	622.973	612.567	633.379	0.0471984	0.182148	0.259122	0.795541	0.884423
MULTISPECIES: BMC domain-containing protein	622.598	800.138	445.059	-0.846144	0.232284	-3.64272	0.000269772	0.00217103
Crp/Fnr family transcriptional regulator	621.74	694.894	548.586	-0.339107	0.172223	-1.969	0.0489536	0.139587
flagellar export protein FliJ	620.866	545.333	696.4	0.350335	0.249259	1.4055	0.159871	0.323519
acetyl-CoA carboxylase carboxyl transferase subunit	620.304	339.386	901.223	1.40938	0.316985	4.44621	8.73985e-06	0.000111339
IS4/IS5 family transposase	620.23	540.095	700.366	0.37483	0.203742	1.83973	0.0658077	0.173501
ribonuclease E/G	620.225	447.982	792.467	0.819108	0.221831	3.69248	0.000222078	0.00182828
glutamate synthase	619.397	743.59	495.204	-0.588898	0.203236	-2.89761	0.00376021	0.0190215
bifunctional oligoribonuclease/PAP phosphatase NrnA	619.207	512.635	725.778	0.500661	0.290479	1.72357	0.0847859	0.207868
prepilin-type cleavage/methylation domain-containing protein	618.613	467.348	769.878	0.717562	0.318349	2.25401	0.0241956	0.0828863
MULTISPECIES: 1,4-alpha-glucan branching protein	617.667	871.607	363.727	-1.25955	0.303588	-4.14887	3.34116e-05	0.000355848
MULTISPECIES: membrane protein	617.592	335.116	900.068	1.42124	0.279172	5.09093	3.5632e-07	6.46076e-06
IS5 family transposase ISRin1	617.579	559.225	675.934	0.271117	0.434282	0.624289	0.532438	0.705938
methylenetetrahydrofolate reductase	617.289	620.034	614.544	-0.0135582	0.189315	-0.0716174	0.942906	0.967906
energy-coupling factor transporter transmembrane protein EcfT	615.968	550.038	681.898	0.309425	0.241166	1.28304	0.19948	0.376296
MULTISPECIES: 2-oxoglutarate ferredoxin oxidoreductase subunit gamma	615.937	776.209	455.666	-0.768785	0.275778	-2.78769	0.00530855	0.0252039
homocysteine methyltransferase	615.386	712.954	517.818	-0.458738	0.242457	-1.89204	0.0584855	0.158364
N-acetyl sugar amidotransferase	615.086	356.711	873.46	1.28661	0.411927	3.12339	0.00178781	0.0102899
guanine permease	614.265	1203.89	24.645	-5.59029	0.347864	-16.0703	4.11865e-58	4.05755e-55
electron transport complex, rnfabcdge type, B subunit	612.648	417.887	807.41	0.946142	0.221231	4.27672	1.89666e-05	0.000217693
MULTISPECIES: 30S ribosomal protein S18	612.072	449.25	774.893	0.785352	0.285365	2.7521	0.00592152	0.0274742
1-acyl-sn-glycerol-3-phosphate acyltransferase	611.299	585.994	636.604	0.120755	0.184553	0.654311	0.512911	0.690777
shikimate kinase	610.61	643.404	577.816	-0.152005	0.183332	-0.829124	0.407034	0.598171
exopolyphosphatase	609.455	954.62	264.29	-1.85183	0.283852	-6.52394	6.84836e-11	2.36039e-09
MULTISPECIES: phosphoglucosamine mutase	607.475	448.058	766.893	0.77483	0.197652	3.92016	8.84886e-05	0.00082501
pyrimidine-nucleoside phosphorylase	607.116	640.564	573.667	-0.158199	0.196699	-0.804271	0.421241	0.611193
rhodanese-like domain-containing protein	605.943	493.539	718.348	0.541677	0.243187	2.22741	0.0259201	0.087177
hemolysin	603.183	685.127	521.239	-0.39426	0.237729	-1.65844	0.0972277	0.228924
glycine reductase complex component B alpha and beta	603.071	663.758	542.383	-0.293269	0.344008	-0.852505	0.393934	0.586018
ATP synthase F0 subunit C	602.467	779.774	425.161	-0.875755	0.328229	-2.66812	0.00762763	0.0337603
ATP synthase subunit delta	600.92	657.099	544.741	-0.268369	0.199209	-1.34717	0.177924	0.346576
hypoxanthine phosphoribosyltransferase	598.687	544.047	653.327	0.262736	0.21608	1.21592	0.224015	0.406666
TrpB-like pyridoxal phosphate-dependent enzyme	598.437	632.127	564.747	-0.160269	0.271204	-0.590953	0.554552	0.721108
SsrA-binding protein	597.381	497.078	697.684	0.489115	0.230898	2.11831	0.0341486	0.107397
transcriptional regulator NrdR	596.885	538.132	655.639	0.281658	0.208041	1.35386	0.175781	0.343623
ribosome-binding factor A	595.272	532.504	658.04	0.304497	0.26507	1.14874	0.250664	0.4383
phosphoglycerate transporter	594.853	605.305	584.4	-0.0501083	0.193594	-0.258832	0.795765	0.884499
MULTISPECIES: UMP kinase	593.327	551.631	635.023	0.201646	0.228946	0.880757	0.378449	0.571469
peptide deformylase	590.31	563.994	616.626	0.129013	0.19125	0.674581	0.499942	0.680519
cell wall hydrolase	590.279	574.205	606.353	0.0784501	0.241951	0.32424	0.745756	0.853214
type II toxin-antitoxin system antitoxin, RelB/DinJ family	587.886	449.899	725.873	0.688241	0.289801	2.37487	0.017555	0.0649969
HlyD family secretion protein	587	510.693	663.307	0.375358	0.189015	1.98587	0.047048	0.135527
chemical-damaging agent resistance protein C	586.648	423.252	750.044	0.819396	0.247478	3.31099	0.000929668	0.00605539
leucyl aminopeptidase	586.598	642.636	530.561	-0.274457	0.190307	-1.44218	0.149252	0.308257
50S ribosomal protein L36	586.298	483.089	689.507	0.512146	0.303551	1.68718	0.0915683	0.219289
diguanylate phosphodiesterase	585.582	649.825	521.34	-0.31884	0.231639	-1.37645	0.168682	0.334704
hyaluronidase	585.577	1150.9	20.2529	-5.81725	0.831021	-7.00013	2.55733e-12	1.14731e-10
cell division protein FtsW	583.814	501.063	666.565	0.408434	0.181896	2.24543	0.0247407	0.0842975
cobyrinic acid a,c-diamide synthase	583.401	539.369	627.433	0.218764	0.183451	1.1925	0.233067	0.417769
UDP-N-acetylglucosamine pyrophosphorylase	582.242	688.59	475.895	-0.531885	0.213579	-2.49034	0.0127622	0.0507312
MULTISPECIES: methyl-accepting chemotaxis protein	581.169	745.087	417.251	-0.834259	0.202617	-4.11742	3.83138e-05	0.000400837
acyl-CoA synthetase FdrA	580.505	803.773	357.238	-1.17165	0.401775	-2.9162	0.00354327	0.0181022
MULTISPECIES: peptidase C69	580.3	766.344	394.256	-0.959656	0.302591	-3.17146	0.00151675	0.00899701
sugar O-acetyltransferase	579.302	393.944	764.659	0.952749	0.272728	3.4934	0.000476912	0.00350843
gamma-glutamyl-phosphate reductase	578.858	554.494	603.222	0.121863	0.169348	0.719601	0.471771	0.657043
MULTISPECIES: membrane protein insertase YidC	578.014	323.919	832.108	1.36149	0.251393	5.41577	6.10267e-08	1.30936e-06
rRNA maturation RNase YbeY	577.359	596.203	558.514	-0.0944239	0.215158	-0.438859	0.660764	0.79596
YicC family protein	576.677	466.799	686.555	0.5571	0.205619	2.70938	0.00674093	0.0305799
stage V sporulation protein D	576.533	423.735	729.33	0.780786	0.223665	3.49087	0.000481447	0.003533
MULTISPECIES: phosphoenolpyruvate carboxykinase (GTP)	576.257	898.946	253.567	-1.8253	0.281814	-6.47697	9.35847e-11	3.17919e-09
MULTISPECIES: molecular chaperone HtpG	575.042	462.15	687.934	0.573184	0.290119	1.97569	0.04819	0.138043
glycosidase	574.85	745.114	404.586	-0.884224	0.215422	-4.10461	4.05004e-05	0.000418894
peptidase M13	574.492	537.829	611.156	0.184912	0.249294	0.741744	0.458242	0.644828
tRNA threonylcarbamoyladenosine dehydratase	573.893	541.982	605.804	0.159681	0.175942	0.907574	0.364103	0.558147
MULTISPECIES: ribonuclease Y	572.705	479.492	665.917	0.473748	0.218426	2.16892	0.0300891	0.0974556
V-type ATP synthase subunit F	572.466	587.378	557.554	-0.0782113	0.251074	-0.311507	0.755415	0.860027
MULTISPECIES: NADH dehydrogenase subunit D	572.234	649.424	495.044	-0.389993	0.212585	-1.83453	0.0665755	0.174668
MULTISPECIES: AraC family transcriptional regulator	572.216	344.709	799.723	1.22123	0.221488	5.51374	3.51287e-08	7.82094e-07
MULTISPECIES: serine hydroxymethyltransferase	571.928	562.695	581.161	0.0457089	0.242814	0.188246	0.850684	0.917803
MULTISPECIES: glycogen/starch/alpha-glucan phosphorylase	571.711	689.89	453.532	-0.606132	0.156589	-3.87085	0.000108456	0.000990088
MULTISPECIES: cold-shock protein	571.531	663.519	479.543	-0.466332	0.366064	-1.27391	0.202696	0.379938
DUF1792 domain-containing protein	571.464	355.427	787.502	1.1451	0.299464	3.82384	0.000131391	0.00116702
RagB/SusD family nutrient uptake outer membrane protein, partial	571.19	186.921	955.459	2.35334	0.404579	5.81676	5.99977e-09	1.5453e-07
MULTISPECIES: DNA-binding protein	571.077	616.49	525.664	-0.225901	0.239593	-0.942853	0.345756	0.539388
glycyl-radical enzyme activating protein	570.99	788.588	353.393	-1.15719	0.244481	-4.73325	2.20954e-06	3.27333e-05
cell division protein SepF	570.294	438.032	702.556	0.677294	0.227228	2.98068	0.00287607	0.0152062
CPBP family intramembrane metalloprotease domain-containing protein	569.971	703.822	436.12	-0.689978	0.242173	-2.84911	0.00438418	0.0215414
MULTISPECIES: alanine--tRNA ligase	569.242	603.853	534.631	-0.174599	0.246135	-0.709362	0.4781	0.663192
fructose-6-phosphate aldolase	567.904	748.002	387.805	-0.945898	0.341043	-2.77355	0.0055449	0.0261163
exodeoxyribonuclease III	567.337	600.184	534.489	-0.165002	0.183068	-0.901316	0.36742	0.560832
MULTISPECIES: ribonuclease R	566.824	638.556	495.093	-0.365964	0.190766	-1.91839	0.0550612	0.15145
MULTISPECIES: 50S ribosomal protein L31	566.365	504.333	628.398	0.317973	0.255769	1.2432	0.213793	0.394054
MULTISPECIES: glucose-1-phosphate adenylyltransferase subunit GlgD	565.849	770.014	361.684	-1.0901	0.24493	-4.45065	8.56107e-06	0.000109534
ribosome-associated translation inhibitor RaiA	565.579	478.75	652.407	0.443184	0.405535	1.09284	0.274464	0.464327
CDP-diacylglycerol--glycerol-3-phosphate 3-phosphatidyltransferase	565.024	637.441	492.606	-0.372822	0.246228	-1.51413	0.129992	0.279795
5-methyltetrahydrofolate--homocysteine methyltransferase	564.333	705.095	423.57	-0.734779	0.201243	-3.6512	0.00026102	0.00211355
dTDP-4-dehydrorhamnose 3,5-epimerase	562.748	436.015	689.48	0.658622	0.213417	3.08607	0.00202819	0.0114341
phosphodiesterase	561.17	618.065	504.275	-0.29404	0.218644	-1.34484	0.178678	0.347599
threonine/serine exporter	561.123	636.905	485.34	-0.389835	0.283165	-1.37671	0.168603	0.334603
UTP--glucose-1-phosphate uridylyltransferase	560.397	362.702	758.091	1.05731	0.275564	3.83689	0.000124603	0.0011202
oxaloacetate decarboxylase, alpha subunit	560.361	659.766	460.956	-0.517245	0.295799	-1.74864	0.080354	0.200157
tRNA uridine-5-carboxymethylaminomethyl(34) synthesis GTPase MnmE	560.331	534.598	586.064	0.135637	0.209889	0.64623	0.51813	0.695034
MULTISPECIES: beta-aspartyl-peptidase	559.53	770.351	348.709	-1.1444	0.30732	-3.7238	0.00019625	0.00165129
beta-ketoacyl-ACP reductase	558.759	386.811	730.707	0.914411	0.216926	4.2153	2.49441e-05	0.000275084
MULTISPECIES: acetyl-CoA hydrolase	558.652	705.256	412.047	-0.776301	0.333404	-2.32841	0.0198902	0.0716898
ketose-bisphosphate aldolase	556.397	691.658	421.137	-0.71464	0.245087	-2.91586	0.0035471	0.0181118
carboxylesterase/lipase family protein	555.908	327.946	783.871	1.25754	0.38509	3.26556	0.00109246	0.00693252
MULTISPECIES: phosphate acetyltransferase	555.703	590.763	520.643	-0.180233	0.244696	-0.736558	0.461391	0.647503
glutamine synthetase type III	555.519	559.781	551.256	-0.0210571	0.225385	-0.0934272	0.925564	0.958917
MULTISPECIES: type I pullulanase	554.747	720.753	388.741	-0.89117	0.277283	-3.21394	0.00130928	0.00800108
urease subunit alpha	554.258	752.732	355.783	-1.08049	0.381776	-2.83016	0.00465243	0.0225691
50S ribosomal protein L25	553.74	482.523	624.956	0.372125	0.296898	1.25338	0.210069	0.389012
prolipoprotein diacylglyceryl transferase	553.073	453.947	652.199	0.519382	0.19626	2.6464	0.00813532	0.0356206
cell division protein FtsI	552.581	935.991	169.172	-2.46975	0.289733	-8.52423	1.53825e-17	1.25415e-15
L-serine ammonia-lyase, iron-sulfur-dependent, subunit beta	551.291	549.945	552.638	0.0103286	0.206055	0.0501254	0.960022	0.978042
geranyl transferase	551.246	1015.51	86.9812	-3.54409	0.334332	-10.6005	2.9641e-26	5.39102e-24
TetR family transcriptional regulator	550.239	431.904	668.575	0.631192	0.235411	2.68123	0.00733517	0.03281
dihydrolipoamide acyltransferase	549.614	1064.89	34.3384	-4.95832	0.483469	-10.2557	1.1154e-24	1.73504e-22
glycine dehydrogenase	548.78	473.284	624.277	0.397315	0.352018	1.12868	0.259034	0.447782
lactate utilization protein	548.282	537.209	559.355	0.0543676	0.231318	0.235034	0.814183	0.896291
propanediol dehydratase large subunit	548.106	406.196	690.015	0.764346	0.364818	2.09515	0.036158	0.112244
protein lplB	547.855	706.083	389.628	-0.859869	0.306477	-2.80565	0.00502145	0.0240826
flagellar biosynthesis protein FliR	547.805	510.408	585.203	0.196002	0.217251	0.902188	0.366957	0.560414
ribonuclease P protein component	546.869	416.728	677.011	0.696611	0.294138	2.36831	0.0178694	0.0659752
MULTISPECIES: translation initiation factor IF-3	546.838	382.558	711.119	0.895976	0.278262	3.2199	0.00128236	0.00787129
NADH-dependent alcohol dehydrogenase	546.293	552.244	540.342	-0.0319264	0.195566	-0.163251	0.870321	0.928269
A/G-specific adenine glycosylase	545.166	625.156	465.175	-0.4274	0.210124	-2.03403	0.0419481	0.124914
MULTISPECIES: type IIA DNA topoisomerase subunit B	544.581	564.966	524.196	-0.108708	0.249579	-0.435565	0.663152	0.797439
beta-hexosaminidase	544.571	394.97	694.173	0.814956	0.320932	2.53934	0.0111062	0.0452436
sporulation integral membrane protein YtvI	542.45	385.03	699.869	0.861468	0.243378	3.53963	0.00040069	0.00304823
aminotransferase DegT	541.96	564.173	519.747	-0.116872	0.297904	-0.392316	0.694824	0.818943
spore coat protein JC	541.903	968.708	115.098	-3.07191	0.233294	-13.1675	1.3494e-39	4.83411e-37
gluconate 5-dehydrogenase	541.148	681.393	400.903	-0.768175	0.197289	-3.89366	9.87443e-05	0.000907036
tRNA(Ile)-lysidine synthetase	540.158	474.808	605.507	0.352368	0.206227	1.70864	0.0875181	0.212889
cobalt ABC transporter	539.983	354.177	725.789	1.03406	0.300406	3.4422	0.000576998	0.00410179
septum site-determining protein MinC	538.342	308.347	768.337	1.31285	0.236524	5.55059	2.84708e-08	6.47273e-07
glutamate 5-kinase	537.363	504.057	570.669	0.177553	0.206634	0.859261	0.390197	0.581923
MULTISPECIES: 50S ribosomal protein L35	537.321	231.354	843.287	1.86204	0.336394	5.53529	3.10711e-08	6.97006e-07
MULTISPECIES: single-stranded DNA-binding protein	537.021	368.655	705.387	0.937729	0.284135	3.30029	0.000965856	0.00624978
cobalamin biosynthesis protein CbiD	536.947	524.471	549.422	0.067538	0.202951	0.33278	0.739301	0.848875
phosphatase PAP2 family protein	536.304	499.572	573.036	0.196356	0.226113	0.868399	0.385176	0.577569
TIGR00299 family protein	535.682	492.961	578.404	0.22859	0.320859	0.712431	0.476198	0.661607
nitroreductase	535.37	556.917	513.823	-0.113896	0.18775	-0.606636	0.544092	0.713506
FAD:protein FMN transferase	534.648	406.576	662.719	0.701383	0.200558	3.49715	0.00047026	0.00347029
RNase J family beta-CASP ribonuclease	534.22	693.097	375.343	-0.88466	0.247855	-3.56927	0.000357984	0.00276607
Fe-S cluster assembly ATPase SufC	533.838	1028.32	39.3509	-4.70743	0.360364	-13.063	5.35969e-39	1.8636e-36
MULTISPECIES: methionine--tRNA ligase	533.446	535.949	530.944	-0.0132937	0.273613	-0.0485857	0.961249	0.978771
SusD/RagB family nutrient-binding outer membrane lipoprotein	533.44	545.49	521.389	-0.0657164	0.279328	-0.235266	0.814002	0.896175
serine/threonine-protein phosphatase	533.187	407.671	658.704	0.691964	0.260807	2.65316	0.00797412	0.0350968
nicotinate-nucleotide--dimethylbenzimidazole phosphoribosyltransferase	533.136	511.531	554.741	0.117006	0.219095	0.534043	0.593312	0.748174
desulfoferrodoxin	532.857	700.381	365.332	-0.93994	0.347239	-2.7069	0.00679153	0.0307622
MULTISPECIES: NADH-quinone oxidoreductase subunit L	532.053	617.476	446.63	-0.468721	0.303413	-1.54483	0.122387	0.268983
MULTISPECIES: endoglycosidase	531.842	192.761	870.922	2.17101	0.477385	4.54771	5.42325e-06	7.30224e-05
MULTISPECIES: nitrogen-fixing protein NifU	531.765	395.81	667.721	0.752348	0.225258	3.33994	0.000837952	0.00557786
xylose isomerase	531.036	548.668	513.404	-0.0939348	0.258109	-0.363934	0.715907	0.831871
MULTISPECIES: type Z 30S ribosomal protein S14	529.518	271.172	787.864	1.53589	0.337754	4.54735	5.43259e-06	7.30649e-05
aspartate ammonia-lyase	529.443	692.058	366.829	-0.9154	0.266693	-3.43241	0.000598239	0.00422232
tRNA guanosine(34) transglycosylase Tgt	528.683	482.014	575.353	0.254007	0.198218	1.28145	0.200035	0.376725
4-hydroxybutyrate CoA-transferase	528.4	718.102	338.698	-1.08308	0.242432	-4.46756	7.91169e-06	0.000102333
DUF262 domain-containing protein	527.782	515.483	540.081	0.0678427	0.299909	0.226211	0.821038	0.900705
sigma-54-dependent Fis family transcriptional regulator	527.362	400.141	654.584	0.71155	0.253262	2.80954	0.00496119	0.0238419
saccharopine dehydrogenase	525.543	530.825	520.262	-0.0330746	0.19487	-0.169727	0.865225	0.925338
YhcH/YjgK/YiaL family protein	525.388	477.884	572.891	0.260928	0.245063	1.06474	0.286994	0.477731
IS5 family transposase	525.29	538.502	512.078	-0.0726393	0.206605	-0.351586	0.725149	0.838161
5-formyltetrahydrofolate cyclo-ligase	524.507	571.461	477.554	-0.256032	0.178842	-1.43161	0.152256	0.312711
stage 0 sporulation protein	523.61	689.212	358.008	-0.943147	0.261976	-3.60013	0.000318063	0.00249678
MULTISPECIES: 50S ribosomal protein L9	521.796	390.014	653.577	0.741281	0.229991	3.22309	0.00126815	0.00779619
MULTISPECIES: sigma-70 family RNA polymerase sigma factor	520.601	413.56	627.642	0.604744	0.296583	2.03904	0.0414464	0.123949
cobalamin biosynthesis protein CobW	519.898	421.776	618.021	0.551217	0.264518	2.08385	0.0371734	0.114265
tRNA (guanosine(37)-N1)-methyltransferase TrmD	519.611	450.265	588.957	0.388485	0.305981	1.26964	0.204213	0.381874
hemolysin expression modulating protein	518.761	129.417	908.106	2.80768	0.767615	3.65767	0.000254519	0.00206941
MULTISPECIES: HPr family phosphocarrier protein	517.985	438.874	597.097	0.446845	0.198943	2.2461	0.0246977	0.0842159
flotillin family protein	517.729	499.341	536.118	0.101319	0.27766	0.364903	0.715184	0.831521
precorrin-4 C(11)-methyltransferase	516.721	492.58	540.862	0.136663	0.256514	0.53277	0.594193	0.749205
nicotinate-nicotinamide nucleotide adenylyltransferase	516.525	395.268	637.783	0.689644	0.251306	2.74424	0.00606513	0.0280195
MULTISPECIES: glutamine--tRNA ligase/YqeY domain fusion protein	516.124	615.019	417.229	-0.558819	0.257527	-2.16994	0.0300111	0.0972329
PEGA domain-containing protein	515.654	578.453	452.855	-0.351653	0.230555	-1.52525	0.127197	0.27561
MULTISPECIES: 50S ribosomal protein L28	515.062	323.755	706.369	1.12349	0.301295	3.72887	0.000192341	0.00162186
2,6-beta-D-fructofuranosidase	514.629	440.502	588.756	0.419025	0.522121	0.802542	0.422239	0.612019
DUF2520 domain-containing protein	513.647	371.577	655.716	0.81877	0.326145	2.51044	0.0120579	0.0484037
3D-(3,5/4)-trihydroxycyclohexane-1,2-dione acylhydrolase (decyclizing)	512.828	592.721	432.935	-0.452805	0.214519	-2.1108	0.0347898	0.10895
MULTISPECIES: cell division protein FtsH	510.981	552.49	469.473	-0.234345	0.228538	-1.02541	0.305169	0.496793
RNA-splicing ligase RtcB	510.879	454.28	567.478	0.324811	0.332031	0.978255	0.327948	0.521299
DUF1385 domain-containing protein	510.848	368.524	653.173	0.824051	0.307562	2.6793	0.0073777	0.0329129
MULTISPECIES: ketoacyl-ACP synthase III	510.308	542.054	478.562	-0.179914	0.311382	-0.577792	0.563405	0.726765
DUF58 domain-containing protein	509.794	462.946	556.642	0.268112	0.231086	1.16023	0.245956	0.43295
MULTISPECIES: MATE family efflux transporter	509.77	548.732	470.808	-0.218501	0.244486	-0.893716	0.371474	0.564838
MULTISPECIES: peroxiredoxin	509.535	866.582	152.487	-2.50382	0.51135	-4.89649	9.75638e-07	1.5953e-05
MULTISPECIES: DUF3467 domain-containing protein	509.475	707.142	311.807	-1.1808	0.334616	-3.52882	0.000417421	0.00315723
type II toxin-antitoxin system PemK/MazF family toxin	509.467	655.285	363.649	-0.851718	0.298629	-2.85209	0.00434327	0.0213942
MULTISPECIES: ATP-dependent Clp protease ATP-binding subunit	508.643	501.062	516.223	0.0425906	0.23888	0.178293	0.858493	0.921977
KamA family radical SAM protein	508.511	562.31	454.712	-0.306939	0.272954	-1.12451	0.260797	0.449569
glycoside hydrolase family 127 protein	506.636	547.502	465.771	-0.229147	0.271208	-0.844913	0.398159	0.59015
undecaprenyl-phosphate glucose phosphotransferase	504.996	510.149	499.843	-0.0293725	0.208175	-0.141095	0.887795	0.936794
MULTISPECIES: phosphoglycerate mutase (2,3-diphosphoglycerate-independent)	502.744	572.524	432.965	-0.404445	0.24264	-1.66685	0.0955439	0.226175
pyruvate carboxylase	501.687	514.476	488.897	-0.0746499	0.312075	-0.239205	0.810947	0.894206
signal peptide peptidase SppA	500.536	472.722	528.35	0.160996	0.243355	0.661569	0.508247	0.687078
phage portal protein	500.382	885.164	115.599	-2.94257	0.321106	-9.16386	5.00723e-20	5.28531e-18
cell division protein	499.345	634.846	363.845	-0.802968	0.263942	-3.04222	0.0023484	0.0129069
TlyA family rRNA (cytidine-2'-O)-methyltransferase	499.111	431.032	567.19	0.39251	0.216226	1.81528	0.0694811	0.18037
stage V sporulation protein T	498.806	370.512	627.101	0.757485	0.33449	2.2646	0.0235375	0.0811491
anaerobic ribonucleoside triphosphate reductase	497.594	401.178	594.011	0.562576	0.236629	2.37746	0.0174324	0.0647456
MULTISPECIES: acetate kinase	497.386	498.761	496.011	-0.00657668	0.182236	-0.0360887	0.971212	0.984199
imidazole glycerol phosphate synthase subunit HisF	496.144	694.178	298.11	-1.21665	0.32038	-3.79751	0.000146157	0.00127801
MULTISPECIES: 50S ribosomal protein L34	495.374	508.262	482.486	-0.0753944	0.310447	-0.242857	0.808116	0.892688
16S rRNA methyltransferase	494.271	923.118	65.4242	-3.82026	0.315549	-12.1067	9.73248e-34	2.30115e-31
glycine cleavage system protein H	494.116	535.086	453.146	-0.241943	0.23489	-1.03003	0.302997	0.494847
MULTISPECIES: YebC/PmpR family DNA-binding transcriptional regulator	493.538	433.131	553.944	0.354352	0.290522	1.21971	0.222575	0.404787
glutamate decarboxylase	492.354	427.348	557.36	0.384749	0.369242	1.042	0.297413	0.489151
DUF4432 domain-containing protein	491.958	334.369	649.548	0.957345	0.803636	1.19127	0.233549	0.418209
rhomboid family intramembrane serine protease	490.807	393.135	588.48	0.576126	0.243145	2.36948	0.0178134	0.065805
DUF4867 domain-containing protein	490.533	559.322	421.743	-0.407453	0.194693	-2.0928	0.0363668	0.112606
MULTISPECIES: oligopeptide transporter, OPT family	490.307	630.142	350.471	-0.846161	0.296007	-2.85858	0.00425537	0.0210226
DUF885 domain-containing protein	490.283	798.85	181.715	-2.13649	0.305719	-6.98843	2.77987e-12	1.23085e-10
cysteine hydrolase	489.663	339.46	639.866	0.913233	0.296837	3.07655	0.00209412	0.0117386
DUF2264 domain-containing protein	489.615	495.657	483.572	-0.0346956	0.222385	-0.156016	0.87602	0.930999
MULTISPECIES: endo-beta-N-acetylglucosaminidase	489.399	230.352	748.446	1.69508	0.398949	4.24888	2.14846e-05	0.000241896
RluA family pseudouridine synthase	489.248	668.441	310.055	-1.10859	0.250408	-4.42713	9.54941e-06	0.000119464
flagellar biosynthetic protein FliQ	488.8	398.922	578.677	0.530497	0.232016	2.28646	0.0222272	0.0779502
flavin reductase family protein	488.641	436.083	541.198	0.306594	0.241902	1.26743	0.205	0.382865
ferredoxin-NADP reductase	487.992	656.718	319.266	-1.03847	0.257588	-4.03152	5.54174e-05	0.000550542
cell wall anchor protein	486.583	713.895	259.271	-1.45997	0.440679	-3.313	0.000923014	0.00603199
MULTISPECIES: proline--tRNA ligase	486.517	488.204	484.83	-0.00893517	0.192152	-0.0465005	0.962911	0.979412
choline TMA-lyase-activating enzyme	484.725	566.389	403.062	-0.494805	0.460725	-1.07397	0.282836	0.473007
carboxynorspermidine decarboxylase	484.669	413.688	555.649	0.421691	0.243571	1.73129	0.0834006	0.205452
NAD(P)-dependent glycerol-3-phosphate dehydrogenase	484.065	465.019	503.11	0.109912	0.192956	0.569622	0.568934	0.730435
S26 family signal peptidase	484.051	417.37	550.731	0.39577	0.248962	1.58968	0.111908	0.252668
deoxyribonuclease HsdR	483.709	321.609	645.809	1.00494	0.333895	3.00975	0.00261464	0.014095
ATP-dependent DNA helicase PcrA	483.583	583.398	383.768	-0.604739	0.186816	-3.23709	0.00120755	0.00750128
DNA-binding transcriptional regulator	483.554	459.871	507.237	0.14074	0.278555	0.50525	0.613383	0.761703
hydroxymethylbilane synthase	483.461	654.528	312.393	-1.0655	0.221828	-4.80327	1.56098e-06	2.39973e-05
tripartite tricarboxylate transporter substrate binding protein	482.384	423.377	541.391	0.357019	0.268266	1.33084	0.183241	0.353446
UDP-4-amino-4,6-dideoxy-N-acetyl-beta-L-altrosamine transaminase	482.167	536.279	428.054	-0.324687	0.388952	-0.834775	0.403845	0.595293
restriction endonuclease subunit R	481.781	563.528	400.033	-0.49501	0.217713	-2.27368	0.022985	0.0799202
uridine phosphorylase	481.241	511.11	451.373	-0.177753	0.193217	-0.919968	0.35759	0.551811
DUF2156 domain-containing protein	480.909	277.018	684.8	1.30516	0.257701	5.06462	4.09212e-07	7.31877e-06
type I 3-dehydroquinate dehydratase	480.828	476.381	485.275	0.0292218	0.244112	0.119707	0.904716	0.946676
methylaspartate ammonia-lyase	480.669	528.392	432.946	-0.287642	0.264772	-1.08638	0.277312	0.467339
16S rRNA (guanine(527)-N(7))-methyltransferase RsmG	479.234	492.805	465.663	-0.0778174	0.181265	-0.429301	0.667704	0.800324
MULTISPECIES: carbohydrate ABC transporter substrate-binding protein	478.405	738.02	218.79	-1.75319	0.34948	-5.01656	5.26053e-07	9.0524e-06
beta-N-acetylglucosaminidase	477.351	549.792	404.91	-0.43935	0.405368	-1.08383	0.27844	0.468438
xanthine dehydrogenase molybdenum-binding subunit XdhA	477.271	563.865	390.677	-0.527605	0.220561	-2.3921	0.0167522	0.0627716
glutamate-5-semialdehyde dehydrogenase	477.23	510.153	444.306	-0.198164	0.212811	-0.931173	0.351764	0.5461
Holliday junction branch migration protein RuvA	475.268	393.572	556.964	0.498495	0.176511	2.82415	0.00474056	0.0229237
acetyl-CoA carboxylase carboxyl transferase subunit alpha	474.984	297.691	652.277	1.13526	0.242661	4.67835	2.89189e-06	4.19396e-05
precorrin-3B C(17)-methyltransferase	474.919	409.304	540.534	0.401498	0.193318	2.07688	0.0378122	0.115657
penicillin-binding protein 2	474.816	432.726	516.906	0.255226	0.200381	1.2737	0.20277	0.380016
MULTISPECIES: ATP synthase F1 subunit delta	474.7	674.553	274.847	-1.29385	0.255491	-5.06416	4.10196e-07	7.32527e-06
glutamate-1-semialdehyde 2,1-aminomutase	472.436	289.074	655.798	1.17382	0.245015	4.79083	1.66095e-06	2.54021e-05
cobalamin biosynthesis protein	472.337	379.321	565.353	0.570448	0.191689	2.97591	0.00292125	0.015375
DUF448 domain-containing protein	472.03	410.101	533.96	0.380008	0.307531	1.23568	0.216579	0.397327
thiamine diphosphokinase	470.977	437.942	504.011	0.203533	0.217194	0.937102	0.348706	0.542921
nicotinate-nucleotide diphosphorylase (carboxylating)	469.053	456.525	481.581	0.0798886	0.282505	0.282787	0.77734	0.87363
heme ABC transporter ATP-binding protein	469.014	434.001	504.026	0.216358	0.163009	1.32728	0.184417	0.354904
sirohydrochlorin cobaltochelatase	468.113	593.756	342.471	-0.794139	0.273908	-2.89929	0.00374006	0.0189357
MULTISPECIES: cell division protein FtsZ	466.831	507.856	425.807	-0.252435	0.22121	-1.14116	0.253805	0.441442
FAD-binding dehydrogenase	466.542	443.638	489.446	0.139969	0.355725	0.393477	0.693967	0.818362
DUF1016 domain-containing protein	466.512	435.647	497.378	0.192545	0.27772	0.693307	0.488117	0.671381
ROK family transcriptional regulator	466.302	415.198	517.407	0.317402	0.228077	1.39164	0.164031	0.328396
MULTISPECIES: 30S ribosomal protein S15	466.292	422.747	509.837	0.270205	0.310586	0.869982	0.38431	0.576761
MULTISPECIES: ATP synthase subunit alpha	465.195	390.538	539.852	0.463264	0.299155	1.54857	0.121484	0.267845
M23 family peptidase	464.499	391.09	537.909	0.456719	0.247327	1.84662	0.064802	0.171846
lipid kinase	464.257	345.64	582.874	0.747768	0.225962	3.30926	0.000935415	0.00607943
VanZ family protein	463.855	432.421	495.288	0.194715	0.23732	0.820474	0.411946	0.603236
MULTISPECIES: ATP synthase subunit beta	462.469	432.496	492.443	0.184848	0.206878	0.893515	0.371581	0.564907
restriction endonuclease subunit S	462.296	460.329	464.263	0.0123308	0.332663	0.0370668	0.970432	0.983661
sporulation protein	461.806	461.01	462.601	0.00877756	0.223987	0.0391877	0.968741	0.982586
MULTISPECIES: 50S ribosomal protein L33	461.552	244.705	678.399	1.46848	0.404076	3.63417	0.000278881	0.00222916
cytidyltransferase	461.209	398.404	524.014	0.392549	0.283193	1.38615	0.165701	0.330452
MULTISPECIES: DUF1015 domain-containing protein	460.997	544.387	377.607	-0.527026	0.217093	-2.42765	0.015197	0.0581234
MULTISPECIES: hydrophobe/amphiphile efflux-1 family RND transporter	460.414	295.701	625.126	1.07763	0.280913	3.83615	0.000124976	0.00112269
flgN protein	459.595	681.351	237.84	-1.51579	0.303331	-4.99716	5.81802e-07	9.93939e-06
enoyl-ACP reductase	459.289	182.829	735.75	2.0005	0.323231	6.18909	6.0514e-10	1.83907e-08
dihydroxyacetone kinase subunit L	458.754	316.442	601.067	0.91984	0.302604	3.03975	0.00236775	0.0130012
MULTISPECIES: NADH dehydrogenase	458.44	553.164	363.716	-0.605126	0.272756	-2.21856	0.0265166	0.0888547
DUF4358 domain-containing protein	458.204	438.689	477.719	0.125029	0.238992	0.523152	0.600869	0.754056
MULTISPECIES: UDP-glucose 4-epimerase	457.676	278.877	636.475	1.18674	0.234531	5.06005	4.19137e-07	7.47366e-06
1,4-alpha-glucan-branching protein	457.445	412.441	502.449	0.282792	0.33575	0.842269	0.399637	0.591451
sugar transporter	456.885	376.393	537.378	0.510107	0.417898	1.22065	0.222218	0.40431
DNA topoisomerase IV subunit B	456.599	534.987	378.211	-0.497269	0.266797	-1.86385	0.0623427	0.166482
DNA repair exonuclease	456.258	372.51	540.006	0.534882	0.204972	2.60954	0.00906644	0.0388346
AmmeMemoRadiSam system radical SAM enzyme	455.181	801.198	109.163	-2.87665	0.340878	-8.43894	3.20237e-17	2.54083e-15
MULTISPECIES: mannose-6-phosphate isomerase	455.098	218.535	691.661	1.66362	0.280767	5.92528	3.11766e-09	8.35759e-08
asparaginase	454.942	777.439	132.445	-2.554	0.287334	-8.88861	6.1876e-19	5.71483e-17
xanthine phosphoribosyltransferase	454.726	543.493	365.96	-0.565731	0.207394	-2.72781	0.00637561	0.0292141
sialic acid O-acetyltransferase NeuD family sugar O-acyltransferase	454.443	265.682	643.203	1.26691	0.308014	4.11317	3.90258e-05	0.000406129
class I SAM-dependent rRNA methyltransferase	453.705	426.581	480.83	0.173407	0.231987	0.747485	0.454771	0.641249
MULTISPECIES: DNA helicase RecQ	453.619	255.112	652.127	1.35265	0.265935	5.08639	3.64938e-07	6.60688e-06
endo-beta-N-acetylglucosaminidase	453.363	623.511	283.215	-1.13958	0.324769	-3.5089	0.00044997	0.00334142
L-serine ammonia-lyase	452.794	503.57	402.017	-0.328466	0.263422	-1.24692	0.212427	0.39235
V-type H+-transporting ATPase subunit K	452.618	470.107	435.129	-0.112356	0.231405	-0.485539	0.627294	0.771522
HAMP domain-containing histidine kinase	452.414	266.72	638.108	1.25499	0.285265	4.39937	1.08564e-05	0.000132862
C4-dicarboxylate ABC transporter	451.412	533.823	369.001	-0.534962	0.227433	-2.35217	0.0186641	0.0680379
bifunctional phosphoribosylaminoimidazolecarboxamide formyltransferase/IMP cyclohydrolase	451.027	432.18	469.873	0.12027	0.23329	0.515538	0.606177	0.757513
D-lysine 5,6-aminomutase subunit alpha	450.963	549.895	352.03	-0.641339	0.25458	-2.51921	0.0117619	0.0474784
carboxylesterase	450.072	379.021	521.122	0.454929	0.497379	0.914652	0.360374	0.554299
magnesium chelatase	448.783	464.18	433.386	-0.0996989	0.223694	-0.445692	0.65582	0.792669
MULTISPECIES: recombinase	448.146	496.507	399.786	-0.315125	0.270715	-1.16405	0.244406	0.431506
TSCPD domain-containing protein	447.702	408.634	486.77	0.250904	0.192959	1.3003	0.193499	0.368131
lysine 2,3-aminomutase	446.542	528.578	364.506	-0.535432	0.194791	-2.74875	0.00598229	0.0277246
MULTISPECIES: DNA polymerase III subunit alpha	446.479	323.374	569.584	0.814572	0.230848	3.52861	0.000417751	0.00315771
ferritin	446.081	438.183	453.979	0.0533675	0.251815	0.211931	0.832161	0.907547
glutamate synthase subunit beta	445.896	426.366	465.426	0.125006	0.26627	0.469469	0.638734	0.77929
bacitracin ABC transporter ATP-binding protein	445.253	415.449	475.057	0.192924	0.207259	0.930834	0.35194	0.54623
undecaprenyldiphospho-muramoylpentapeptide beta-N-acetylglucosaminyltransferase	445.169	582.746	307.591	-0.922479	0.243433	-3.78945	0.000150979	0.00131531
dTDP-4-dehydrorhamnose reductase	444.944	744.151	145.737	-2.35327	0.322577	-7.29523	2.9816e-13	1.5666e-11
D-alanine--D-serine ligase VanG	444.388	350.941	537.835	0.614231	0.305148	2.0129	0.0441253	0.129265
DNA polymerase III subunit epsilon	444.136	355.481	532.791	0.581231	0.206445	2.81543	0.00487123	0.0234669
phage tail protein	444.028	606.359	281.696	-1.10717	0.245909	-4.50234	6.7209e-06	8.84794e-05
4-hydroxythreonine-4-phosphate dehydrogenase PdxA	443.511	461.104	425.917	-0.113969	0.208357	-0.546987	0.584387	0.741318
acyl-phosphate glycerol 3-phosphate acyltransferase	442.75	367.143	518.357	0.492828	0.223474	2.2053	0.0274328	0.0910473
flagellin domain protein	441.965	880.685	3.24423	-8.08473	2.3254	-3.4767	NA	NA
AspT/YidE/YbjL antiporter duplication domain-containing protein	441.943	404.295	479.592	0.24626	0.262353	0.938658	0.347906	0.542034
Mg chelatase-like protein	441.902	491.907	391.896	-0.327684	0.230631	-1.42082	0.15537	0.317179
dihydropteroate synthase	441.713	399.345	484.08	0.280523	0.187268	1.49798	0.13414	0.285062
hemolysin III family channel protein	441.354	337.836	544.872	0.682912	0.20395	3.34843	0.00081272	0.00543016
YggS family pyridoxal phosphate enzyme	440.757	359.818	521.695	0.532893	0.184126	2.89418	0.00380152	0.019173
haloacid dehalogenase-like hydrolase	439.939	677.251	202.627	-1.7401	0.329367	-5.28317	1.2697e-07	2.52275e-06
YgeY family selenium metabolism-linked hydrolase	439.88	456.702	423.058	-0.110915	0.353141	-0.314083	0.753458	0.858377
MULTISPECIES: ribosomal subunit interface protein	439.702	586.397	293.007	-0.99649	0.24676	-4.0383	5.38398e-05	0.000538945
ZIP family metal transporter	439.621	483.094	396.148	-0.28454	0.19111	-1.48888	0.136518	0.288974
MULTISPECIES: replicative DNA helicase	439.004	442.012	435.996	-0.0173506	0.229206	-0.0756988	0.939659	0.966221
ribosome-associated inhibitor A/sigma 54 modulation protein	438.076	295.791	580.36	0.974314	0.37466	2.60053	0.00930796	0.0396393
nucleoside kinase	437.883	435.653	440.112	0.0120189	0.179753	0.0668636	0.94669	0.969488
sodium:solute symporter	437.792	579.042	296.542	-0.965381	0.26677	-3.61877	0.000296004	0.00233758
site-specific DNA-methyltransferase	437.699	440.195	435.203	-0.0157422	0.227713	-0.0691316	0.944885	0.968715
CusA/CzcA family heavy metal efflux RND transporter	437.472	372.272	502.672	0.434357	0.344208	1.2619	0.206984	0.385288
MULTISPECIES: GGGtGRT protein	436.211	514.888	357.533	-0.52451	0.202829	-2.58598	0.00971028	0.0408668
DUF2992 domain-containing protein	435.296	449.201	421.391	-0.088866	0.160432	-0.553917	0.579636	0.737616
histidinol phosphate phosphatase	434.277	584.211	284.343	-1.03881	0.284787	-3.64767	0.00026463	0.00213692
phospholipase	433.901	246.077	621.724	1.32967	0.357193	3.72257	0.000197209	0.001657
protease	433.813	452.817	414.808	-0.125601	0.223571	-0.561795	0.574256	0.733771
citrate lyase subunit alpha	432.624	489.521	375.726	-0.3788	0.294133	-1.28786	0.197796	0.374107
DUF4317 domain-containing protein	432.574	462.629	402.52	-0.199045	0.187687	-1.06051	0.288911	0.480043
antibiotic transport system ATP-binding protein	432.358	267.486	597.23	1.15896	0.253128	4.57855	4.68211e-06	6.46634e-05
fructokinase	431.585	588.834	274.336	-1.10528	0.217102	-5.09106	3.56069e-07	6.46076e-06
alpha-L-arabinofuranosidase	430.66	253.133	608.188	1.2651	0.191059	6.62149	3.55593e-11	1.31781e-09
MULTISPECIES: translational GTPase TypA	430.034	325.888	534.179	0.71175	0.232989	3.05487	0.00225161	0.0124735
endonuclease	429.603	386.138	473.068	0.294507	0.208552	1.41215	0.157906	0.32064
altronate oxidoreductase	429.511	439.02	420.002	-0.0631456	0.287946	-0.219297	0.826419	0.904037
MULTISPECIES: L-asparaginase 1	429.126	508.952	349.3	-0.542614	0.259957	-2.08732	0.0368588	0.113593
phosphatidate cytidylyltransferase	428.984	353.126	504.843	0.514126	0.226474	2.27013	0.0231997	0.080383
tRNA pseudouridine(38-40) synthase TruA	428.474	469.027	387.921	-0.270334	0.204476	-1.32208	0.186142	0.357409
serine/threonine transporter SstT	427.111	579.144	275.077	-1.07387	0.374471	-2.86771	0.00413458	0.0205202
MULTISPECIES: insulinase family protein	426.77	411.731	441.809	0.10119	0.26553	0.381087	0.703139	0.824163
ribonuclease HI	426.654	349.128	504.179	0.527124	0.20809	2.53315	0.0113043	0.0459243
6-phosphogluconolactonase	426.511	481.434	371.588	-0.377167	0.198415	-1.9009	0.0573146	0.156015
tryptophan synthase subunit beta	426.502	276.222	576.782	1.05748	0.315338	3.35349	0.000798001	0.00535716
MULTISPECIES: DNA polymerase III subunit beta	426.353	419.617	433.089	0.0462173	0.291195	0.158716	0.873893	0.930441
UDP-N-acetylglucosamine 4,6-dehydratase (inverting)	426.312	399.184	453.439	0.185017	0.416829	0.443867	0.657138	0.793776
SusD/RagB family nutrient-binding outer membrane lipoprotein, partial	426.252	172.605	679.899	1.97371	0.540057	3.65463	0.000257554	0.00208985
MULTISPECIES: signal recognition particle protein	425.828	350.542	501.115	0.516899	0.279747	1.84774	0.0646403	0.171532
CoA transferase	425.321	352.798	497.843	0.494482	0.377363	1.31036	0.190073	0.363364
ribosome silencing factor RsfS	424.872	338.31	511.433	0.598024	0.166229	3.59759	0.000321177	0.00251787
N-acylglucosamine 2-epimerase	424.12	446.921	401.318	-0.158744	0.329718	-0.481453	0.630195	0.773986
disulfide reductase	423.793	442.898	404.688	-0.131859	0.394377	-0.334348	0.738117	0.847927
DUF2812 domain-containing protein	423.348	657.52	189.177	-1.79518	0.390707	-4.59469	4.3339e-06	6.04903e-05
putative DNA modification/repair radical SAM protein	422.136	517.558	326.714	-0.664245	0.228135	-2.91163	0.00359553	0.0183217
lipopolysaccharide biosynthesis protein RfbH	422.126	706.076	138.176	-2.35182	0.347372	-6.77033	1.2849e-11	5.16671e-10
MULTISPECIES: leucine--tRNA ligase	421.469	466.344	376.595	-0.306931	0.254125	-1.2078	0.227126	0.410563
MULTISPECIES: phenylalanine--tRNA ligase subunit alpha	421.457	379.856	463.059	0.287975	0.232442	1.23892	0.215377	0.395862
MULTISPECIES: sugar ABC transporter substrate-binding protein	421.005	344.432	497.578	0.528026	0.235865	2.23868	0.0251767	0.08521
2-oxoglutarate ferredoxin oxidoreductase subunit gamma	420.474	575.409	265.54	-1.11398	0.260021	-4.2842	1.834e-05	0.000211733
inosine monophosphate cyclohydrolase	419.989	407.814	432.164	0.0778154	0.228885	0.339976	0.733874	0.844745
cytochrome ubiquinol oxidase subunit I	419.843	551.651	288.035	-0.934404	0.275867	-3.38716	0.000706209	0.00482869
serine racemase VanT catalytic subunit	419.465	316.343	522.586	0.721143	0.324337	2.22344	0.0261862	0.0877972
multidrug efflux RND transporter permease subunit	419.039	543.171	294.908	-0.879134	0.251031	-3.50209	0.000461632	0.00342057
RNA polymerase sporulation sigma factor SigG	418.169	446.658	389.681	-0.196902	0.320352	-0.614641	0.538792	0.709331
restriction endonuclease	417.537	443.995	391.078	-0.182897	0.285589	-0.64042	0.5219	0.697637
alpha-hydroxy-acid oxidizing enzyme	417.108	592.742	241.474	-1.29347	0.255007	-5.07231	3.93013e-07	7.0611e-06
putative selenate reductase subunit YgfK	417.064	454.704	379.424	-0.261076	0.332373	-0.78549	0.432166	0.621239
DUF1266 domain-containing protein	416.987	419.658	414.316	-0.0203462	0.25353	-0.0802517	0.936037	0.964285
CoA transferase subunit A	415.838	509.908	321.768	-0.666855	0.198948	-3.35191	0.000802557	0.00537859
CHAP domain-containing protein	415.52	720.938	110.102	-2.70769	0.294324	-9.19971	3.58933e-20	3.85755e-18
MULTISPECIES: ATPase	414.691	278.087	551.294	0.988025	0.215101	4.59329	4.36302e-06	6.07534e-05
class D beta-lactamase	414.261	45.9274	782.594	4.09712	0.351099	11.6694	1.82652e-31	3.78827e-29
MULTISPECIES: integrase	411.904	120.915	702.893	2.53837	0.286181	8.8698	7.32764e-19	6.7153e-17
DUF2185 domain-containing protein	411.687	331.963	491.411	0.559439	0.21012	2.66248	0.00775677	0.0342294
D-3-phosphoglycerate dehydrogenase	411.414	285.566	537.262	0.906026	0.344151	2.63264	0.00847238	0.0367696
nucleoid-associated protein, YbaB/EbfC family	410.986	294.07	527.902	0.838446	0.263512	3.18181	0.00146357	0.00876067
(4Fe-4S)-binding protein	410.689	419.225	402.153	-0.0612365	0.23373	-0.261996	0.793324	0.882865
MULTISPECIES: isoleucine--tRNA ligase	410.625	450.26	370.989	-0.279568	0.259517	-1.07726	0.281362	0.471477
molecular chaperone HscC	410.302	423.836	396.767	-0.095904	0.204361	-0.469288	0.638864	0.77929
peptidase M32	409.956	803.721	16.19	-5.63708	0.365452	-15.425	1.11216e-53	7.73409e-51
UDP-glucose/GDP-mannose dehydrogenase family protein	409.705	379.95	439.46	0.203736	0.211693	0.962411	0.335843	0.528673
YggS family pyridoxal phosphate-dependent enzyme	409.581	422.277	396.884	-0.0890593	0.270961	-0.328679	0.742398	0.850952
MULTISPECIES: beta-glucosidase	409.234	692.024	126.444	-2.45818	0.280352	-8.76821	1.81534e-18	1.60157e-16
glutamate dehydrogenase, partial	408.886	376.988	440.783	0.225302	0.328814	0.685196	0.49322	0.675679
MULTISPECIES: 50S ribosomal protein L30	408.258	371.143	445.373	0.259657	0.304806	0.851877	0.394282	0.586389
MULTISPECIES: aspartate--tRNA ligase	407.234	497.112	317.357	-0.646276	0.237245	-2.72409	0.00644788	0.0294881
serine acetyltransferase	406.452	265.421	547.483	1.03623	0.26036	3.97998	6.89197e-05	0.00066566
MULTISPECIES: 2-oxoglutarate oxidoreductase	406.296	534.407	278.184	-0.943189	0.296738	-3.17853	0.00148025	0.00882935
PTS N-acetylglucosamine IIBC component	405.767	727.221	84.3127	-3.10709	0.497188	-6.24933	4.1221e-10	1.29605e-08
biotin-	405.257	344.876	465.639	0.43333	0.240475	1.80197	0.0715493	0.184363
chromate transporter	404.949	446.88	363.019	-0.29645	0.191353	-1.54923	0.121325	0.267681
cystathionine beta-lyase	404.585	500.363	308.807	-0.693244	0.276872	-2.50384	0.0122853	0.0491826
DUF4332 domain-containing protein	404.303	414.104	394.503	-0.0695199	0.249158	-0.27902	0.78023	0.875203
signal peptidase II	403.659	314.125	493.194	0.646199	0.249106	2.59407	0.00948466	0.0402035
DDE transposase	403.12	406.361	399.879	-0.0258547	0.244523	-0.105735	0.915793	0.952953
DUF819 domain-containing protein	402.081	401.661	402.501	0.00408805	0.29399	0.0139054	0.988905	0.99319
DUF1002 domain-containing protein	400.819	332.188	469.449	0.498002	0.258668	1.92526	0.0541968	0.149875
radical SAM domain protein	400.472	288.413	512.531	0.82578	0.423957	1.94779	0.0514399	0.144516
cell division protein DivIVA	399.856	705.981	93.7313	-2.90959	0.379539	-7.66611	1.77296e-14	1.09167e-12
PTS system, cellobiose-specific IIC component	399.84	793.502	6.17795	-7.017	0.781135	-8.98308	2.63281e-19	2.53049e-17
16S rRNA (uracil(1498)-N(3))-methyltransferase	399.827	317.738	481.916	0.597779	0.201579	2.96548	0.00302206	0.0158645
glycosyl transferase family 1	399.714	398.06	401.367	0.0155095	0.216717	0.0715655	0.942948	0.967906
pyruvate:ferredoxin (flavodoxin) oxidoreductase, partial	399.683	460.121	339.245	-0.438824	0.245645	-1.78642	0.0740321	0.188866
CDP-glucose 4,6-dehydratase	399.538	550.828	248.248	-1.15066	0.285071	-4.03639	5.42788e-05	0.000542421
EDD domain protein	399.491	797.173	1.80924	-8.83125	0.576043	-15.3309	4.75483e-53	3.12287e-50
metal-independent alpha-mannosidase	399.465	333.486	465.444	0.482167	0.243055	1.98378	0.0472807	0.135932
undecaprenyl-diphosphatase	398.785	324.144	473.426	0.54284	0.171295	3.16903	0.00152947	0.00905656
altronate dehydratase	398.765	443.459	354.071	-0.323703	0.330047	-0.980779	0.326702	0.520451
electron transport complex, rnfabcdge type, G subunit	397.933	276.124	519.742	0.904524	0.262968	3.43967	0.000582423	0.00413538
thioredoxin domain-containing protein	397.757	358.468	437.045	0.28294	0.348733	0.811336	0.417173	0.607591
firmicu-CTERM domain-containing protein	397.316	332.745	461.886	0.470329	0.311533	1.50972	0.131115	0.281211
serine hydrolase	397.09	389.679	404.5	0.0559582	0.226284	0.247292	0.804682	0.890454
porphobilinogen deaminase	396.37	289.793	502.948	0.798062	0.240937	3.31233	0.000925213	0.00604302
ribonucleoside triphosphate reductase	394.773	326.986	462.56	0.495418	0.254958	1.94313	0.0520001	0.145778
MULTISPECIES: methylmalonyl-CoA epimerase	393.797	463.538	324.056	-0.517086	0.312167	-1.65644	0.0976327	0.229557
DUF4301 domain-containing protein	393.613	369.74	417.485	0.175857	0.322762	0.544851	0.585856	0.742498
electron transport complex protein RnfA	392.421	299.293	485.549	0.691186	0.308328	2.24172	0.0249794	0.0848505
adenylyl-sulfate kinase	392.019	312.075	471.964	0.596884	0.262406	2.27466	0.0229266	0.0797406
glycoside hydrolase family 43 protein	391.582	301.078	482.087	0.68762	0.245418	2.80183	0.00508139	0.0242912
acetolactate synthase	391.461	601.88	181.043	-1.73258	0.290095	-5.97246	2.33704e-09	6.36602e-08
MULTISPECIES: acetyl-CoA C-acetyltransferase	391.235	441.181	341.29	-0.368896	0.297919	-1.23824	0.215626	0.396073
IclR family transcriptional regulator	390.044	279.32	500.768	0.837515	0.291738	2.87078	0.00409458	0.0203644
NADH:ubiquinone oxidoreductase	389.607	442.932	336.282	-0.399163	0.236341	-1.68893	0.0912329	0.218685
MULTISPECIES: beta-galactosidase	389.549	398.173	380.924	-0.0629115	0.191686	-0.3282	0.74276	0.85111
50S ribosomal protein L34	389.16	288.277	490.044	0.761331	0.346572	2.19675	0.0280387	0.0922809
MULTISPECIES: ATP-dependent helicase	389.061	289.752	488.371	0.750598	0.324372	2.314	0.0206676	0.0738022
MULTISPECIES: phenylalanine--tRNA ligase subunit beta	388.944	357.356	420.531	0.234196	0.281868	0.830869	0.406047	0.597221
PDZ domain-containing protein	388.761	210.524	566.999	1.42991	0.392394	3.64407	0.000268361	0.0021636
prephenate dehydrogenase	388.161	601.268	175.054	-1.77794	0.2902	-6.12659	8.97838e-10	2.65356e-08
membrane protein insertion efficiency factor YidD	387.117	289.797	484.437	0.736012	0.322319	2.28349	0.0224015	0.078306
methylmalonyl Co-A mutase-associated GTPase MeaB	386.817	284.865	488.769	0.777056	0.329103	2.36113	0.0182191	0.0669982
vancomycin resistance histidine kinase VanS	386.484	272.142	500.826	0.878139	0.235514	3.72861	0.000192537	0.00162236
D-tyrosyl-tRNA(Tyr) deacylase	384.405	420.073	348.737	-0.271504	0.209663	-1.29496	0.195335	0.370554
MULTISPECIES: bifunctional phosphopantothenoylcysteine decarboxylase/phosphopantothenate--cysteine ligase CoaBC	383.949	312.549	455.348	0.543592	0.246648	2.20392	0.0275301	0.0912677
NADH:ubiquinone reductase (Na(+)-transporting) subunit F	383.341	166.124	600.559	1.84495	0.264147	6.98455	2.85767e-12	1.26057e-10
selenium-dependent xanthine dehydrogenase	383.231	412.598	353.864	-0.220664	0.25515	-0.864843	0.387125	0.579084
RNA polymerase subunit sigma-70	382.638	489.871	275.405	-0.827138	0.308515	-2.68103	0.0073395	0.0328115
MULTISPECIES: 50S ribosomal protein L32	382.566	313.565	451.567	0.524412	0.381729	1.37378	0.169509	0.335779
DNA helicase	381.651	343.402	419.9	0.291755	0.344734	0.84632	0.397374	0.58943
MULTISPECIES: phosphoenolpyruvate synthase	381.324	484.152	278.495	-0.797359	0.290874	-2.74125	0.00612058	0.0282095
glycerol-3-phosphate responsive antiterminator	380.553	288.821	472.285	0.7048	0.321293	2.19364	0.0282615	0.0928334
arginine decarboxylase	380.074	345.428	414.719	0.26191	0.163257	1.60428	0.108651	0.247538
DUF4352 domain-containing protein	379.744	273.816	485.673	0.824585	0.333849	2.46994	0.0135137	0.0530762
MULTISPECIES: RNA-binding protein	379.63	186.363	572.897	1.61139	0.320563	5.02673	4.98914e-07	8.63567e-06
YfcC family protein	379.459	542.519	216.4	-1.32498	0.25094	-5.28006	1.29143e-07	2.55733e-06
MULTISPECIES: DUF4332 domain-containing protein	379.348	488.029	270.666	-0.849147	0.283236	-2.99802	0.00271737	0.0144908
tyrosine protein kinase	378.739	129.889	627.589	2.25947	0.31666	7.13531	9.65707e-13	4.6221e-11
glycosyltransferase family 4 protein	378.276	315.684	440.868	0.482814	0.190183	2.53868	0.011127	0.0452975
L,D-transpeptidase	378.029	293.139	462.918	0.652189	0.268417	2.42976	0.0151089	0.0578644
hydroxyethylthiazole kinase	377.896	338.591	417.201	0.300801	0.274489	1.09586	0.273141	0.462683
non-canonical purine NTP pyrophosphatase	377.612	294.357	460.866	0.644838	0.208283	3.09598	0.00196166	0.0111259
NAD(P)-dependent alcohol dehydrogenase	376.511	329.893	423.128	0.359244	0.225614	1.59229	0.11132	0.251677
MULTISPECIES: glycine dehydrogenase subunit 2	376.498	577.144	175.853	-1.71042	0.276544	-6.18498	6.2112e-10	1.8787e-08
mannose-1-phosphate guanylyltransferase	376.296	387.553	365.039	-0.0915639	0.225171	-0.406642	0.684271	0.81242
flagellar biosynthetic protein FliO	376.151	340.017	412.285	0.275866	0.216365	1.275	0.202308	0.379485
3-methyl-2-oxobutanoate hydroxymethyltransferase	375.34	237.755	512.925	1.10743	0.353948	3.12879	0.0017553	0.0101274
MULTISPECIES: diphosphate--fructose-6-phosphate 1-phosphotransferase	374.274	379.495	369.054	-0.0412563	0.310009	-0.133081	0.894129	0.940202
MULTISPECIES: adenylosuccinate synthase	373.745	308.974	438.515	0.502305	0.187721	2.6758	0.00745511	0.0331831
lysophospholipase	373.195	276.558	469.832	0.757503	0.267967	2.82685	0.00470086	0.0227761
MULTISPECIES: ATP synthase F1 subunit gamma	373.132	420.859	325.405	-0.371196	0.216768	-1.71241	0.0868207	0.21154
polysaccharide pyruvyl transferase CsaB	373.104	352.829	393.378	0.152133	0.239141	0.636163	0.52467	0.700153
glutamate N-acetyltransferase/amino-acid acetyltransferase	372.233	323.106	421.36	0.381883	0.304158	1.25554	0.209282	0.388344
MULTISPECIES: V-type ATP synthase subunit I	372.069	485.097	259.041	-0.902724	0.236357	-3.81933	0.000133817	0.001185
MULTISPECIES: dTDP-glucose 4,6-dehydratase	371.683	260.646	482.721	0.882688	0.221193	3.99058	6.59128e-05	0.00064028
excinuclease ABC subunit UvrA	371.648	118.782	624.514	2.40062	0.387447	6.19601	5.79129e-10	1.7783e-08
cation-translocating P-type ATPase	371.534	471.498	271.571	-0.795012	0.208196	-3.81858	0.00013422	0.00118586
aminoglycoside phosphotransferase	370.916	290.352	451.48	0.631021	0.245136	2.57417	0.0100481	0.0419746
flagellar basal-body rod protein FlgG	370.787	487.51	254.064	-0.940763	0.267412	-3.51803	0.000434762	0.00325095
MULTISPECIES: single-stranded-DNA-specific exonuclease RecJ	370.655	390.087	351.223	-0.151816	0.241268	-0.62924	0.529192	0.703487
MULTISPECIES: adenylate kinase	370.433	309.902	430.965	0.4756	0.251196	1.89334	0.0583124	0.158076
membrane dipeptidase	370.395	317.444	423.346	0.413518	0.256892	1.60969	0.107465	0.246031
[truncated: 16,986 more rows]

## Sheet: A.D. Basemean 100+
Organism Name	baseMean	controlMean	experimentalMean	log2FoldChange	lfcSE	stat	pvalue	padj
[truncated: 842 more rows]

[truncated: 1 more sheets: P.O. Basemean 100+]
