# Supplementary material for: Short-Term Dietary Intervention with Whole Oats Protects from Antibiotic-Induced Dysbiosis
Source: Microbiol Spectr. 2023 Jul 13;11(4):e02376-23. doi: 10.1128/spectrum.02376-23 (PMC10434222; doi:10.1128/spectrum.02376-23)
Supplement: Supplemental file 4 — Data Set S4a. Download spectrum.02376-23-s0008.xlsx, XLSX file, 5.8 MB [file spectrum.02376-23-s0008.xlsx]

## Sheet: Genomic A.D. Day 5 no Amox.
# Gene Family	Always Dextrose Day 5 no Amoxicillin
UNMAPPED	189728	185235	198243	193597
UNGROUPED	773632	776290	764217	769431
UNGROUPED|d__Bacteria.p__Actinobacteriota.c__Actinomycetia.o__Actinomycetales.f__Bifidobacteriaceae.g__Bifidobacterium.s__Bifidobacterium_animalis	0.000596391	0.0868426	0.000384344	0.000340255
UNGROUPED|d__Bacteria.p__Actinobacteriota.c__Actinomycetia.o__Actinomycetales.f__Bifidobacteriaceae.g__Bifidobacterium.s__Bifidobacterium_globosum	35.2414	36.5105	21.8543	24.4315
UNGROUPED|d__Bacteria.p__Actinobacteriota.c__Actinomycetia.o__Mycobacteriales.f__Mycobacteriaceae.g__Corynebacterium.s__Corynebacterium_stationis	1.82875	5.02519	1.67794	1.92601
UNGROUPED|d__Bacteria.p__Actinobacteriota.c__Actinomycetia.o__Propionibacteriales.f__Propionibacteriaceae.g__Cutibacterium.s__Cutibacterium_acnes	0.203126	0	0.930131	0.0938628
UNGROUPED|d__Bacteria.p__Actinobacteriota.c__Coriobacteriia.o__Coriobacteriales.f__Atopobiaceae.g__NM07-P-09.s__NM07-P-09_sp004793665	6.02685	10.5622	3.81958	5.55311
UNGROUPED|d__Bacteria.p__Actinobacteriota.c__Coriobacteriia.o__Coriobacteriales.f__Atopobiaceae.g__NM07-P-09.s__NM07-P-09_sp004793925	60.3291	38.9743	64.2105	24.6262
UNGROUPED|d__Bacteria.p__Actinobacteriota.c__Coriobacteriia.o__Coriobacteriales.f__Eggerthellaceae.g__.s__	0.10091	0.0581114	0.00601074	0.0191886
UNGROUPED|d__Bacteria.p__Actinobacteriota.c__Coriobacteriia.o__Coriobacteriales.f__Eggerthellaceae.g__Adlercreutzia.s__	320.005	256.146	285.341	422.297
UNGROUPED|d__Bacteria.p__Actinobacteriota.c__Coriobacteriia.o__Coriobacteriales.f__Eggerthellaceae.g__Adlercreutzia.s__Adlercreutzia_caecimuris	4.40414	5.81323	2.71899	5.91928
UNGROUPED|d__Bacteria.p__Actinobacteriota.c__Coriobacteriia.o__Coriobacteriales.f__Eggerthellaceae.g__Adlercreutzia.s__Adlercreutzia_mucosicola	6.20413	8.76822	1.07734	4.08692
UNGROUPED|d__Bacteria.p__Actinobacteriota.c__Coriobacteriia.o__Coriobacteriales.f__Eggerthellaceae.g__Adlercreutzia.s__Adlercreutzia_sp004793465	3.218	5.7313	2.53136	4.2679
UNGROUPED|d__Bacteria.p__Actinobacteriota.c__Coriobacteriia.o__Coriobacteriales.f__Eggerthellaceae.g__CAG-1427.s__CAG-1427_sp000435675	0.500969	0.0415083	0	0.185037
UNGROUPED|d__Bacteria.p__Actinobacteriota.c__Coriobacteriia.o__Coriobacteriales.f__Eggerthellaceae.g__D16-34.s__	0.0671422	0.127216	0.228498	0.174273
UNGROUPED|d__Bacteria.p__Actinobacteriota.c__Coriobacteriia.o__Coriobacteriales.f__Eggerthellaceae.g__D16-34.s__D16-34_sp003612515	0.00493815	0.00623964	0.00408057	0.00257028
UNGROUPED|d__Bacteria.p__Actinobacteriota.c__Coriobacteriia.o__Coriobacteriales.f__Eggerthellaceae.g__D16-63.s__	22.7021	15.807	37.6909	27.2341
UNGROUPED|d__Bacteria.p__Actinobacteriota.c__Coriobacteriia.o__Coriobacteriales.f__Eggerthellaceae.g__D16-63.s__D16-63_sp003612475	0.00301747	0.558122	0.0310423	0.0578676
UNGROUPED|d__Bacteria.p__Actinobacteriota.c__Coriobacteriia.o__Coriobacteriales.f__Eggerthellaceae.g__Parvibacter.s__	7.49927	4.73053	9.18575	13.3642
UNGROUPED|d__Bacteria.p__Actinobacteriota.c__Coriobacteriia.o__Coriobacteriales.f__Eggerthellaceae.g__Parvibacter.s__Parvibacter_caecicola	0.824351	0.339649	0.561964	1.71782
UNGROUPED|d__Bacteria.p__Bacteroidota.c__Bacteroidia.o__Bacteroidales.f__Bacteroidaceae.g__Bacteroides.s__	84.404	65.9019	37.6421	120.129
UNGROUPED|d__Bacteria.p__Bacteroidota.c__Bacteroidia.o__Bacteroidales.f__Bacteroidaceae.g__Bacteroides.s__Bacteroides_acidifaciens	2838.3	2313.51	2665.37	2465.81
UNGROUPED|d__Bacteria.p__Bacteroidota.c__Bacteroidia.o__Bacteroidales.f__Bacteroidaceae.g__Bacteroides.s__Bacteroides_caecimuris	193.775	223.07	187.507	199.846
UNGROUPED|d__Bacteria.p__Bacteroidota.c__Bacteroidia.o__Bacteroidales.f__Bacteroidaceae.g__Bacteroides.s__Bacteroides_congonensis	207.213	328.801	173.714	276.238
UNGROUPED|d__Bacteria.p__Bacteroidota.c__Bacteroidia.o__Bacteroidales.f__Bacteroidaceae.g__Bacteroides.s__Bacteroides_faecichinchillae	21.3652	26.4314	20.7772	30.2029
UNGROUPED|d__Bacteria.p__Bacteroidota.c__Bacteroidia.o__Bacteroidales.f__Bacteroidaceae.g__Bacteroides.s__Bacteroides_intestinalis	171.766	204.314	172.728	159.954
UNGROUPED|d__Bacteria.p__Bacteroidota.c__Bacteroidia.o__Bacteroidales.f__Bacteroidaceae.g__Bacteroides.s__Bacteroides_ovatus	136.861	122.702	126.084	106.5
UNGROUPED|d__Bacteria.p__Bacteroidota.c__Bacteroidia.o__Bacteroidales.f__Bacteroidaceae.g__Bacteroides.s__Bacteroides_sp002491635	422.027	413.183	328.688	381.273
UNGROUPED|d__Bacteria.p__Bacteroidota.c__Bacteroidia.o__Bacteroidales.f__Bacteroidaceae.g__Bacteroides.s__Bacteroides_thetaiotaomicron	58442.4	60278.9	55440.7	65393.2
UNGROUPED|d__Bacteria.p__Bacteroidota.c__Bacteroidia.o__Bacteroidales.f__Bacteroidaceae.g__Bacteroides.s__Bacteroides_uniformis	256.486	276.631	214.131	216.865
UNGROUPED|d__Bacteria.p__Bacteroidota.c__Bacteroidia.o__Bacteroidales.f__Bacteroidaceae.g__Bacteroides.s__Bacteroides_xylanisolvens	21.9808	30.1154	16.0271	27.3915
UNGROUPED|d__Bacteria.p__Bacteroidota.c__Bacteroidia.o__Bacteroidales.f__Bacteroidaceae.g__Paraprevotella.s__	0.353051	0.564064	0.0601598	0.180526
UNGROUPED|d__Bacteria.p__Bacteroidota.c__Bacteroidia.o__Bacteroidales.f__Bacteroidaceae.g__Phocaeicola.s__	27.9414	33.6144	28.5579	18.5655
UNGROUPED|d__Bacteria.p__Bacteroidota.c__Bacteroidia.o__Bacteroidales.f__Bacteroidaceae.g__Phocaeicola.s__Phocaeicola_dorei	58.2664	48.0649	44.9169	57.338
UNGROUPED|d__Bacteria.p__Bacteroidota.c__Bacteroidia.o__Bacteroidales.f__Bacteroidaceae.g__Phocaeicola.s__Phocaeicola_sartorii	37.6657	46.5682	21.0087	47.4112
UNGROUPED|d__Bacteria.p__Bacteroidota.c__Bacteroidia.o__Bacteroidales.f__Bacteroidaceae.g__Phocaeicola.s__Phocaeicola_sp002493165	437.489	362.597	787.581	394.245
UNGROUPED|d__Bacteria.p__Bacteroidota.c__Bacteroidia.o__Bacteroidales.f__Bacteroidaceae.g__Phocaeicola.s__Phocaeicola_vulgatus	1170.86	1126.13	1050.02	1285.11
UNGROUPED|d__Bacteria.p__Bacteroidota.c__Bacteroidia.o__Bacteroidales.f__Bacteroidaceae.g__Prevotella.s__	112.056	91.1149	109.4	94.9346
UNGROUPED|d__Bacteria.p__Bacteroidota.c__Bacteroidia.o__Bacteroidales.f__Bacteroidaceae.g__Prevotella.s__Prevotella_sp002298815	322.579	342.377	245.825	368.973
UNGROUPED|d__Bacteria.p__Bacteroidota.c__Bacteroidia.o__Bacteroidales.f__Bacteroidaceae.g__Prevotella.s__Prevotella_sp002933775	135.96	132.734	126.402	153.953
UNGROUPED|d__Bacteria.p__Bacteroidota.c__Bacteroidia.o__Bacteroidales.f__Bacteroidaceae.g__Prevotella.s__Prevotella_sp004792655	0.262414	0.0949525	0.00334121	0.0367773
UNGROUPED|d__Bacteria.p__Bacteroidota.c__Bacteroidia.o__Bacteroidales.f__Bacteroidaceae.g__Prevotella.s__Prevotella_sp900545525	5.84255	1.83609	4.92948	4.7196
UNGROUPED|d__Bacteria.p__Bacteroidota.c__Bacteroidia.o__Bacteroidales.f__Bacteroidaceae.g__Prevotellamassilia.s__	15.3598	8.78845	12.9109	11.7764
UNGROUPED|d__Bacteria.p__Bacteroidota.c__Bacteroidia.o__Bacteroidales.f__Bacteroidaceae.g__Prevotellamassilia.s__Prevotellamassilia_sp002933955	13.5932	13.8522	10.3129	6.08988
UNGROUPED|d__Bacteria.p__Bacteroidota.c__Bacteroidia.o__Bacteroidales.f__Marinifilaceae.g__Butyricimonas.s__Butyricimonas_virosa	0	5.85954e-05	0	0
UNGROUPED|d__Bacteria.p__Bacteroidota.c__Bacteroidia.o__Bacteroidales.f__Marinifilaceae.g__Odoribacter.s__	998.296	805.053	809.718	813.453
UNGROUPED|d__Bacteria.p__Bacteroidota.c__Bacteroidia.o__Bacteroidales.f__Muribaculaceae.g__.s__	244.343	238.266	301.009	290.905
UNGROUPED|d__Bacteria.p__Bacteroidota.c__Bacteroidia.o__Bacteroidales.f__Muribaculaceae.g__Amulumruptor.s__Amulumruptor_sp001689515	87.9666	107.216	81.2636	79.3745
UNGROUPED|d__Bacteria.p__Bacteroidota.c__Bacteroidia.o__Bacteroidales.f__Muribaculaceae.g__Amulumruptor.s__Amulumruptor_sp900539915	4.09435	5.95946	2.51369	4.56922
UNGROUPED|d__Bacteria.p__Bacteroidota.c__Bacteroidia.o__Bacteroidales.f__Muribaculaceae.g__CAG-485.s__	1272.63	1315.93	1233.3	1040.48
UNGROUPED|d__Bacteria.p__Bacteroidota.c__Bacteroidia.o__Bacteroidales.f__Muribaculaceae.g__CAG-485.s__CAG-485_sp001701295	0.651671	0.56295	0.381339	0.693036
UNGROUPED|d__Bacteria.p__Bacteroidota.c__Bacteroidia.o__Bacteroidales.f__Muribaculaceae.g__CAG-485.s__CAG-485_sp002361155	100.356	84.1671	101.264	87.7282
UNGROUPED|d__Bacteria.p__Bacteroidota.c__Bacteroidia.o__Bacteroidales.f__Muribaculaceae.g__CAG-485.s__CAG-485_sp002361215	104.063	112.571	35.1571	51.4362
UNGROUPED|d__Bacteria.p__Bacteroidota.c__Bacteroidia.o__Bacteroidales.f__Muribaculaceae.g__CAG-485.s__CAG-485_sp002362485	64485.2	62032.3	61430.5	59997.9
UNGROUPED|d__Bacteria.p__Bacteroidota.c__Bacteroidia.o__Bacteroidales.f__Muribaculaceae.g__CAG-485.s__CAG-485_sp002491945	231.566	246.636	152.111	129.724
UNGROUPED|d__Bacteria.p__Bacteroidota.c__Bacteroidia.o__Bacteroidales.f__Muribaculaceae.g__CAG-485.s__CAG-485_sp002493045	365.995	319.207	388.361	332.447
UNGROUPED|d__Bacteria.p__Bacteroidota.c__Bacteroidia.o__Bacteroidales.f__Muribaculaceae.g__CAG-485.s__CAG-485_sp002493515	5.19426	8.19959	6.68519	5.73196
UNGROUPED|d__Bacteria.p__Bacteroidota.c__Bacteroidia.o__Bacteroidales.f__Muribaculaceae.g__CAG-485.s__CAG-485_sp003979075	154.583	101.847	73.0607	89.5399
UNGROUPED|d__Bacteria.p__Bacteroidota.c__Bacteroidia.o__Bacteroidales.f__Muribaculaceae.g__CAG-873.s__	41223.3	45458.6	35633.6	28309.1
UNGROUPED|d__Bacteria.p__Bacteroidota.c__Bacteroidia.o__Bacteroidales.f__Muribaculaceae.g__CAG-873.s__CAG-873_sp001689415	4.6615	5.87107	3.57299	2.89478
UNGROUPED|d__Bacteria.p__Bacteroidota.c__Bacteroidia.o__Bacteroidales.f__Muribaculaceae.g__CAG-873.s__CAG-873_sp001689665	42.0417	38.1614	34.0417	41.2141
UNGROUPED|d__Bacteria.p__Bacteroidota.c__Bacteroidia.o__Bacteroidales.f__Muribaculaceae.g__CAG-873.s__CAG-873_sp002490635	67.9222	52.5531	69.841	59.7696
UNGROUPED|d__Bacteria.p__Bacteroidota.c__Bacteroidia.o__Bacteroidales.f__Muribaculaceae.g__CAG-873.s__CAG-873_sp002491245	0.00282834	0.00373141	0.00319478	0.00326695
UNGROUPED|d__Bacteria.p__Bacteroidota.c__Bacteroidia.o__Bacteroidales.f__Muribaculaceae.g__CAG-873.s__CAG-873_sp002493945	0.000818742	0.000174774	0.00118507	0.00051874
UNGROUPED|d__Bacteria.p__Bacteroidota.c__Bacteroidia.o__Bacteroidales.f__Muribaculaceae.g__CAG-873.s__CAG-873_sp003979155	41.7119	38.2907	43.8786	28.2825
UNGROUPED|d__Bacteria.p__Bacteroidota.c__Bacteroidia.o__Bacteroidales.f__Muribaculaceae.g__CAG-873.s__CAG-873_sp900550395	18.5735	14.895	23.4997	14.1614
UNGROUPED|d__Bacteria.p__Bacteroidota.c__Bacteroidia.o__Bacteroidales.f__Muribaculaceae.g__CAG-873.s__CAG-873_sp900555715	0.581375	0.313498	0.335551	0.415598
UNGROUPED|d__Bacteria.p__Bacteroidota.c__Bacteroidia.o__Bacteroidales.f__Muribaculaceae.g__Duncaniella.s__	2612.81	2632.48	1920.29	2111.94
UNGROUPED|d__Bacteria.p__Bacteroidota.c__Bacteroidia.o__Bacteroidales.f__Muribaculaceae.g__Duncaniella.s__Duncaniella_muris	146.309	154.946	166.833	139.872
UNGROUPED|d__Bacteria.p__Bacteroidota.c__Bacteroidia.o__Bacteroidales.f__Muribaculaceae.g__Duncaniella.s__Duncaniella_sp001689425	511.536	530.368	542.408	454.64
UNGROUPED|d__Bacteria.p__Bacteroidota.c__Bacteroidia.o__Bacteroidales.f__Muribaculaceae.g__Duncaniella.s__Duncaniella_sp001689495	5.14876	3.59032	2.66543	2.72802
UNGROUPED|d__Bacteria.p__Bacteroidota.c__Bacteroidia.o__Bacteroidales.f__Muribaculaceae.g__Duncaniella.s__Duncaniella_sp001689575	65.1196	77.0236	31.3061	30.3494
UNGROUPED|d__Bacteria.p__Bacteroidota.c__Bacteroidia.o__Bacteroidales.f__Muribaculaceae.g__Duncaniella.s__Duncaniella_sp002492665	275.558	274.043	231.984	270.473
UNGROUPED|d__Bacteria.p__Bacteroidota.c__Bacteroidia.o__Bacteroidales.f__Muribaculaceae.g__Duncaniella.s__Duncaniella_sp002494015	7.54375	0.103406	0.17215	1.85053
UNGROUPED|d__Bacteria.p__Bacteroidota.c__Bacteroidia.o__Bacteroidales.f__Muribaculaceae.g__M3.s__M3_sp001689445	2.50292	1.53058	1.31703	1.50245
UNGROUPED|d__Bacteria.p__Bacteroidota.c__Bacteroidia.o__Bacteroidales.f__Muribaculaceae.g__Muribaculum.s__	349.572	342.059	174.283	267.08
UNGROUPED|d__Bacteria.p__Bacteroidota.c__Bacteroidia.o__Bacteroidales.f__Muribaculaceae.g__Muribaculum.s__Muribaculum_arabinoxylanisolvens	109.694	86.1097	83.0543	83.7345
UNGROUPED|d__Bacteria.p__Bacteroidota.c__Bacteroidia.o__Bacteroidales.f__Muribaculaceae.g__Muribaculum.s__Muribaculum_intestinale	653.906	961.289	674.937	654.784
UNGROUPED|d__Bacteria.p__Bacteroidota.c__Bacteroidia.o__Bacteroidales.f__Muribaculaceae.g__Muribaculum.s__Muribaculum_sp002358615	55.6922	47.5939	56.3005	49.4632
UNGROUPED|d__Bacteria.p__Bacteroidota.c__Bacteroidia.o__Bacteroidales.f__Muribaculaceae.g__Muribaculum.s__Muribaculum_sp002473395	23.4288	17.1518	22.8895	17.2763
UNGROUPED|d__Bacteria.p__Bacteroidota.c__Bacteroidia.o__Bacteroidales.f__Muribaculaceae.g__Muribaculum.s__Muribaculum_sp002492595	455.853	511.879	405.379	428.284
UNGROUPED|d__Bacteria.p__Bacteroidota.c__Bacteroidia.o__Bacteroidales.f__Muribaculaceae.g__Muribaculum.s__Muribaculum_sp003150235	6.57994	6.71585	23.5408	11.8595
UNGROUPED|d__Bacteria.p__Bacteroidota.c__Bacteroidia.o__Bacteroidales.f__Muribaculaceae.g__Paramuribaculum.s__	4072.97	4709.2	5210.68	4508.82
UNGROUPED|d__Bacteria.p__Bacteroidota.c__Bacteroidia.o__Bacteroidales.f__Muribaculaceae.g__Paramuribaculum.s__Paramuribaculum_intestinale	245.809	239.858	249.4	206.729
UNGROUPED|d__Bacteria.p__Bacteroidota.c__Bacteroidia.o__Bacteroidales.f__Muribaculaceae.g__Paramuribaculum.s__Paramuribaculum_sp001689535	0.652753	1.84415	1.10022	0.7556
UNGROUPED|d__Bacteria.p__Bacteroidota.c__Bacteroidia.o__Bacteroidales.f__Muribaculaceae.g__Paramuribaculum.s__Paramuribaculum_sp001689565	55.1789	53.8283	58.3309	46.906
UNGROUPED|d__Bacteria.p__Bacteroidota.c__Bacteroidia.o__Bacteroidales.f__Muribaculaceae.g__Paramuribaculum.s__Paramuribaculum_sp900553585	841.107	823.951	678.901	656.507
UNGROUPED|d__Bacteria.p__Bacteroidota.c__Bacteroidia.o__Bacteroidales.f__Muribaculaceae.g__UBA3263.s__	0.429544	0.268466	0.270393	0.268264
UNGROUPED|d__Bacteria.p__Bacteroidota.c__Bacteroidia.o__Bacteroidales.f__Muribaculaceae.g__UBA3263.s__UBA3263_sp001689615	116.822	123.695	85.1549	125.921
UNGROUPED|d__Bacteria.p__Bacteroidota.c__Bacteroidia.o__Bacteroidales.f__Muribaculaceae.g__UBA7173.s__	281.793	344.273	265.492	254.8
UNGROUPED|d__Bacteria.p__Bacteroidota.c__Bacteroidia.o__Bacteroidales.f__Muribaculaceae.g__UBA7173.s__UBA7173_sp001689485	435.602	398.987	302.376	373.799
UNGROUPED|d__Bacteria.p__Bacteroidota.c__Bacteroidia.o__Bacteroidales.f__Muribaculaceae.g__UBA7173.s__UBA7173_sp001689685	190.53	242.135	215.231	207.059
UNGROUPED|d__Bacteria.p__Bacteroidota.c__Bacteroidia.o__Bacteroidales.f__Muribaculaceae.g__UBA7173.s__UBA7173_sp001915385	16.5678	12.2984	11.6625	15.9673
UNGROUPED|d__Bacteria.p__Bacteroidota.c__Bacteroidia.o__Bacteroidales.f__Muribaculaceae.g__UBA7173.s__UBA7173_sp002491305	26.3548	31.5481	30.9533	21.176
UNGROUPED|d__Bacteria.p__Bacteroidota.c__Bacteroidia.o__Bacteroidales.f__Muribaculaceae.g__UBA7173.s__UBA7173_sp004102805	53.1842	53.2598	38.9115	54.0058
UNGROUPED|d__Bacteria.p__Bacteroidota.c__Bacteroidia.o__Bacteroidales.f__Muribaculaceae.g__UBA7173.s__UBA7173_sp900548705	2.04339	2.67516	1.53685	2.30534
UNGROUPED|d__Bacteria.p__Bacteroidota.c__Bacteroidia.o__Bacteroidales.f__Muribaculaceae.g__UBA7173.s__UBA7173_sp900555165	0.000389036	0.00547232	0.00641299	0.000732602
UNGROUPED|d__Bacteria.p__Bacteroidota.c__Bacteroidia.o__Bacteroidales.f__P3.g__.s__	2.11452	2.2057	6.29092	2.11335
UNGROUPED|d__Bacteria.p__Bacteroidota.c__Bacteroidia.o__Bacteroidales.f__Rikenellaceae.g__.s__	0	0	0	0
UNGROUPED|d__Bacteria.p__Bacteroidota.c__Bacteroidia.o__Bacteroidales.f__Rikenellaceae.g__Alistipes.s__	135.57	116.822	112.24	103.587
UNGROUPED|d__Bacteria.p__Bacteroidota.c__Bacteroidia.o__Bacteroidales.f__Rikenellaceae.g__Alistipes.s__Alistipes_finegoldii	9.64819	14.9608	8.71564	8.63003
UNGROUPED|d__Bacteria.p__Bacteroidota.c__Bacteroidia.o__Bacteroidales.f__Rikenellaceae.g__Alistipes.s__Alistipes_onderdonkii	0.0827015	0.0463423	0.00325063	0.0716099
UNGROUPED|d__Bacteria.p__Bacteroidota.c__Bacteroidia.o__Bacteroidales.f__Rikenellaceae.g__Alistipes.s__Alistipes_sp002358415	21.4526	15.9091	9.74756	5.73926
UNGROUPED|d__Bacteria.p__Bacteroidota.c__Bacteroidia.o__Bacteroidales.f__Rikenellaceae.g__Alistipes.s__Alistipes_sp002362235	24.2972	19.9405	21.2191	20.5999
UNGROUPED|d__Bacteria.p__Bacteroidota.c__Bacteroidia.o__Bacteroidales.f__Rikenellaceae.g__Alistipes.s__Alistipes_sp002428825	315.97	339.975	437.698	355.916
UNGROUPED|d__Bacteria.p__Bacteroidota.c__Bacteroidia.o__Bacteroidales.f__Rikenellaceae.g__Alistipes.s__Alistipes_sp003979135	251.192	226.33	217.156	316.391
UNGROUPED|d__Bacteria.p__Bacteroidota.c__Bacteroidia.o__Bacteroidales.f__Rikenellaceae.g__Alistipes.s__Alistipes_timonensis	2.37354e-05	0	0.0406162	0.10504
UNGROUPED|d__Bacteria.p__Bacteroidota.c__Bacteroidia.o__Bacteroidales.f__Rikenellaceae.g__Alistipes_A.s__	0	0	0	0
UNGROUPED|d__Bacteria.p__Bacteroidota.c__Bacteroidia.o__Bacteroidales.f__Rikenellaceae.g__Rikenella.s__	18.0705	15.283	8.99526	14.373
UNGROUPED|d__Bacteria.p__Bacteroidota.c__Bacteroidia.o__Bacteroidales.f__Rikenellaceae.g__Tidjanibacter.s__	7.67044	6.18261	3.33093	4.75825
UNGROUPED|d__Bacteria.p__Bacteroidota.c__Bacteroidia.o__Bacteroidales.f__Tannerellaceae.g__Parabacteroides.s__	11.2525	25.5583	9.26892	13.0887
UNGROUPED|d__Bacteria.p__Bacteroidota.c__Bacteroidia.o__Bacteroidales.f__Tannerellaceae.g__Parabacteroides.s__Parabacteroides_distasonis	51.7367	65.8649	52.4883	78.7169
UNGROUPED|d__Bacteria.p__Bacteroidota.c__Bacteroidia.o__Bacteroidales.f__Tannerellaceae.g__Parabacteroides.s__Parabacteroides_distasonis_A	41.4246	33.1724	42.8592	50.9459
UNGROUPED|d__Bacteria.p__Bacteroidota.c__Bacteroidia.o__Bacteroidales.f__Tannerellaceae.g__Parabacteroides.s__Parabacteroides_goldsteinii	59.1543	67.559	71.2562	73.4174
UNGROUPED|d__Bacteria.p__Bacteroidota.c__Bacteroidia.o__Bacteroidales.f__Tannerellaceae.g__Parabacteroides.s__Parabacteroides_merdae	1.28821	0.695744	0.953574	0.68545
UNGROUPED|d__Bacteria.p__Bacteroidota.c__Bacteroidia.o__Bacteroidales.f__UBA932.g__RC9.s__	262.239	286.098	250.127	278.347
UNGROUPED|d__Bacteria.p__Bacteroidota.c__Bacteroidia.o__Bacteroidales.f__UBA932.g__RC9.s__RC9_sp002298075	1630.2	1560.94	1267.54	1271.87
UNGROUPED|d__Bacteria.p__Campylobacterota.c__Campylobacteria.o__Campylobacterales.f__Helicobacteraceae.g__Helicobacter_A.s__Helicobacter_A_bilis	21.0317	9.05032	11.1601	18.183
UNGROUPED|d__Bacteria.p__Campylobacterota.c__Campylobacteria.o__Campylobacterales.f__Helicobacteraceae.g__Helicobacter_C.s__	0.380983	0	0	0
UNGROUPED|d__Bacteria.p__Campylobacterota.c__Campylobacteria.o__Campylobacterales.f__Helicobacteraceae.g__Helicobacter_C.s__Helicobacter_C_hepaticus	1.42582	0.882224	0.489687	0.384998
UNGROUPED|d__Bacteria.p__Campylobacterota.c__Campylobacteria.o__Campylobacterales.f__Helicobacteraceae.g__Helicobacter_C.s__Helicobacter_C_japonicus	52.4539	67.1879	81.9735	56.8494
UNGROUPED|d__Bacteria.p__Campylobacterota.c__Campylobacteria.o__Campylobacterales.f__Helicobacteraceae.g__Helicobacter_C.s__Helicobacter_C_typhlonius	373.651	526.931	471.63	428.684
UNGROUPED|d__Bacteria.p__Campylobacterota.c__Campylobacteria.o__Campylobacterales.f__Helicobacteraceae.g__Helicobacter_D.s__Helicobacter_D_apodemus	2.24325	3.20114	1.19929	0.836404
UNGROUPED|d__Bacteria.p__Campylobacterota.c__Campylobacteria.o__Campylobacterales.f__Helicobacteraceae.g__Helicobacter_D.s__Helicobacter_D_ganmani	234.137	322.254	234.876	160.436
UNGROUPED|d__Bacteria.p__Campylobacterota.c__Campylobacteria.o__Campylobacterales.f__Helicobacteraceae.g__Helicobacter_D.s__Helicobacter_D_rodentium	0.288313	0.152197	0.160664	0.136022
UNGROUPED|d__Bacteria.p__Cyanobacteria.c__Vampirovibrionia.o__Gastranaerophilales.f__.g__.s__	69.1404	67.6297	68.7521	79.6243
UNGROUPED|d__Bacteria.p__Cyanobacteria.c__Vampirovibrionia.o__Gastranaerophilales.f__Gastranaerophilaceae.g__.s__	5.57726	0.381541	0.506239	0.967523
UNGROUPED|d__Bacteria.p__Cyanobacteria.c__Vampirovibrionia.o__Gastranaerophilales.f__Gastranaerophilaceae.g__CAG-196.s__	0.00401348	0	0	0
UNGROUPED|d__Bacteria.p__Cyanobacteria.c__Vampirovibrionia.o__Gastranaerophilales.f__Gastranaerophilaceae.g__Zag1.s__	0.128386	0.0532563	0.232108	0
UNGROUPED|d__Bacteria.p__Cyanobacteria.c__Vampirovibrionia.o__Gastranaerophilales.f__Gastranaerophilaceae.g__Zag111.s__	2.48365	2.41419	0.87599	2.18238
UNGROUPED|d__Bacteria.p__Deferribacterota.c__Deferribacteres.o__Deferribacterales.f__Mucispirillaceae.g__Mucispirillum.s__	1.09034	1.02107	0.975395	0.358028
UNGROUPED|d__Bacteria.p__Deferribacterota.c__Deferribacteres.o__Deferribacterales.f__Mucispirillaceae.g__Mucispirillum.s__Mucispirillum_schaedleri	221.08	193.955	129.157	150.176
UNGROUPED|d__Bacteria.p__Desulfobacterota.c__Desulfovibrionia.o__Desulfovibrionales.f__Desulfovibrionaceae.g__Bilophila.s__	9.71558	12.6986	15.8864	10.1051
UNGROUPED|d__Bacteria.p__Desulfobacterota.c__Desulfovibrionia.o__Desulfovibrionales.f__Desulfovibrionaceae.g__Desulfovibrio.s__	40.6684	30.9617	18.9765	40.4706
UNGROUPED|d__Bacteria.p__Desulfobacterota.c__Desulfovibrionia.o__Desulfovibrionales.f__Desulfovibrionaceae.g__Mailhella.s__	183.384	177.527	157.175	222.345
UNGROUPED|d__Bacteria.p__Desulfobacterota.c__Desulfovibrionia.o__Desulfovibrionales.f__Desulfovibrionaceae.g__Mailhella.s__Mailhella_sp003512875	614.017	643.859	632.301	804.443
UNGROUPED|d__Bacteria.p__Elusimicrobiota.c__Elusimicrobia.o__Elusimicrobiales.f__Elusimicrobiaceae.g__UBA1436.s__	33.5559	21.108	35.1769	18.8184
UNGROUPED|d__Bacteria.p__Firmicutes.c__Bacilli.o__Acholeplasmatales.f__Anaeroplasmataceae.g__UMGS268.s__	1173.27	1094.38	986.252	910.861
UNGROUPED|d__Bacteria.p__Firmicutes.c__Bacilli.o__Acholeplasmatales.f__Anaeroplasmataceae.g__UMGS268.s__UMGS268_sp900540705	331.248	298.061	534.908	327.929
UNGROUPED|d__Bacteria.p__Firmicutes.c__Bacilli.o__Acholeplasmatales.f__CAG-307.g__.s__	0.00143196	0	0	0.0746716
UNGROUPED|d__Bacteria.p__Firmicutes.c__Bacilli.o__Bacillales.f__Amphibacillaceae.g__Oceanobacillus.s__Oceanobacillus_caeni	47.4423	55.4057	65.084	44.9637
UNGROUPED|d__Bacteria.p__Firmicutes.c__Bacilli.o__Bacillales.f__Amphibacillaceae.g__Virgibacillus.s__Virgibacillus_sp003612345	11.9104	10.4621	7.19909	6.58903
UNGROUPED|d__Bacteria.p__Firmicutes.c__Bacilli.o__Bacillales.f__Bacillaceae.g__Bacillus.s__Bacillus_licheniformis	0.693497	1.435	0.879811	1.06419
UNGROUPED|d__Bacteria.p__Firmicutes.c__Bacilli.o__Bacillales.f__Bacillaceae_A.g__Bacillus_AC.s__Bacillus_AC_sp001076885	1.05969	0	0.482749	0.23614
UNGROUPED|d__Bacteria.p__Firmicutes.c__Bacilli.o__Bacillales.f__Bacillaceae_A.g__Bacillus_AK.s__	0	0	0.397096	0
UNGROUPED|d__Bacteria.p__Firmicutes.c__Bacilli.o__Bacillales.f__Bacillaceae_G.g__Bacillus_A.s__Bacillus_A_cereus	133.507	196.107	204.635	132.492
UNGROUPED|d__Bacteria.p__Firmicutes.c__Bacilli.o__Bacillales.f__Bacillaceae_G.g__Bacillus_A.s__Bacillus_A_thuringiensis	0.229224	0.177265	0	0.3555
UNGROUPED|d__Bacteria.p__Firmicutes.c__Bacilli.o__Erysipelotrichales.f__Erysipelatoclostridiaceae.g__.s__	9.54751	41.3447	19.7316	7.49692
UNGROUPED|d__Bacteria.p__Firmicutes.c__Bacilli.o__Erysipelotrichales.f__Erysipelatoclostridiaceae.g__CHKCI006.s__	47.1241	35.9586	85.8345	40.7837
UNGROUPED|d__Bacteria.p__Firmicutes.c__Bacilli.o__Erysipelotrichales.f__Erysipelatoclostridiaceae.g__Erysipelatoclostridium.s__Erysipelatoclostridium_cocleatum	132.464	78.2519	62.3767	72.882
UNGROUPED|d__Bacteria.p__Firmicutes.c__Bacilli.o__Erysipelotrichales.f__Erysipelatoclostridiaceae.g__Erysipelatoclostridium.s__Erysipelatoclostridium_ramosum	0.407478	0.485214	0.0162317	0.143198
UNGROUPED|d__Bacteria.p__Firmicutes.c__Bacilli.o__Erysipelotrichales.f__Erysipelatoclostridiaceae.g__Longibaculum.s__Longibaculum_muris	5.08152	2.38566	4.9291	3.17775
UNGROUPED|d__Bacteria.p__Firmicutes.c__Bacilli.o__Erysipelotrichales.f__Erysipelotrichaceae.g__.s__	3028.48	483.554	1437.62	227.003
UNGROUPED|d__Bacteria.p__Firmicutes.c__Bacilli.o__Erysipelotrichales.f__Erysipelotrichaceae.g__Allobaculum.s__	824.624	1197.15	1308.92	1117.88
UNGROUPED|d__Bacteria.p__Firmicutes.c__Bacilli.o__Erysipelotrichales.f__Erysipelotrichaceae.g__Dubosiella.s__	307.722	371.946	484.285	410.652
UNGROUPED|d__Bacteria.p__Firmicutes.c__Bacilli.o__Erysipelotrichales.f__Erysipelotrichaceae.g__Dubosiella.s__Dubosiella_newyorkensis	89031.4	119478	148868	118014
UNGROUPED|d__Bacteria.p__Firmicutes.c__Bacilli.o__Erysipelotrichales.f__Erysipelotrichaceae.g__Dubosiella.s__Dubosiella_sp000403415	263.544	339.412	407.216	344.283
UNGROUPED|d__Bacteria.p__Firmicutes.c__Bacilli.o__Erysipelotrichales.f__Erysipelotrichaceae.g__Dubosiella.s__Dubosiella_sp004793885	222.93	325.498	429.265	244.64
UNGROUPED|d__Bacteria.p__Firmicutes.c__Bacilli.o__Erysipelotrichales.f__Erysipelotrichaceae.g__Faecalibaculum.s__	86.6649	81.2103	90.5457	90.5769
UNGROUPED|d__Bacteria.p__Firmicutes.c__Bacilli.o__Erysipelotrichales.f__Erysipelotrichaceae.g__Faecalibaculum.s__Faecalibaculum_rodentium	1277.83	1050.85	1085.25	1123.67
UNGROUPED|d__Bacteria.p__Firmicutes.c__Bacilli.o__Erysipelotrichales.f__Erysipelotrichaceae.g__Ileibacterium.s__Ileibacterium_valens	617.547	832.684	1009.88	833.331
UNGROUPED|d__Bacteria.p__Firmicutes.c__Bacilli.o__Erysipelotrichales.f__Erysipelotrichaceae.g__Longicatena.s__Longicatena_caecimuris	11.4196	6.3765	7.70608	6.87722
UNGROUPED|d__Bacteria.p__Firmicutes.c__Bacilli.o__Erysipelotrichales.f__Erysipelotrichaceae.g__Longicatena.s__Longicatena_innocuum	35.7705	32.6376	54.0054	19.9739
UNGROUPED|d__Bacteria.p__Firmicutes.c__Bacilli.o__Haloplasmatales.f__Turicibacteraceae.g__Turicibacter.s__Turicibacter_sp002311155	209.348	188.395	123.557	143.007
UNGROUPED|d__Bacteria.p__Firmicutes.c__Bacilli.o__Lactobacillales.f__Aerococcaceae.g__Granulicatella.s__Granulicatella_adiacens	0	0.193321	0	0.524336
UNGROUPED|d__Bacteria.p__Firmicutes.c__Bacilli.o__Lactobacillales.f__Carnobacteriaceae.g__Atopostipes.s__	0.0367616	0	0.0980136	0
UNGROUPED|d__Bacteria.p__Firmicutes.c__Bacilli.o__Lactobacillales.f__Enterococcaceae.g__Enterococcus.s__Enterococcus_faecalis	114.266	103.156	37.371	197.358
UNGROUPED|d__Bacteria.p__Firmicutes.c__Bacilli.o__Lactobacillales.f__Enterococcaceae.g__Enterococcus_A.s__Enterococcus_A_xiangfangensis	24.715	19.6957	28.5739	21.0487
UNGROUPED|d__Bacteria.p__Firmicutes.c__Bacilli.o__Lactobacillales.f__Enterococcaceae.g__Enterococcus_B.s__Enterococcus_B_faecium	5.94893	2.39556	0	1.54675
UNGROUPED|d__Bacteria.p__Firmicutes.c__Bacilli.o__Lactobacillales.f__Enterococcaceae.g__Enterococcus_B.s__Enterococcus_B_hirae	132.882	123.879	107.149	89.3938
UNGROUPED|d__Bacteria.p__Firmicutes.c__Bacilli.o__Lactobacillales.f__Enterococcaceae.g__Enterococcus_C.s__Enterococcus_C_asini	99.7956	51.6882	10.2509	17.2659
UNGROUPED|d__Bacteria.p__Firmicutes.c__Bacilli.o__Lactobacillales.f__Enterococcaceae.g__Enterococcus_D.s__Enterococcus_D_gallinarum	5.95349	3.86998	12.1653	6.92861
UNGROUPED|d__Bacteria.p__Firmicutes.c__Bacilli.o__Lactobacillales.f__Lactobacillaceae.g__Lactiplantibacillus.s__Lactiplantibacillus_plantarum	32.5627	32.4536	39.5373	23.3507
UNGROUPED|d__Bacteria.p__Firmicutes.c__Bacilli.o__Lactobacillales.f__Lactobacillaceae.g__Lactobacillus.s__	764.651	735.636	234.066	389.717
UNGROUPED|d__Bacteria.p__Firmicutes.c__Bacilli.o__Lactobacillales.f__Lactobacillaceae.g__Lactobacillus.s__Lactobacillus_hominis	41.6491	43.6959	17.2641	18.9256
UNGROUPED|d__Bacteria.p__Firmicutes.c__Bacilli.o__Lactobacillales.f__Lactobacillaceae.g__Lactobacillus.s__Lactobacillus_intestinalis	120.529	113.4	46.2791	68.4909
UNGROUPED|d__Bacteria.p__Firmicutes.c__Bacilli.o__Lactobacillales.f__Lactobacillaceae.g__Lactobacillus.s__Lactobacillus_johnsonii	51302.7	47763.5	21683.7	26872.7
UNGROUPED|d__Bacteria.p__Firmicutes.c__Bacilli.o__Lactobacillales.f__Lactobacillaceae.g__Lactobacillus.s__Lactobacillus_rodentium	4.81033	3.7264	2.20347	1.6609
UNGROUPED|d__Bacteria.p__Firmicutes.c__Bacilli.o__Lactobacillales.f__Lactobacillaceae.g__Lactobacillus.s__Lactobacillus_taiwanensis	301.259	291.414	203.579	118.892
UNGROUPED|d__Bacteria.p__Firmicutes.c__Bacilli.o__Lactobacillales.f__Lactobacillaceae.g__Leuconostoc.s__Leuconostoc_citreum	229.316	203.74	243.115	205.647
UNGROUPED|d__Bacteria.p__Firmicutes.c__Bacilli.o__Lactobacillales.f__Lactobacillaceae.g__Leuconostoc.s__Leuconostoc_pseudomesenteroides	31.1032	28.6067	30.9199	26.2273
UNGROUPED|d__Bacteria.p__Firmicutes.c__Bacilli.o__Lactobacillales.f__Lactobacillaceae.g__Ligilactobacillus.s__	1.94547	0.000559034	0	0.835825
UNGROUPED|d__Bacteria.p__Firmicutes.c__Bacilli.o__Lactobacillales.f__Lactobacillaceae.g__Ligilactobacillus.s__Ligilactobacillus_murinus	840.043	788.061	825.495	649.261
UNGROUPED|d__Bacteria.p__Firmicutes.c__Bacilli.o__Lactobacillales.f__Lactobacillaceae.g__Limosilactobacillus.s__	3.6694	3.43887	2.01732	3.04771
UNGROUPED|d__Bacteria.p__Firmicutes.c__Bacilli.o__Lactobacillales.f__Lactobacillaceae.g__Limosilactobacillus.s__Limosilactobacillus_reuteri	124.414	100.757	86.9363	78.6703
UNGROUPED|d__Bacteria.p__Firmicutes.c__Bacilli.o__Lactobacillales.f__Lactobacillaceae.g__Limosilactobacillus.s__Limosilactobacillus_reuteri_D	47.9855	50.5946	23.5891	30.979
UNGROUPED|d__Bacteria.p__Firmicutes.c__Bacilli.o__Lactobacillales.f__Lactobacillaceae.g__Pediococcus.s__Pediococcus_pentosaceus	253.87	179.097	186.606	213.547
UNGROUPED|d__Bacteria.p__Firmicutes.c__Bacilli.o__Lactobacillales.f__Lactobacillaceae.g__Weissella.s__Weissella_confusa	4.23484	2.62589	5.01383	2.4948
UNGROUPED|d__Bacteria.p__Firmicutes.c__Bacilli.o__Lactobacillales.f__Streptococcaceae.g__Lactococcus.s__Lactococcus_garvieae	25.3649	9.04177	25.7595	14.0927
UNGROUPED|d__Bacteria.p__Firmicutes.c__Bacilli.o__Lactobacillales.f__Streptococcaceae.g__Lactococcus.s__Lactococcus_lactis	36718	30764.8	41469.1	29229.7
UNGROUPED|d__Bacteria.p__Firmicutes.c__Bacilli.o__Lactobacillales.f__Streptococcaceae.g__Lactococcus.s__Lactococcus_lactis_E	4073.63	3488.93	4756.59	3141.57
UNGROUPED|d__Bacteria.p__Firmicutes.c__Bacilli.o__Lactobacillales.f__Streptococcaceae.g__Streptococcus.s__	0	0	2.36875	0
UNGROUPED|d__Bacteria.p__Firmicutes.c__Bacilli.o__Lactobacillales.f__Streptococcaceae.g__Streptococcus.s__Streptococcus_oralis	0	0.0736541	0	0
UNGROUPED|d__Bacteria.p__Firmicutes.c__Bacilli.o__Lactobacillales.f__Streptococcaceae.g__Streptococcus.s__Streptococcus_sp002300045	33.3804	57.618	25.2683	24.1306
UNGROUPED|d__Bacteria.p__Firmicutes.c__Bacilli.o__Mycoplasmatales.f__Metamycoplasmataceae.g__UBA710.s__UBA710_sp002298905	333.935	344.65	312.693	344.373
UNGROUPED|d__Bacteria.p__Firmicutes.c__Bacilli.o__Mycoplasmatales.f__Mycoplasmoidaceae.g__.s__	0.786744	0.617112	0.272956	0.552622
UNGROUPED|d__Bacteria.p__Firmicutes.c__Bacilli.o__Mycoplasmatales.f__Mycoplasmoidaceae.g__Ureaplasma.s__	0.679521	1.62296	1.62079	0.162357
UNGROUPED|d__Bacteria.p__Firmicutes.c__Bacilli.o__Paenibacillales.f__Paenibacillaceae.g__Paenibacillus.s__Paenibacillus_amylolyticus	0.737502	0	4.50019	1.34438
UNGROUPED|d__Bacteria.p__Firmicutes.c__Bacilli.o__Paenibacillales.f__Paenibacillaceae.g__Paenibacillus_A.s__Paenibacillus_A_barengoltzii	0.438022	0	0	0.533216
UNGROUPED|d__Bacteria.p__Firmicutes.c__Bacilli.o__RF39.f__CAG-1000.g__.s__	7.70874	3.40022	0.277475	3.86315
UNGROUPED|d__Bacteria.p__Firmicutes.c__Bacilli.o__RF39.f__CAG-1000.g__CAG-582.s__	76.6154	49.6418	32.8664	32.1774
UNGROUPED|d__Bacteria.p__Firmicutes.c__Bacilli.o__RF39.f__CAG-1000.g__CAG-776.s__	4592.11	1645.92	1934.01	852.44
UNGROUPED|d__Bacteria.p__Firmicutes.c__Bacilli.o__RF39.f__CAG-1000.g__UBA11963.s__	1.5695	0.471973	0.419201	0.428036
UNGROUPED|d__Bacteria.p__Firmicutes.c__Bacilli.o__RF39.f__CAG-1000.g__UMGS1217.s__	77.6538	9.21557	10.3973	9.33445
UNGROUPED|d__Bacteria.p__Firmicutes.c__Bacilli.o__RF39.f__CAG-433.g__CAG-594.s__	0.862109	0.124073	0	0.121864
UNGROUPED|d__Bacteria.p__Firmicutes.c__Bacilli.o__RF39.f__CAG-611.g__.s__	60.327	10.1117	38.9438	9.23877
UNGROUPED|d__Bacteria.p__Firmicutes.c__Bacilli.o__RF39.f__CAG-611.g__UBA2730.s__	1.82327	1.02008	0.268051	0.886623
UNGROUPED|d__Bacteria.p__Firmicutes.c__Bacilli.o__RF39.f__CAG-611.g__UBA3789.s__	3.14365	3.57183	0.111622	0.254008
UNGROUPED|d__Bacteria.p__Firmicutes.c__Bacilli.o__RF39.f__CAG-611.g__UBA7057.s__	0.981952	0.277072	0.920021	0.345871
UNGROUPED|d__Bacteria.p__Firmicutes.c__Bacilli.o__RF39.f__CAG-611.g__UMGS995.s__	20.1123	4.52633	3.24064	3.29587
UNGROUPED|d__Bacteria.p__Firmicutes.c__Bacilli.o__RF39.f__CAG-822.g__.s__	207.917	66.285	94.8396	44.2589
UNGROUPED|d__Bacteria.p__Firmicutes.c__Bacilli.o__RF39.f__CAG-822.g__CAG-822.s__	3.3841	1.72001	1.33665	2.59571
UNGROUPED|d__Bacteria.p__Firmicutes.c__Bacilli.o__RF39.f__CAG-822.g__UBA5026.s__	47.1027	33.7993	29.0281	30.0359
UNGROUPED|d__Bacteria.p__Firmicutes.c__Bacilli.o__RF39.f__CAG-822.g__UBA5578.s__	13.7218	6.58068	1.01602	2.68225
UNGROUPED|d__Bacteria.p__Firmicutes.c__Bacilli.o__RF39.f__CAG-822.g__UMGS1648.s__	2.98412	2.4035	2.70828	3.42366
UNGROUPED|d__Bacteria.p__Firmicutes.c__Bacilli.o__Staphylococcales.f__Salinicoccaceae.g__Jeotgalicoccus.s__Jeotgalicoccus_nanhaiensis	0.0106703	0	0	0.00371535
UNGROUPED|d__Bacteria.p__Firmicutes.c__Bacilli.o__Staphylococcales.f__Staphylococcaceae.g__Staphylococcus.s__Staphylococcus_epidermidis	0.0106703	0	0	0.00371535
UNGROUPED|d__Bacteria.p__Firmicutes.c__Bacilli.o__Staphylococcales.f__Staphylococcaceae.g__Staphylococcus.s__Staphylococcus_nepalensis	0.0213405	0	0	0.00743069
UNGROUPED|d__Bacteria.p__Firmicutes.c__Bacilli.o__Staphylococcales.f__Staphylococcaceae.g__Staphylococcus.s__Staphylococcus_pasteuri_A	0.0106703	0	0	0.00371535
UNGROUPED|d__Bacteria.p__Firmicutes.c__Bacilli.o__Staphylococcales.f__Staphylococcaceae.g__Staphylococcus.s__Staphylococcus_warneri	0.0213405	0	0	0.00743069
UNGROUPED|d__Bacteria.p__Firmicutes.c__Bacilli.o__Staphylococcales.f__Staphylococcaceae.g__Staphylococcus.s__Staphylococcus_xylosus	60.372	50.0398	17.054	35.2915
UNGROUPED|d__Bacteria.p__Firmicutes.c__Bacilli.o__Staphylococcales.f__Staphylococcaceae.g__Staphylococcus_A.s__Staphylococcus_A_lentus	12.5502	19.1521	7.10173	6.70733
UNGROUPED|d__Bacteria.p__Firmicutes.c__Bacilli.o__Staphylococcales.f__Staphylococcaceae.g__Staphylococcus_A.s__Staphylococcus_A_sciuri	0.0106703	0.547894	0.235205	0.00371535
UNGROUPED|d__Bacteria.p__Firmicutes_A.c__Clostridia.o__4C28d-15.f__UBA3700.g__.s__	20.3269	14.4825	21.2023	15.5796
UNGROUPED|d__Bacteria.p__Firmicutes_A.c__Clostridia.o__Clostridiales.f__Clostridiaceae.g__Clostridium.s__	566.508	395.909	531.373	361.048
UNGROUPED|d__Bacteria.p__Firmicutes_A.c__Clostridia.o__Clostridiales.f__Clostridiaceae.g__Clostridium.s__Clostridium_chromiireducens	0	0	0	0.20974
UNGROUPED|d__Bacteria.p__Firmicutes_A.c__Clostridia.o__Clostridiales.f__Clostridiaceae.g__Clostridium.s__Clostridium_paraputrificum	0	0.249806	0	0.103033
UNGROUPED|d__Bacteria.p__Firmicutes_A.c__Clostridia.o__Clostridiales.f__Clostridiaceae.g__Clostridium.s__Clostridium_sartagoforme_B	0.461246	0	0	0.0987259
UNGROUPED|d__Bacteria.p__Firmicutes_A.c__Clostridia.o__Clostridiales.f__Clostridiaceae.g__Clostridium_F.s__Clostridium_F_tepidum	6.63716	9.00785	7.47639	6.20752
UNGROUPED|d__Bacteria.p__Firmicutes_A.c__Clostridia.o__Clostridiales.f__Clostridiaceae.g__Clostridium_G.s__Clostridium_G_cochlearium	0	0.277742	0	0
UNGROUPED|d__Bacteria.p__Firmicutes_A.c__Clostridia.o__Clostridiales.f__Clostridiaceae.g__Clostridium_P.s__Clostridium_P_perfringens	0.0580729	0.379056	0.388243	0.239032
UNGROUPED|d__Bacteria.p__Firmicutes_A.c__Clostridia.o__Clostridiales.f__Savagellaceae.g__Savagella.s__Savagella_sp000270205	0.507236	0.599567	0.995828	0.225479
UNGROUPED|d__Bacteria.p__Firmicutes_A.c__Clostridia.o__Eubacteriales.f__Garciellaceae.g__.s__	1.3694	0	6.7293	0.446594
UNGROUPED|d__Bacteria.p__Firmicutes_A.c__Clostridia.o__Lachnospirales.f__Anaerotignaceae.g__ASF356.s__	310.747	433.082	217.602	155.292
UNGROUPED|d__Bacteria.p__Firmicutes_A.c__Clostridia.o__Lachnospirales.f__Anaerotignaceae.g__ASF356.s__ASF356_sp000364165	14.9657	11.8703	8.78979	10.6783
UNGROUPED|d__Bacteria.p__Firmicutes_A.c__Clostridia.o__Lachnospirales.f__Anaerotignaceae.g__Anaerotignum.s__	3085.77	3189.04	1289.05	3457.18
UNGROUPED|d__Bacteria.p__Firmicutes_A.c__Clostridia.o__Lachnospirales.f__CAG-274.g__.s__	30.9524	43.1732	21.1756	22.2478
UNGROUPED|d__Bacteria.p__Firmicutes_A.c__Clostridia.o__Lachnospirales.f__Lachnospiraceae.g__.s__	11246.1	11748.7	12261.2	12104.9
UNGROUPED|d__Bacteria.p__Firmicutes_A.c__Clostridia.o__Lachnospirales.f__Lachnospiraceae.g__14-2.s__	36046.4	33817.2	26312.8	30811.7
UNGROUPED|d__Bacteria.p__Firmicutes_A.c__Clostridia.o__Lachnospirales.f__Lachnospiraceae.g__14-2.s__14-2_sp000403255	527.141	407.122	432.213	478.651
UNGROUPED|d__Bacteria.p__Firmicutes_A.c__Clostridia.o__Lachnospirales.f__Lachnospiraceae.g__14-2.s__14-2_sp000403315	928.9	921.64	678.624	894.163
UNGROUPED|d__Bacteria.p__Firmicutes_A.c__Clostridia.o__Lachnospirales.f__Lachnospiraceae.g__14-2.s__14-2_sp000403845	156.093	132.216	110.499	121.102
UNGROUPED|d__Bacteria.p__Firmicutes_A.c__Clostridia.o__Lachnospirales.f__Lachnospiraceae.g__14-2.s__14-2_sp004793545	267.771	208.351	208.104	171.933
UNGROUPED|d__Bacteria.p__Firmicutes_A.c__Clostridia.o__Lachnospirales.f__Lachnospiraceae.g__1XD42-69.s__	24310.2	15483.7	19193.8	23262.8
UNGROUPED|d__Bacteria.p__Firmicutes_A.c__Clostridia.o__Lachnospirales.f__Lachnospiraceae.g__1XD42-69.s__1XD42-69_sp003612565	767.85	626.859	657.595	678.716
UNGROUPED|d__Bacteria.p__Firmicutes_A.c__Clostridia.o__Lachnospirales.f__Lachnospiraceae.g__1XD8-76.s__	1102.67	909.131	1208.74	1063.58
UNGROUPED|d__Bacteria.p__Firmicutes_A.c__Clostridia.o__Lachnospirales.f__Lachnospiraceae.g__1XD8-76.s__1XD8-76_sp003611955	61.1217	28.1355	40.2725	43.7392
UNGROUPED|d__Bacteria.p__Firmicutes_A.c__Clostridia.o__Lachnospirales.f__Lachnospiraceae.g__AF33-28.s__	73.093	58.8815	65.0703	92.3738
UNGROUPED|d__Bacteria.p__Firmicutes_A.c__Clostridia.o__Lachnospirales.f__Lachnospiraceae.g__Acetatifactor.s__	35588.4	31260.7	29381.9	33186
UNGROUPED|d__Bacteria.p__Firmicutes_A.c__Clostridia.o__Lachnospirales.f__Lachnospiraceae.g__Acetatifactor.s__Acetatifactor_muris	134.059	103.028	105.622	132.521
UNGROUPED|d__Bacteria.p__Firmicutes_A.c__Clostridia.o__Lachnospirales.f__Lachnospiraceae.g__Acetatifactor.s__Acetatifactor_sp003612485	211.99	208.601	620.267	200.866
UNGROUPED|d__Bacteria.p__Firmicutes_A.c__Clostridia.o__Lachnospirales.f__Lachnospiraceae.g__Agathobacter.s__	20.2926	14.2089	23.3698	29.8298
UNGROUPED|d__Bacteria.p__Firmicutes_A.c__Clostridia.o__Lachnospirales.f__Lachnospiraceae.g__An181.s__	8366.75	4317.38	9635.47	5605.71
UNGROUPED|d__Bacteria.p__Firmicutes_A.c__Clostridia.o__Lachnospirales.f__Lachnospiraceae.g__Anaerostipes.s__Anaerostipes_sp000508985	3.51245	7.81647	4.51846	2.57231
UNGROUPED|d__Bacteria.p__Firmicutes_A.c__Clostridia.o__Lachnospirales.f__Lachnospiraceae.g__Blautia.s__Blautia_coccoides_A	109.943	107.837	156.958	115.244
UNGROUPED|d__Bacteria.p__Firmicutes_A.c__Clostridia.o__Lachnospirales.f__Lachnospiraceae.g__Blautia_A.s__Blautia_A_sp000433815	40.6217	31.1203	27.4185	40.0693
UNGROUPED|d__Bacteria.p__Firmicutes_A.c__Clostridia.o__Lachnospirales.f__Lachnospiraceae.g__Blautia_A.s__Blautia_A_sp900551075	4.60811	5.81762	6.17269	7.09208
UNGROUPED|d__Bacteria.p__Firmicutes_A.c__Clostridia.o__Lachnospirales.f__Lachnospiraceae.g__Butyrivibrio_A.s__	8.59286	0.697622	1.67953	0.861975
UNGROUPED|d__Bacteria.p__Firmicutes_A.c__Clostridia.o__Lachnospirales.f__Lachnospiraceae.g__C-53.s__C-53_sp003612525	105.746	80.4234	63.9759	99.6115
UNGROUPED|d__Bacteria.p__Firmicutes_A.c__Clostridia.o__Lachnospirales.f__Lachnospiraceae.g__CAG-127.s__CAG-127_sp002493625	24.9464	11.1931	16.4473	18.3565
UNGROUPED|d__Bacteria.p__Firmicutes_A.c__Clostridia.o__Lachnospirales.f__Lachnospiraceae.g__CAG-303.s__	468.498	297.447	271.997	369.322
UNGROUPED|d__Bacteria.p__Firmicutes_A.c__Clostridia.o__Lachnospirales.f__Lachnospiraceae.g__CAG-45.s__	97.9354	70.7085	76.9903	81.9383
UNGROUPED|d__Bacteria.p__Firmicutes_A.c__Clostridia.o__Lachnospirales.f__Lachnospiraceae.g__CAG-510.s__	38.7728	20.8104	47.8727	46.4988
UNGROUPED|d__Bacteria.p__Firmicutes_A.c__Clostridia.o__Lachnospirales.f__Lachnospiraceae.g__CAG-510.s__CAG-510_sp003979355	269.482	234.241	230.519	210.304
UNGROUPED|d__Bacteria.p__Firmicutes_A.c__Clostridia.o__Lachnospirales.f__Lachnospiraceae.g__CAG-56.s__CAG-56_sp004793585	612.632	452.799	445.63	495.089
UNGROUPED|d__Bacteria.p__Firmicutes_A.c__Clostridia.o__Lachnospirales.f__Lachnospiraceae.g__CAG-590.s__	116.636	102.586	88.4288	110.893
UNGROUPED|d__Bacteria.p__Firmicutes_A.c__Clostridia.o__Lachnospirales.f__Lachnospiraceae.g__CAG-603.s__	481.274	352.524	333.157	474.978
UNGROUPED|d__Bacteria.p__Firmicutes_A.c__Clostridia.o__Lachnospirales.f__Lachnospiraceae.g__CAG-632.s__	5.8617	5.21078	3.61469	4.38004
UNGROUPED|d__Bacteria.p__Firmicutes_A.c__Clostridia.o__Lachnospirales.f__Lachnospiraceae.g__CAG-81.s__	2823.58	2124.33	781.381	1503.82
UNGROUPED|d__Bacteria.p__Firmicutes_A.c__Clostridia.o__Lachnospirales.f__Lachnospiraceae.g__CAG-95.s__	17166.8	4239.4	16829.1	8159.37
UNGROUPED|d__Bacteria.p__Firmicutes_A.c__Clostridia.o__Lachnospirales.f__Lachnospiraceae.g__CAG-95.s__CAG-95_sp000403495	1992.69	1607.89	1790.37	2361.76
UNGROUPED|d__Bacteria.p__Firmicutes_A.c__Clostridia.o__Lachnospirales.f__Lachnospiraceae.g__CAG-95.s__CAG-95_sp003612395	641.991	493.365	289.345	185.681
UNGROUPED|d__Bacteria.p__Firmicutes_A.c__Clostridia.o__Lachnospirales.f__Lachnospiraceae.g__COE1.s__	5714.78	4704.96	4291.97	4928.95
UNGROUPED|d__Bacteria.p__Firmicutes_A.c__Clostridia.o__Lachnospirales.f__Lachnospiraceae.g__COE1.s__COE1_sp000403215	1294.59	972.323	1121.64	1094.28
UNGROUPED|d__Bacteria.p__Firmicutes_A.c__Clostridia.o__Lachnospirales.f__Lachnospiraceae.g__COE1.s__COE1_sp000403335	499.961	439.575	484.316	562.192
UNGROUPED|d__Bacteria.p__Firmicutes_A.c__Clostridia.o__Lachnospirales.f__Lachnospiraceae.g__COE1.s__COE1_sp002358575	3385.24	3041.58	2947.87	3224.91
UNGROUPED|d__Bacteria.p__Firmicutes_A.c__Clostridia.o__Lachnospirales.f__Lachnospiraceae.g__COE1.s__COE1_sp002490665	1616.38	1300.97	1642.2	1699.8
UNGROUPED|d__Bacteria.p__Firmicutes_A.c__Clostridia.o__Lachnospirales.f__Lachnospiraceae.g__COE1.s__COE1_sp003513705	1098.94	865.262	1041.97	1066.97
UNGROUPED|d__Bacteria.p__Firmicutes_A.c__Clostridia.o__Lachnospirales.f__Lachnospiraceae.g__Clostridium_Q.s__	1506.13	371.286	1014.68	959.388
UNGROUPED|d__Bacteria.p__Firmicutes_A.c__Clostridia.o__Lachnospirales.f__Lachnospiraceae.g__Clostridium_Q.s__Clostridium_Q_symbiosum	28.1508	21.119	22.859	13.976
UNGROUPED|d__Bacteria.p__Firmicutes_A.c__Clostridia.o__Lachnospirales.f__Lachnospiraceae.g__Cuneatibacter.s__Cuneatibacter_caecimuris	10.083	11.2987	12.2584	11.2058
UNGROUPED|d__Bacteria.p__Firmicutes_A.c__Clostridia.o__Lachnospirales.f__Lachnospiraceae.g__Dorea.s__	27907.7	18750.3	19197.1	19672.6
UNGROUPED|d__Bacteria.p__Firmicutes_A.c__Clostridia.o__Lachnospirales.f__Lachnospiraceae.g__Dorea.s__Dorea_muris	33.1072	25.0359	16.7067	30.0015
UNGROUPED|d__Bacteria.p__Firmicutes_A.c__Clostridia.o__Lachnospirales.f__Lachnospiraceae.g__Dorea.s__Dorea_sp000403455	557.887	844.853	483.077	436.763
UNGROUPED|d__Bacteria.p__Firmicutes_A.c__Clostridia.o__Lachnospirales.f__Lachnospiraceae.g__Dorea.s__Dorea_sp000403475	156.522	306.806	126.819	123.777
UNGROUPED|d__Bacteria.p__Firmicutes_A.c__Clostridia.o__Lachnospirales.f__Lachnospiraceae.g__Eisenbergiella.s__	8.32503	7.58069	16.4285	10.0281
UNGROUPED|d__Bacteria.p__Firmicutes_A.c__Clostridia.o__Lachnospirales.f__Lachnospiraceae.g__Enterocloster.s__Enterocloster_aldenensis	13.2743	6.31481	5.81831	9.80765
UNGROUPED|d__Bacteria.p__Firmicutes_A.c__Clostridia.o__Lachnospirales.f__Lachnospiraceae.g__Enterocloster.s__Enterocloster_bolteae	65.7164	18.8889	9.2134	9.25422
UNGROUPED|d__Bacteria.p__Firmicutes_A.c__Clostridia.o__Lachnospirales.f__Lachnospiraceae.g__Enterocloster.s__Enterocloster_clostridioformis	262.98	253.684	258.45	253.299
UNGROUPED|d__Bacteria.p__Firmicutes_A.c__Clostridia.o__Lachnospirales.f__Lachnospiraceae.g__Eubacterium_F.s__	2302.19	1531.94	1562.96	1514.63
UNGROUPED|d__Bacteria.p__Firmicutes_A.c__Clostridia.o__Lachnospirales.f__Lachnospiraceae.g__Eubacterium_G.s__	1701.56	939.97	1293.94	859.896
UNGROUPED|d__Bacteria.p__Firmicutes_A.c__Clostridia.o__Lachnospirales.f__Lachnospiraceae.g__Eubacterium_J.s__	1317.13	933.686	1109.77	1075.04
UNGROUPED|d__Bacteria.p__Firmicutes_A.c__Clostridia.o__Lachnospirales.f__Lachnospiraceae.g__Eubacterium_J.s__Eubacterium_J_plexicaudatum	148.345	134.332	102.759	128.49
UNGROUPED|d__Bacteria.p__Firmicutes_A.c__Clostridia.o__Lachnospirales.f__Lachnospiraceae.g__Frisingicoccus.s__Frisingicoccus_caecimuris	22.9063	34.2123	31.1956	23.9112
UNGROUPED|d__Bacteria.p__Firmicutes_A.c__Clostridia.o__Lachnospirales.f__Lachnospiraceae.g__G11.s__	42.6825	38.6043	30.6499	51.1334
UNGROUPED|d__Bacteria.p__Firmicutes_A.c__Clostridia.o__Lachnospirales.f__Lachnospiraceae.g__Hungatella_A.s__	1406.26	1234.16	1065.14	1067.08
UNGROUPED|d__Bacteria.p__Firmicutes_A.c__Clostridia.o__Lachnospirales.f__Lachnospiraceae.g__Hungatella_A.s__Hungatella_A_sp002358555	511.998	384.329	403.889	391.906
UNGROUPED|d__Bacteria.p__Firmicutes_A.c__Clostridia.o__Lachnospirales.f__Lachnospiraceae.g__Kineothrix.s__	8178.7	5444.64	17468.9	58835.2
UNGROUPED|d__Bacteria.p__Firmicutes_A.c__Clostridia.o__Lachnospirales.f__Lachnospiraceae.g__Kineothrix.s__Kineothrix_sp000403275	2738.83	2086.5	2434.03	3046.77
UNGROUPED|d__Bacteria.p__Firmicutes_A.c__Clostridia.o__Lachnospirales.f__Lachnospiraceae.g__Lachnospira.s__	187.764	143.068	187.271	158.388
UNGROUPED|d__Bacteria.p__Firmicutes_A.c__Clostridia.o__Lachnospirales.f__Lachnospiraceae.g__Muricomes.s__Muricomes_intestini	17.8263	8.15981	9.06753	13.6514
UNGROUPED|d__Bacteria.p__Firmicutes_A.c__Clostridia.o__Lachnospirales.f__Lachnospiraceae.g__Muricomes.s__Muricomes_sp000509105	5.98915	7.53876	7.04143	6.4998
UNGROUPED|d__Bacteria.p__Firmicutes_A.c__Clostridia.o__Lachnospirales.f__Lachnospiraceae.g__Roseburia.s__	514.821	444.347	241.767	346.184
UNGROUPED|d__Bacteria.p__Firmicutes_A.c__Clostridia.o__Lachnospirales.f__Lachnospiraceae.g__SZUA-378.s__	21.6892	36.0148	20.5716	30.6724
UNGROUPED|d__Bacteria.p__Firmicutes_A.c__Clostridia.o__Lachnospirales.f__Lachnospiraceae.g__Schaedlerella.s__	3031.37	3866.44	3491.74	3567.99
UNGROUPED|d__Bacteria.p__Firmicutes_A.c__Clostridia.o__Lachnospirales.f__Lachnospiraceae.g__Schaedlerella.s__Schaedlerella_sp000364245	1459.79	1327.15	764.354	1083.14
UNGROUPED|d__Bacteria.p__Firmicutes_A.c__Clostridia.o__Lachnospirales.f__Lachnospiraceae.g__Schaedlerella.s__Schaedlerella_sp000403295	478.399	412.494	456.565	415.406
UNGROUPED|d__Bacteria.p__Firmicutes_A.c__Clostridia.o__Lachnospirales.f__Lachnospiraceae.g__TF01-11.s__	1728.5	1043.93	1149.15	1892.4
UNGROUPED|d__Bacteria.p__Firmicutes_A.c__Clostridia.o__Lachnospirales.f__Lachnospiraceae.g__TF01-11.s__TF01-11_sp003611745	334.973	210.329	303.336	289.153
UNGROUPED|d__Bacteria.p__Firmicutes_A.c__Clostridia.o__Lachnospirales.f__Lachnospiraceae.g__TF01-11.s__TF01-11_sp003612285	57.1571	30.636	47.1873	47.1993
UNGROUPED|d__Bacteria.p__Firmicutes_A.c__Clostridia.o__Lachnospirales.f__Lachnospiraceae.g__UBA11957.s__	73.9278	61.1326	51.2554	63.675
UNGROUPED|d__Bacteria.p__Firmicutes_A.c__Clostridia.o__Lachnospirales.f__Lachnospiraceae.g__UBA2882.s__	520.764	461.041	329.009	451.227
UNGROUPED|d__Bacteria.p__Firmicutes_A.c__Clostridia.o__Lachnospirales.f__Lachnospiraceae.g__UBA3282.s__	3510.06	2686.94	3064.6	3095.03
UNGROUPED|d__Bacteria.p__Firmicutes_A.c__Clostridia.o__Lachnospirales.f__Lachnospiraceae.g__UBA3282.s__UBA3282_sp003611805	1723.26	1331.12	1498.81	1594.1
UNGROUPED|d__Bacteria.p__Firmicutes_A.c__Clostridia.o__Lachnospirales.f__Lachnospiraceae.g__UBA3282.s__UBA3282_sp003612405	999.344	888.664	1167.94	1101.62
UNGROUPED|d__Bacteria.p__Firmicutes_A.c__Clostridia.o__Lachnospirales.f__Lachnospiraceae.g__UBA7050.s__UBA7050_sp003979345	88.531	124.085	97.1077	67.1594
UNGROUPED|d__Bacteria.p__Firmicutes_A.c__Clostridia.o__Lachnospirales.f__Lachnospiraceae.g__UBA7160.s__UBA7160_sp003612585	721.878	887.425	1981.12	1405.71
UNGROUPED|d__Bacteria.p__Firmicutes_A.c__Clostridia.o__Lachnospirales.f__Lachnospiraceae.g__UBA7182.s__	7754.78	5506.1	3252.57	3850.54
UNGROUPED|d__Bacteria.p__Firmicutes_A.c__Clostridia.o__Lachnospirales.f__Lachnospiraceae.g__UBA9502.s__	1182.3	1690.99	1253.37	1286.75
UNGROUPED|d__Bacteria.p__Firmicutes_A.c__Clostridia.o__Lachnospirales.f__Lachnospiraceae.g__UBA9502.s__UBA9502_sp003611875	468.328	387.887	353.67	392.235
UNGROUPED|d__Bacteria.p__Firmicutes_A.c__Clostridia.o__Lachnospirales.f__Lachnospiraceae.g__UBA9502.s__UBA9502_sp003669055	88.1389	58.4735	94.3593	44.8879
UNGROUPED|d__Bacteria.p__Firmicutes_A.c__Clostridia.o__Lachnospirales.f__Lachnospiraceae.g__UMGS1370.s__	1399.38	1547.29	1512.48	1773
UNGROUPED|d__Bacteria.p__Firmicutes_A.c__Clostridia.o__Monoglobales.f__Monoglobaceae.g__.s__	0	0.174053	0.404703	0.00864388
UNGROUPED|d__Bacteria.p__Firmicutes_A.c__Clostridia.o__Monoglobales_A.f__UBA1381.g__.s__	51.6379	46.3064	13.8634	38.3226
UNGROUPED|d__Bacteria.p__Firmicutes_A.c__Clostridia.o__Monoglobales_A.f__UBA1381.g__CAG-41.s__	1.38165	1.1833	0.139109	1.93694
UNGROUPED|d__Bacteria.p__Firmicutes_A.c__Clostridia.o__Oscillospirales.f__Acutalibacteraceae.g__Acutalibacter.s__	7695.8	7436.09	5497.23	7061.79
UNGROUPED|d__Bacteria.p__Firmicutes_A.c__Clostridia.o__Oscillospirales.f__Acutalibacteraceae.g__Acutalibacter.s__Acutalibacter_muris	865.763	996.73	627.233	852.396
UNGROUPED|d__Bacteria.p__Firmicutes_A.c__Clostridia.o__Oscillospirales.f__Acutalibacteraceae.g__Acutalibacter.s__Acutalibacter_sp003612555	89.174	90.8025	65.7908	55.8996
UNGROUPED|d__Bacteria.p__Firmicutes_A.c__Clostridia.o__Oscillospirales.f__Acutalibacteraceae.g__CAG-180.s__CAG-180_sp900540295	107.456	82.5151	95.7053	90.7162
UNGROUPED|d__Bacteria.p__Firmicutes_A.c__Clostridia.o__Oscillospirales.f__Acutalibacteraceae.g__Eubacterium_R.s__	1173.35	645.075	719.326	808.428
UNGROUPED|d__Bacteria.p__Firmicutes_A.c__Clostridia.o__Oscillospirales.f__Acutalibacteraceae.g__Ruminococcus_E.s__	12.6599	12.2305	18.3237	13.8962
UNGROUPED|d__Bacteria.p__Firmicutes_A.c__Clostridia.o__Oscillospirales.f__Acutalibacteraceae.g__Ruminococcus_E.s__Ruminococcus_E_sp002493635	12.1025	22.524	14.6201	17.9805
UNGROUPED|d__Bacteria.p__Firmicutes_A.c__Clostridia.o__Oscillospirales.f__Acutalibacteraceae.g__UMGS1071.s__	538.778	329.765	375.146	447.593
UNGROUPED|d__Bacteria.p__Firmicutes_A.c__Clostridia.o__Oscillospirales.f__Butyricicoccaceae.g__.s__	638.027	671	605.982	535.859
UNGROUPED|d__Bacteria.p__Firmicutes_A.c__Clostridia.o__Oscillospirales.f__Butyricicoccaceae.g__AM07-15.s__	433.977	340.866	177.432	428.603
UNGROUPED|d__Bacteria.p__Firmicutes_A.c__Clostridia.o__Oscillospirales.f__Butyricicoccaceae.g__Butyricicoccus.s__	30.4051	40.2471	30.0734	35.9958
UNGROUPED|d__Bacteria.p__Firmicutes_A.c__Clostridia.o__Oscillospirales.f__CAG-272.g__UMGS1815.s__	61.951	48.713	71.489	165.001
UNGROUPED|d__Bacteria.p__Firmicutes_A.c__Clostridia.o__Oscillospirales.f__Oscillospiraceae.g__.s__	12530.2	28155.8	17040.5	12371.4
UNGROUPED|d__Bacteria.p__Firmicutes_A.c__Clostridia.o__Oscillospirales.f__Oscillospiraceae.g__CAG-110.s__	392.492	503.225	636.693	434.171
UNGROUPED|d__Bacteria.p__Firmicutes_A.c__Clostridia.o__Oscillospirales.f__Oscillospiraceae.g__Evtepia.s__	671.143	269.659	281.171	579.521
UNGROUPED|d__Bacteria.p__Firmicutes_A.c__Clostridia.o__Oscillospirales.f__Oscillospiraceae.g__Flavonifractor.s__	618.184	789.523	535.593	515.509
UNGROUPED|d__Bacteria.p__Firmicutes_A.c__Clostridia.o__Oscillospirales.f__Oscillospiraceae.g__Flavonifractor.s__Flavonifractor_plautii	27.1725	27.604	10.6403	16.2948
UNGROUPED|d__Bacteria.p__Firmicutes_A.c__Clostridia.o__Oscillospirales.f__Oscillospiraceae.g__Intestinimonas.s__Intestinimonas_butyriciproducens	16.0873	41.2788	25.9555	33.1965
UNGROUPED|d__Bacteria.p__Firmicutes_A.c__Clostridia.o__Oscillospirales.f__Oscillospiraceae.g__Lawsonibacter.s__	7535.07	10927.2	7523.9	8105.25
UNGROUPED|d__Bacteria.p__Firmicutes_A.c__Clostridia.o__Oscillospirales.f__Oscillospiraceae.g__Lawsonibacter.s__Lawsonibacter_sp000492175	195.465	197.5	132.163	134.933
UNGROUPED|d__Bacteria.p__Firmicutes_A.c__Clostridia.o__Oscillospirales.f__Oscillospiraceae.g__Lawsonibacter.s__Lawsonibacter_sp003612335	2070.99	3018.91	628.633	1190.33
UNGROUPED|d__Bacteria.p__Firmicutes_A.c__Clostridia.o__Oscillospirales.f__Oscillospiraceae.g__Marseille-P3106.s__	1356.04	1438.21	1006.55	1255.01
UNGROUPED|d__Bacteria.p__Firmicutes_A.c__Clostridia.o__Oscillospirales.f__Oscillospiraceae.g__Oscillibacter.s__	12576.1	10533.9	11401.6	10368.2
UNGROUPED|d__Bacteria.p__Firmicutes_A.c__Clostridia.o__Oscillospirales.f__Oscillospiraceae.g__Oscillibacter.s__Oscillibacter_sp000403435	380.933	519.548	319.919	329.177
UNGROUPED|d__Bacteria.p__Firmicutes_A.c__Clostridia.o__Oscillospirales.f__Oscillospiraceae.g__UBA9475.s__	14075.3	18448.2	4841.03	14644.6
UNGROUPED|d__Bacteria.p__Firmicutes_A.c__Clostridia.o__Oscillospirales.f__Oscillospiraceae.g__UMGS1872.s__	2038.97	2585.06	7185.59	1685.76
UNGROUPED|d__Bacteria.p__Firmicutes_A.c__Clostridia.o__Oscillospirales.f__Ruminococcaceae.g__.s__	26.111	18.8005	34.872	19.9445
UNGROUPED|d__Bacteria.p__Firmicutes_A.c__Clostridia.o__Oscillospirales.f__Ruminococcaceae.g__Anaerotruncus.s__	285.507	282.74	192.373	241.207
UNGROUPED|d__Bacteria.p__Firmicutes_A.c__Clostridia.o__Oscillospirales.f__Ruminococcaceae.g__Anaerotruncus.s__Anaerotruncus_sp000403395	8680.11	8661.55	8903.05	8102.16
UNGROUPED|d__Bacteria.p__Firmicutes_A.c__Clostridia.o__Oscillospirales.f__Ruminococcaceae.g__Anaerotruncus.s__Anaerotruncus_sp003612625	374.674	476.651	268.55	272.247
UNGROUPED|d__Bacteria.p__Firmicutes_A.c__Clostridia.o__Oscillospirales.f__Ruminococcaceae.g__Angelakisella.s__	7074.98	6950.79	3315.59	8000.29
UNGROUPED|d__Bacteria.p__Firmicutes_A.c__Clostridia.o__Oscillospirales.f__Ruminococcaceae.g__CAG-115.s__	111.854	83.8079	54.6733	62.2956
UNGROUPED|d__Bacteria.p__Firmicutes_A.c__Clostridia.o__Oscillospirales.f__Ruminococcaceae.g__Ruminiclostridium_E.s__	242.033	230.56	244.666	220.423
UNGROUPED|d__Bacteria.p__Firmicutes_A.c__Clostridia.o__Oscillospirales.f__Ruminococcaceae.g__Ruminococcus.s__	115.55	126.674	199.424	106.364
UNGROUPED|d__Bacteria.p__Firmicutes_A.c__Clostridia.o__Oscillospirales.f__Ruminococcaceae.g__Ruminococcus.s__Ruminococcus_sp002362135	1.8648	4.51926	0.826158	4.21294
UNGROUPED|d__Bacteria.p__Firmicutes_A.c__Clostridia.o__Oscillospirales.f__Ruminococcaceae.g__Ruminococcus_C.s__	9.95209	11.5631	12.1834	10.8372
UNGROUPED|d__Bacteria.p__Firmicutes_A.c__Clostridia.o__Oscillospirales.f__Ruminococcaceae.g__Ruthenibacterium.s__	62.0816	88.6153	99.0914	60.9719
UNGROUPED|d__Bacteria.p__Firmicutes_A.c__Clostridia.o__Oscillospirales.f__Ruminococcaceae.g__Ruthenibacterium.s__Ruthenibacterium_lactatiformans	1.78848	1.51588	1.33829	1.97325
UNGROUPED|d__Bacteria.p__Firmicutes_A.c__Clostridia.o__Oscillospirales.f__Ruminococcaceae.g__UBA1394.s__	250.06	223.796	218.613	250.352
UNGROUPED|d__Bacteria.p__Firmicutes_A.c__Clostridia.o__Oscillospirales.f__Ruminococcaceae.g__UBA1394.s__UBA1394_sp900066845	0.523938	0.371638	0.290699	0.68247
UNGROUPED|d__Bacteria.p__Firmicutes_A.c__Clostridia.o__Oscillospirales.f__Ruminococcaceae.g__UBA1405.s__	13.3056	8.5545	12.9606	10.0668
UNGROUPED|d__Bacteria.p__Firmicutes_A.c__Clostridia.o__Oscillospirales.f__Ruminococcaceae.g__UBA3818.s__	182.908	132.876	85.1316	86.9744
UNGROUPED|d__Bacteria.p__Firmicutes_A.c__Clostridia.o__Oscillospirales.f__Ruminococcaceae.g__UBA7177.s__	16.8151	15.7101	7.74495	12.1336
UNGROUPED|d__Bacteria.p__Firmicutes_A.c__Clostridia.o__Oscillospirales.f__Ruminococcaceae.g__UBA946.s__	940.245	782.13	786.877	673.615
UNGROUPED|d__Bacteria.p__Firmicutes_A.c__Clostridia.o__Oscillospirales.f__Ruminococcaceae.g__UMGS363.s__	0.0873177	0.0131318	0.014109	0.18395
UNGROUPED|d__Bacteria.p__Firmicutes_A.c__Clostridia.o__Peptostreptococcales.f__Anaerovoracaceae.g__.s__	201.597	128.442	143.187	225.954
UNGROUPED|d__Bacteria.p__Firmicutes_A.c__Clostridia.o__Peptostreptococcales.f__Anaerovoracaceae.g__CAG-145.s__	5.00118	2.41189	3.77913	2.57467
UNGROUPED|d__Bacteria.p__Firmicutes_A.c__Clostridia.o__Peptostreptococcales.f__Anaerovoracaceae.g__Emergencia.s__	321.235	218.077	308.232	238.556
UNGROUPED|d__Bacteria.p__Firmicutes_A.c__Clostridia.o__Peptostreptococcales.f__Anaerovoracaceae.g__UBA1191.s__	1.06006	0.580479	1.83261	0.564111
UNGROUPED|d__Bacteria.p__Firmicutes_A.c__Clostridia.o__Peptostreptococcales.f__Peptostreptococcaceae.g__Clostridioides.s__Clostridioides_difficile	4.35054	2.59277	0.084411	3.60047
UNGROUPED|d__Bacteria.p__Firmicutes_A.c__Clostridia.o__Peptostreptococcales.f__Peptostreptococcaceae.g__Paeniclostridium.s__Paeniclostridium_sordellii	1.49792	2.31748	0	0.174531
UNGROUPED|d__Bacteria.p__Firmicutes_A.c__Clostridia.o__Peptostreptococcales.f__Peptostreptococcaceae.g__Paraclostridium.s__Paraclostridium_bifermentans	18.117	0.105033	56.428	17.8238
UNGROUPED|d__Bacteria.p__Firmicutes_A.c__Clostridia.o__Peptostreptococcales.f__Peptostreptococcaceae.g__Romboutsia.s__Romboutsia_ilealis	417.417	79.8932	338.326	791.607
UNGROUPED|d__Bacteria.p__Firmicutes_A.c__Clostridia.o__TANB77.f__CAG-508.g__CAG-273.s__	93.7153	112.966	7.06326	13.8063
UNGROUPED|d__Bacteria.p__Firmicutes_A.c__Clostridia.o__Tissierellales.f__Caloranaerobacteraceae.g__Caloranaerobacter.s__Caloranaerobacter_azorensis	0.399694	0.859558	0.12302	0.437152
UNGROUPED|d__Bacteria.p__Firmicutes_A.c__Clostridia.o__Tissierellales.f__SIT17.g__Senegalia.s__	0	0	0	0.0383907
UNGROUPED|d__Bacteria.p__Firmicutes_A.c__Clostridia.o__Tissierellales.f__Sporanaerobacteraceae.g__Anaerosalibacter_A.s__Anaerosalibacter_A_massiliensis	0.602023	0.263001	0.915867	0.376462
UNGROUPED|d__Bacteria.p__Firmicutes_A.c__Clostridia_A.o__Christensenellales.f__.g__.s__	3.03468	3.19822	1.51073	1.43421
UNGROUPED|d__Bacteria.p__Firmicutes_A.c__Clostridia_A.o__Christensenellales.f__Borkfalkiaceae.g__.s__	216.477	240.71	220.302	224.615
UNGROUPED|d__Bacteria.p__Firmicutes_A.c__Clostridia_A.o__Christensenellales.f__Borkfalkiaceae.g__UBA11940.s__	1187.29	3399.25	896.014	988.784
UNGROUPED|d__Bacteria.p__Firmicutes_A.c__Clostridia_A.o__Christensenellales.f__Borkfalkiaceae.g__UBA11940.s__UBA11940_sp003979335	1353.49	1363.12	1326.12	1147.26
UNGROUPED|d__Bacteria.p__Firmicutes_A.c__Clostridia_A.o__Christensenellales.f__Borkfalkiaceae.g__UMGS1004.s__	50.4192	24.2006	41.2479	162.734
UNGROUPED|d__Bacteria.p__Firmicutes_A.c__Clostridia_A.o__Christensenellales.f__CAG-314.g__CAG-1435.s__	58.7259	27.2044	61.3458	44.3829
UNGROUPED|d__Bacteria.p__Firmicutes_A.c__Clostridia_A.o__Christensenellales.f__CAG-552.g__.s__	292.001	145.34	113.982	438.159
UNGROUPED|d__Bacteria.p__Firmicutes_A.c__Clostridia_A.o__Christensenellales.f__CAG-552.g__UMGS1880.s__	0.0190389	1.11855	0	0.0960691
UNGROUPED|d__Bacteria.p__Firmicutes_A.c__Clostridia_A.o__Christensenellales.f__CAG-917.g__CAG-475.s__	2.07835	4.10772	6.25706	3.226
UNGROUPED|d__Bacteria.p__Firmicutes_A.c__Clostridia_A.o__Christensenellales.f__Christensenellaceae.g__QANA01.s__	159.25	155.568	96.7748	206.507
UNGROUPED|d__Bacteria.p__Firmicutes_A.c__Clostridia_A.o__Christensenellales.f__UBA1242.g__UBA11517.s__	14.7637	5.11706	1.7891	2.84709
UNGROUPED|d__Bacteria.p__Firmicutes_A.c__Clostridia_A.o__Christensenellales.f__UBA1242.g__UBA7862.s__	0.000610579	0.304869	0.00147709	0.000322548
UNGROUPED|d__Bacteria.p__Firmicutes_A.c__Clostridia_A.o__Christensenellales.f__UBA3700.g__.s__	19723.4	15443.3	18828.7	18528.5
UNGROUPED|d__Bacteria.p__Firmicutes_A.c__Clostridia_A.o__Christensenellales.f__UBA3700.g__UBA3700.s__	220.155	245.888	153.471	211.94
UNGROUPED|d__Bacteria.p__Firmicutes_B.c__Peptococcia.o__Peptococcales.f__Peptococcaceae.g__UBA7185.s__	8644.71	10267.7	8650.63	7503.51
UNGROUPED|d__Bacteria.p__Firmicutes_C.c__Negativicutes.o__Selenomonadales.f__Selenomonadaceae.g__.s__	6.75351	9.54493	0.51961	7.84905
UNGROUPED|d__Bacteria.p__Proteobacteria.c__Alphaproteobacteria.o__Paracaedibacterales.f__UBA11393.g__.s__	4.91264	6.41323	7.32656	7.83941
UNGROUPED|d__Bacteria.p__Proteobacteria.c__Alphaproteobacteria.o__RF32.f__CAG-239.g__51-20.s__	49.903	71.2925	84.2627	65.0018
UNGROUPED|d__Bacteria.p__Proteobacteria.c__Alphaproteobacteria.o__RF32.f__CAG-239.g__CAG-267.s__	17.4249	26.5212	14.6938	17.7858
UNGROUPED|d__Bacteria.p__Proteobacteria.c__Alphaproteobacteria.o__RF32.f__CAG-239.g__CAG-495.s__	40.7785	84.8014	17.1209	90.7734
UNGROUPED|d__Bacteria.p__Proteobacteria.c__Alphaproteobacteria.o__RF32.f__CAG-239.g__CAG-495.s__CAG-495_sp900538765	0	0	0	0
UNGROUPED|d__Bacteria.p__Proteobacteria.c__Alphaproteobacteria.o__Sphingomonadales.f__Sphingomonadaceae.g__Sphingomonas.s__Sphingomonas_olei	0	0	0	0
UNGROUPED|d__Bacteria.p__Proteobacteria.c__Gammaproteobacteria.o__Burkholderiales.f__Burkholderiaceae.g__Parasutterella.s__	59.0878	61.6404	37.121	54.9083
UNGROUPED|d__Bacteria.p__Proteobacteria.c__Gammaproteobacteria.o__Burkholderiales.f__Burkholderiaceae.g__Parasutterella.s__Parasutterella_excrementihominis	4410.96	5589.53	4343.17	5703.67
UNGROUPED|d__Bacteria.p__Proteobacteria.c__Gammaproteobacteria.o__Burkholderiales.f__Burkholderiaceae.g__Parasutterella.s__Parasutterella_sp900552195	500.808	554.536	398.375	612.735
UNGROUPED|d__Bacteria.p__Proteobacteria.c__Gammaproteobacteria.o__Burkholderiales.f__Burkholderiaceae.g__Turicimonas.s__Turicimonas_muris	119.629	104.689	26.6559	110.899
UNGROUPED|d__Bacteria.p__Proteobacteria.c__Gammaproteobacteria.o__Enterobacterales.f__Enterobacteriaceae.g__Citrobacter_A.s__Citrobacter_A_rodentium	0	0.132753	0	0
UNGROUPED|d__Bacteria.p__Proteobacteria.c__Gammaproteobacteria.o__Enterobacterales.f__Enterobacteriaceae.g__Enterobacter.s__Enterobacter_himalayensis	0	0	0	0
UNGROUPED|d__Bacteria.p__Proteobacteria.c__Gammaproteobacteria.o__Enterobacterales.f__Enterobacteriaceae.g__Escherichia.s__Escherichia_coli	128.841	151.484	193.998	135.114
UNGROUPED|d__Bacteria.p__Proteobacteria.c__Gammaproteobacteria.o__Enterobacterales.f__Enterobacteriaceae.g__Escherichia.s__Escherichia_flexneri	1.2162	1.3604	1.0498	2.13312
UNGROUPED|d__Bacteria.p__Proteobacteria.c__Gammaproteobacteria.o__Enterobacterales.f__Enterobacteriaceae.g__Escherichia.s__Escherichia_sp000208585	0	0	0	0
UNGROUPED|d__Bacteria.p__Proteobacteria.c__Gammaproteobacteria.o__Enterobacterales.f__Enterobacteriaceae.g__Klebsiella.s__Klebsiella_pneumoniae	0	0	0	0
UNGROUPED|d__Bacteria.p__Proteobacteria.c__Gammaproteobacteria.o__Enterobacterales.f__Enterobacteriaceae.g__Klebsiella_A.s__Klebsiella_A_oxytoca	0	0.132753	0	0
UNGROUPED|d__Bacteria.p__Proteobacteria.c__Gammaproteobacteria.o__Enterobacterales.f__Enterobacteriaceae.g__Proteus.s__Proteus_mirabilis	0	1.15904	0	0
UNGROUPED|d__Bacteria.p__Proteobacteria.c__Gammaproteobacteria.o__Enterobacterales.f__Pasteurellaceae.g__Rodentibacter.s__Rodentibacter_heylii	14.4289	14.4807	10.5649	17.1319
UNGROUPED|d__Bacteria.p__Proteobacteria.c__Gammaproteobacteria.o__Enterobacterales.f__Pasteurellaceae.g__Rodentibacter.s__Rodentibacter_pneumotropicus	3.80403	3.08114	2.42693	3.74429
UNGROUPED|d__Bacteria.p__Proteobacteria.c__Gammaproteobacteria.o__Pseudomonadales.f__Pseudomonadaceae.g__Pseudomonas_E.s__Pseudomonas_E_fluorescens_BA	0.137227	0.00222365	0.188933	0.0874402
UNGROUPED|d__Bacteria.p__Proteobacteria.c__Gammaproteobacteria.o__Xanthomonadales.f__Xanthomonadaceae.g__Stenotrophomonas.s__Stenotrophomonas_maltophilia_AO	0	0	0	0
UNGROUPED|d__Bacteria.p__Spirochaetota.c__Brachyspirae.o__Brachyspirales.f__Brachyspiraceae.g__Brachyspira.s__	19.941	16.2747	12.7867	19.3324
UNGROUPED|d__Bacteria.p__Spirochaetota.c__Spirochaetia.o__Treponematales.f__Treponemataceae.g__Treponema_D.s__	40.8709	47.3189	35.6473	39.8636
UNGROUPED|d__Bacteria.p__Thermotogota.c__Thermotogae.o__Petrotogales.f__Kosmotogaceae.g__Kosmotoga_B.s__Kosmotoga_B_pacifica	0	0	0	0.278553
UNGROUPED|d__Bacteria.p__Verrucomicrobiota.c__Verrucomicrobiae.o__Verrucomicrobiales.f__Akkermansiaceae.g__Akkermansia.s__Akkermansia_muciniphila	21883.8	38807.7	39802.4	32650.3
UNGROUPED|d__Bacteria.p__Verrucomicrobiota.c__Verrucomicrobiae.o__Verrucomicrobiales.f__Akkermansiaceae.g__Akkermansia.s__Akkermansia_muciniphila_A	906.284	1204.75	1168.8	1189.99
UNGROUPED|d__Bacteria.p__Verrucomicrobiota.c__Verrucomicrobiae.o__Verrucomicrobiales.f__Akkermansiaceae.g__Akkermansia.s__Akkermansia_sp001580195	18.0689	26.0827	16.2036	23.9663
1-ACYLGLYCEROL-3-P-ACYLTRANSFER-RXN: (expasy) 1-acylglycerol-3-phosphate O-acyltransferase [2.3.1.51]	37.3199	31.2262	30.8611	41.2548
1-ACYLGLYCEROL-3-P-ACYLTRANSFER-RXN: (expasy) 1-acylglycerol-3-phosphate O-acyltransferase [2.3.1.51]|d__Bacteria.p__Firmicutes.c__Bacilli.o__Erysipelotrichales.f__Erysipelotrichaceae.g__.s__	0.233046	0	0	0.140563
1-ACYLGLYCEROL-3-P-ACYLTRANSFER-RXN: (expasy) 1-acylglycerol-3-phosphate O-acyltransferase [2.3.1.51]|d__Bacteria.p__Firmicutes_A.c__Clostridia.o__Lachnospirales.f__Anaerotignaceae.g__ASF356.s__	0	0	0	0
1-ACYLGLYCEROL-3-P-ACYLTRANSFER-RXN: (expasy) 1-acylglycerol-3-phosphate O-acyltransferase [2.3.1.51]|d__Bacteria.p__Firmicutes_A.c__Clostridia.o__Lachnospirales.f__Lachnospiraceae.g__.s__	1.55563	1.05372	2.0484	1.82927
1-ACYLGLYCEROL-3-P-ACYLTRANSFER-RXN: (expasy) 1-acylglycerol-3-phosphate O-acyltransferase [2.3.1.51]|d__Bacteria.p__Firmicutes_A.c__Clostridia.o__Lachnospirales.f__Lachnospiraceae.g__14-2.s__	0	0	0	0
1-ACYLGLYCEROL-3-P-ACYLTRANSFER-RXN: (expasy) 1-acylglycerol-3-phosphate O-acyltransferase [2.3.1.51]|d__Bacteria.p__Firmicutes_A.c__Clostridia.o__Lachnospirales.f__Lachnospiraceae.g__1XD42-69.s__	0	0	0	0
1-ACYLGLYCEROL-3-P-ACYLTRANSFER-RXN: (expasy) 1-acylglycerol-3-phosphate O-acyltransferase [2.3.1.51]|d__Bacteria.p__Firmicutes_A.c__Clostridia.o__Lachnospirales.f__Lachnospiraceae.g__Acetatifactor.s__	6.12107	5.05346	2.67978	6.02868
1-ACYLGLYCEROL-3-P-ACYLTRANSFER-RXN: (expasy) 1-acylglycerol-3-phosphate O-acyltransferase [2.3.1.51]|d__Bacteria.p__Firmicutes_A.c__Clostridia.o__Lachnospirales.f__Lachnospiraceae.g__Acetatifactor.s__Acetatifactor_sp003612485	0	0	0	0
1-ACYLGLYCEROL-3-P-ACYLTRANSFER-RXN: (expasy) 1-acylglycerol-3-phosphate O-acyltransferase [2.3.1.51]|d__Bacteria.p__Firmicutes_A.c__Clostridia.o__Lachnospirales.f__Lachnospiraceae.g__An181.s__	6.48149	2.75917	9.45823	3.17537
1-ACYLGLYCEROL-3-P-ACYLTRANSFER-RXN: (expasy) 1-acylglycerol-3-phosphate O-acyltransferase [2.3.1.51]|d__Bacteria.p__Firmicutes_A.c__Clostridia.o__Lachnospirales.f__Lachnospiraceae.g__CAG-510.s__CAG-510_sp003979355	0	0	0	0
1-ACYLGLYCEROL-3-P-ACYLTRANSFER-RXN: (expasy) 1-acylglycerol-3-phosphate O-acyltransferase [2.3.1.51]|d__Bacteria.p__Firmicutes_A.c__Clostridia.o__Lachnospirales.f__Lachnospiraceae.g__CAG-81.s__	0.672536	0.298366	0	0.295913
1-ACYLGLYCEROL-3-P-ACYLTRANSFER-RXN: (expasy) 1-acylglycerol-3-phosphate O-acyltransferase [2.3.1.51]|d__Bacteria.p__Firmicutes_A.c__Clostridia.o__Lachnospirales.f__Lachnospiraceae.g__CAG-95.s__	0.0334374	0	0	0
1-ACYLGLYCEROL-3-P-ACYLTRANSFER-RXN: (expasy) 1-acylglycerol-3-phosphate O-acyltransferase [2.3.1.51]|d__Bacteria.p__Firmicutes_A.c__Clostridia.o__Lachnospirales.f__Lachnospiraceae.g__CAG-95.s__CAG-95_sp003612395	0.264683	0.196961	0	0
1-ACYLGLYCEROL-3-P-ACYLTRANSFER-RXN: (expasy) 1-acylglycerol-3-phosphate O-acyltransferase [2.3.1.51]|d__Bacteria.p__Firmicutes_A.c__Clostridia.o__Lachnospirales.f__Lachnospiraceae.g__Dorea.s__	5.73084	6.63664	3.98698	5.968
1-ACYLGLYCEROL-3-P-ACYLTRANSFER-RXN: (expasy) 1-acylglycerol-3-phosphate O-acyltransferase [2.3.1.51]|d__Bacteria.p__Firmicutes_A.c__Clostridia.o__Lachnospirales.f__Lachnospiraceae.g__Dorea.s__Dorea_sp000403455	0.131649	0.604483	0	0.0681189
1-ACYLGLYCEROL-3-P-ACYLTRANSFER-RXN: (expasy) 1-acylglycerol-3-phosphate O-acyltransferase [2.3.1.51]|d__Bacteria.p__Firmicutes_A.c__Clostridia.o__Lachnospirales.f__Lachnospiraceae.g__Dorea.s__Dorea_sp000403475	0.0644741	0	0	0
1-ACYLGLYCEROL-3-P-ACYLTRANSFER-RXN: (expasy) 1-acylglycerol-3-phosphate O-acyltransferase [2.3.1.51]|d__Bacteria.p__Firmicutes_A.c__Clostridia.o__Lachnospirales.f__Lachnospiraceae.g__Eubacterium_F.s__	0	0	0	0
1-ACYLGLYCEROL-3-P-ACYLTRANSFER-RXN: (expasy) 1-acylglycerol-3-phosphate O-acyltransferase [2.3.1.51]|d__Bacteria.p__Firmicutes_A.c__Clostridia.o__Lachnospirales.f__Lachnospiraceae.g__Hungatella_A.s__	0.0474733	0.303245	0.319404	0.10025
1-ACYLGLYCEROL-3-P-ACYLTRANSFER-RXN: (expasy) 1-acylglycerol-3-phosphate O-acyltransferase [2.3.1.51]|d__Bacteria.p__Firmicutes_A.c__Clostridia.o__Lachnospirales.f__Lachnospiraceae.g__Hungatella_A.s__Hungatella_A_sp002358555	0	0	0	0
1-ACYLGLYCEROL-3-P-ACYLTRANSFER-RXN: (expasy) 1-acylglycerol-3-phosphate O-acyltransferase [2.3.1.51]|d__Bacteria.p__Firmicutes_A.c__Clostridia.o__Lachnospirales.f__Lachnospiraceae.g__Kineothrix.s__	0.26091	0	2.75224	10.3509
1-ACYLGLYCEROL-3-P-ACYLTRANSFER-RXN: (expasy) 1-acylglycerol-3-phosphate O-acyltransferase [2.3.1.51]|d__Bacteria.p__Firmicutes_A.c__Clostridia.o__Lachnospirales.f__Lachnospiraceae.g__Kineothrix.s__Kineothrix_sp000403275	0	0	0	0
1-ACYLGLYCEROL-3-P-ACYLTRANSFER-RXN: (expasy) 1-acylglycerol-3-phosphate O-acyltransferase [2.3.1.51]|d__Bacteria.p__Firmicutes_A.c__Clostridia.o__Lachnospirales.f__Lachnospiraceae.g__Schaedlerella.s__	0.698247	0.531481	0	0.0702814
1-ACYLGLYCEROL-3-P-ACYLTRANSFER-RXN: (expasy) 1-acylglycerol-3-phosphate O-acyltransferase [2.3.1.51]|d__Bacteria.p__Firmicutes_A.c__Clostridia.o__Lachnospirales.f__Lachnospiraceae.g__Schaedlerella.s__Schaedlerella_sp000364245	0.399126	0	0	0
1-ACYLGLYCEROL-3-P-ACYLTRANSFER-RXN: (expasy) 1-acylglycerol-3-phosphate O-acyltransferase [2.3.1.51]|d__Bacteria.p__Firmicutes_A.c__Clostridia.o__Lachnospirales.f__Lachnospiraceae.g__Schaedlerella.s__Schaedlerella_sp000403295	0	0	0	0.0702814
1-ACYLGLYCEROL-3-P-ACYLTRANSFER-RXN: (expasy) 1-acylglycerol-3-phosphate O-acyltransferase [2.3.1.51]|d__Bacteria.p__Firmicutes_A.c__Clostridia.o__Lachnospirales.f__Lachnospiraceae.g__UBA7160.s__UBA7160_sp003612585	0.455175	0	1.74856	0.746966
1-ACYLGLYCEROL-3-P-ACYLTRANSFER-RXN: (expasy) 1-acylglycerol-3-phosphate O-acyltransferase [2.3.1.51]|d__Bacteria.p__Firmicutes_A.c__Clostridia.o__Lachnospirales.f__Lachnospiraceae.g__UBA7182.s__	3.06573	1.49689	1.95763	2.04308
1-ACYLGLYCEROL-3-P-ACYLTRANSFER-RXN: (expasy) 1-acylglycerol-3-phosphate O-acyltransferase [2.3.1.51]|d__Bacteria.p__Firmicutes_A.c__Clostridia.o__Lachnospirales.f__Lachnospiraceae.g__UBA9502.s__	0	0	0	0.298293
1-ACYLGLYCEROL-3-P-ACYLTRANSFER-RXN: (expasy) 1-acylglycerol-3-phosphate O-acyltransferase [2.3.1.51]|d__Bacteria.p__Firmicutes_A.c__Clostridia.o__Lachnospirales.f__Lachnospiraceae.g__UBA9502.s__UBA9502_sp003611875	0	0	0	0
1-ACYLGLYCEROL-3-P-ACYLTRANSFER-RXN: (expasy) 1-acylglycerol-3-phosphate O-acyltransferase [2.3.1.51]|d__Bacteria.p__Firmicutes_A.c__Clostridia.o__Lachnospirales.f__Lachnospiraceae.g__UMGS1370.s__	0	0	0	0
1-ACYLGLYCEROL-3-P-ACYLTRANSFER-RXN: (expasy) 1-acylglycerol-3-phosphate O-acyltransferase [2.3.1.51]|d__Bacteria.p__Firmicutes_A.c__Clostridia.o__Oscillospirales.f__Acutalibacteraceae.g__Acutalibacter.s__	0.45881	0.598365	0.690016	1.15252
1-ACYLGLYCEROL-3-P-ACYLTRANSFER-RXN: (expasy) 1-acylglycerol-3-phosphate O-acyltransferase [2.3.1.51]|d__Bacteria.p__Firmicutes_A.c__Clostridia.o__Oscillospirales.f__Acutalibacteraceae.g__Acutalibacter.s__Acutalibacter_muris	0	0	0	0.0754726
1-ACYLGLYCEROL-3-P-ACYLTRANSFER-RXN: (expasy) 1-acylglycerol-3-phosphate O-acyltransferase [2.3.1.51]|d__Bacteria.p__Firmicutes_A.c__Clostridia.o__Oscillospirales.f__Oscillospiraceae.g__.s__	0.0838164	0	0.28214	0
1-ACYLGLYCEROL-3-P-ACYLTRANSFER-RXN: (expasy) 1-acylglycerol-3-phosphate O-acyltransferase [2.3.1.51]|d__Bacteria.p__Firmicutes_A.c__Clostridia.o__Oscillospirales.f__Oscillospiraceae.g__Oscillibacter.s__	0.125725	0	0	0
1-ACYLGLYCEROL-3-P-ACYLTRANSFER-RXN: (expasy) 1-acylglycerol-3-phosphate O-acyltransferase [2.3.1.51]|d__Bacteria.p__Firmicutes_A.c__Clostridia.o__Oscillospirales.f__Oscillospiraceae.g__UMGS1872.s__	0.425907	0	1.69284	0.0885546
1-ACYLGLYCEROL-3-P-ACYLTRANSFER-RXN: (expasy) 1-acylglycerol-3-phosphate O-acyltransferase [2.3.1.51]|d__Bacteria.p__Firmicutes_A.c__Clostridia.o__Oscillospirales.f__Ruminococcaceae.g__Anaerotruncus.s__Anaerotruncus_sp000403395	4.49499	4.37713	2.51587	3.33315
1-ACYLGLYCEROL-3-P-ACYLTRANSFER-RXN: (expasy) 1-acylglycerol-3-phosphate O-acyltransferase [2.3.1.51]|d__Bacteria.p__Firmicutes_A.c__Clostridia.o__Oscillospirales.f__Ruminococcaceae.g__Angelakisella.s__	2.63826	1.1676	0	2.91198
1-ACYLGLYCEROL-3-P-ACYLTRANSFER-RXN: (expasy) 1-acylglycerol-3-phosphate O-acyltransferase [2.3.1.51]|d__Bacteria.p__Firmicutes_A.c__Clostridia_A.o__Christensenellales.f__Borkfalkiaceae.g__UBA11940.s__	0.134465	1.28471	0	0
1-ACYLGLYCEROL-3-P-ACYLTRANSFER-RXN: (expasy) 1-acylglycerol-3-phosphate O-acyltransferase [2.3.1.51]|d__Bacteria.p__Firmicutes_A.c__Clostridia_A.o__Christensenellales.f__CAG-552.g__.s__	0	0	0	0
1-ACYLGLYCEROL-3-P-ACYLTRANSFER-RXN: (expasy) 1-acylglycerol-3-phosphate O-acyltransferase [2.3.1.51]|d__Bacteria.p__Firmicutes_B.c__Peptococcia.o__Peptococcales.f__Peptococcaceae.g__UBA7185.s__	2.74247	4.86394	0.728994	2.50711
1-ACYLGLYCEROL-3-P-ACYLTRANSFER-RXN: (expasy) 1-acylglycerol-3-phosphate O-acyltransferase [2.3.1.51]|d__Bacteria.p__Proteobacteria.c__Gammaproteobacteria.o__Burkholderiales.f__Burkholderiaceae.g__Parasutterella.s__	0	0	0	0
1.1.1.127-RXN: (expasy) 2-dehydro-3-deoxy-D-gluconate 5-dehydrogenase [1.1.1.127]	0.183987	0	0	0
1.1.1.127-RXN: (expasy) 2-dehydro-3-deoxy-D-gluconate 5-dehydrogenase [1.1.1.127]|d__Bacteria.p__Firmicutes_A.c__Clostridia.o__Lachnospirales.f__Lachnospiraceae.g__.s__	0.183987	0	0	0
1.1.1.136-RXN: (expasy) UDP-N-acetylglucosamine 6-dehydrogenase [1.1.1.136]	3.30743	2.35113	1.73075	3.19559
1.1.1.136-RXN: (expasy) UDP-N-acetylglucosamine 6-dehydrogenase [1.1.1.136]|d__Bacteria.p__Firmicutes_A.c__Clostridia.o__Lachnospirales.f__Lachnospiraceae.g__Acetatifactor.s__	3.0677	2.14455	1.29097	3.115
1.1.1.136-RXN: (expasy) UDP-N-acetylglucosamine 6-dehydrogenase [1.1.1.136]|d__Bacteria.p__Firmicutes_A.c__Clostridia.o__Lachnospirales.f__Lachnospiraceae.g__Acetatifactor.s__Acetatifactor_muris	0	0	0.258405	0.00399503
1.1.1.136-RXN: (expasy) UDP-N-acetylglucosamine 6-dehydrogenase [1.1.1.136]|d__Bacteria.p__Firmicutes_A.c__Clostridia.o__Lachnospirales.f__Lachnospiraceae.g__Eubacterium_G.s__	0	0	0.181376	0.00830423
1.1.1.136-RXN: (expasy) UDP-N-acetylglucosamine 6-dehydrogenase [1.1.1.136]|d__Bacteria.p__Firmicutes_A.c__Clostridia.o__Lachnospirales.f__Lachnospiraceae.g__Roseburia.s__	0.239734	0.206581	0	0
1.1.1.136-RXN: (expasy) UDP-N-acetylglucosamine 6-dehydrogenase [1.1.1.136]|d__Bacteria.p__Firmicutes_A.c__Clostridia.o__Lachnospirales.f__Lachnospiraceae.g__UMGS1370.s__	0	0	0	0.068294
1.1.1.251-RXN: (expasy) Galactitol-1-phosphate 5-dehydrogenase [1.1.1.251]	0	0	0	0
1.1.1.251-RXN: (expasy) Galactitol-1-phosphate 5-dehydrogenase [1.1.1.251]|d__Bacteria.p__Firmicutes_A.c__Clostridia.o__Lachnospirales.f__Lachnospiraceae.g__UBA9502.s__	0	0	0	0
1.1.1.261-RXN: (expasy) sn-glycerol-1-phosphate dehydrogenase [1.1.1.261]	4.99913	4.81884	0.834958	5.71326
1.1.1.261-RXN: (expasy) sn-glycerol-1-phosphate dehydrogenase [1.1.1.261]|d__Bacteria.p__Firmicutes_A.c__Clostridia.o__Lachnospirales.f__Lachnospiraceae.g__.s__	0.123247	0.0492402	0.311184	0.261338
1.1.1.261-RXN: (expasy) sn-glycerol-1-phosphate dehydrogenase [1.1.1.261]|d__Bacteria.p__Firmicutes_A.c__Clostridia.o__Lachnospirales.f__Lachnospiraceae.g__14-2.s__	1.98795	0	0	0.754661
1.1.1.261-RXN: (expasy) sn-glycerol-1-phosphate dehydrogenase [1.1.1.261]|d__Bacteria.p__Firmicutes_A.c__Clostridia.o__Lachnospirales.f__Lachnospiraceae.g__Acetatifactor.s__	2.88793	4.7696	0.523774	4.54894
1.1.1.261-RXN: (expasy) sn-glycerol-1-phosphate dehydrogenase [1.1.1.261]|d__Bacteria.p__Firmicutes_A.c__Clostridia.o__Oscillospirales.f__Oscillospiraceae.g__.s__	0	0	0	0.148323
1.1.1.268-RXN: (expasy) 2-(R)-hydroxypropyl-CoM dehydrogenase [1.1.1.268]	0	1.0549	1.41745	0.190193
1.1.1.268-RXN: (expasy) 2-(R)-hydroxypropyl-CoM dehydrogenase [1.1.1.268]|d__Bacteria.p__Firmicutes_A.c__Clostridia.o__Oscillospirales.f__Ruminococcaceae.g__Angelakisella.s__	0	1.0549	1.41745	0.190193
1.1.1.271-RXN: (expasy) GDP-L-fucose synthase [1.1.1.271]	10.7116	6.22022	11.1906	20.6651
1.1.1.271-RXN: (expasy) GDP-L-fucose synthase [1.1.1.271]|d__Bacteria.p__Bacteroidota.c__Bacteroidia.o__Bacteroidales.f__Muribaculaceae.g__CAG-485.s__CAG-485_sp002362485	0	0.0567514	0	0
1.1.1.271-RXN: (expasy) GDP-L-fucose synthase [1.1.1.271]|d__Bacteria.p__Bacteroidota.c__Bacteroidia.o__Bacteroidales.f__Muribaculaceae.g__Duncaniella.s__	0.238085	0	0	0.0503151
1.1.1.271-RXN: (expasy) GDP-L-fucose synthase [1.1.1.271]|d__Bacteria.p__Bacteroidota.c__Bacteroidia.o__Bacteroidales.f__Muribaculaceae.g__Duncaniella.s__Duncaniella_sp001689425	0	0	0	0.000527396
1.1.1.271-RXN: (expasy) GDP-L-fucose synthase [1.1.1.271]|d__Bacteria.p__Firmicutes_A.c__Clostridia.o__Lachnospirales.f__Lachnospiraceae.g__.s__	0	0.22382	0.695653	0.297101
1.1.1.271-RXN: (expasy) GDP-L-fucose synthase [1.1.1.271]|d__Bacteria.p__Firmicutes_A.c__Clostridia.o__Lachnospirales.f__Lachnospiraceae.g__AF33-28.s__	0	0	0	0
1.1.1.271-RXN: (expasy) GDP-L-fucose synthase [1.1.1.271]|d__Bacteria.p__Firmicutes_A.c__Clostridia.o__Lachnospirales.f__Lachnospiraceae.g__Acetatifactor.s__	4.45503	3.77195	4.57079	6.15563
1.1.1.271-RXN: (expasy) GDP-L-fucose synthase [1.1.1.271]|d__Bacteria.p__Firmicutes_A.c__Clostridia.o__Lachnospirales.f__Lachnospiraceae.g__Acetatifactor.s__Acetatifactor_sp003612485	0	0	0	0
1.1.1.271-RXN: (expasy) GDP-L-fucose synthase [1.1.1.271]|d__Bacteria.p__Firmicutes_A.c__Clostridia.o__Lachnospirales.f__Lachnospiraceae.g__CAG-303.s__	0	0	0	0
1.1.1.271-RXN: (expasy) GDP-L-fucose synthase [1.1.1.271]|d__Bacteria.p__Firmicutes_A.c__Clostridia.o__Lachnospirales.f__Lachnospiraceae.g__CAG-81.s__	1.28158	0.470334	0	0.399533
1.1.1.271-RXN: (expasy) GDP-L-fucose synthase [1.1.1.271]|d__Bacteria.p__Firmicutes_A.c__Clostridia.o__Lachnospirales.f__Lachnospiraceae.g__CAG-95.s__	3.19914	0.151623	2.27177	0.715044
1.1.1.271-RXN: (expasy) GDP-L-fucose synthase [1.1.1.271]|d__Bacteria.p__Firmicutes_A.c__Clostridia.o__Lachnospirales.f__Lachnospiraceae.g__CAG-95.s__CAG-95_sp003612395	0.189743	0.227387	0	0
1.1.1.271-RXN: (expasy) GDP-L-fucose synthase [1.1.1.271]|d__Bacteria.p__Firmicutes_A.c__Clostridia.o__Lachnospirales.f__Lachnospiraceae.g__COE1.s__COE1_sp002358575	0	0	2.23183	0
1.1.1.271-RXN: (expasy) GDP-L-fucose synthase [1.1.1.271]|d__Bacteria.p__Firmicutes_A.c__Clostridia.o__Lachnospirales.f__Lachnospiraceae.g__Dorea.s__	0	0	0	0
1.1.1.271-RXN: (expasy) GDP-L-fucose synthase [1.1.1.271]|d__Bacteria.p__Firmicutes_A.c__Clostridia.o__Lachnospirales.f__Lachnospiraceae.g__Eubacterium_F.s__	0	0	0	0
1.1.1.271-RXN: (expasy) GDP-L-fucose synthase [1.1.1.271]|d__Bacteria.p__Firmicutes_A.c__Clostridia.o__Lachnospirales.f__Lachnospiraceae.g__Hungatella_A.s__	0.0474432	0	0	0
1.1.1.271-RXN: (expasy) GDP-L-fucose synthase [1.1.1.271]|d__Bacteria.p__Firmicutes_A.c__Clostridia.o__Lachnospirales.f__Lachnospiraceae.g__Hungatella_A.s__Hungatella_A_sp002358555	0	0	0	0
1.1.1.271-RXN: (expasy) GDP-L-fucose synthase [1.1.1.271]|d__Bacteria.p__Firmicutes_A.c__Clostridia.o__Lachnospirales.f__Lachnospiraceae.g__Kineothrix.s__	0.282527	0	1.42059	12.3032
1.1.1.271-RXN: (expasy) GDP-L-fucose synthase [1.1.1.271]|d__Bacteria.p__Firmicutes_A.c__Clostridia.o__Lachnospirales.f__Lachnospiraceae.g__Roseburia.s__	0	0	0	0.116135
1.1.1.271-RXN: (expasy) GDP-L-fucose synthase [1.1.1.271]|d__Bacteria.p__Firmicutes_A.c__Clostridia.o__Lachnospirales.f__Lachnospiraceae.g__UBA7182.s__	1.018	1.21321	0	0.627613
1.1.1.271-RXN: (expasy) GDP-L-fucose synthase [1.1.1.271]|d__Bacteria.p__Firmicutes_A.c__Clostridia.o__Lachnospirales.f__Lachnospiraceae.g__UBA9502.s__	0	0.105161	0	0
1.1.1.271-RXN: (expasy) GDP-L-fucose synthase [1.1.1.271]|d__Bacteria.p__Firmicutes_A.c__Clostridia.o__Lachnospirales.f__Lachnospiraceae.g__UMGS1370.s__	0	0	0	0
1.1.1.271-RXN: (expasy) GDP-L-fucose synthase [1.1.1.271]|d__Bacteria.p__Firmicutes_A.c__Clostridia.o__Oscillospirales.f__Acutalibacteraceae.g__Acutalibacter.s__Acutalibacter_muris	0	0	0	0
1.1.1.272-RXN: (expasy) D-2-hydroxyacid dehydrogenase (NADP(+)) [1.1.1.272]	2.61996	3.03322	4.36935	2.40135
1.1.1.272-RXN: (expasy) D-2-hydroxyacid dehydrogenase (NADP(+)) [1.1.1.272]|d__Bacteria.p__Firmicutes_A.c__Clostridia.o__Lachnospirales.f__Lachnospiraceae.g__Acetatifactor.s__	2.61996	3.03322	4.36935	2.37554
1.1.1.272-RXN: (expasy) D-2-hydroxyacid dehydrogenase (NADP(+)) [1.1.1.272]|d__Bacteria.p__Firmicutes_A.c__Clostridia.o__Lachnospirales.f__Lachnospiraceae.g__CAG-95.s__CAG-95_sp003612395	0	0	0	0
1.1.1.272-RXN: (expasy) D-2-hydroxyacid dehydrogenase (NADP(+)) [1.1.1.272]|d__Bacteria.p__Firmicutes_A.c__Clostridia.o__Oscillospirales.f__Oscillospiraceae.g__.s__	0	0	0	0.0258147
1.1.1.274-RXN: (expasy) 2,5-didehydrogluconate reductase (2-dehydro-D-gluconate-forming) [1.1.1.274]	2.2251	1.27405	0	1.23324
1.1.1.274-RXN: (expasy) 2,5-didehydrogluconate reductase (2-dehydro-D-gluconate-forming) [1.1.1.274]|d__Bacteria.p__Bacteroidota.c__Bacteroidia.o__Bacteroidales.f__Bacteroidaceae.g__Bacteroides.s__Bacteroides_thetaiotaomicron	0.987252	0.206443	0	0.551558
1.1.1.274-RXN: (expasy) 2,5-didehydrogluconate reductase (2-dehydro-D-gluconate-forming) [1.1.1.274]|d__Bacteria.p__Firmicutes_A.c__Clostridia.o__Lachnospirales.f__Lachnospiraceae.g__.s__	0	0	0	0
1.1.1.274-RXN: (expasy) 2,5-didehydrogluconate reductase (2-dehydro-D-gluconate-forming) [1.1.1.274]|d__Bacteria.p__Firmicutes_A.c__Clostridia.o__Lachnospirales.f__Lachnospiraceae.g__Acetatifactor.s__	1.23785	1.06761	0	0.681682
1.1.1.274-RXN: (expasy) 2,5-didehydrogluconate reductase (2-dehydro-D-gluconate-forming) [1.1.1.274]|d__Bacteria.p__Firmicutes_A.c__Clostridia.o__Lachnospirales.f__Lachnospiraceae.g__CAG-95.s__CAG-95_sp003612395	0	0	0	0
1.1.1.292-RXN: (expasy) 1,5-anhydro-D-fructose reductase (1,5-anhydro-D-mannitol-forming) [1.1.1.292]	14.6097	14.6041	12.9834	14.67
1.1.1.292-RXN: (expasy) 1,5-anhydro-D-fructose reductase (1,5-anhydro-D-mannitol-forming) [1.1.1.292]|d__Bacteria.p__Bacteroidota.c__Bacteroidia.o__Bacteroidales.f__Bacteroidaceae.g__Bacteroides.s__Bacteroides_thetaiotaomicron	8.80899	11.2939	10.5331	11.3027
1.1.1.292-RXN: (expasy) 1,5-anhydro-D-fructose reductase (1,5-anhydro-D-mannitol-forming) [1.1.1.292]|d__Bacteria.p__Firmicutes.c__Bacilli.o__Erysipelotrichales.f__Erysipelotrichaceae.g__Faecalibaculum.s__Faecalibaculum_rodentium	0.0360242	0	0	0
1.1.1.292-RXN: (expasy) 1,5-anhydro-D-fructose reductase (1,5-anhydro-D-mannitol-forming) [1.1.1.292]|d__Bacteria.p__Firmicutes_A.c__Clostridia.o__Lachnospirales.f__Lachnospiraceae.g__1XD42-69.s__	0	0.0315739	0	0
1.1.1.292-RXN: (expasy) 1,5-anhydro-D-fructose reductase (1,5-anhydro-D-mannitol-forming) [1.1.1.292]|d__Bacteria.p__Firmicutes_A.c__Clostridia.o__Lachnospirales.f__Lachnospiraceae.g__Acetatifactor.s__	4.4746	3.05589	2.45029	3.04249
1.1.1.292-RXN: (expasy) 1,5-anhydro-D-fructose reductase (1,5-anhydro-D-mannitol-forming) [1.1.1.292]|d__Bacteria.p__Firmicutes_A.c__Clostridia.o__Lachnospirales.f__Lachnospiraceae.g__Acetatifactor.s__Acetatifactor_muris	0.00996962	0	0	0.0101619
1.1.1.292-RXN: (expasy) 1,5-anhydro-D-fructose reductase (1,5-anhydro-D-mannitol-forming) [1.1.1.292]|d__Bacteria.p__Firmicutes_A.c__Clostridia.o__Lachnospirales.f__Lachnospiraceae.g__CAG-603.s__	0	0	0	0
1.1.1.292-RXN: (expasy) 1,5-anhydro-D-fructose reductase (1,5-anhydro-D-mannitol-forming) [1.1.1.292]|d__Bacteria.p__Firmicutes_A.c__Clostridia.o__Lachnospirales.f__Lachnospiraceae.g__CAG-95.s__	0	0	0	0
1.1.1.292-RXN: (expasy) 1,5-anhydro-D-fructose reductase (1,5-anhydro-D-mannitol-forming) [1.1.1.292]|d__Bacteria.p__Firmicutes_A.c__Clostridia.o__Lachnospirales.f__Lachnospiraceae.g__UBA9502.s__	0.0768553	0	0	0
1.1.1.292-RXN: (expasy) 1,5-anhydro-D-fructose reductase (1,5-anhydro-D-mannitol-forming) [1.1.1.292]|d__Bacteria.p__Firmicutes_A.c__Clostridia.o__Lachnospirales.f__Lachnospiraceae.g__UMGS1370.s__	1.20323	0.22273	0	0.128187
1.1.1.292-RXN: (expasy) 1,5-anhydro-D-fructose reductase (1,5-anhydro-D-mannitol-forming) [1.1.1.292]|d__Bacteria.p__Firmicutes_A.c__Clostridia_A.o__Christensenellales.f__Christensenellaceae.g__QANA01.s__	0	0	0	0.186431
1.1.1.39-RXN: (expasy) Malate dehydrogenase (oxaloacetate-decarboxylating) [1.1.1.38]	13.5132	19.9964	10.9891	10.2626
1.1.1.39-RXN: (expasy) Malate dehydrogenase (oxaloacetate-decarboxylating) [1.1.1.38]|d__Bacteria.p__Actinobacteriota.c__Coriobacteriia.o__Coriobacteriales.f__Eggerthellaceae.g__Parvibacter.s__	0	0	0	0
1.1.1.39-RXN: (expasy) Malate dehydrogenase (oxaloacetate-decarboxylating) [1.1.1.38]|d__Bacteria.p__Firmicutes.c__Bacilli.o__Lactobacillales.f__Streptococcaceae.g__Lactococcus.s__Lactococcus_lactis	8.93346	8.97176	9.0203	7.18373
1.1.1.39-RXN: (expasy) Malate dehydrogenase (oxaloacetate-decarboxylating) [1.1.1.38]|d__Bacteria.p__Firmicutes.c__Bacilli.o__Lactobacillales.f__Streptococcaceae.g__Lactococcus.s__Lactococcus_lactis_E	0.100917	0.13508	0.301677	0.214747
1.1.1.39-RXN: (expasy) Malate dehydrogenase (oxaloacetate-decarboxylating) [1.1.1.38]|d__Bacteria.p__Firmicutes_A.c__Clostridia.o__Lachnospirales.f__Lachnospiraceae.g__AF33-28.s__	0	0	0	0
1.1.1.39-RXN: (expasy) Malate dehydrogenase (oxaloacetate-decarboxylating) [1.1.1.38]|d__Bacteria.p__Firmicutes_A.c__Clostridia.o__Oscillospirales.f__Oscillospiraceae.g__.s__	1.98301	7.27331	1.11698	1.29878
1.1.1.39-RXN: (expasy) Malate dehydrogenase (oxaloacetate-decarboxylating) [1.1.1.38]|d__Bacteria.p__Firmicutes_A.c__Clostridia.o__Oscillospirales.f__Oscillospiraceae.g__Evtepia.s__	0.118608	0	0	0
1.1.1.39-RXN: (expasy) Malate dehydrogenase (oxaloacetate-decarboxylating) [1.1.1.38]|d__Bacteria.p__Firmicutes_A.c__Clostridia.o__Oscillospirales.f__Oscillospiraceae.g__Lawsonibacter.s__	0.184186	0.319623	0	0
1.1.1.39-RXN: (expasy) Malate dehydrogenase (oxaloacetate-decarboxylating) [1.1.1.38]|d__Bacteria.p__Firmicutes_A.c__Clostridia.o__Oscillospirales.f__Oscillospiraceae.g__Oscillibacter.s__	2.17457	2.68532	0.550162	1.44783
1.1.1.39-RXN: (expasy) Malate dehydrogenase (oxaloacetate-decarboxylating) [1.1.1.38]|d__Bacteria.p__Firmicutes_A.c__Clostridia.o__Oscillospirales.f__Oscillospiraceae.g__UBA9475.s__	0	0	0	0
1.1.1.39-RXN: (expasy) Malate dehydrogenase (oxaloacetate-decarboxylating) [1.1.1.38]|d__Bacteria.p__Firmicutes_A.c__Clostridia.o__Oscillospirales.f__Oscillospiraceae.g__UMGS1872.s__	0.0184347	0.611311	0	0.0779072
1.1.1.39-RXN: (expasy) Malate dehydrogenase (oxaloacetate-decarboxylating) [1.1.1.38]|d__Bacteria.p__Firmicutes_A.c__Clostridia.o__Peptostreptococcales.f__Anaerovoracaceae.g__.s__	0	0	0	0.0396513
1.1.1.39-RXN: (expasy) Malate dehydrogenase (oxaloacetate-decarboxylating) [1.1.1.38]|d__Bacteria.p__Firmicutes_A.c__Clostridia_A.o__Christensenellales.f__Christensenellaceae.g__QANA01.s__	0	0	0	0
1.1.99.28-RXN: (expasy) Glucose-fructose oxidoreductase [1.1.99.28]	2.00116	2.533	2.2048	2.54115
1.1.99.28-RXN: (expasy) Glucose-fructose oxidoreductase [1.1.99.28]|d__Bacteria.p__Firmicutes_A.c__Clostridia.o__Lachnospirales.f__Lachnospiraceae.g__Acetatifactor.s__	1.51227	0.923992	1.55125	1.39951
1.1.99.28-RXN: (expasy) Glucose-fructose oxidoreductase [1.1.99.28]|d__Bacteria.p__Firmicutes_A.c__Clostridia.o__Lachnospirales.f__Lachnospiraceae.g__CAG-95.s__	0	0.63411	0	0
1.1.99.28-RXN: (expasy) Glucose-fructose oxidoreductase [1.1.99.28]|d__Bacteria.p__Firmicutes_A.c__Clostridia.o__Lachnospirales.f__Lachnospiraceae.g__Dorea.s__	0.361487	0.834409	0	0.782632
1.1.99.28-RXN: (expasy) Glucose-fructose oxidoreductase [1.1.99.28]|d__Bacteria.p__Firmicutes_A.c__Clostridia.o__Lachnospirales.f__Lachnospiraceae.g__UBA7160.s__UBA7160_sp003612585	0.1274	0	0.653554	0.359005
1.1.99.28-RXN: (expasy) Glucose-fructose oxidoreductase [1.1.99.28]|d__Bacteria.p__Firmicutes_A.c__Clostridia_A.o__Christensenellales.f__CAG-552.g__.s__	0	0.140489	0	0
1.12.1.3-RXN: (expasy) Hydrogen dehydrogenase (NADP(+)) [1.12.1.3]	0	0.528684	0	0
1.12.1.3-RXN: (expasy) Hydrogen dehydrogenase (NADP(+)) [1.12.1.3]|d__Bacteria.p__Firmicutes_A.c__Clostridia.o__Lachnospirales.f__Lachnospiraceae.g__.s__	0	0	0	0
1.12.1.3-RXN: (expasy) Hydrogen dehydrogenase (NADP(+)) [1.12.1.3]|d__Bacteria.p__Firmicutes_A.c__Clostridia.o__Oscillospirales.f__Acutalibacteraceae.g__Acutalibacter.s__Acutalibacter_muris	0	0	0	0
1.12.1.3-RXN: (expasy) Hydrogen dehydrogenase (NADP(+)) [1.12.1.3]|d__Bacteria.p__Firmicutes_A.c__Clostridia.o__Oscillospirales.f__Ruminococcaceae.g__Angelakisella.s__	0	0.528684	0	0
1.15.1.2-RXN: (expasy) Superoxide reductase [1.15.1.2]	0	0	0	0
1.15.1.2-RXN: (expasy) Superoxide reductase [1.15.1.2]|d__Bacteria.p__Firmicutes_A.c__Clostridia.o__Lachnospirales.f__Lachnospiraceae.g__CAG-81.s__	0	0	0	0
1.17.4.2-RXN: (expasy) Ribonucleoside-triphosphate reductase (thioredoxin) [1.17.4.2]	30.8715	27.5956	34.6864	25.2185
1.17.4.2-RXN: (expasy) Ribonucleoside-triphosphate reductase (thioredoxin) [1.17.4.2]|d__Bacteria.p__Actinobacteriota.c__Coriobacteriia.o__Coriobacteriales.f__Eggerthellaceae.g__Adlercreutzia.s__	0	0	0	0.258951
1.17.4.2-RXN: (expasy) Ribonucleoside-triphosphate reductase (thioredoxin) [1.17.4.2]|d__Bacteria.p__Actinobacteriota.c__Coriobacteriia.o__Coriobacteriales.f__Eggerthellaceae.g__D16-63.s__	0	0	0	0.0367446
1.17.4.2-RXN: (expasy) Ribonucleoside-triphosphate reductase (thioredoxin) [1.17.4.2]|d__Bacteria.p__Actinobacteriota.c__Coriobacteriia.o__Coriobacteriales.f__Eggerthellaceae.g__D16-63.s__D16-63_sp003612475	0	0	0	0
1.17.4.2-RXN: (expasy) Ribonucleoside-triphosphate reductase (thioredoxin) [1.17.4.2]|d__Bacteria.p__Bacteroidota.c__Bacteroidia.o__Bacteroidales.f__Bacteroidaceae.g__Phocaeicola.s__Phocaeicola_vulgatus	0	0.000110068	0	0
1.17.4.2-RXN: (expasy) Ribonucleoside-triphosphate reductase (thioredoxin) [1.17.4.2]|d__Bacteria.p__Bacteroidota.c__Bacteroidia.o__Bacteroidales.f__Bacteroidaceae.g__Prevotella.s__	0	0	0	0
1.17.4.2-RXN: (expasy) Ribonucleoside-triphosphate reductase (thioredoxin) [1.17.4.2]|d__Bacteria.p__Firmicutes.c__Bacilli.o__Erysipelotrichales.f__Erysipelotrichaceae.g__.s__	0.428782	0	0	0
1.17.4.2-RXN: (expasy) Ribonucleoside-triphosphate reductase (thioredoxin) [1.17.4.2]|d__Bacteria.p__Firmicutes.c__Bacilli.o__Lactobacillales.f__Streptococcaceae.g__Lactococcus.s__Lactococcus_lactis	12.2604	10.0416	15.1345	10.3841
1.17.4.2-RXN: (expasy) Ribonucleoside-triphosphate reductase (thioredoxin) [1.17.4.2]|d__Bacteria.p__Firmicutes.c__Bacilli.o__Lactobacillales.f__Streptococcaceae.g__Lactococcus.s__Lactococcus_lactis_E	0.92229	0.829724	1.44161	0.639272
1.17.4.2-RXN: (expasy) Ribonucleoside-triphosphate reductase (thioredoxin) [1.17.4.2]|d__Bacteria.p__Firmicutes.c__Bacilli.o__RF39.f__CAG-822.g__.s__	0.173665	0	0	0
1.17.4.2-RXN: (expasy) Ribonucleoside-triphosphate reductase (thioredoxin) [1.17.4.2]|d__Bacteria.p__Firmicutes_A.c__Clostridia.o__Clostridiales.f__Clostridiaceae.g__Clostridium.s__	0.111023	0	0	0
1.17.4.2-RXN: (expasy) Ribonucleoside-triphosphate reductase (thioredoxin) [1.17.4.2]|d__Bacteria.p__Firmicutes_A.c__Clostridia.o__Lachnospirales.f__Anaerotignaceae.g__Anaerotignum.s__	0.0600883	0.015405	0.0196052	0.000329896
1.17.4.2-RXN: (expasy) Ribonucleoside-triphosphate reductase (thioredoxin) [1.17.4.2]|d__Bacteria.p__Firmicutes_A.c__Clostridia.o__Lachnospirales.f__Lachnospiraceae.g__.s__	0.169715	0.0779411	0	0.340614
1.17.4.2-RXN: (expasy) Ribonucleoside-triphosphate reductase (thioredoxin) [1.17.4.2]|d__Bacteria.p__Firmicutes_A.c__Clostridia.o__Lachnospirales.f__Lachnospiraceae.g__14-2.s__	2.76323	0.209464	0.251821	0.475828
1.17.4.2-RXN: (expasy) Ribonucleoside-triphosphate reductase (thioredoxin) [1.17.4.2]|d__Bacteria.p__Firmicutes_A.c__Clostridia.o__Lachnospirales.f__Lachnospiraceae.g__1XD42-69.s__	6.38054	2.77166	3.09903	3.54475
1.17.4.2-RXN: (expasy) Ribonucleoside-triphosphate reductase (thioredoxin) [1.17.4.2]|d__Bacteria.p__Firmicutes_A.c__Clostridia.o__Lachnospirales.f__Lachnospiraceae.g__AF33-28.s__	0	0	0	0
1.17.4.2-RXN: (expasy) Ribonucleoside-triphosphate reductase (thioredoxin) [1.17.4.2]|d__Bacteria.p__Firmicutes_A.c__Clostridia.o__Lachnospirales.f__Lachnospiraceae.g__Acetatifactor.s__	4.90797	4.20193	4.72234	3.26168
1.17.4.2-RXN: (expasy) Ribonucleoside-triphosphate reductase (thioredoxin) [1.17.4.2]|d__Bacteria.p__Firmicutes_A.c__Clostridia.o__Lachnospirales.f__Lachnospiraceae.g__Acetatifactor.s__Acetatifactor_muris	0	0	0	0
1.17.4.2-RXN: (expasy) Ribonucleoside-triphosphate reductase (thioredoxin) [1.17.4.2]|d__Bacteria.p__Firmicutes_A.c__Clostridia.o__Lachnospirales.f__Lachnospiraceae.g__Acetatifactor.s__Acetatifactor_sp003612485	0.0278434	0.0295441	0.426058	0
1.17.4.2-RXN: (expasy) Ribonucleoside-triphosphate reductase (thioredoxin) [1.17.4.2]|d__Bacteria.p__Firmicutes_A.c__Clostridia.o__Lachnospirales.f__Lachnospiraceae.g__CAG-56.s__CAG-56_sp004793585	0.00900606	0	0	0
1.17.4.2-RXN: (expasy) Ribonucleoside-triphosphate reductase (thioredoxin) [1.17.4.2]|d__Bacteria.p__Firmicutes_A.c__Clostridia.o__Lachnospirales.f__Lachnospiraceae.g__CAG-590.s__	0	0.00421571	0	0
1.17.4.2-RXN: (expasy) Ribonucleoside-triphosphate reductase (thioredoxin) [1.17.4.2]|d__Bacteria.p__Firmicutes_A.c__Clostridia.o__Lachnospirales.f__Lachnospiraceae.g__CAG-95.s__CAG-95_sp003612395	0	0	0	0
1.17.4.2-RXN: (expasy) Ribonucleoside-triphosphate reductase (thioredoxin) [1.17.4.2]|d__Bacteria.p__Firmicutes_A.c__Clostridia.o__Lachnospirales.f__Lachnospiraceae.g__COE1.s__	0	0.00480477	0	1.1496e-05
1.17.4.2-RXN: (expasy) Ribonucleoside-triphosphate reductase (thioredoxin) [1.17.4.2]|d__Bacteria.p__Firmicutes_A.c__Clostridia.o__Lachnospirales.f__Lachnospiraceae.g__Dorea.s__	0	0.183374	0	0
1.17.4.2-RXN: (expasy) Ribonucleoside-triphosphate reductase (thioredoxin) [1.17.4.2]|d__Bacteria.p__Firmicutes_A.c__Clostridia.o__Lachnospirales.f__Lachnospiraceae.g__Eubacterium_F.s__	0	0.0578792	0	1.02983e-05
1.17.4.2-RXN: (expasy) Ribonucleoside-triphosphate reductase (thioredoxin) [1.17.4.2]|d__Bacteria.p__Firmicutes_A.c__Clostridia.o__Lachnospirales.f__Lachnospiraceae.g__Kineothrix.s__Kineothrix_sp000403275	0	0	0	0
1.17.4.2-RXN: (expasy) Ribonucleoside-triphosphate reductase (thioredoxin) [1.17.4.2]|d__Bacteria.p__Firmicutes_A.c__Clostridia.o__Lachnospirales.f__Lachnospiraceae.g__UBA2882.s__	0	0.00022344	0	0.000220506
1.17.4.2-RXN: (expasy) Ribonucleoside-triphosphate reductase (thioredoxin) [1.17.4.2]|d__Bacteria.p__Firmicutes_A.c__Clostridia.o__Lachnospirales.f__Lachnospiraceae.g__UBA3282.s__	0	0.0129589	0	0.00676659
1.17.4.2-RXN: (expasy) Ribonucleoside-triphosphate reductase (thioredoxin) [1.17.4.2]|d__Bacteria.p__Firmicutes_A.c__Clostridia.o__Lachnospirales.f__Lachnospiraceae.g__UBA3282.s__UBA3282_sp003611805	0	0.00199501	0	0.00213452
1.17.4.2-RXN: (expasy) Ribonucleoside-triphosphate reductase (thioredoxin) [1.17.4.2]|d__Bacteria.p__Firmicutes_A.c__Clostridia.o__Lachnospirales.f__Lachnospiraceae.g__UBA3282.s__UBA3282_sp003612405	0	0.0224497	0	0.00220032
1.17.4.2-RXN: (expasy) Ribonucleoside-triphosphate reductase (thioredoxin) [1.17.4.2]|d__Bacteria.p__Firmicutes_A.c__Clostridia.o__Lachnospirales.f__Lachnospiraceae.g__UBA7160.s__UBA7160_sp003612585	0.185611	0	1.20623	0.621254
1.17.4.2-RXN: (expasy) Ribonucleoside-triphosphate reductase (thioredoxin) [1.17.4.2]|d__Bacteria.p__Firmicutes_A.c__Clostridia.o__Lachnospirales.f__Lachnospiraceae.g__UBA7182.s__	0	6.69666	0	0
1.17.4.2-RXN: (expasy) Ribonucleoside-triphosphate reductase (thioredoxin) [1.17.4.2]|d__Bacteria.p__Firmicutes_A.c__Clostridia.o__Lachnospirales.f__Lachnospiraceae.g__UBA9502.s__	0	0	0	0
1.17.4.2-RXN: (expasy) Ribonucleoside-triphosphate reductase (thioredoxin) [1.17.4.2]|d__Bacteria.p__Firmicutes_A.c__Clostridia.o__Lachnospirales.f__Lachnospiraceae.g__UMGS1370.s__	0	0	0	0
1.17.4.2-RXN: (expasy) Ribonucleoside-triphosphate reductase (thioredoxin) [1.17.4.2]|d__Bacteria.p__Firmicutes_A.c__Clostridia.o__Oscillospirales.f__Acutalibacteraceae.g__Acutalibacter.s__	0.19307	0.144532	0	0.0250539
1.17.4.2-RXN: (expasy) Ribonucleoside-triphosphate reductase (thioredoxin) [1.17.4.2]|d__Bacteria.p__Firmicutes_A.c__Clostridia.o__Oscillospirales.f__Oscillospiraceae.g__.s__	0.831943	0.468608	0.860463	0.290035
1.17.4.2-RXN: (expasy) Ribonucleoside-triphosphate reductase (thioredoxin) [1.17.4.2]|d__Bacteria.p__Firmicutes_A.c__Clostridia.o__Oscillospirales.f__Oscillospiraceae.g__CAG-110.s__	0.0242244	0	0	0
1.17.4.2-RXN: (expasy) Ribonucleoside-triphosphate reductase (thioredoxin) [1.17.4.2]|d__Bacteria.p__Firmicutes_A.c__Clostridia.o__Oscillospirales.f__Oscillospiraceae.g__Lawsonibacter.s__	0	0	0	0.0612062
1.17.4.2-RXN: (expasy) Ribonucleoside-triphosphate reductase (thioredoxin) [1.17.4.2]|d__Bacteria.p__Firmicutes_A.c__Clostridia.o__Oscillospirales.f__Oscillospiraceae.g__Marseille-P3106.s__	0	0	0	1.02178
1.17.4.2-RXN: (expasy) Ribonucleoside-triphosphate reductase (thioredoxin) [1.17.4.2]|d__Bacteria.p__Firmicutes_A.c__Clostridia.o__Oscillospirales.f__Oscillospiraceae.g__UMGS1872.s__	0.105488	0.0768235	0.264101	0.049089
1.17.4.2-RXN: (expasy) Ribonucleoside-triphosphate reductase (thioredoxin) [1.17.4.2]|d__Bacteria.p__Firmicutes_A.c__Clostridia.o__Oscillospirales.f__Ruminococcaceae.g__Angelakisella.s__	0	0	6.51092	2.04357
1.17.4.2-RXN: (expasy) Ribonucleoside-triphosphate reductase (thioredoxin) [1.17.4.2]|d__Bacteria.p__Firmicutes_A.c__Clostridia.o__Oscillospirales.f__Ruminococcaceae.g__CAG-115.s__	0.00201319	0.000364465	0.00166463	0.00104409
1.17.4.2-RXN: (expasy) Ribonucleoside-triphosphate reductase (thioredoxin) [1.17.4.2]|d__Bacteria.p__Firmicutes_A.c__Clostridia.o__Peptostreptococcales.f__Anaerovoracaceae.g__UBA1191.s__	0	0	0	0
1.17.4.2-RXN: (expasy) Ribonucleoside-triphosphate reductase (thioredoxin) [1.17.4.2]|d__Bacteria.p__Firmicutes_A.c__Clostridia.o__Peptostreptococcales.f__Peptostreptococcaceae.g__Romboutsia.s__Romboutsia_ilealis	0.171438	0	0	0.342123
1.17.4.2-RXN: (expasy) Ribonucleoside-triphosphate reductase (thioredoxin) [1.17.4.2]|d__Bacteria.p__Proteobacteria.c__Gammaproteobacteria.o__Burkholderiales.f__Burkholderiaceae.g__Parasutterella.s__Parasutterella_excrementihominis	0.88648	1.47223	0.646302	1.21999
1.17.4.2-RXN: (expasy) Ribonucleoside-triphosphate reductase (thioredoxin) [1.17.4.2]|d__Bacteria.p__Proteobacteria.c__Gammaproteobacteria.o__Burkholderiales.f__Burkholderiaceae.g__Parasutterella.s__Parasutterella_sp900552195	0.256652	0.271094	0.101733	0.589744
1.18.1.2-RXN: (expasy) Ferredoxin--NADP(+) reductase [1.18.1.2]	33.8998	33.0551	22.6247	24.5033
1.18.1.2-RXN: (expasy) Ferredoxin--NADP(+) reductase [1.18.1.2]|d__Bacteria.p__Firmicutes.c__Bacilli.o__Lactobacillales.f__Lactobacillaceae.g__Lactobacillus.s__	0.110278	0.149368	0.157853	0.121037
1.18.1.2-RXN: (expasy) Ferredoxin--NADP(+) reductase [1.18.1.2]|d__Bacteria.p__Firmicutes.c__Bacilli.o__Lactobacillales.f__Lactobacillaceae.g__Lactobacillus.s__Lactobacillus_johnsonii	19.3177	20.2238	7.91795	11.4529
1.18.1.2-RXN: (expasy) Ferredoxin--NADP(+) reductase [1.18.1.2]|d__Bacteria.p__Firmicutes.c__Bacilli.o__Lactobacillales.f__Streptococcaceae.g__Lactococcus.s__Lactococcus_lactis	12.3252	10.1739	12.1378	10.4291
1.18.1.2-RXN: (expasy) Ferredoxin--NADP(+) reductase [1.18.1.2]|d__Bacteria.p__Firmicutes_A.c__Clostridia.o__Lachnospirales.f__Lachnospiraceae.g__Dorea.s__	0	0	0	0
1.18.1.2-RXN: (expasy) Ferredoxin--NADP(+) reductase [1.18.1.2]|d__Bacteria.p__Firmicutes_A.c__Clostridia.o__Lachnospirales.f__Lachnospiraceae.g__UBA7160.s__UBA7160_sp003612585	0	0	0	0.225183
1.18.1.2-RXN: (expasy) Ferredoxin--NADP(+) reductase [1.18.1.2]|d__Bacteria.p__Firmicutes_A.c__Clostridia.o__Lachnospirales.f__Lachnospiraceae.g__UMGS1370.s__	0	0	0	0.107993
1.18.1.2-RXN: (expasy) Ferredoxin--NADP(+) reductase [1.18.1.2]|d__Bacteria.p__Firmicutes_A.c__Clostridia_A.o__Christensenellales.f__Borkfalkiaceae.g__UBA11940.s__	0	0	0	0
1.18.1.2-RXN: (expasy) Ferredoxin--NADP(+) reductase [1.18.1.2]|d__Bacteria.p__Proteobacteria.c__Gammaproteobacteria.o__Burkholderiales.f__Burkholderiaceae.g__Parasutterella.s__Parasutterella_excrementihominis	2.14662	2.50802	2.41114	2.16708
1.2.1.58-RXN: (expasy) Phenylglyoxylate dehydrogenase (acylating) [1.2.1.58]	0	0	0	0
1.2.1.58-RXN: (expasy) Phenylglyoxylate dehydrogenase (acylating) [1.2.1.58]|d__Bacteria.p__Firmicutes_A.c__Clostridia.o__Oscillospirales.f__Oscillospiraceae.g__.s__	0	0	0	0
1.2.1.58-RXN: (expasy) Phenylglyoxylate dehydrogenase (acylating) [1.2.1.58]|d__Bacteria.p__Firmicutes_A.c__Clostridia.o__Oscillospirales.f__Oscillospiraceae.g__UMGS1872.s__	0	0	0	0
1.2.1.58-RXN: (expasy) Phenylglyoxylate dehydrogenase (acylating) [1.2.1.58]|d__Bacteria.p__Firmicutes_A.c__Clostridia.o__Oscillospirales.f__Ruminococcaceae.g__Angelakisella.s__	0	0	0	0
1.2.1.66-RXN: (expasy) S-(hydroxymethyl)mycothiol dehydrogenase [1.1.1.306]	0	0	0	0.309941
1.2.1.66-RXN: (expasy) S-(hydroxymethyl)mycothiol dehydrogenase [1.1.1.306]|d__Bacteria.p__Firmicutes_A.c__Clostridia.o__Lachnospirales.f__Lachnospiraceae.g__Dorea.s__	0	0	0	0.309941
1.2.4.4-RXN: (expasy) 3-methyl-2-oxobutanoate dehydrogenase (2-methylpropanoyl-transferring) [1.2.4.4]	1.38128	1.16463	0	1.90497
1.2.4.4-RXN: (expasy) 3-methyl-2-oxobutanoate dehydrogenase (2-methylpropanoyl-transferring) [1.2.4.4]|d__Bacteria.p__Firmicutes.c__Bacilli.o__Lactobacillales.f__Enterococcaceae.g__Enterococcus.s__Enterococcus_faecalis	0	0	0	0.14283
1.2.4.4-RXN: (expasy) 3-methyl-2-oxobutanoate dehydrogenase (2-methylpropanoyl-transferring) [1.2.4.4]|d__Bacteria.p__Firmicutes_A.c__Clostridia.o__Lachnospirales.f__Anaerotignaceae.g__Anaerotignum.s__	1.38128	1.16463	0	1.76214
1.2.7.4-RXN: (expasy) Anaerobic carbon-monoxide dehydrogenase [1.2.7.4]	5.6646	6.50779	5.17893	4.51166
1.2.7.4-RXN: (expasy) Anaerobic carbon-monoxide dehydrogenase [1.2.7.4]|d__Bacteria.p__Firmicutes_A.c__Clostridia.o__Lachnospirales.f__Lachnospiraceae.g__.s__	0.583411	0.348998	0.364208	0.756016
1.2.7.4-RXN: (expasy) Anaerobic carbon-monoxide dehydrogenase [1.2.7.4]|d__Bacteria.p__Firmicutes_A.c__Clostridia.o__Lachnospirales.f__Lachnospiraceae.g__AF33-28.s__	0	0	0	0
1.2.7.4-RXN: (expasy) Anaerobic carbon-monoxide dehydrogenase [1.2.7.4]|d__Bacteria.p__Firmicutes_A.c__Clostridia.o__Lachnospirales.f__Lachnospiraceae.g__Blautia_A.s__Blautia_A_sp900551075	0	0	0	0
1.2.7.4-RXN: (expasy) Anaerobic carbon-monoxide dehydrogenase [1.2.7.4]|d__Bacteria.p__Firmicutes_A.c__Clostridia.o__Lachnospirales.f__Lachnospiraceae.g__CAG-81.s__	0	0.110486	0	0
1.2.7.4-RXN: (expasy) Anaerobic carbon-monoxide dehydrogenase [1.2.7.4]|d__Bacteria.p__Firmicutes_A.c__Clostridia.o__Lachnospirales.f__Lachnospiraceae.g__Dorea.s__	0	0	0	0
1.2.7.4-RXN: (expasy) Anaerobic carbon-monoxide dehydrogenase [1.2.7.4]|d__Bacteria.p__Firmicutes_A.c__Clostridia.o__Lachnospirales.f__Lachnospiraceae.g__Hungatella_A.s__	0.0984277	0.0347578	0	0
1.2.7.4-RXN: (expasy) Anaerobic carbon-monoxide dehydrogenase [1.2.7.4]|d__Bacteria.p__Firmicutes_A.c__Clostridia.o__Lachnospirales.f__Lachnospiraceae.g__Hungatella_A.s__Hungatella_A_sp002358555	0	0	0	0
1.2.7.4-RXN: (expasy) Anaerobic carbon-monoxide dehydrogenase [1.2.7.4]|d__Bacteria.p__Firmicutes_A.c__Clostridia.o__Lachnospirales.f__Lachnospiraceae.g__UBA7160.s__UBA7160_sp003612585	0.117754	0.138399	0.29039	0.132466
1.2.7.4-RXN: (expasy) Anaerobic carbon-monoxide dehydrogenase [1.2.7.4]|d__Bacteria.p__Firmicutes_A.c__Clostridia.o__Lachnospirales.f__Lachnospiraceae.g__UBA7182.s__	2.34282	2.15708	1.99205	1.0304
1.2.7.4-RXN: (expasy) Anaerobic carbon-monoxide dehydrogenase [1.2.7.4]|d__Bacteria.p__Firmicutes_A.c__Clostridia.o__Lachnospirales.f__Lachnospiraceae.g__UBA9502.s__	0	1.0463	0	0
1.2.7.4-RXN: (expasy) Anaerobic carbon-monoxide dehydrogenase [1.2.7.4]|d__Bacteria.p__Firmicutes_A.c__Clostridia.o__Oscillospirales.f__Oscillospiraceae.g__.s__	0.642636	0.800323	0.743399	0.837068
1.2.7.4-RXN: (expasy) Anaerobic carbon-monoxide dehydrogenase [1.2.7.4]|d__Bacteria.p__Firmicutes_A.c__Clostridia.o__Oscillospirales.f__Oscillospiraceae.g__UMGS1872.s__	0.197327	0.1188	0.0672551	0.363796
1.2.7.4-RXN: (expasy) Anaerobic carbon-monoxide dehydrogenase [1.2.7.4]|d__Bacteria.p__Firmicutes_A.c__Clostridia.o__Oscillospirales.f__Ruminococcaceae.g__Anaerotruncus.s__Anaerotruncus_sp000403395	1.57568	1.75265	1.72163	1.39192
1.2.7.4-RXN: (expasy) Anaerobic carbon-monoxide dehydrogenase [1.2.7.4]|d__Bacteria.p__Firmicutes_A.c__Clostridia.o__Peptostreptococcales.f__Peptostreptococcaceae.g__Romboutsia.s__Romboutsia_ilealis	0.106549	0	0	0
1.2.7.7-RXN: (expasy) 3-methyl-2-oxobutanoate dehydrogenase (ferredoxin) [1.2.7.7]	35.1494	36.5317	30.1409	26.4045
1.2.7.7-RXN: (expasy) 3-methyl-2-oxobutanoate dehydrogenase (ferredoxin) [1.2.7.7]|d__Bacteria.p__Bacteroidota.c__Bacteroidia.o__Bacteroidales.f__Muribaculaceae.g__CAG-485.s__CAG-485_sp002362485	15.3635	15.1274	13.1526	12.481
1.2.7.7-RXN: (expasy) 3-methyl-2-oxobutanoate dehydrogenase (ferredoxin) [1.2.7.7]|d__Bacteria.p__Bacteroidota.c__Bacteroidia.o__Bacteroidales.f__Muribaculaceae.g__CAG-485.s__CAG-485_sp002493045	0	0	0.118463	0.0195699
1.2.7.7-RXN: (expasy) 3-methyl-2-oxobutanoate dehydrogenase (ferredoxin) [1.2.7.7]|d__Bacteria.p__Bacteroidota.c__Bacteroidia.o__Bacteroidales.f__Muribaculaceae.g__CAG-873.s__	19.6512	21.0086	14.088	13.0301
1.2.7.7-RXN: (expasy) 3-methyl-2-oxobutanoate dehydrogenase (ferredoxin) [1.2.7.7]|d__Bacteria.p__Bacteroidota.c__Bacteroidia.o__Bacteroidales.f__Muribaculaceae.g__Muribaculum.s__Muribaculum_sp003150235	0	0.0320926	0	0
1.2.7.7-RXN: (expasy) 3-methyl-2-oxobutanoate dehydrogenase (ferredoxin) [1.2.7.7]|d__Bacteria.p__Firmicutes_A.c__Clostridia.o__Oscillospirales.f__Oscillospiraceae.g__.s__	0.13472	0.363655	0.278893	0.568031
1.2.7.7-RXN: (expasy) 3-methyl-2-oxobutanoate dehydrogenase (ferredoxin) [1.2.7.7]|d__Bacteria.p__Firmicutes_A.c__Clostridia.o__Oscillospirales.f__Oscillospiraceae.g__UMGS1872.s__	0	0	2.50295	0.305863
1.2.7.8-RXN: (expasy) Indolepyruvate ferredoxin oxidoreductase [1.2.7.8]	36.1043	39.8698	30.4146	27.788
1.2.7.8-RXN: (expasy) Indolepyruvate ferredoxin oxidoreductase [1.2.7.8]|d__Bacteria.p__Bacteroidota.c__Bacteroidia.o__Bacteroidales.f__Marinifilaceae.g__Odoribacter.s__	0.0228867	0	0	0
1.2.7.8-RXN: (expasy) Indolepyruvate ferredoxin oxidoreductase [1.2.7.8]|d__Bacteria.p__Bacteroidota.c__Bacteroidia.o__Bacteroidales.f__Muribaculaceae.g__CAG-485.s__CAG-485_sp002362485	0	0	0	0
1.2.7.8-RXN: (expasy) Indolepyruvate ferredoxin oxidoreductase [1.2.7.8]|d__Bacteria.p__Bacteroidota.c__Bacteroidia.o__Bacteroidales.f__Muribaculaceae.g__CAG-873.s__	18.3546	20.5453	12.4992	11.5323
1.2.7.8-RXN: (expasy) Indolepyruvate ferredoxin oxidoreductase [1.2.7.8]|d__Bacteria.p__Firmicutes_A.c__Clostridia.o__Lachnospirales.f__Anaerotignaceae.g__Anaerotignum.s__	0.488518	0.616518	0.720908	0.724768
1.2.7.8-RXN: (expasy) Indolepyruvate ferredoxin oxidoreductase [1.2.7.8]|d__Bacteria.p__Firmicutes_A.c__Clostridia.o__Lachnospirales.f__Lachnospiraceae.g__.s__	0.158835	0.108399	0.0761169	0.166956
1.2.7.8-RXN: (expasy) Indolepyruvate ferredoxin oxidoreductase [1.2.7.8]|d__Bacteria.p__Firmicutes_A.c__Clostridia.o__Lachnospirales.f__Lachnospiraceae.g__1XD42-69.s__	0.204411	0	0	0.730104
1.2.7.8-RXN: (expasy) Indolepyruvate ferredoxin oxidoreductase [1.2.7.8]|d__Bacteria.p__Firmicutes_A.c__Clostridia.o__Lachnospirales.f__Lachnospiraceae.g__1XD8-76.s__	0	0	0	0.0732288
1.2.7.8-RXN: (expasy) Indolepyruvate ferredoxin oxidoreductase [1.2.7.8]|d__Bacteria.p__Firmicutes_A.c__Clostridia.o__Lachnospirales.f__Lachnospiraceae.g__Acetatifactor.s__	0.0718275	0	0	0.0253013
1.2.7.8-RXN: (expasy) Indolepyruvate ferredoxin oxidoreductase [1.2.7.8]|d__Bacteria.p__Firmicutes_A.c__Clostridia.o__Lachnospirales.f__Lachnospiraceae.g__An181.s__	1.96718	0.850139	2.89701	0.996456
1.2.7.8-RXN: (expasy) Indolepyruvate ferredoxin oxidoreductase [1.2.7.8]|d__Bacteria.p__Firmicutes_A.c__Clostridia.o__Lachnospirales.f__Lachnospiraceae.g__CAG-95.s__	0.023902	0	0	0
1.2.7.8-RXN: (expasy) Indolepyruvate ferredoxin oxidoreductase [1.2.7.8]|d__Bacteria.p__Firmicutes_A.c__Clostridia.o__Lachnospirales.f__Lachnospiraceae.g__Clostridium_Q.s__	0	0	0	0.000231257
1.2.7.8-RXN: (expasy) Indolepyruvate ferredoxin oxidoreductase [1.2.7.8]|d__Bacteria.p__Firmicutes_A.c__Clostridia.o__Lachnospirales.f__Lachnospiraceae.g__Dorea.s__	4.19233	3.56518	2.32243	4.12897
1.2.7.8-RXN: (expasy) Indolepyruvate ferredoxin oxidoreductase [1.2.7.8]|d__Bacteria.p__Firmicutes_A.c__Clostridia.o__Lachnospirales.f__Lachnospiraceae.g__Dorea.s__Dorea_sp000403455	0.043769	0.0697569	0.0853818	0.0463052
1.2.7.8-RXN: (expasy) Indolepyruvate ferredoxin oxidoreductase [1.2.7.8]|d__Bacteria.p__Firmicutes_A.c__Clostridia.o__Lachnospirales.f__Lachnospiraceae.g__Dorea.s__Dorea_sp000403475	0	0	0	0
1.2.7.8-RXN: (expasy) Indolepyruvate ferredoxin oxidoreductase [1.2.7.8]|d__Bacteria.p__Firmicutes_A.c__Clostridia.o__Lachnospirales.f__Lachnospiraceae.g__Eubacterium_F.s__	0	0	0	0
1.2.7.8-RXN: (expasy) Indolepyruvate ferredoxin oxidoreductase [1.2.7.8]|d__Bacteria.p__Firmicutes_A.c__Clostridia.o__Lachnospirales.f__Lachnospiraceae.g__Kineothrix.s__	0	0	0	0.209416
1.2.7.8-RXN: (expasy) Indolepyruvate ferredoxin oxidoreductase [1.2.7.8]|d__Bacteria.p__Firmicutes_A.c__Clostridia.o__Lachnospirales.f__Lachnospiraceae.g__Schaedlerella.s__	0.000779026	0	0	0.000397219
1.2.7.8-RXN: (expasy) Indolepyruvate ferredoxin oxidoreductase [1.2.7.8]|d__Bacteria.p__Firmicutes_A.c__Clostridia.o__Lachnospirales.f__Lachnospiraceae.g__UBA3282.s__	0	0	0	0
1.2.7.8-RXN: (expasy) Indolepyruvate ferredoxin oxidoreductase [1.2.7.8]|d__Bacteria.p__Firmicutes_A.c__Clostridia.o__Lachnospirales.f__Lachnospiraceae.g__UBA3282.s__UBA3282_sp003611805	0.00051293	0	0	0.000169502
1.2.7.8-RXN: (expasy) Indolepyruvate ferredoxin oxidoreductase [1.2.7.8]|d__Bacteria.p__Firmicutes_A.c__Clostridia.o__Lachnospirales.f__Lachnospiraceae.g__UBA3282.s__UBA3282_sp003612405	0	0	0	0
1.2.7.8-RXN: (expasy) Indolepyruvate ferredoxin oxidoreductase [1.2.7.8]|d__Bacteria.p__Firmicutes_A.c__Clostridia.o__Lachnospirales.f__Lachnospiraceae.g__UMGS1370.s__	0	0	0	0
1.2.7.8-RXN: (expasy) Indolepyruvate ferredoxin oxidoreductase [1.2.7.8]|d__Bacteria.p__Firmicutes_A.c__Clostridia.o__Oscillospirales.f__Acutalibacteraceae.g__Acutalibacter.s__	1.04727	0.493705	0.719991	0.32643
1.2.7.8-RXN: (expasy) Indolepyruvate ferredoxin oxidoreductase [1.2.7.8]|d__Bacteria.p__Firmicutes_A.c__Clostridia.o__Oscillospirales.f__Acutalibacteraceae.g__Acutalibacter.s__Acutalibacter_muris	0	0	0.701992	0
1.2.7.8-RXN: (expasy) Indolepyruvate ferredoxin oxidoreductase [1.2.7.8]|d__Bacteria.p__Firmicutes_A.c__Clostridia.o__Oscillospirales.f__CAG-272.g__UMGS1815.s__	0	0	0.314596	0.199372
1.2.7.8-RXN: (expasy) Indolepyruvate ferredoxin oxidoreductase [1.2.7.8]|d__Bacteria.p__Firmicutes_A.c__Clostridia.o__Oscillospirales.f__Oscillospiraceae.g__.s__	0.789245	4.79609	2.18513	0.661691
1.2.7.8-RXN: (expasy) Indolepyruvate ferredoxin oxidoreductase [1.2.7.8]|d__Bacteria.p__Firmicutes_A.c__Clostridia.o__Oscillospirales.f__Oscillospiraceae.g__Evtepia.s__	0	0.203392	0	0
1.2.7.8-RXN: (expasy) Indolepyruvate ferredoxin oxidoreductase [1.2.7.8]|d__Bacteria.p__Firmicutes_A.c__Clostridia.o__Oscillospirales.f__Oscillospiraceae.g__Lawsonibacter.s__	1.6551	2.302	1.64656	1.34451
1.2.7.8-RXN: (expasy) Indolepyruvate ferredoxin oxidoreductase [1.2.7.8]|d__Bacteria.p__Firmicutes_A.c__Clostridia.o__Oscillospirales.f__Oscillospiraceae.g__Lawsonibacter.s__Lawsonibacter_sp000492175	0.0239475	0.153067	0	0.0127433
1.2.7.8-RXN: (expasy) Indolepyruvate ferredoxin oxidoreductase [1.2.7.8]|d__Bacteria.p__Firmicutes_A.c__Clostridia.o__Oscillospirales.f__Oscillospiraceae.g__Lawsonibacter.s__Lawsonibacter_sp003612335	0.302104	0.264801	0.104096	0.0396456
1.2.7.8-RXN: (expasy) Indolepyruvate ferredoxin oxidoreductase [1.2.7.8]|d__Bacteria.p__Firmicutes_A.c__Clostridia.o__Oscillospirales.f__Oscillospiraceae.g__Oscillibacter.s__	1.41172	0.699446	1.3626	1.1907
1.2.7.8-RXN: (expasy) Indolepyruvate ferredoxin oxidoreductase [1.2.7.8]|d__Bacteria.p__Firmicutes_A.c__Clostridia.o__Oscillospirales.f__Oscillospiraceae.g__Oscillibacter.s__Oscillibacter_sp000403435	0	0	0	0
1.2.7.8-RXN: (expasy) Indolepyruvate ferredoxin oxidoreductase [1.2.7.8]|d__Bacteria.p__Firmicutes_A.c__Clostridia.o__Oscillospirales.f__Oscillospiraceae.g__UMGS1872.s__	0.43072	0.477684	1.86403	0.370495
1.2.7.8-RXN: (expasy) Indolepyruvate ferredoxin oxidoreductase [1.2.7.8]|d__Bacteria.p__Firmicutes_A.c__Clostridia.o__Oscillospirales.f__Ruminococcaceae.g__Angelakisella.s__	4.54626	4.34089	2.41752	4.80277
1.2.7.8-RXN: (expasy) Indolepyruvate ferredoxin oxidoreductase [1.2.7.8]|d__Bacteria.p__Firmicutes_A.c__Clostridia.o__Oscillospirales.f__Ruminococcaceae.g__Ruminiclostridium_E.s__	0	0	0	0
1.2.7.8-RXN: (expasy) Indolepyruvate ferredoxin oxidoreductase [1.2.7.8]|d__Bacteria.p__Firmicutes_A.c__Clostridia_A.o__Christensenellales.f__UBA3700.g__.s__	0.368329	0.383441	0.49707	0.204988
1.21.4.1-RXN: (expasy) D-proline reductase [1.21.4.1]	0	1.02543	2.11605	0.993494
1.21.4.1-RXN: (expasy) D-proline reductase [1.21.4.1]|d__Bacteria.p__Firmicutes_A.c__Clostridia.o__Lachnospirales.f__Lachnospiraceae.g__Dorea.s__	0	1.02543	2.11605	0.993494
1.21.4.3-RXN: (expasy) Sarcosine reductase [1.21.4.3]	3.13885	0.258669	0	0
1.21.4.3-RXN: (expasy) Sarcosine reductase [1.21.4.3]|d__Bacteria.p__Firmicutes_A.c__Clostridia.o__Lachnospirales.f__Lachnospiraceae.g__CAG-81.s__	2.56689	0	0	0
1.21.4.3-RXN: (expasy) Sarcosine reductase [1.21.4.3]|d__Bacteria.p__Firmicutes_A.c__Clostridia.o__Oscillospirales.f__Butyricicoccaceae.g__AM07-15.s__	0.161877	0.258669	0	0
1.21.4.3-RXN: (expasy) Sarcosine reductase [1.21.4.3]|d__Bacteria.p__Firmicutes_A.c__Clostridia.o__Oscillospirales.f__Oscillospiraceae.g__Flavonifractor.s__	0.410084	0	0	0
1.21.4.4-RXN: (expasy) Betaine reductase [1.21.4.4]	3.13885	0.258669	0	0
1.21.4.4-RXN: (expasy) Betaine reductase [1.21.4.4]|d__Bacteria.p__Firmicutes_A.c__Clostridia.o__Lachnospirales.f__Lachnospiraceae.g__CAG-81.s__	2.56689	0	0	0
1.21.4.4-RXN: (expasy) Betaine reductase [1.21.4.4]|d__Bacteria.p__Firmicutes_A.c__Clostridia.o__Oscillospirales.f__Butyricicoccaceae.g__AM07-15.s__	0.161877	0.258669	0	0
1.21.4.4-RXN: (expasy) Betaine reductase [1.21.4.4]|d__Bacteria.p__Firmicutes_A.c__Clostridia.o__Oscillospirales.f__Oscillospiraceae.g__Flavonifractor.s__	0.410084	0	0	0
1.3.1.20-RXN: (expasy) Trans-1,2-dihydrobenzene-1,2-diol dehydrogenase [1.3.1.20]	4.90513	1.75993	2.66708	3.54467
1.3.1.20-RXN: (expasy) Trans-1,2-dihydrobenzene-1,2-diol dehydrogenase [1.3.1.20]|d__Bacteria.p__Firmicutes_A.c__Clostridia.o__Lachnospirales.f__Lachnospiraceae.g__.s__	0	0	0	0
1.3.1.20-RXN: (expasy) Trans-1,2-dihydrobenzene-1,2-diol dehydrogenase [1.3.1.20]|d__Bacteria.p__Firmicutes_A.c__Clostridia.o__Lachnospirales.f__Lachnospiraceae.g__AF33-28.s__	0	0	0	0
1.3.1.20-RXN: (expasy) Trans-1,2-dihydrobenzene-1,2-diol dehydrogenase [1.3.1.20]|d__Bacteria.p__Firmicutes_A.c__Clostridia.o__Lachnospirales.f__Lachnospiraceae.g__CAG-95.s__	0.0445832	0	0	0
1.3.1.20-RXN: (expasy) Trans-1,2-dihydrobenzene-1,2-diol dehydrogenase [1.3.1.20]|d__Bacteria.p__Firmicutes_A.c__Clostridia.o__Lachnospirales.f__Lachnospiraceae.g__Dorea.s__	4.67767	1.68661	2.66708	2.98814
1.3.1.20-RXN: (expasy) Trans-1,2-dihydrobenzene-1,2-diol dehydrogenase [1.3.1.20]|d__Bacteria.p__Firmicutes_A.c__Clostridia.o__Lachnospirales.f__Lachnospiraceae.g__Hungatella_A.s__	0	0.0733211	0	0.145407
1.3.1.20-RXN: (expasy) Trans-1,2-dihydrobenzene-1,2-diol dehydrogenase [1.3.1.20]|d__Bacteria.p__Firmicutes_A.c__Clostridia.o__Lachnospirales.f__Lachnospiraceae.g__UBA7182.s__	0	0	0	0.0457188
1.3.1.20-RXN: (expasy) Trans-1,2-dihydrobenzene-1,2-diol dehydrogenase [1.3.1.20]|d__Bacteria.p__Firmicutes_A.c__Clostridia.o__Oscillospirales.f__Oscillospiraceae.g__.s__	0	0	0	0
1.3.1.20-RXN: (expasy) Trans-1,2-dihydrobenzene-1,2-diol dehydrogenase [1.3.1.20]|d__Bacteria.p__Firmicutes_A.c__Clostridia.o__Oscillospirales.f__Oscillospiraceae.g__Lawsonibacter.s__	0	0	0	0
1.3.1.20-RXN: (expasy) Trans-1,2-dihydrobenzene-1,2-diol dehydrogenase [1.3.1.20]|d__Bacteria.p__Firmicutes_A.c__Clostridia.o__Oscillospirales.f__Ruminococcaceae.g__Angelakisella.s__	0.182872	0	0	0.365397
1.3.1.54-RXN: (expasy) Precorrin-6A reductase [1.3.1.54]	0.133878	0.246673	0	0.358304
1.3.1.54-RXN: (expasy) Precorrin-6A reductase [1.3.1.54]|d__Bacteria.p__Firmicutes_A.c__Clostridia.o__Lachnospirales.f__Lachnospiraceae.g__TF01-11.s__	0	0	0	0
1.3.1.54-RXN: (expasy) Precorrin-6A reductase [1.3.1.54]|d__Bacteria.p__Firmicutes_A.c__Clostridia.o__Lachnospirales.f__Lachnospiraceae.g__UBA7160.s__UBA7160_sp003612585	0	0.246673	0	0
1.3.1.54-RXN: (expasy) Precorrin-6A reductase [1.3.1.54]|d__Bacteria.p__Firmicutes_A.c__Clostridia.o__Lachnospirales.f__Lachnospiraceae.g__UBA9502.s__	0	0	0	0
1.3.1.54-RXN: (expasy) Precorrin-6A reductase [1.3.1.54]|d__Bacteria.p__Firmicutes_A.c__Clostridia.o__Oscillospirales.f__Oscillospiraceae.g__Evtepia.s__	0.133878	0	0	0.217401
1.3.1.54-RXN: (expasy) Precorrin-6A reductase [1.3.1.54]|d__Bacteria.p__Firmicutes_A.c__Clostridia.o__Oscillospirales.f__Ruminococcaceae.g__Angelakisella.s__	0	0	0	0.140903
1.3.99.15-RXN: (expasy) Benzoyl-CoA reductase [1.3.7.8]	4.06145	2.22445	1.63593	2.44985
1.3.99.15-RXN: (expasy) Benzoyl-CoA reductase [1.3.7.8]|d__Bacteria.p__Firmicutes_A.c__Clostridia.o__Lachnospirales.f__Lachnospiraceae.g__Dorea.s__	4.06145	2.22445	1.63593	2.44985
1.4.1.11-RXN: (expasy) L-erythro-3,5-diaminohexanoate dehydrogenase [1.4.1.11]	0	0	0	0
1.4.1.11-RXN: (expasy) L-erythro-3,5-diaminohexanoate dehydrogenase [1.4.1.11]|d__Bacteria.p__Firmicutes_A.c__Clostridia.o__Oscillospirales.f__Oscillospiraceae.g__UBA9475.s__	0	0	0	0
1.4.1.21-RXN: (expasy) Aspartate dehydrogenase [1.4.1.21]	0.230687	0	0	0
1.4.1.21-RXN: (expasy) Aspartate dehydrogenase [1.4.1.21]|d__Bacteria.p__Firmicutes_A.c__Clostridia.o__Oscillospirales.f__Ruminococcaceae.g__Angelakisella.s__	0.230687	0	0	0
1.4.99.5-RXN: (expasy) Glycine dehydrogenase (cyanide-forming) [1.4.99.5]	0.428046	0	0	0.298354
1.4.99.5-RXN: (expasy) Glycine dehydrogenase (cyanide-forming) [1.4.99.5]|d__Bacteria.p__Firmicutes_A.c__Clostridia.o__Oscillospirales.f__Ruminococcaceae.g__Angelakisella.s__	0.428046	0	0	0.298354
1.5.1.20-RXN: (expasy) Methylenetetrahydrofolate reductase (NAD(P)H) [1.5.1.20]	31.038	44.2478	41.0159	48.4233
1.5.1.20-RXN: (expasy) Methylenetetrahydrofolate reductase (NAD(P)H) [1.5.1.20]|d__Bacteria.p__Firmicutes_A.c__Clostridia.o__Lachnospirales.f__Lachnospiraceae.g__.s__	0.527917	0	1.55524	0.37128
1.5.1.20-RXN: (expasy) Methylenetetrahydrofolate reductase (NAD(P)H) [1.5.1.20]|d__Bacteria.p__Firmicutes_A.c__Clostridia.o__Lachnospirales.f__Lachnospiraceae.g__14-2.s__	4.75484	4.75901	5.26992	4.97139
1.5.1.20-RXN: (expasy) Methylenetetrahydrofolate reductase (NAD(P)H) [1.5.1.20]|d__Bacteria.p__Firmicutes_A.c__Clostridia.o__Lachnospirales.f__Lachnospiraceae.g__14-2.s__14-2_sp000403315	0.0521679	0.452874	0	0.0759544
1.5.1.20-RXN: (expasy) Methylenetetrahydrofolate reductase (NAD(P)H) [1.5.1.20]|d__Bacteria.p__Firmicutes_A.c__Clostridia.o__Lachnospirales.f__Lachnospiraceae.g__AF33-28.s__	0	0	0	0
1.5.1.20-RXN: (expasy) Methylenetetrahydrofolate reductase (NAD(P)H) [1.5.1.20]|d__Bacteria.p__Firmicutes_A.c__Clostridia.o__Lachnospirales.f__Lachnospiraceae.g__Acetatifactor.s__	5.58201	4.68348	4.64862	4.06303
1.5.1.20-RXN: (expasy) Methylenetetrahydrofolate reductase (NAD(P)H) [1.5.1.20]|d__Bacteria.p__Firmicutes_A.c__Clostridia.o__Lachnospirales.f__Lachnospiraceae.g__Acetatifactor.s__Acetatifactor_sp003612485	0	0	0	0
1.5.1.20-RXN: (expasy) Methylenetetrahydrofolate reductase (NAD(P)H) [1.5.1.20]|d__Bacteria.p__Firmicutes_A.c__Clostridia.o__Lachnospirales.f__Lachnospiraceae.g__CAG-56.s__CAG-56_sp004793585	0	0	0	0
1.5.1.20-RXN: (expasy) Methylenetetrahydrofolate reductase (NAD(P)H) [1.5.1.20]|d__Bacteria.p__Firmicutes_A.c__Clostridia.o__Lachnospirales.f__Lachnospiraceae.g__CAG-81.s__	0.530714	0.659238	0	0.468088
1.5.1.20-RXN: (expasy) Methylenetetrahydrofolate reductase (NAD(P)H) [1.5.1.20]|d__Bacteria.p__Firmicutes_A.c__Clostridia.o__Lachnospirales.f__Lachnospiraceae.g__CAG-95.s__	0	0	0	0
1.5.1.20-RXN: (expasy) Methylenetetrahydrofolate reductase (NAD(P)H) [1.5.1.20]|d__Bacteria.p__Firmicutes_A.c__Clostridia.o__Lachnospirales.f__Lachnospiraceae.g__CAG-95.s__CAG-95_sp003612395	0.364632	0	0	0.165351
1.5.1.20-RXN: (expasy) Methylenetetrahydrofolate reductase (NAD(P)H) [1.5.1.20]|d__Bacteria.p__Firmicutes_A.c__Clostridia.o__Lachnospirales.f__Lachnospiraceae.g__Dorea.s__	2.53232	1.92458	1.74411	2.52781
1.5.1.20-RXN: (expasy) Methylenetetrahydrofolate reductase (NAD(P)H) [1.5.1.20]|d__Bacteria.p__Firmicutes_A.c__Clostridia.o__Lachnospirales.f__Lachnospiraceae.g__Dorea.s__Dorea_sp000403475	0	0	0	0
1.5.1.20-RXN: (expasy) Methylenetetrahydrofolate reductase (NAD(P)H) [1.5.1.20]|d__Bacteria.p__Firmicutes_A.c__Clostridia.o__Lachnospirales.f__Lachnospiraceae.g__Hungatella_A.s__	0	0.0840648	0	0.111864
1.5.1.20-RXN: (expasy) Methylenetetrahydrofolate reductase (NAD(P)H) [1.5.1.20]|d__Bacteria.p__Firmicutes_A.c__Clostridia.o__Lachnospirales.f__Lachnospiraceae.g__Hungatella_A.s__Hungatella_A_sp002358555	0	0	0	0
1.5.1.20-RXN: (expasy) Methylenetetrahydrofolate reductase (NAD(P)H) [1.5.1.20]|d__Bacteria.p__Firmicutes_A.c__Clostridia.o__Lachnospirales.f__Lachnospiraceae.g__Kineothrix.s__	0.207131	0	1.81228	10.7404
1.5.1.20-RXN: (expasy) Methylenetetrahydrofolate reductase (NAD(P)H) [1.5.1.20]|d__Bacteria.p__Firmicutes_A.c__Clostridia.o__Lachnospirales.f__Lachnospiraceae.g__Roseburia.s__	0.206954	0	0	0
1.5.1.20-RXN: (expasy) Methylenetetrahydrofolate reductase (NAD(P)H) [1.5.1.20]|d__Bacteria.p__Firmicutes_A.c__Clostridia.o__Lachnospirales.f__Lachnospiraceae.g__Schaedlerella.s__	0.254824	0.251125	0	0.33208
1.5.1.20-RXN: (expasy) Methylenetetrahydrofolate reductase (NAD(P)H) [1.5.1.20]|d__Bacteria.p__Firmicutes_A.c__Clostridia.o__Lachnospirales.f__Lachnospiraceae.g__Schaedlerella.s__Schaedlerella_sp000364245	0.209505	0.0837083	0	0.0553466
1.5.1.20-RXN: (expasy) Methylenetetrahydrofolate reductase (NAD(P)H) [1.5.1.20]|d__Bacteria.p__Firmicutes_A.c__Clostridia.o__Lachnospirales.f__Lachnospiraceae.g__Schaedlerella.s__Schaedlerella_sp000403295	0	0	0	0
1.5.1.20-RXN: (expasy) Methylenetetrahydrofolate reductase (NAD(P)H) [1.5.1.20]|d__Bacteria.p__Firmicutes_A.c__Clostridia.o__Lachnospirales.f__Lachnospiraceae.g__UBA2882.s__	0	0	0	0
1.5.1.20-RXN: (expasy) Methylenetetrahydrofolate reductase (NAD(P)H) [1.5.1.20]|d__Bacteria.p__Firmicutes_A.c__Clostridia.o__Lachnospirales.f__Lachnospiraceae.g__UBA3282.s__	0	0	0	0
1.5.1.20-RXN: (expasy) Methylenetetrahydrofolate reductase (NAD(P)H) [1.5.1.20]|d__Bacteria.p__Firmicutes_A.c__Clostridia.o__Lachnospirales.f__Lachnospiraceae.g__UBA7160.s__UBA7160_sp003612585	0	0.244341	0.346024	0.793621
1.5.1.20-RXN: (expasy) Methylenetetrahydrofolate reductase (NAD(P)H) [1.5.1.20]|d__Bacteria.p__Firmicutes_A.c__Clostridia.o__Lachnospirales.f__Lachnospiraceae.g__UBA7182.s__	1.50354	1.15745	0.859988	0.608129
1.5.1.20-RXN: (expasy) Methylenetetrahydrofolate reductase (NAD(P)H) [1.5.1.20]|d__Bacteria.p__Firmicutes_A.c__Clostridia.o__Lachnospirales.f__Lachnospiraceae.g__UBA9502.s__	0	0	0	0
1.5.1.20-RXN: (expasy) Methylenetetrahydrofolate reductase (NAD(P)H) [1.5.1.20]|d__Bacteria.p__Firmicutes_A.c__Clostridia.o__Lachnospirales.f__Lachnospiraceae.g__UMGS1370.s__	0.212193	0.169536	0	0.279922
1.5.1.20-RXN: (expasy) Methylenetetrahydrofolate reductase (NAD(P)H) [1.5.1.20]|d__Bacteria.p__Firmicutes_A.c__Clostridia.o__Oscillospirales.f__Acutalibacteraceae.g__Acutalibacter.s__	0.370282	0.169476	0	0.259637
1.5.1.20-RXN: (expasy) Methylenetetrahydrofolate reductase (NAD(P)H) [1.5.1.20]|d__Bacteria.p__Firmicutes_A.c__Clostridia.o__Oscillospirales.f__Acutalibacteraceae.g__Acutalibacter.s__Acutalibacter_muris	0	0	0	0
1.5.1.20-RXN: (expasy) Methylenetetrahydrofolate reductase (NAD(P)H) [1.5.1.20]|d__Bacteria.p__Firmicutes_A.c__Clostridia.o__Oscillospirales.f__Acutalibacteraceae.g__Eubacterium_R.s__	0	0	0	0
1.5.1.20-RXN: (expasy) Methylenetetrahydrofolate reductase (NAD(P)H) [1.5.1.20]|d__Bacteria.p__Firmicutes_A.c__Clostridia.o__Oscillospirales.f__Oscillospiraceae.g__.s__	2.90719	7.24202	5.76482	2.71311
1.5.1.20-RXN: (expasy) Methylenetetrahydrofolate reductase (NAD(P)H) [1.5.1.20]|d__Bacteria.p__Firmicutes_A.c__Clostridia.o__Oscillospirales.f__Oscillospiraceae.g__Lawsonibacter.s__	1.1254	2.26958	1.23792	1.71984
1.5.1.20-RXN: (expasy) Methylenetetrahydrofolate reductase (NAD(P)H) [1.5.1.20]|d__Bacteria.p__Firmicutes_A.c__Clostridia.o__Oscillospirales.f__Oscillospiraceae.g__Lawsonibacter.s__Lawsonibacter_sp000492175	0	0.0390731	0	0
1.5.1.20-RXN: (expasy) Methylenetetrahydrofolate reductase (NAD(P)H) [1.5.1.20]|d__Bacteria.p__Firmicutes_A.c__Clostridia.o__Oscillospirales.f__Oscillospiraceae.g__Lawsonibacter.s__Lawsonibacter_sp003612335	0.6861	1.05369	0	0.111156
1.5.1.20-RXN: (expasy) Methylenetetrahydrofolate reductase (NAD(P)H) [1.5.1.20]|d__Bacteria.p__Firmicutes_A.c__Clostridia.o__Oscillospirales.f__Oscillospiraceae.g__UMGS1872.s__	0.719541	1.0552	3.71949	0.402961
1.5.1.20-RXN: (expasy) Methylenetetrahydrofolate reductase (NAD(P)H) [1.5.1.20]|d__Bacteria.p__Firmicutes_A.c__Clostridia.o__Oscillospirales.f__Ruminococcaceae.g__Angelakisella.s__	2.07958	3.32941	0	3.36421
1.5.1.20-RXN: (expasy) Methylenetetrahydrofolate reductase (NAD(P)H) [1.5.1.20]|d__Bacteria.p__Firmicutes_A.c__Clostridia.o__Oscillospirales.f__Ruminococcaceae.g__Ruminiclostridium_E.s__	0	0	0	0
1.5.1.20-RXN: (expasy) Methylenetetrahydrofolate reductase (NAD(P)H) [1.5.1.20]|d__Bacteria.p__Firmicutes_A.c__Clostridia.o__Peptostreptococcales.f__Peptostreptococcaceae.g__Romboutsia.s__Romboutsia_ilealis	0	0	0	0.108879
1.5.1.20-RXN: (expasy) Methylenetetrahydrofolate reductase (NAD(P)H) [1.5.1.20]|d__Bacteria.p__Firmicutes_A.c__Clostridia_A.o__Christensenellales.f__CAG-552.g__.s__	0	0	0	0.603965
1.5.1.20-RXN: (expasy) Methylenetetrahydrofolate reductase (NAD(P)H) [1.5.1.20]|d__Bacteria.p__Firmicutes_A.c__Clostridia_A.o__Christensenellales.f__UBA3700.g__.s__	0	0	0	0
1.5.1.20-RXN: (expasy) Methylenetetrahydrofolate reductase (NAD(P)H) [1.5.1.20]|d__Bacteria.p__Firmicutes_A.c__Clostridia_A.o__Christensenellales.f__UBA3700.g__UBA3700.s__	0	0	0	0
1.5.1.20-RXN: (expasy) Methylenetetrahydrofolate reductase (NAD(P)H) [1.5.1.20]|d__Bacteria.p__Verrucomicrobiota.c__Verrucomicrobiae.o__Verrucomicrobiales.f__Akkermansiaceae.g__Akkermansia.s__Akkermansia_muciniphila	6.21115	14.62	14.0575	13.5753
1.5.1.24-RXN: (expasy) N(5)-(carboxyethyl)ornithine synthase [1.5.1.24]	14.2458	15.191	12.7427	13.4402
1.5.1.24-RXN: (expasy) N(5)-(carboxyethyl)ornithine synthase [1.5.1.24]|d__Bacteria.p__Firmicutes.c__Bacilli.o__Lactobacillales.f__Streptococcaceae.g__Lactococcus.s__Lactococcus_lactis	14.2458	15.191	12.7427	13.4402
1.5.1.28-RXN: (expasy) Opine dehydrogenase [1.5.1.28]	0.390746	1.04831	0	0.755191
1.5.1.28-RXN: (expasy) Opine dehydrogenase [1.5.1.28]|d__Bacteria.p__Firmicutes_A.c__Clostridia.o__Lachnospirales.f__Lachnospiraceae.g__Dorea.s__	0.390746	1.04831	0	0.755191
1.5.1.7-RXN: (expasy) Saccharopine dehydrogenase (NAD(+), L-lysine-forming) [1.5.1.7]	8.42327	8.21207	8.16016	10.65
1.5.1.7-RXN: (expasy) Saccharopine dehydrogenase (NAD(+), L-lysine-forming) [1.5.1.7]|d__Bacteria.p__Bacteroidota.c__Bacteroidia.o__Bacteroidales.f__Bacteroidaceae.g__Bacteroides.s__Bacteroides_thetaiotaomicron	7.89792	7.98134	7.72638	10.4176
1.5.1.7-RXN: (expasy) Saccharopine dehydrogenase (NAD(+), L-lysine-forming) [1.5.1.7]|d__Bacteria.p__Bacteroidota.c__Bacteroidia.o__Bacteroidales.f__Muribaculaceae.g__CAG-485.s__CAG-485_sp002362485	0.52535	0.230725	0.43378	0.232368
1.5.1.7-RXN: (expasy) Saccharopine dehydrogenase (NAD(+), L-lysine-forming) [1.5.1.7]|d__Bacteria.p__Firmicutes_A.c__Clostridia.o__Lachnospirales.f__Lachnospiraceae.g__CAG-603.s__	0	0	0	0
1.6.4.4-RXN: (expasy) Protein-disulfide reductase [1.8.1.8]	0	0	0	0.445699
1.6.4.4-RXN: (expasy) Protein-disulfide reductase [1.8.1.8]|d__Bacteria.p__Firmicutes_A.c__Clostridia.o__Lachnospirales.f__Lachnospiraceae.g__.s__	0	0	0	0.445699
1.7.2.2-RXN: (expasy) Nitrite reductase (cytochrome; ammonia-forming) [1.7.2.2]	11.2989	11.2068	10.0605	12.3391
1.7.2.2-RXN: (expasy) Nitrite reductase (cytochrome; ammonia-forming) [1.7.2.2]|d__Bacteria.p__Bacteroidota.c__Bacteroidia.o__Bacteroidales.f__Bacteroidaceae.g__Bacteroides.s__Bacteroides_thetaiotaomicron	8.47178	8.40539	7.38366	10.3595
1.7.2.2-RXN: (expasy) Nitrite reductase (cytochrome; ammonia-forming) [1.7.2.2]|d__Bacteria.p__Firmicutes_A.c__Clostridia.o__Lachnospirales.f__Lachnospiraceae.g__.s__	0.623277	0.524543	0.994488	0
1.7.2.2-RXN: (expasy) Nitrite reductase (cytochrome; ammonia-forming) [1.7.2.2]|d__Bacteria.p__Proteobacteria.c__Gammaproteobacteria.o__Burkholderiales.f__Burkholderiaceae.g__Parasutterella.s__Parasutterella_excrementihominis	2.20387	2.27683	1.68234	1.97958
1.7.2.3-RXN: (expasy) Trimethylamine-N-oxide reductase [1.7.2.3]	1.41152	1.28137	1.06826	1.33545
1.7.2.3-RXN: (expasy) Trimethylamine-N-oxide reductase [1.7.2.3]|d__Bacteria.p__Proteobacteria.c__Gammaproteobacteria.o__Burkholderiales.f__Burkholderiaceae.g__Parasutterella.s__Parasutterella_excrementihominis	1.3082	1.25415	0.982821	1.28035
1.7.2.3-RXN: (expasy) Trimethylamine-N-oxide reductase [1.7.2.3]|d__Bacteria.p__Proteobacteria.c__Gammaproteobacteria.o__Burkholderiales.f__Burkholderiaceae.g__Parasutterella.s__Parasutterella_sp900552195	0.103319	0.0272222	0.0854391	0.0551062
1.8.1.4-RXN: (expasy) Dihydrolipoyl dehydrogenase [1.8.1.4]	33.6038	36.3982	34.9914	34.0645
1.8.1.4-RXN: (expasy) Dihydrolipoyl dehydrogenase [1.8.1.4]|d__Bacteria.p__Bacteroidota.c__Bacteroidia.o__Bacteroidales.f__Bacteroidaceae.g__Bacteroides.s__Bacteroides_thetaiotaomicron	7.18794	7.14912	6.13522	8.97162
1.8.1.4-RXN: (expasy) Dihydrolipoyl dehydrogenase [1.8.1.4]|d__Bacteria.p__Bacteroidota.c__Bacteroidia.o__Bacteroidales.f__Muribaculaceae.g__CAG-873.s__	0.370897	0.346379	0	0.131807
1.8.1.4-RXN: (expasy) Dihydrolipoyl dehydrogenase [1.8.1.4]|d__Bacteria.p__Firmicutes.c__Bacilli.o__Lactobacillales.f__Enterococcaceae.g__Enterococcus.s__Enterococcus_faecalis	0.149672	0	0	0
1.8.1.4-RXN: (expasy) Dihydrolipoyl dehydrogenase [1.8.1.4]|d__Bacteria.p__Firmicutes.c__Bacilli.o__Lactobacillales.f__Streptococcaceae.g__Lactococcus.s__Lactococcus_lactis	13.8428	12.6685	14.2836	11.2521
1.8.1.4-RXN: (expasy) Dihydrolipoyl dehydrogenase [1.8.1.4]|d__Bacteria.p__Firmicutes.c__Bacilli.o__Lactobacillales.f__Streptococcaceae.g__Lactococcus.s__Lactococcus_lactis_E	0	0.023586	0	0.0296942
1.8.1.4-RXN: (expasy) Dihydrolipoyl dehydrogenase [1.8.1.4]|d__Bacteria.p__Firmicutes_A.c__Clostridia.o__Lachnospirales.f__Anaerotignaceae.g__Anaerotignum.s__	0.415248	0.552761	0.0802803	0.616812
1.8.1.4-RXN: (expasy) Dihydrolipoyl dehydrogenase [1.8.1.4]|d__Bacteria.p__Firmicutes_A.c__Clostridia.o__Lachnospirales.f__Lachnospiraceae.g__.s__	0.0913253	0	0	0.257274
1.8.1.4-RXN: (expasy) Dihydrolipoyl dehydrogenase [1.8.1.4]|d__Bacteria.p__Firmicutes_A.c__Clostridia.o__Lachnospirales.f__Lachnospiraceae.g__AF33-28.s__	0	0	0	0
1.8.1.4-RXN: (expasy) Dihydrolipoyl dehydrogenase [1.8.1.4]|d__Bacteria.p__Firmicutes_A.c__Clostridia.o__Lachnospirales.f__Lachnospiraceae.g__Dorea.s__	1.05531	1.0256	1.63129	0.769507
1.8.1.4-RXN: (expasy) Dihydrolipoyl dehydrogenase [1.8.1.4]|d__Bacteria.p__Firmicutes_A.c__Clostridia.o__Lachnospirales.f__Lachnospiraceae.g__Dorea.s__Dorea_sp000403455	0.029652	0.454254	0	0.0313283
1.8.1.4-RXN: (expasy) Dihydrolipoyl dehydrogenase [1.8.1.4]|d__Bacteria.p__Firmicutes_A.c__Clostridia.o__Lachnospirales.f__Lachnospiraceae.g__Dorea.s__Dorea_sp000403475	0	0	0	0
1.8.1.4-RXN: (expasy) Dihydrolipoyl dehydrogenase [1.8.1.4]|d__Bacteria.p__Firmicutes_A.c__Clostridia.o__Lachnospirales.f__Lachnospiraceae.g__Hungatella_A.s__	0	0	0	0
1.8.1.4-RXN: (expasy) Dihydrolipoyl dehydrogenase [1.8.1.4]|d__Bacteria.p__Firmicutes_A.c__Clostridia.o__Lachnospirales.f__Lachnospiraceae.g__Hungatella_A.s__Hungatella_A_sp002358555	0	0	0	0
1.8.1.4-RXN: (expasy) Dihydrolipoyl dehydrogenase [1.8.1.4]|d__Bacteria.p__Firmicutes_A.c__Clostridia.o__Lachnospirales.f__Lachnospiraceae.g__UBA9502.s__	0	0	0	0
1.8.1.4-RXN: (expasy) Dihydrolipoyl dehydrogenase [1.8.1.4]|d__Bacteria.p__Firmicutes_A.c__Clostridia.o__Lachnospirales.f__Lachnospiraceae.g__UBA9502.s__UBA9502_sp003669055	0	0	0	0
1.8.1.4-RXN: (expasy) Dihydrolipoyl dehydrogenase [1.8.1.4]|d__Bacteria.p__Firmicutes_A.c__Clostridia.o__Lachnospirales.f__Lachnospiraceae.g__UMGS1370.s__	0.26748	0.618886	0	0
1.8.1.4-RXN: (expasy) Dihydrolipoyl dehydrogenase [1.8.1.4]|d__Bacteria.p__Firmicutes_A.c__Clostridia.o__Oscillospirales.f__Oscillospiraceae.g__.s__	0	0	0	0.358473
1.8.1.4-RXN: (expasy) Dihydrolipoyl dehydrogenase [1.8.1.4]|d__Bacteria.p__Firmicutes_A.c__Clostridia.o__Oscillospirales.f__Oscillospiraceae.g__Evtepia.s__	0.356104	0	0	0
1.8.1.4-RXN: (expasy) Dihydrolipoyl dehydrogenase [1.8.1.4]|d__Bacteria.p__Firmicutes_A.c__Clostridia.o__Oscillospirales.f__Oscillospiraceae.g__Oscillibacter.s__	1.21841	0.601304	2.16476	0.671318
1.8.1.4-RXN: (expasy) Dihydrolipoyl dehydrogenase [1.8.1.4]|d__Bacteria.p__Firmicutes_A.c__Clostridia.o__Oscillospirales.f__Oscillospiraceae.g__Oscillibacter.s__Oscillibacter_sp000403435	0	0	0.237314	0
1.8.1.4-RXN: (expasy) Dihydrolipoyl dehydrogenase [1.8.1.4]|d__Bacteria.p__Firmicutes_A.c__Clostridia.o__Peptostreptococcales.f__Peptostreptococcaceae.g__Romboutsia.s__Romboutsia_ilealis	0.24162	0	0	0
1.8.1.4-RXN: (expasy) Dihydrolipoyl dehydrogenase [1.8.1.4]|d__Bacteria.p__Firmicutes_A.c__Clostridia_A.o__Christensenellales.f__Christensenellaceae.g__QANA01.s__	0	0	0	0.256061
1.8.1.4-RXN: (expasy) Dihydrolipoyl dehydrogenase [1.8.1.4]|d__Bacteria.p__Proteobacteria.c__Gammaproteobacteria.o__Burkholderiales.f__Burkholderiaceae.g__Parasutterella.s__Parasutterella_excrementihominis	1.58756	1.2883	1.36688	1.94117
1.8.1.4-RXN: (expasy) Dihydrolipoyl dehydrogenase [1.8.1.4]|d__Bacteria.p__Proteobacteria.c__Gammaproteobacteria.o__Burkholderiales.f__Burkholderiaceae.g__Parasutterella.s__Parasutterella_sp900552195	0.339256	0.445748	0.395523	0.267867
1.8.1.4-RXN: (expasy) Dihydrolipoyl dehydrogenase [1.8.1.4]|d__Bacteria.p__Verrucomicrobiota.c__Verrucomicrobiae.o__Verrucomicrobiales.f__Akkermansiaceae.g__Akkermansia.s__Akkermansia_muciniphila	6.44377	11.2239	8.69652	8.50942
1.8.1.4-RXN: (expasy) Dihydrolipoyl dehydrogenase [1.8.1.4]|d__Bacteria.p__Verrucomicrobiota.c__Verrucomicrobiae.o__Verrucomicrobiales.f__Akkermansiaceae.g__Akkermansia.s__Akkermansia_muciniphila_A	0.00673874	0	0	0
1.8.4.12-RXN: (expasy) Peptide-methionine (R)-S-oxide reductase [1.8.4.12]	84.0404	109.614	100.748	78.2073
1.8.4.12-RXN: (expasy) Peptide-methionine (R)-S-oxide reductase [1.8.4.12]|d__Bacteria.p__Bacteroidota.c__Bacteroidia.o__Bacteroidales.f__Muribaculaceae.g__CAG-873.s__	19.7819	21.2165	17.8228	13.6027
1.8.4.12-RXN: (expasy) Peptide-methionine (R)-S-oxide reductase [1.8.4.12]|d__Bacteria.p__Bacteroidota.c__Bacteroidia.o__Bacteroidales.f__Muribaculaceae.g__Duncaniella.s__	0	0	0	0.642735
1.8.4.12-RXN: (expasy) Peptide-methionine (R)-S-oxide reductase [1.8.4.12]|d__Bacteria.p__Firmicutes.c__Bacilli.o__Erysipelotrichales.f__Erysipelotrichaceae.g__Dubosiella.s__Dubosiella_newyorkensis	34.8504	49.7781	62.2245	40.0071
1.8.4.12-RXN: (expasy) Peptide-methionine (R)-S-oxide reductase [1.8.4.12]|d__Bacteria.p__Firmicutes.c__Bacilli.o__Lactobacillales.f__Lactobacillaceae.g__Lactobacillus.s__	0	0	0	0
1.8.4.12-RXN: (expasy) Peptide-methionine (R)-S-oxide reductase [1.8.4.12]|d__Bacteria.p__Firmicutes.c__Bacilli.o__Lactobacillales.f__Lactobacillaceae.g__Lactobacillus.s__Lactobacillus_johnsonii	21.8566	19.5914	7.64185	11.06
1.8.4.12-RXN: (expasy) Peptide-methionine (R)-S-oxide reductase [1.8.4.12]|d__Bacteria.p__Firmicutes_A.c__Clostridia.o__Lachnospirales.f__Lachnospiraceae.g__.s__	0	0	0	0.16607
1.8.4.12-RXN: (expasy) Peptide-methionine (R)-S-oxide reductase [1.8.4.12]|d__Bacteria.p__Firmicutes_A.c__Clostridia.o__Lachnospirales.f__Lachnospiraceae.g__Dorea.s__	0	0.912392	1.41039	0
1.8.4.12-RXN: (expasy) Peptide-methionine (R)-S-oxide reductase [1.8.4.12]|d__Bacteria.p__Verrucomicrobiota.c__Verrucomicrobiae.o__Verrucomicrobiales.f__Akkermansiaceae.g__Akkermansia.s__Akkermansia_muciniphila	7.55153	18.1155	11.648	12.7287
1.8.4.14-RXN: (expasy) L-methionine (R)-S-oxide reductase [1.8.4.14]	0.474432	0.947641	0	0.313283
1.8.4.14-RXN: (expasy) L-methionine (R)-S-oxide reductase [1.8.4.14]|d__Bacteria.p__Firmicutes_A.c__Clostridia.o__Lachnospirales.f__Lachnospiraceae.g__Acetatifactor.s__	0.474432	0.947641	0	0.313283
1.8.98.1-RXN: (expasy) Dihydromethanophenazine:CoB--CoM heterodisulfide reductase [1.8.98.1]	0	0	0	0.224278
1.8.98.1-RXN: (expasy) Dihydromethanophenazine:CoB--CoM heterodisulfide reductase [1.8.98.1]|d__Bacteria.p__Firmicutes_A.c__Clostridia_A.o__Christensenellales.f__Christensenellaceae.g__QANA01.s__	0	0	0	0.224278
13-PROPANEDIOL-DEHYDROGENASE-RXN: (expasy) 1,3-propanediol dehydrogenase [1.1.1.202]	2.94242	4.07956	2.28698	3.20814
13-PROPANEDIOL-DEHYDROGENASE-RXN: (expasy) 1,3-propanediol dehydrogenase [1.1.1.202]|d__Bacteria.p__Firmicutes_B.c__Peptococcia.o__Peptococcales.f__Peptococcaceae.g__UBA7185.s__	2.94242	4.07956	2.28698	3.20814
1PFRUCTPHOSN-RXN: (expasy) 1-phosphofructokinase [2.7.1.56]	0.0429775	0	0	0.201229
1PFRUCTPHOSN-RXN: (expasy) 1-phosphofructokinase [2.7.1.56]|d__Bacteria.p__Firmicutes_A.c__Clostridia.o__Lachnospirales.f__Lachnospiraceae.g__1XD8-76.s__	0.0429775	0	0	0
1PFRUCTPHOSN-RXN: (expasy) 1-phosphofructokinase [2.7.1.56]|d__Bacteria.p__Firmicutes_A.c__Clostridia.o__Lachnospirales.f__Lachnospiraceae.g__CAG-95.s__CAG-95_sp003612395	0	0	0	0
1PFRUCTPHOSN-RXN: (expasy) 1-phosphofructokinase [2.7.1.56]|d__Bacteria.p__Firmicutes_A.c__Clostridia.o__Lachnospirales.f__Lachnospiraceae.g__Hungatella_A.s__	0	0	0	0.201229
1PFRUCTPHOSN-RXN: (expasy) 1-phosphofructokinase [2.7.1.56]|d__Bacteria.p__Firmicutes_A.c__Clostridia.o__Lachnospirales.f__Lachnospiraceae.g__Hungatella_A.s__Hungatella_A_sp002358555	0	0	0	0
1PFRUCTPHOSN-RXN: (expasy) 1-phosphofructokinase [2.7.1.56]|d__Bacteria.p__Firmicutes_A.c__Clostridia.o__Lachnospirales.f__Lachnospiraceae.g__UBA9502.s__	0	0	0	0
1TRANSKETO-RXN: (expasy) Transketolase [2.2.1.1]	43.7593	47.5383	44.4099	35.7195
1TRANSKETO-RXN: (expasy) Transketolase [2.2.1.1]|d__Bacteria.p__Bacteroidota.c__Bacteroidia.o__Bacteroidales.f__Bacteroidaceae.g__Bacteroides.s__Bacteroides_thetaiotaomicron	9.46656	9.84213	12.6722	9.54965
1TRANSKETO-RXN: (expasy) Transketolase [2.2.1.1]|d__Bacteria.p__Firmicutes.c__Bacilli.o__Lactobacillales.f__Streptococcaceae.g__Lactococcus.s__Lactococcus_lactis	0.830521	0.564233	0.939803	0.419899
1TRANSKETO-RXN: (expasy) Transketolase [2.2.1.1]|d__Bacteria.p__Firmicutes_A.c__Clostridia.o__Lachnospirales.f__Anaerotignaceae.g__ASF356.s__	0	0	0	0
1TRANSKETO-RXN: (expasy) Transketolase [2.2.1.1]|d__Bacteria.p__Firmicutes_A.c__Clostridia.o__Lachnospirales.f__Anaerotignaceae.g__Anaerotignum.s__	0.660289	0.494673	0	0.393161
1TRANSKETO-RXN: (expasy) Transketolase [2.2.1.1]|d__Bacteria.p__Firmicutes_A.c__Clostridia.o__Lachnospirales.f__Lachnospiraceae.g__.s__	0.22342	0.519289	0	0.381085
1TRANSKETO-RXN: (expasy) Transketolase [2.2.1.1]|d__Bacteria.p__Firmicutes_A.c__Clostridia.o__Lachnospirales.f__Lachnospiraceae.g__14-2.s__	3.28724	6.33506	3.58558	4.27196
1TRANSKETO-RXN: (expasy) Transketolase [2.2.1.1]|d__Bacteria.p__Firmicutes_A.c__Clostridia.o__Lachnospirales.f__Lachnospiraceae.g__1XD42-69.s__	5.19278	4.40376	5.41334	4.145
1TRANSKETO-RXN: (expasy) Transketolase [2.2.1.1]|d__Bacteria.p__Firmicutes_A.c__Clostridia.o__Lachnospirales.f__Lachnospiraceae.g__Acetatifactor.s__	4.43807	2.31852	3.7369	3.15812
1TRANSKETO-RXN: (expasy) Transketolase [2.2.1.1]|d__Bacteria.p__Firmicutes_A.c__Clostridia.o__Lachnospirales.f__Lachnospiraceae.g__An181.s__	2.20527	1.45282	2.19902	1.2693
1TRANSKETO-RXN: (expasy) Transketolase [2.2.1.1]|d__Bacteria.p__Firmicutes_A.c__Clostridia.o__Lachnospirales.f__Lachnospiraceae.g__CAG-81.s__	0.0148899	0.197607	0	0.185161
1TRANSKETO-RXN: (expasy) Transketolase [2.2.1.1]|d__Bacteria.p__Firmicutes_A.c__Clostridia.o__Lachnospirales.f__Lachnospiraceae.g__Dorea.s__	5.40186	2.91353	3.77495	2.97419
1TRANSKETO-RXN: (expasy) Transketolase [2.2.1.1]|d__Bacteria.p__Firmicutes_A.c__Clostridia.o__Lachnospirales.f__Lachnospiraceae.g__Eubacterium_F.s__	0	0	0	0
1TRANSKETO-RXN: (expasy) Transketolase [2.2.1.1]|d__Bacteria.p__Firmicutes_A.c__Clostridia.o__Lachnospirales.f__Lachnospiraceae.g__Hungatella_A.s__	0.164458	0.0328805	0	0.0217401
1TRANSKETO-RXN: (expasy) Transketolase [2.2.1.1]|d__Bacteria.p__Firmicutes_A.c__Clostridia.o__Lachnospirales.f__Lachnospiraceae.g__Hungatella_A.s__Hungatella_A_sp002358555	0	0	0	0
1TRANSKETO-RXN: (expasy) Transketolase [2.2.1.1]|d__Bacteria.p__Firmicutes_A.c__Clostridia.o__Lachnospirales.f__Lachnospiraceae.g__Roseburia.s__	0.165427	0	0	0
1TRANSKETO-RXN: (expasy) Transketolase [2.2.1.1]|d__Bacteria.p__Firmicutes_A.c__Clostridia.o__Lachnospirales.f__Lachnospiraceae.g__UBA7182.s__	0	0.0851271	0	0
1TRANSKETO-RXN: (expasy) Transketolase [2.2.1.1]|d__Bacteria.p__Firmicutes_A.c__Clostridia.o__Lachnospirales.f__Lachnospiraceae.g__UBA9502.s__	0.163705	0.358938	0	0.194423
1TRANSKETO-RXN: (expasy) Transketolase [2.2.1.1]|d__Bacteria.p__Firmicutes_A.c__Clostridia.o__Lachnospirales.f__Lachnospiraceae.g__UMGS1370.s__	0	0	0	0
1TRANSKETO-RXN: (expasy) Transketolase [2.2.1.1]|d__Bacteria.p__Firmicutes_A.c__Clostridia.o__Oscillospirales.f__Acutalibacteraceae.g__Acutalibacter.s__	0.382403	0	0	0.291826
1TRANSKETO-RXN: (expasy) Transketolase [2.2.1.1]|d__Bacteria.p__Firmicutes_A.c__Clostridia.o__Oscillospirales.f__Oscillospiraceae.g__.s__	2.25801	8.1145	3.07051	1.92687
1TRANSKETO-RXN: (expasy) Transketolase [2.2.1.1]|d__Bacteria.p__Firmicutes_A.c__Clostridia.o__Oscillospirales.f__Oscillospiraceae.g__Lawsonibacter.s__	1.47707	2.08481	2.38082	2.33542
1TRANSKETO-RXN: (expasy) Transketolase [2.2.1.1]|d__Bacteria.p__Firmicutes_A.c__Clostridia.o__Oscillospirales.f__Oscillospiraceae.g__Oscillibacter.s__	0	0.259784	0.0930639	0.0488352
1TRANSKETO-RXN: (expasy) Transketolase [2.2.1.1]|d__Bacteria.p__Firmicutes_A.c__Clostridia.o__Oscillospirales.f__Oscillospiraceae.g__UBA9475.s__	2.51366	0	0	0
1TRANSKETO-RXN: (expasy) Transketolase [2.2.1.1]|d__Bacteria.p__Firmicutes_A.c__Clostridia.o__Oscillospirales.f__Oscillospiraceae.g__UMGS1872.s__	0.487126	0.122276	1.72116	0.230948
1TRANSKETO-RXN: (expasy) Transketolase [2.2.1.1]|d__Bacteria.p__Firmicutes_A.c__Clostridia.o__Oscillospirales.f__Ruminococcaceae.g__Angelakisella.s__	0.53496	0.475986	0.991093	0.47001
1TRANSKETO-RXN: (expasy) Transketolase [2.2.1.1]|d__Bacteria.p__Firmicutes_A.c__Clostridia.o__Oscillospirales.f__Ruminococcaceae.g__Ruminiclostridium_E.s__	0	0	0	0
1TRANSKETO-RXN: (expasy) Transketolase [2.2.1.1]|d__Bacteria.p__Firmicutes_A.c__Clostridia.o__Oscillospirales.f__Ruminococcaceae.g__UBA3818.s__	0	0	0	0.287432
1TRANSKETO-RXN: (expasy) Transketolase [2.2.1.1]|d__Bacteria.p__Firmicutes_A.c__Clostridia_A.o__Christensenellales.f__Borkfalkiaceae.g__UBA11940.s__	0.556866	2.58949	0	0.59918
1TRANSKETO-RXN: (expasy) Transketolase [2.2.1.1]|d__Bacteria.p__Firmicutes_A.c__Clostridia_A.o__Christensenellales.f__Christensenellaceae.g__QANA01.s__	0	0	0	0.402521
1TRANSKETO-RXN: (expasy) Transketolase [2.2.1.1]|d__Bacteria.p__Firmicutes_B.c__Peptococcia.o__Peptococcales.f__Peptococcaceae.g__UBA7185.s__	3.33467	4.37286	3.83149	2.16273
2-AMINOADIPATE-AMINOTRANSFERASE-RXN: (expasy) 2-aminoadipate transaminase [2.6.1.39]	0.235549	0.234911	0	0.625106
2-AMINOADIPATE-AMINOTRANSFERASE-RXN: (expasy) 2-aminoadipate transaminase [2.6.1.39]|d__Bacteria.p__Firmicutes_A.c__Clostridia.o__Oscillospirales.f__CAG-272.g__UMGS1815.s__	0	0	0	0.380087
2-AMINOADIPATE-AMINOTRANSFERASE-RXN: (expasy) 2-aminoadipate transaminase [2.6.1.39]|d__Bacteria.p__Firmicutes_A.c__Clostridia.o__Oscillospirales.f__Oscillospiraceae.g__Flavonifractor.s__	0.235549	0.234911	0	0.245019
2-DEHYDROPANTOATE-REDUCT-RXN: (expasy) 2-dehydropantoate 2-reductase [1.1.1.169]	72.0975	79.0484	96.1587	79.8585
2-DEHYDROPANTOATE-REDUCT-RXN: (expasy) 2-dehydropantoate 2-reductase [1.1.1.169]|d__Bacteria.p__Actinobacteriota.c__Coriobacteriia.o__Coriobacteriales.f__Eggerthellaceae.g__Adlercreutzia.s__	0.285738	0	0	0
2-DEHYDROPANTOATE-REDUCT-RXN: (expasy) 2-dehydropantoate 2-reductase [1.1.1.169]|d__Bacteria.p__Firmicutes.c__Bacilli.o__Erysipelotrichales.f__Erysipelotrichaceae.g__Dubosiella.s__Dubosiella_newyorkensis	30.391	42.5331	57.0084	43.5889
2-DEHYDROPANTOATE-REDUCT-RXN: (expasy) 2-dehydropantoate 2-reductase [1.1.1.169]|d__Bacteria.p__Firmicutes.c__Bacilli.o__Lactobacillales.f__Lactobacillaceae.g__Lactobacillus.s__Lactobacillus_johnsonii	4.59326	3.72731	4.62924	3.21165
2-DEHYDROPANTOATE-REDUCT-RXN: (expasy) 2-dehydropantoate 2-reductase [1.1.1.169]|d__Bacteria.p__Firmicutes.c__Bacilli.o__Lactobacillales.f__Lactobacillaceae.g__Limosilactobacillus.s__Limosilactobacillus_reuteri	4.91376	3.23932	4.92367	4.09311
2-DEHYDROPANTOATE-REDUCT-RXN: (expasy) 2-dehydropantoate 2-reductase [1.1.1.169]|d__Bacteria.p__Firmicutes.c__Bacilli.o__Lactobacillales.f__Streptococcaceae.g__Lactococcus.s__Lactococcus_lactis	19.2564	15.0474	19.9474	16.6248
2-DEHYDROPANTOATE-REDUCT-RXN: (expasy) 2-dehydropantoate 2-reductase [1.1.1.169]|d__Bacteria.p__Firmicutes.c__Bacilli.o__Lactobacillales.f__Streptococcaceae.g__Lactococcus.s__Lactococcus_lactis_E	1.41463	0.992095	2.00564	1.39603
2-DEHYDROPANTOATE-REDUCT-RXN: (expasy) 2-dehydropantoate 2-reductase [1.1.1.169]|d__Bacteria.p__Firmicutes_A.c__Clostridia.o__Lachnospirales.f__Lachnospiraceae.g__.s__	0.579464	0	0	0
2-DEHYDROPANTOATE-REDUCT-RXN: (expasy) 2-dehydropantoate 2-reductase [1.1.1.169]|d__Bacteria.p__Firmicutes_A.c__Clostridia.o__Lachnospirales.f__Lachnospiraceae.g__CAG-81.s__	1.6331	0	0	0.816693
2-DEHYDROPANTOATE-REDUCT-RXN: (expasy) 2-dehydropantoate 2-reductase [1.1.1.169]|d__Bacteria.p__Firmicutes_A.c__Clostridia.o__Lachnospirales.f__Lachnospiraceae.g__CAG-95.s__	0.00845681	0.0161358	0	0
2-DEHYDROPANTOATE-REDUCT-RXN: (expasy) 2-dehydropantoate 2-reductase [1.1.1.169]|d__Bacteria.p__Firmicutes_A.c__Clostridia.o__Lachnospirales.f__Lachnospiraceae.g__CAG-95.s__CAG-95_sp003612395	0	0	0	0
2-DEHYDROPANTOATE-REDUCT-RXN: (expasy) 2-dehydropantoate 2-reductase [1.1.1.169]|d__Bacteria.p__Firmicutes_A.c__Clostridia.o__Lachnospirales.f__Lachnospiraceae.g__Dorea.s__	0	0	1.13941	0.178983
2-DEHYDROPANTOATE-REDUCT-RXN: (expasy) 2-dehydropantoate 2-reductase [1.1.1.169]|d__Bacteria.p__Firmicutes_A.c__Clostridia.o__Lachnospirales.f__Lachnospiraceae.g__Dorea.s__Dorea_sp000403475	0	0	0	0
2-DEHYDROPANTOATE-REDUCT-RXN: (expasy) 2-dehydropantoate 2-reductase [1.1.1.169]|d__Bacteria.p__Firmicutes_A.c__Clostridia.o__Lachnospirales.f__Lachnospiraceae.g__Hungatella_A.s__Hungatella_A_sp002358555	0	0	0	0
2-DEHYDROPANTOATE-REDUCT-RXN: (expasy) 2-dehydropantoate 2-reductase [1.1.1.169]|d__Bacteria.p__Firmicutes_A.c__Clostridia.o__Lachnospirales.f__Lachnospiraceae.g__Roseburia.s__	0	0.158814	0	0
2-DEHYDROPANTOATE-REDUCT-RXN: (expasy) 2-dehydropantoate 2-reductase [1.1.1.169]|d__Bacteria.p__Firmicutes_A.c__Clostridia.o__Lachnospirales.f__Lachnospiraceae.g__Schaedlerella.s__Schaedlerella_sp000403295	0	0.304394	0	0
2-DEHYDROPANTOATE-REDUCT-RXN: (expasy) 2-dehydropantoate 2-reductase [1.1.1.169]|d__Bacteria.p__Firmicutes_A.c__Clostridia.o__Lachnospirales.f__Lachnospiraceae.g__UBA7182.s__	1.8363	1.54713	0.488319	0.743035
2-DEHYDROPANTOATE-REDUCT-RXN: (expasy) 2-dehydropantoate 2-reductase [1.1.1.169]|d__Bacteria.p__Firmicutes_A.c__Clostridia.o__Lachnospirales.f__Lachnospiraceae.g__UBA9502.s__	0.114724	0.177003	0	0.199447
2-DEHYDROPANTOATE-REDUCT-RXN: (expasy) 2-dehydropantoate 2-reductase [1.1.1.169]|d__Bacteria.p__Firmicutes_A.c__Clostridia.o__Lachnospirales.f__Lachnospiraceae.g__UMGS1370.s__	0	0	0	0
2-DEHYDROPANTOATE-REDUCT-RXN: (expasy) 2-dehydropantoate 2-reductase [1.1.1.169]|d__Bacteria.p__Firmicutes_A.c__Clostridia.o__Oscillospirales.f__Acutalibacteraceae.g__Acutalibacter.s__	0.201378	0.941515	0	0.733454
2-DEHYDROPANTOATE-REDUCT-RXN: (expasy) 2-dehydropantoate 2-reductase [1.1.1.169]|d__Bacteria.p__Firmicutes_A.c__Clostridia.o__Oscillospirales.f__Oscillospiraceae.g__Evtepia.s__	0.295822	0	0	0
2-DEHYDROPANTOATE-REDUCT-RXN: (expasy) 2-dehydropantoate 2-reductase [1.1.1.169]|d__Bacteria.p__Firmicutes_A.c__Clostridia.o__Oscillospirales.f__Oscillospiraceae.g__Lawsonibacter.s__Lawsonibacter_sp003612335	0.79287	1.49758	0	0
2-DEHYDROPANTOATE-REDUCT-RXN: (expasy) 2-dehydropantoate 2-reductase [1.1.1.169]|d__Bacteria.p__Firmicutes_A.c__Clostridia.o__Oscillospirales.f__Oscillospiraceae.g__UBA9475.s__	0.578223	2.08665	0	2.38444
2-DEHYDROPANTOATE-REDUCT-RXN: (expasy) 2-dehydropantoate 2-reductase [1.1.1.169]|d__Bacteria.p__Firmicutes_B.c__Peptococcia.o__Peptococcales.f__Peptococcaceae.g__UBA7185.s__	3.75397	4.70187	3.82733	2.8424
2-DEHYDROPANTOATE-REDUCT-RXN: (expasy) 2-dehydropantoate 2-reductase [1.1.1.169]|d__Bacteria.p__Proteobacteria.c__Gammaproteobacteria.o__Burkholderiales.f__Burkholderiaceae.g__Parasutterella.s__Parasutterella_excrementihominis	1.30397	2.03969	2.10815	2.91966
2-DEHYDROPANTOATE-REDUCT-RXN: (expasy) 2-dehydropantoate 2-reductase [1.1.1.169]|d__Bacteria.p__Proteobacteria.c__Gammaproteobacteria.o__Burkholderiales.f__Burkholderiaceae.g__Parasutterella.s__Parasutterella_sp900552195	0.144511	0.0384866	0.0810747	0.125965
2-ENOATE-REDUCTASE-RXN: (expasy) 2-enoate reductase [1.3.1.31]	0.129613	0.552302	0	0
2-ENOATE-REDUCTASE-RXN: (expasy) 2-enoate reductase [1.3.1.31]|d__Bacteria.p__Firmicutes_A.c__Clostridia.o__Lachnospirales.f__Lachnospiraceae.g__CAG-81.s__	0.129613	0.552302	0	0
2-ISOPROPYLMALATESYN-RXN: (expasy) 2-isopropylmalate synthase [2.3.3.13]	85.8303	88.2249	100.508	101.915
2-ISOPROPYLMALATESYN-RXN: (expasy) 2-isopropylmalate synthase [2.3.3.13]|d__Bacteria.p__Actinobacteriota.c__Coriobacteriia.o__Coriobacteriales.f__Eggerthellaceae.g__Adlercreutzia.s__	0.120503	0	0	0.281653
2-ISOPROPYLMALATESYN-RXN: (expasy) 2-isopropylmalate synthase [2.3.3.13]|d__Bacteria.p__Actinobacteriota.c__Coriobacteriia.o__Coriobacteriales.f__Eggerthellaceae.g__Adlercreutzia.s__Adlercreutzia_caecimuris	0	0	0	0
2-ISOPROPYLMALATESYN-RXN: (expasy) 2-isopropylmalate synthase [2.3.3.13]|d__Bacteria.p__Actinobacteriota.c__Coriobacteriia.o__Coriobacteriales.f__Eggerthellaceae.g__Adlercreutzia.s__Adlercreutzia_mucosicola	0	0	0	0
2-ISOPROPYLMALATESYN-RXN: (expasy) 2-isopropylmalate synthase [2.3.3.13]|d__Bacteria.p__Actinobacteriota.c__Coriobacteriia.o__Coriobacteriales.f__Eggerthellaceae.g__Adlercreutzia.s__Adlercreutzia_sp004793465	0	0	0	0
2-ISOPROPYLMALATESYN-RXN: (expasy) 2-isopropylmalate synthase [2.3.3.13]|d__Bacteria.p__Bacteroidota.c__Bacteroidia.o__Bacteroidales.f__Bacteroidaceae.g__Bacteroides.s__Bacteroides_thetaiotaomicron	7.71322	9.45725	8.72012	10.4346
2-ISOPROPYLMALATESYN-RXN: (expasy) 2-isopropylmalate synthase [2.3.3.13]|d__Bacteria.p__Bacteroidota.c__Bacteroidia.o__Bacteroidales.f__Muribaculaceae.g__CAG-485.s__CAG-485_sp002362485	0.136749	0.239187	0.186506	0.130235
2-ISOPROPYLMALATESYN-RXN: (expasy) 2-isopropylmalate synthase [2.3.3.13]|d__Bacteria.p__Firmicutes.c__Bacilli.o__Erysipelotrichales.f__Erysipelotrichaceae.g__.s__	0.90246	0.0394695	0.664475	0.0782899
2-ISOPROPYLMALATESYN-RXN: (expasy) 2-isopropylmalate synthase [2.3.3.13]|d__Bacteria.p__Firmicutes.c__Bacilli.o__Erysipelotrichales.f__Erysipelotrichaceae.g__Dubosiella.s__Dubosiella_newyorkensis	27.9122	35.2737	47.6608	39.3005
2-ISOPROPYLMALATESYN-RXN: (expasy) 2-isopropylmalate synthase [2.3.3.13]|d__Bacteria.p__Firmicutes.c__Bacilli.o__Lactobacillales.f__Streptococcaceae.g__Lactococcus.s__Lactococcus_lactis	7.13123	4.51415	7.69093	5.62829
2-ISOPROPYLMALATESYN-RXN: (expasy) 2-isopropylmalate synthase [2.3.3.13]|d__Bacteria.p__Firmicutes_A.c__Clostridia.o__4C28d-15.f__UBA3700.g__.s__	0.00052382	0	0.00176327	0.00110737
2-ISOPROPYLMALATESYN-RXN: (expasy) 2-isopropylmalate synthase [2.3.3.13]|d__Bacteria.p__Firmicutes_A.c__Clostridia.o__Lachnospirales.f__Anaerotignaceae.g__ASF356.s__	0	0	0	0
2-ISOPROPYLMALATESYN-RXN: (expasy) 2-isopropylmalate synthase [2.3.3.13]|d__Bacteria.p__Firmicutes_A.c__Clostridia.o__Lachnospirales.f__Anaerotignaceae.g__ASF356.s__ASF356_sp000364165	0	0	0	0
2-ISOPROPYLMALATESYN-RXN: (expasy) 2-isopropylmalate synthase [2.3.3.13]|d__Bacteria.p__Firmicutes_A.c__Clostridia.o__Lachnospirales.f__Lachnospiraceae.g__.s__	0.673778	0.797436	1.16292	0.871697
2-ISOPROPYLMALATESYN-RXN: (expasy) 2-isopropylmalate synthase [2.3.3.13]|d__Bacteria.p__Firmicutes_A.c__Clostridia.o__Lachnospirales.f__Lachnospiraceae.g__1XD42-69.s__	6.62536	4.34112	5.41324	5.46289
2-ISOPROPYLMALATESYN-RXN: (expasy) 2-isopropylmalate synthase [2.3.3.13]|d__Bacteria.p__Firmicutes_A.c__Clostridia.o__Lachnospirales.f__Lachnospiraceae.g__1XD8-76.s__	0	0	0	0
2-ISOPROPYLMALATESYN-RXN: (expasy) 2-isopropylmalate synthase [2.3.3.13]|d__Bacteria.p__Firmicutes_A.c__Clostridia.o__Lachnospirales.f__Lachnospiraceae.g__Acetatifactor.s__	6.11112	5.67418	4.9139	4.50349
2-ISOPROPYLMALATESYN-RXN: (expasy) 2-isopropylmalate synthase [2.3.3.13]|d__Bacteria.p__Firmicutes_A.c__Clostridia.o__Lachnospirales.f__Lachnospiraceae.g__Acetatifactor.s__Acetatifactor_sp003612485	0	0.0326136	0.137406	0.0431272
2-ISOPROPYLMALATESYN-RXN: (expasy) 2-isopropylmalate synthase [2.3.3.13]|d__Bacteria.p__Firmicutes_A.c__Clostridia.o__Lachnospirales.f__Lachnospiraceae.g__An181.s__	2.18363	1.24459	3.10559	0.958478
2-ISOPROPYLMALATESYN-RXN: (expasy) 2-isopropylmalate synthase [2.3.3.13]|d__Bacteria.p__Firmicutes_A.c__Clostridia.o__Lachnospirales.f__Lachnospiraceae.g__CAG-56.s__CAG-56_sp004793585	0	0	0	0
2-ISOPROPYLMALATESYN-RXN: (expasy) 2-isopropylmalate synthase [2.3.3.13]|d__Bacteria.p__Firmicutes_A.c__Clostridia.o__Lachnospirales.f__Lachnospiraceae.g__CAG-81.s__	0.942412	0.495315	0	0.327582
2-ISOPROPYLMALATESYN-RXN: (expasy) 2-isopropylmalate synthase [2.3.3.13]|d__Bacteria.p__Firmicutes_A.c__Clostridia.o__Lachnospirales.f__Lachnospiraceae.g__CAG-95.s__	0.125648	0.0325081	0.0905182	0.0321631
2-ISOPROPYLMALATESYN-RXN: (expasy) 2-isopropylmalate synthase [2.3.3.13]|d__Bacteria.p__Firmicutes_A.c__Clostridia.o__Lachnospirales.f__Lachnospiraceae.g__Dorea.s__	0.164898	0.0447439	0	0.224429
2-ISOPROPYLMALATESYN-RXN: (expasy) 2-isopropylmalate synthase [2.3.3.13]|d__Bacteria.p__Firmicutes_A.c__Clostridia.o__Lachnospirales.f__Lachnospiraceae.g__Dorea.s__Dorea_sp000403475	0.0134426	0	0	0
2-ISOPROPYLMALATESYN-RXN: (expasy) 2-isopropylmalate synthase [2.3.3.13]|d__Bacteria.p__Firmicutes_A.c__Clostridia.o__Lachnospirales.f__Lachnospiraceae.g__Eubacterium_F.s__	0	0	0	0
2-ISOPROPYLMALATESYN-RXN: (expasy) 2-isopropylmalate synthase [2.3.3.13]|d__Bacteria.p__Firmicutes_A.c__Clostridia.o__Lachnospirales.f__Lachnospiraceae.g__Kineothrix.s__	0.739776	0.319389	3.54868	11.7713
2-ISOPROPYLMALATESYN-RXN: (expasy) 2-isopropylmalate synthase [2.3.3.13]|d__Bacteria.p__Firmicutes_A.c__Clostridia.o__Lachnospirales.f__Lachnospiraceae.g__TF01-11.s__	0	0	0	0
2-ISOPROPYLMALATESYN-RXN: (expasy) 2-isopropylmalate synthase [2.3.3.13]|d__Bacteria.p__Firmicutes_A.c__Clostridia.o__Lachnospirales.f__Lachnospiraceae.g__UBA7160.s__UBA7160_sp003612585	0.320853	0.157878	0.582017	0.15658
2-ISOPROPYLMALATESYN-RXN: (expasy) 2-isopropylmalate synthase [2.3.3.13]|d__Bacteria.p__Firmicutes_A.c__Clostridia.o__Lachnospirales.f__Lachnospiraceae.g__UBA7182.s__	1.09114	0.600259	0.758743	0.604982
2-ISOPROPYLMALATESYN-RXN: (expasy) 2-isopropylmalate synthase [2.3.3.13]|d__Bacteria.p__Firmicutes_A.c__Clostridia.o__Lachnospirales.f__Lachnospiraceae.g__UBA9502.s__	0	0	0	0.294009
2-ISOPROPYLMALATESYN-RXN: (expasy) 2-isopropylmalate synthase [2.3.3.13]|d__Bacteria.p__Firmicutes_A.c__Clostridia.o__Lachnospirales.f__Lachnospiraceae.g__UBA9502.s__UBA9502_sp003669055	0	0	0	0
2-ISOPROPYLMALATESYN-RXN: (expasy) 2-isopropylmalate synthase [2.3.3.13]|d__Bacteria.p__Firmicutes_A.c__Clostridia.o__Lachnospirales.f__Lachnospiraceae.g__UMGS1370.s__	0	0.238221	0.585413	0.224134
2-ISOPROPYLMALATESYN-RXN: (expasy) 2-isopropylmalate synthase [2.3.3.13]|d__Bacteria.p__Firmicutes_A.c__Clostridia.o__Oscillospirales.f__Acutalibacteraceae.g__Acutalibacter.s__	0.589662	0.470524	0	1.01091
2-ISOPROPYLMALATESYN-RXN: (expasy) 2-isopropylmalate synthase [2.3.3.13]|d__Bacteria.p__Firmicutes_A.c__Clostridia.o__Oscillospirales.f__Acutalibacteraceae.g__Acutalibacter.s__Acutalibacter_muris	0.086195	0	0	0
2-ISOPROPYLMALATESYN-RXN: (expasy) 2-isopropylmalate synthase [2.3.3.13]|d__Bacteria.p__Firmicutes_A.c__Clostridia.o__Oscillospirales.f__Acutalibacteraceae.g__Eubacterium_R.s__	0	0	0	0
2-ISOPROPYLMALATESYN-RXN: (expasy) 2-isopropylmalate synthase [2.3.3.13]|d__Bacteria.p__Firmicutes_A.c__Clostridia.o__Oscillospirales.f__Oscillospiraceae.g__.s__	1.72293	6.89573	1.21276	1.76423
2-ISOPROPYLMALATESYN-RXN: (expasy) 2-isopropylmalate synthase [2.3.3.13]|d__Bacteria.p__Firmicutes_A.c__Clostridia.o__Oscillospirales.f__Oscillospiraceae.g__Evtepia.s__	0.362675	0	0	0
2-ISOPROPYLMALATESYN-RXN: (expasy) 2-isopropylmalate synthase [2.3.3.13]|d__Bacteria.p__Firmicutes_A.c__Clostridia.o__Oscillospirales.f__Oscillospiraceae.g__Lawsonibacter.s__	1.62744	1.85278	1.65831	1.56484
2-ISOPROPYLMALATESYN-RXN: (expasy) 2-isopropylmalate synthase [2.3.3.13]|d__Bacteria.p__Firmicutes_A.c__Clostridia.o__Oscillospirales.f__Oscillospiraceae.g__Lawsonibacter.s__Lawsonibacter_sp000492175	0.0390061	0.0192061	0	0.00542527
2-ISOPROPYLMALATESYN-RXN: (expasy) 2-isopropylmalate synthase [2.3.3.13]|d__Bacteria.p__Firmicutes_A.c__Clostridia.o__Oscillospirales.f__Oscillospiraceae.g__Oscillibacter.s__	0.912603	0.454625	0.276905	1.35414
2-ISOPROPYLMALATESYN-RXN: (expasy) 2-isopropylmalate synthase [2.3.3.13]|d__Bacteria.p__Firmicutes_A.c__Clostridia.o__Oscillospirales.f__Oscillospiraceae.g__Oscillibacter.s__Oscillibacter_sp000403435	0.0274308	0	0	0
2-ISOPROPYLMALATESYN-RXN: (expasy) 2-isopropylmalate synthase [2.3.3.13]|d__Bacteria.p__Firmicutes_A.c__Clostridia.o__Oscillospirales.f__Oscillospiraceae.g__UBA9475.s__	3.59672	0.581695	0	0.227593
2-ISOPROPYLMALATESYN-RXN: (expasy) 2-isopropylmalate synthase [2.3.3.13]|d__Bacteria.p__Firmicutes_A.c__Clostridia.o__Oscillospirales.f__Oscillospiraceae.g__UMGS1872.s__	0.328538	0.720024	0	0
2-ISOPROPYLMALATESYN-RXN: (expasy) 2-isopropylmalate synthase [2.3.3.13]|d__Bacteria.p__Firmicutes_A.c__Clostridia.o__Oscillospirales.f__Ruminococcaceae.g__Anaerotruncus.s__Anaerotruncus_sp000403395	1.319	1.96588	1.79063	1.09669
2-ISOPROPYLMALATESYN-RXN: (expasy) 2-isopropylmalate synthase [2.3.3.13]|d__Bacteria.p__Firmicutes_A.c__Clostridia.o__Oscillospirales.f__Ruminococcaceae.g__Angelakisella.s__	1.76768	1.77533	0	2.43158
2-ISOPROPYLMALATESYN-RXN: (expasy) 2-isopropylmalate synthase [2.3.3.13]|d__Bacteria.p__Firmicutes_A.c__Clostridia.o__Oscillospirales.f__Ruminococcaceae.g__Ruminiclostridium_E.s__	0	0	0	0
2-ISOPROPYLMALATESYN-RXN: (expasy) 2-isopropylmalate synthase [2.3.3.13]|d__Bacteria.p__Firmicutes_A.c__Clostridia.o__Oscillospirales.f__Ruminococcaceae.g__UBA3818.s__	0	0	0	0
2-ISOPROPYLMALATESYN-RXN: (expasy) 2-isopropylmalate synthase [2.3.3.13]|d__Bacteria.p__Firmicutes_A.c__Clostridia.o__Oscillospirales.f__Ruminococcaceae.g__UBA946.s__	0.120768	0	0.0894176	0.1056
2-ISOPROPYLMALATESYN-RXN: (expasy) 2-isopropylmalate synthase [2.3.3.13]|d__Bacteria.p__Firmicutes_A.c__Clostridia.o__Oscillospirales.f__Ruminococcaceae.g__UMGS363.s__	0.00051304	0	0.000575263	0.000361487
2-ISOPROPYLMALATESYN-RXN: (expasy) 2-isopropylmalate synthase [2.3.3.13]|d__Bacteria.p__Firmicutes_A.c__Clostridia_A.o__Christensenellales.f__Borkfalkiaceae.g__UMGS1004.s__	0.0745402	0	0	0.131155
2-ISOPROPYLMALATESYN-RXN: (expasy) 2-isopropylmalate synthase [2.3.3.13]|d__Bacteria.p__Firmicutes_A.c__Clostridia_A.o__Christensenellales.f__CAG-552.g__.s__	0	0	0	0.0263555
2-ISOPROPYLMALATESYN-RXN: (expasy) 2-isopropylmalate synthase [2.3.3.13]|d__Bacteria.p__Firmicutes_A.c__Clostridia_A.o__Christensenellales.f__CAG-917.g__CAG-475.s__	0	0	0	0
2-ISOPROPYLMALATESYN-RXN: (expasy) 2-isopropylmalate synthase [2.3.3.13]|d__Bacteria.p__Firmicutes_A.c__Clostridia_A.o__Christensenellales.f__Christensenellaceae.g__QANA01.s__	0	0	0	0
2-ISOPROPYLMALATESYN-RXN: (expasy) 2-isopropylmalate synthase [2.3.3.13]|d__Bacteria.p__Firmicutes_A.c__Clostridia_A.o__Christensenellales.f__UBA3700.g__.s__	8.04261	7.18723	7.97122	7.25648
2-ISOPROPYLMALATESYN-RXN: (expasy) 2-isopropylmalate synthase [2.3.3.13]|d__Bacteria.p__Firmicutes_A.c__Clostridia_A.o__Christensenellales.f__UBA3700.g__UBA3700.s__	0.0242497	0	0.00352653	0.0270277
2-ISOPROPYLMALATESYN-RXN: (expasy) 2-isopropylmalate synthase [2.3.3.13]|d__Bacteria.p__Firmicutes_B.c__Peptococcia.o__Peptococcales.f__Peptococcaceae.g__UBA7185.s__	2.19508	2.73284	1.9991	2.8401
2-ISOPROPYLMALATESYN-RXN: (expasy) 2-isopropylmalate synthase [2.3.3.13]|d__Bacteria.p__Verrucomicrobiota.c__Verrucomicrobiae.o__Verrucomicrobiales.f__Akkermansiaceae.g__Akkermansia.s__Akkermansia_muciniphila	0.0838164	0.0669666	0.28214	0.742548
2-NITROPROPANE-DIOXYGENASE-RXN: (expasy) Nitronate monooxygenase [1.13.12.16]	8.49426	5.78232	5.54427	18.2093
2-NITROPROPANE-DIOXYGENASE-RXN: (expasy) Nitronate monooxygenase [1.13.12.16]|d__Bacteria.p__Bacteroidota.c__Bacteroidia.o__Bacteroidales.f__Muribaculaceae.g__CAG-873.s__	0	0	0.245365	0
2-NITROPROPANE-DIOXYGENASE-RXN: (expasy) Nitronate monooxygenase [1.13.12.16]|d__Bacteria.p__Bacteroidota.c__Bacteroidia.o__Bacteroidales.f__Muribaculaceae.g__Duncaniella.s__	0	0	0.00154222	0
2-NITROPROPANE-DIOXYGENASE-RXN: (expasy) Nitronate monooxygenase [1.13.12.16]|d__Bacteria.p__Firmicutes_A.c__Clostridia.o__Lachnospirales.f__Lachnospiraceae.g__.s__	0	0	0	0
2-NITROPROPANE-DIOXYGENASE-RXN: (expasy) Nitronate monooxygenase [1.13.12.16]|d__Bacteria.p__Firmicutes_A.c__Clostridia.o__Lachnospirales.f__Lachnospiraceae.g__14-2.s__	2.37117	0	0	0.376565
2-NITROPROPANE-DIOXYGENASE-RXN: (expasy) Nitronate monooxygenase [1.13.12.16]|d__Bacteria.p__Firmicutes_A.c__Clostridia.o__Lachnospirales.f__Lachnospiraceae.g__AF33-28.s__	0	0	0	0
2-NITROPROPANE-DIOXYGENASE-RXN: (expasy) Nitronate monooxygenase [1.13.12.16]|d__Bacteria.p__Firmicutes_A.c__Clostridia.o__Lachnospirales.f__Lachnospiraceae.g__Acetatifactor.s__	2.40874	2.57439	0.798471	2.10942
2-NITROPROPANE-DIOXYGENASE-RXN: (expasy) Nitronate monooxygenase [1.13.12.16]|d__Bacteria.p__Firmicutes_A.c__Clostridia.o__Lachnospirales.f__Lachnospiraceae.g__CAG-81.s__	0.0967112	0.385354	0	0.258607
2-NITROPROPANE-DIOXYGENASE-RXN: (expasy) Nitronate monooxygenase [1.13.12.16]|d__Bacteria.p__Firmicutes_A.c__Clostridia.o__Lachnospirales.f__Lachnospiraceae.g__Clostridium_Q.s__	0	0	0	0.0510892
2-NITROPROPANE-DIOXYGENASE-RXN: (expasy) Nitronate monooxygenase [1.13.12.16]|d__Bacteria.p__Firmicutes_A.c__Clostridia.o__Lachnospirales.f__Lachnospiraceae.g__Dorea.s__	1.22069	0	0.899548	0
2-NITROPROPANE-DIOXYGENASE-RXN: (expasy) Nitronate monooxygenase [1.13.12.16]|d__Bacteria.p__Firmicutes_A.c__Clostridia.o__Lachnospirales.f__Lachnospiraceae.g__Kineothrix.s__	0.145067	0	2.68231	12.2137
2-NITROPROPANE-DIOXYGENASE-RXN: (expasy) Nitronate monooxygenase [1.13.12.16]|d__Bacteria.p__Firmicutes_A.c__Clostridia.o__Lachnospirales.f__Lachnospiraceae.g__UBA9502.s__	0	0.155736	0	0
2-NITROPROPANE-DIOXYGENASE-RXN: (expasy) Nitronate monooxygenase [1.13.12.16]|d__Bacteria.p__Firmicutes_A.c__Clostridia.o__Oscillospirales.f__Acutalibacteraceae.g__Acutalibacter.s__	0	0	0	0
2-NITROPROPANE-DIOXYGENASE-RXN: (expasy) Nitronate monooxygenase [1.13.12.16]|d__Bacteria.p__Firmicutes_A.c__Clostridia.o__Oscillospirales.f__Oscillospiraceae.g__Oscillibacter.s__	0.477162	1.19245	0	0
2-NITROPROPANE-DIOXYGENASE-RXN: (expasy) Nitronate monooxygenase [1.13.12.16]|d__Bacteria.p__Firmicutes_A.c__Clostridia.o__Oscillospirales.f__Ruminococcaceae.g__Angelakisella.s__	1.50819	1.47439	0.917045	2.65673
2-NITROPROPANE-DIOXYGENASE-RXN: (expasy) Nitronate monooxygenase [1.13.12.16]|d__Bacteria.p__Firmicutes_A.c__Clostridia.o__Peptostreptococcales.f__Peptostreptococcaceae.g__Romboutsia.s__Romboutsia_ilealis	0.266532	0	0	0.543207
2-OCTAPRENYL-6-OHPHENOL-METHY-RXN: (metacyc) 2-octaprenyl-6-hydroxyphenyl methylase [2.1.1.222]	0	0	0	0
2-OCTAPRENYL-6-OHPHENOL-METHY-RXN: (metacyc) 2-octaprenyl-6-hydroxyphenyl methylase [2.1.1.222]|d__Bacteria.p__Firmicutes_A.c__Clostridia.o__Lachnospirales.f__Lachnospiraceae.g__.s__	0	0	0	0
2-OCTAPRENYL-6-OHPHENOL-METHY-RXN: (metacyc) 2-octaprenyl-6-hydroxyphenyl methylase [2.1.1.222]|d__Bacteria.p__Firmicutes_A.c__Clostridia.o__Lachnospirales.f__Lachnospiraceae.g__Hungatella_A.s__Hungatella_A_sp002358555	0	0	0	0
2-OXOBUTYRATE-SYNTHASE-RXN: (expasy) 3-methyl-2-oxobutanoate dehydrogenase (ferredoxin) [1.2.7.7]	35.1494	36.5317	30.1409	26.4045
2-OXOBUTYRATE-SYNTHASE-RXN: (expasy) 3-methyl-2-oxobutanoate dehydrogenase (ferredoxin) [1.2.7.7]|d__Bacteria.p__Bacteroidota.c__Bacteroidia.o__Bacteroidales.f__Muribaculaceae.g__CAG-485.s__CAG-485_sp002362485	15.3635	15.1274	13.1526	12.481
2-OXOBUTYRATE-SYNTHASE-RXN: (expasy) 3-methyl-2-oxobutanoate dehydrogenase (ferredoxin) [1.2.7.7]|d__Bacteria.p__Bacteroidota.c__Bacteroidia.o__Bacteroidales.f__Muribaculaceae.g__CAG-485.s__CAG-485_sp002493045	0	0	0.118463	0.0195699
2-OXOBUTYRATE-SYNTHASE-RXN: (expasy) 3-methyl-2-oxobutanoate dehydrogenase (ferredoxin) [1.2.7.7]|d__Bacteria.p__Bacteroidota.c__Bacteroidia.o__Bacteroidales.f__Muribaculaceae.g__CAG-873.s__	19.6512	21.0086	14.088	13.0301
2-OXOBUTYRATE-SYNTHASE-RXN: (expasy) 3-methyl-2-oxobutanoate dehydrogenase (ferredoxin) [1.2.7.7]|d__Bacteria.p__Bacteroidota.c__Bacteroidia.o__Bacteroidales.f__Muribaculaceae.g__Muribaculum.s__Muribaculum_sp003150235	0	0.0320926	0	0
2-OXOBUTYRATE-SYNTHASE-RXN: (expasy) 3-methyl-2-oxobutanoate dehydrogenase (ferredoxin) [1.2.7.7]|d__Bacteria.p__Firmicutes_A.c__Clostridia.o__Oscillospirales.f__Oscillospiraceae.g__.s__	0.13472	0.363655	0.278893	0.568031
2-OXOBUTYRATE-SYNTHASE-RXN: (expasy) 3-methyl-2-oxobutanoate dehydrogenase (ferredoxin) [1.2.7.7]|d__Bacteria.p__Firmicutes_A.c__Clostridia.o__Oscillospirales.f__Oscillospiraceae.g__UMGS1872.s__	0	0	2.50295	0.305863
2-OXOGLUTARATE-SYNTHASE-RXN: (expasy) 2-oxoglutarate synthase [1.2.7.3]	0.923178	0	0	1.64356
2-OXOGLUTARATE-SYNTHASE-RXN: (expasy) 2-oxoglutarate synthase [1.2.7.3]|d__Bacteria.p__Firmicutes_A.c__Clostridia.o__Oscillospirales.f__Acutalibacteraceae.g__Acutalibacter.s__	0.589334	0	0	0.622649
2-OXOGLUTARATE-SYNTHASE-RXN: (expasy) 2-oxoglutarate synthase [1.2.7.3]|d__Bacteria.p__Firmicutes_A.c__Clostridia.o__Oscillospirales.f__Oscillospiraceae.g__.s__	0.235622	0	0	0.501336
2-OXOGLUTARATE-SYNTHASE-RXN: (expasy) 2-oxoglutarate synthase [1.2.7.3]|d__Bacteria.p__Firmicutes_A.c__Clostridia.o__Oscillospirales.f__Oscillospiraceae.g__UMGS1872.s__	0	0	0	0
2-OXOGLUTARATE-SYNTHASE-RXN: (expasy) 2-oxoglutarate synthase [1.2.7.3]|d__Bacteria.p__Firmicutes_A.c__Clostridia_A.o__Christensenellales.f__CAG-552.g__.s__	0.0982223	0	0	0.519569
2.1.1.130-RXN: (expasy) Precorrin-2 C(20)-methyltransferase [2.1.1.130]	1.90123	0	0	0
2.1.1.130-RXN: (expasy) Precorrin-2 C(20)-methyltransferase [2.1.1.130]|d__Bacteria.p__Firmicutes_A.c__Clostridia.o__Lachnospirales.f__Lachnospiraceae.g__AF33-28.s__	0	0	0	0
2.1.1.130-RXN: (expasy) Precorrin-2 C(20)-methyltransferase [2.1.1.130]|d__Bacteria.p__Firmicutes_A.c__Clostridia.o__Lachnospirales.f__Lachnospiraceae.g__CAG-81.s__	0.967112	0	0	0
2.1.1.130-RXN: (expasy) Precorrin-2 C(20)-methyltransferase [2.1.1.130]|d__Bacteria.p__Firmicutes_A.c__Clostridia.o__Lachnospirales.f__Lachnospiraceae.g__UBA7160.s__UBA7160_sp003612585	0.318415	0	0	0
2.1.1.130-RXN: (expasy) Precorrin-2 C(20)-methyltransferase [2.1.1.130]|d__Bacteria.p__Firmicutes_A.c__Clostridia.o__Lachnospirales.f__Lachnospiraceae.g__UBA9502.s__	0.137404	0	0	0
2.1.1.130-RXN: (expasy) Precorrin-2 C(20)-methyltransferase [2.1.1.130]|d__Bacteria.p__Firmicutes_A.c__Clostridia.o__Lachnospirales.f__Lachnospiraceae.g__UMGS1370.s__	0	0	0	0
2.1.1.130-RXN: (expasy) Precorrin-2 C(20)-methyltransferase [2.1.1.130]|d__Bacteria.p__Firmicutes_A.c__Clostridia.o__Oscillospirales.f__Butyricicoccaceae.g__AM07-15.s__	0.4783	0	0	0
2.1.1.131-RXN: (expasy) Precorrin-3B C(17)-methyltransferase [2.1.1.131]	0.259226	0.673811	0	0
2.1.1.131-RXN: (expasy) Precorrin-3B C(17)-methyltransferase [2.1.1.131]|d__Bacteria.p__Firmicutes_A.c__Clostridia.o__Lachnospirales.f__Lachnospiraceae.g__UBA7160.s__UBA7160_sp003612585	0.259226	0.673811	0	0
2.1.1.131-RXN: (expasy) Precorrin-3B C(17)-methyltransferase [2.1.1.131]|d__Bacteria.p__Firmicutes_A.c__Clostridia.o__Lachnospirales.f__Lachnospiraceae.g__UBA9502.s__	0	0	0	0
2.1.1.131-RXN: (expasy) Precorrin-3B C(17)-methyltransferase [2.1.1.131]|d__Bacteria.p__Firmicutes_A.c__Clostridia.o__Lachnospirales.f__Lachnospiraceae.g__UBA9502.s__UBA9502_sp003611875	0	0	0	0
2.1.1.131-RXN: (expasy) Precorrin-3B C(17)-methyltransferase [2.1.1.131]|d__Bacteria.p__Firmicutes_A.c__Clostridia.o__Oscillospirales.f__Oscillospiraceae.g__.s__	0	0	0	0
2.1.1.131-RXN: (expasy) Precorrin-3B C(17)-methyltransferase [2.1.1.131]|d__Bacteria.p__Firmicutes_A.c__Clostridia.o__Oscillospirales.f__Oscillospiraceae.g__UBA9475.s__	0	0	0	0
2.1.1.131-RXN: (expasy) Precorrin-3B C(17)-methyltransferase [2.1.1.131]|d__Bacteria.p__Firmicutes_A.c__Clostridia.o__Oscillospirales.f__Oscillospiraceae.g__UMGS1872.s__	0	0	0	0
2.1.1.132-RXN: (expasy) Precorrin-6B C(5,15)-methyltransferase (decarboxylating) [2.1.1.132]	0.625294	1.08454	1.61772	0.713767
2.1.1.132-RXN: (expasy) Precorrin-6B C(5,15)-methyltransferase (decarboxylating) [2.1.1.132]|d__Bacteria.p__Firmicutes_A.c__Clostridia.o__Lachnospirales.f__Lachnospiraceae.g__.s__	0	0	0	0
2.1.1.132-RXN: (expasy) Precorrin-6B C(5,15)-methyltransferase (decarboxylating) [2.1.1.132]|d__Bacteria.p__Firmicutes_A.c__Clostridia.o__Oscillospirales.f__Oscillospiraceae.g__Lawsonibacter.s__	0.625294	1.08454	1.29147	0.713767
2.1.1.132-RXN: (expasy) Precorrin-6B C(5,15)-methyltransferase (decarboxylating) [2.1.1.132]|d__Bacteria.p__Firmicutes_A.c__Clostridia.o__Oscillospirales.f__Ruminococcaceae.g__Angelakisella.s__	0	0	0.326248	0
2.1.1.133-RXN: (expasy) Precorrin-4 C(11)-methyltransferase [2.1.1.133]	0.178755	0	0.52947	0.313466
2.1.1.133-RXN: (expasy) Precorrin-4 C(11)-methyltransferase [2.1.1.133]|d__Bacteria.p__Firmicutes_A.c__Clostridia.o__Lachnospirales.f__Lachnospiraceae.g__Hungatella_A.s__	0	0	0	0
2.1.1.133-RXN: (expasy) Precorrin-4 C(11)-methyltransferase [2.1.1.133]|d__Bacteria.p__Firmicutes_A.c__Clostridia.o__Lachnospirales.f__Lachnospiraceae.g__UBA7160.s__UBA7160_sp003612585	0.178755	0	0.52947	0.313466
2.1.1.133-RXN: (expasy) Precorrin-4 C(11)-methyltransferase [2.1.1.133]|d__Bacteria.p__Firmicutes_A.c__Clostridia.o__Oscillospirales.f__Ruminococcaceae.g__Anaerotruncus.s__Anaerotruncus_sp000403395	0	0	0	0
2.1.1.137-RXN: (expasy) Arsenite methyltransferase [2.1.1.137]	0.357172	0	0	0.373562
2.1.1.137-RXN: (expasy) Arsenite methyltransferase [2.1.1.137]|d__Bacteria.p__Actinobacteriota.c__Coriobacteriia.o__Coriobacteriales.f__Eggerthellaceae.g__Adlercreutzia.s__	0.357172	0	0	0.373562
2.1.1.151-RXN: (expasy) Cobalt-factor II C(20)-methyltransferase [2.1.1.151]	1.84923	6.12943	2.78521	5.7662
2.1.1.151-RXN: (expasy) Cobalt-factor II C(20)-methyltransferase [2.1.1.151]|d__Bacteria.p__Firmicutes_A.c__Clostridia.o__Oscillospirales.f__Oscillospiraceae.g__.s__	0.939562	1.23461	1.49687	1.57113
2.1.1.151-RXN: (expasy) Cobalt-factor II C(20)-methyltransferase [2.1.1.151]|d__Bacteria.p__Firmicutes_A.c__Clostridia.o__Oscillospirales.f__Oscillospiraceae.g__UBA9475.s__	0.90967	4.89482	0	3.97491
2.1.1.151-RXN: (expasy) Cobalt-factor II C(20)-methyltransferase [2.1.1.151]|d__Bacteria.p__Firmicutes_A.c__Clostridia.o__Oscillospirales.f__Oscillospiraceae.g__UMGS1872.s__	0	0	1.28834	0.220164
2.1.1.63-RXN: (expasy) Methylated-DNA--[protein]-cysteine S-methyltransferase [2.1.1.63]	126.699	148.444	130.733	135.489
2.1.1.63-RXN: (expasy) Methylated-DNA--[protein]-cysteine S-methyltransferase [2.1.1.63]|d__Bacteria.p__Actinobacteriota.c__Coriobacteriia.o__Coriobacteriales.f__Eggerthellaceae.g__D16-63.s__	0	0	0	0
2.1.1.63-RXN: (expasy) Methylated-DNA--[protein]-cysteine S-methyltransferase [2.1.1.63]|d__Bacteria.p__Bacteroidota.c__Bacteroidia.o__Bacteroidales.f__Bacteroidaceae.g__Bacteroides.s__Bacteroides_thetaiotaomicron	29.4576	28.9216	28.8433	27.1227
2.1.1.63-RXN: (expasy) Methylated-DNA--[protein]-cysteine S-methyltransferase [2.1.1.63]|d__Bacteria.p__Bacteroidota.c__Bacteroidia.o__Bacteroidales.f__Bacteroidaceae.g__Bacteroides.s__Bacteroides_uniformis	0	0	0	0
2.1.1.63-RXN: (expasy) Methylated-DNA--[protein]-cysteine S-methyltransferase [2.1.1.63]|d__Bacteria.p__Bacteroidota.c__Bacteroidia.o__Bacteroidales.f__Muribaculaceae.g__CAG-485.s__CAG-485_sp002362485	0	0	0	0
2.1.1.63-RXN: (expasy) Methylated-DNA--[protein]-cysteine S-methyltransferase [2.1.1.63]|d__Bacteria.p__Bacteroidota.c__Bacteroidia.o__Bacteroidales.f__Muribaculaceae.g__CAG-873.s__	23.8416	21.175	13.8541	14.3818
2.1.1.63-RXN: (expasy) Methylated-DNA--[protein]-cysteine S-methyltransferase [2.1.1.63]|d__Bacteria.p__Bacteroidota.c__Bacteroidia.o__Bacteroidales.f__Muribaculaceae.g__Duncaniella.s__	0.103905	0	0	0
2.1.1.63-RXN: (expasy) Methylated-DNA--[protein]-cysteine S-methyltransferase [2.1.1.63]|d__Bacteria.p__Firmicutes.c__Bacilli.o__Erysipelotrichales.f__Erysipelatoclostridiaceae.g__.s__	0	0	0	0
2.1.1.63-RXN: (expasy) Methylated-DNA--[protein]-cysteine S-methyltransferase [2.1.1.63]|d__Bacteria.p__Firmicutes.c__Bacilli.o__Erysipelotrichales.f__Erysipelotrichaceae.g__.s__	1.27316	0	0	0
2.1.1.63-RXN: (expasy) Methylated-DNA--[protein]-cysteine S-methyltransferase [2.1.1.63]|d__Bacteria.p__Firmicutes.c__Bacilli.o__Lactobacillales.f__Streptococcaceae.g__Lactococcus.s__Lactococcus_lactis	30.8225	38.3139	33.4058	24.5085
2.1.1.63-RXN: (expasy) Methylated-DNA--[protein]-cysteine S-methyltransferase [2.1.1.63]|d__Bacteria.p__Firmicutes.c__Bacilli.o__Lactobacillales.f__Streptococcaceae.g__Lactococcus.s__Lactococcus_lactis_E	0	0	0	0
2.1.1.63-RXN: (expasy) Methylated-DNA--[protein]-cysteine S-methyltransferase [2.1.1.63]|d__Bacteria.p__Firmicutes.c__Bacilli.o__RF39.f__CAG-1000.g__CAG-776.s__	0.178708	0.15614	0	0
2.1.1.63-RXN: (expasy) Methylated-DNA--[protein]-cysteine S-methyltransferase [2.1.1.63]|d__Bacteria.p__Firmicutes.c__Bacilli.o__RF39.f__CAG-611.g__.s__	0	0	0	0
2.1.1.63-RXN: (expasy) Methylated-DNA--[protein]-cysteine S-methyltransferase [2.1.1.63]|d__Bacteria.p__Firmicutes_A.c__Clostridia.o__Lachnospirales.f__Anaerotignaceae.g__Anaerotignum.s__	0.635675	0.980108	0	1.97571
2.1.1.63-RXN: (expasy) Methylated-DNA--[protein]-cysteine S-methyltransferase [2.1.1.63]|d__Bacteria.p__Firmicutes_A.c__Clostridia.o__Lachnospirales.f__Lachnospiraceae.g__.s__	0.76946	1.73124	2.25572	0.646351
2.1.1.63-RXN: (expasy) Methylated-DNA--[protein]-cysteine S-methyltransferase [2.1.1.63]|d__Bacteria.p__Firmicutes_A.c__Clostridia.o__Lachnospirales.f__Lachnospiraceae.g__14-2.s__	0	0	0	0
2.1.1.63-RXN: (expasy) Methylated-DNA--[protein]-cysteine S-methyltransferase [2.1.1.63]|d__Bacteria.p__Firmicutes_A.c__Clostridia.o__Lachnospirales.f__Lachnospiraceae.g__1XD8-76.s__	0	1.13717	0	0.209184
2.1.1.63-RXN: (expasy) Methylated-DNA--[protein]-cysteine S-methyltransferase [2.1.1.63]|d__Bacteria.p__Firmicutes_A.c__Clostridia.o__Lachnospirales.f__Lachnospiraceae.g__AF33-28.s__	0.193422	0	0	0
2.1.1.63-RXN: (expasy) Methylated-DNA--[protein]-cysteine S-methyltransferase [2.1.1.63]|d__Bacteria.p__Firmicutes_A.c__Clostridia.o__Lachnospirales.f__Lachnospiraceae.g__Acetatifactor.s__	6.24901	5.05581	6.74022	7.70582
2.1.1.63-RXN: (expasy) Methylated-DNA--[protein]-cysteine S-methyltransferase [2.1.1.63]|d__Bacteria.p__Firmicutes_A.c__Clostridia.o__Lachnospirales.f__Lachnospiraceae.g__Acetatifactor.s__Acetatifactor_sp003612485	0.108383	0	0	0
2.1.1.63-RXN: (expasy) Methylated-DNA--[protein]-cysteine S-methyltransferase [2.1.1.63]|d__Bacteria.p__Firmicutes_A.c__Clostridia.o__Lachnospirales.f__Lachnospiraceae.g__Anaerostipes.s__Anaerostipes_sp000508985	0	0	0	0
2.1.1.63-RXN: (expasy) Methylated-DNA--[protein]-cysteine S-methyltransferase [2.1.1.63]|d__Bacteria.p__Firmicutes_A.c__Clostridia.o__Lachnospirales.f__Lachnospiraceae.g__CAG-81.s__	0.470846	0.241121	0	0
2.1.1.63-RXN: (expasy) Methylated-DNA--[protein]-cysteine S-methyltransferase [2.1.1.63]|d__Bacteria.p__Firmicutes_A.c__Clostridia.o__Lachnospirales.f__Lachnospiraceae.g__CAG-95.s__	0.0924445	0.17319	0	0
2.1.1.63-RXN: (expasy) Methylated-DNA--[protein]-cysteine S-methyltransferase [2.1.1.63]|d__Bacteria.p__Firmicutes_A.c__Clostridia.o__Lachnospirales.f__Lachnospiraceae.g__CAG-95.s__CAG-95_sp003612395	0	0	0	0
2.1.1.63-RXN: (expasy) Methylated-DNA--[protein]-cysteine S-methyltransferase [2.1.1.63]|d__Bacteria.p__Firmicutes_A.c__Clostridia.o__Lachnospirales.f__Lachnospiraceae.g__Dorea.s__	0.832752	2.10046	1.27281	2.81836
2.1.1.63-RXN: (expasy) Methylated-DNA--[protein]-cysteine S-methyltransferase [2.1.1.63]|d__Bacteria.p__Firmicutes_A.c__Clostridia.o__Lachnospirales.f__Lachnospiraceae.g__Dorea.s__Dorea_sp000403455	0	0.153359	0	0
2.1.1.63-RXN: (expasy) Methylated-DNA--[protein]-cysteine S-methyltransferase [2.1.1.63]|d__Bacteria.p__Firmicutes_A.c__Clostridia.o__Lachnospirales.f__Lachnospiraceae.g__Dorea.s__Dorea_sp000403475	0	0	0	0.225139
2.1.1.63-RXN: (expasy) Methylated-DNA--[protein]-cysteine S-methyltransferase [2.1.1.63]|d__Bacteria.p__Firmicutes_A.c__Clostridia.o__Lachnospirales.f__Lachnospiraceae.g__Hungatella_A.s__	0	0	0	0
2.1.1.63-RXN: (expasy) Methylated-DNA--[protein]-cysteine S-methyltransferase [2.1.1.63]|d__Bacteria.p__Firmicutes_A.c__Clostridia.o__Lachnospirales.f__Lachnospiraceae.g__Hungatella_A.s__Hungatella_A_sp002358555	0	0	0	0
2.1.1.63-RXN: (expasy) Methylated-DNA--[protein]-cysteine S-methyltransferase [2.1.1.63]|d__Bacteria.p__Firmicutes_A.c__Clostridia.o__Lachnospirales.f__Lachnospiraceae.g__Kineothrix.s__	0.392889	0	0.694878	12.1049
2.1.1.63-RXN: (expasy) Methylated-DNA--[protein]-cysteine S-methyltransferase [2.1.1.63]|d__Bacteria.p__Firmicutes_A.c__Clostridia.o__Lachnospirales.f__Lachnospiraceae.g__TF01-11.s__	0	0	0	0
2.1.1.63-RXN: (expasy) Methylated-DNA--[protein]-cysteine S-methyltransferase [2.1.1.63]|d__Bacteria.p__Firmicutes_A.c__Clostridia.o__Lachnospirales.f__Lachnospiraceae.g__UBA3282.s__	0	0	0	0
2.1.1.63-RXN: (expasy) Methylated-DNA--[protein]-cysteine S-methyltransferase [2.1.1.63]|d__Bacteria.p__Firmicutes_A.c__Clostridia.o__Lachnospirales.f__Lachnospiraceae.g__UBA7160.s__UBA7160_sp003612585	0.589206	0	0.421303	0.475148
2.1.1.63-RXN: (expasy) Methylated-DNA--[protein]-cysteine S-methyltransferase [2.1.1.63]|d__Bacteria.p__Firmicutes_A.c__Clostridia.o__Lachnospirales.f__Lachnospiraceae.g__UBA7182.s__	0.306145	0	0	0.119502
2.1.1.63-RXN: (expasy) Methylated-DNA--[protein]-cysteine S-methyltransferase [2.1.1.63]|d__Bacteria.p__Firmicutes_A.c__Clostridia.o__Lachnospirales.f__Lachnospiraceae.g__UBA9502.s__	0	0	0	0
2.1.1.63-RXN: (expasy) Methylated-DNA--[protein]-cysteine S-methyltransferase [2.1.1.63]|d__Bacteria.p__Firmicutes_A.c__Clostridia.o__Oscillospirales.f__Acutalibacteraceae.g__Acutalibacter.s__	0.402319	0	0	1.74122
2.1.1.63-RXN: (expasy) Methylated-DNA--[protein]-cysteine S-methyltransferase [2.1.1.63]|d__Bacteria.p__Firmicutes_A.c__Clostridia.o__Oscillospirales.f__Acutalibacteraceae.g__Acutalibacter.s__Acutalibacter_muris	0	0.379056	0	0
2.1.1.63-RXN: (expasy) Methylated-DNA--[protein]-cysteine S-methyltransferase [2.1.1.63]|d__Bacteria.p__Firmicutes_A.c__Clostridia.o__Oscillospirales.f__Butyricicoccaceae.g__AM07-15.s__	0.346031	0.871457	0	0.117133
2.1.1.63-RXN: (expasy) Methylated-DNA--[protein]-cysteine S-methyltransferase [2.1.1.63]|d__Bacteria.p__Firmicutes_A.c__Clostridia.o__Oscillospirales.f__Oscillospiraceae.g__.s__	0.580283	0	0	0.633221
2.1.1.63-RXN: (expasy) Methylated-DNA--[protein]-cysteine S-methyltransferase [2.1.1.63]|d__Bacteria.p__Firmicutes_A.c__Clostridia.o__Oscillospirales.f__Oscillospiraceae.g__CAG-110.s__	0	0	0	0
2.1.1.63-RXN: (expasy) Methylated-DNA--[protein]-cysteine S-methyltransferase [2.1.1.63]|d__Bacteria.p__Firmicutes_A.c__Clostridia.o__Oscillospirales.f__Oscillospiraceae.g__Flavonifractor.s__	0	0.375514	0	0
2.1.1.63-RXN: (expasy) Methylated-DNA--[protein]-cysteine S-methyltransferase [2.1.1.63]|d__Bacteria.p__Firmicutes_A.c__Clostridia.o__Oscillospirales.f__Oscillospiraceae.g__Lawsonibacter.s__	0.0982223	0.650969	0	0
2.1.1.63-RXN: (expasy) Methylated-DNA--[protein]-cysteine S-methyltransferase [2.1.1.63]|d__Bacteria.p__Firmicutes_A.c__Clostridia.o__Oscillospirales.f__Oscillospiraceae.g__Lawsonibacter.s__Lawsonibacter_sp003612335	0.967112	0.618154	0	0
2.1.1.63-RXN: (expasy) Methylated-DNA--[protein]-cysteine S-methyltransferase [2.1.1.63]|d__Bacteria.p__Firmicutes_A.c__Clostridia.o__Oscillospirales.f__Oscillospiraceae.g__Oscillibacter.s__	2.24054	0.822602	0	1.84166
2.1.1.63-RXN: (expasy) Methylated-DNA--[protein]-cysteine S-methyltransferase [2.1.1.63]|d__Bacteria.p__Firmicutes_A.c__Clostridia.o__Oscillospirales.f__Oscillospiraceae.g__Oscillibacter.s__Oscillibacter_sp000403435	0	0	0	0
2.1.1.63-RXN: (expasy) Methylated-DNA--[protein]-cysteine S-methyltransferase [2.1.1.63]|d__Bacteria.p__Firmicutes_A.c__Clostridia.o__Oscillospirales.f__Oscillospiraceae.g__UBA9475.s__	2.15093	4.24115	1.99789	3.63225
2.1.1.63-RXN: (expasy) Methylated-DNA--[protein]-cysteine S-methyltransferase [2.1.1.63]|d__Bacteria.p__Firmicutes_A.c__Clostridia.o__Oscillospirales.f__Oscillospiraceae.g__UMGS1872.s__	0.0587498	0	1.92284	0.93758
2.1.1.63-RXN: (expasy) Methylated-DNA--[protein]-cysteine S-methyltransferase [2.1.1.63]|d__Bacteria.p__Firmicutes_A.c__Clostridia.o__Oscillospirales.f__Ruminococcaceae.g__Anaerotruncus.s__	0	0	0	0
2.1.1.63-RXN: (expasy) Methylated-DNA--[protein]-cysteine S-methyltransferase [2.1.1.63]|d__Bacteria.p__Firmicutes_A.c__Clostridia.o__Oscillospirales.f__Ruminococcaceae.g__Angelakisella.s__	3.34122	1.85694	1.018	2.42119
2.1.1.63-RXN: (expasy) Methylated-DNA--[protein]-cysteine S-methyltransferase [2.1.1.63]|d__Bacteria.p__Firmicutes_A.c__Clostridia.o__Oscillospirales.f__Ruminococcaceae.g__UBA7177.s__	0	0	0	0
2.1.1.63-RXN: (expasy) Methylated-DNA--[protein]-cysteine S-methyltransferase [2.1.1.63]|d__Bacteria.p__Firmicutes_A.c__Clostridia_A.o__Christensenellales.f__CAG-552.g__.s__	0	0	0	0
2.1.1.63-RXN: (expasy) Methylated-DNA--[protein]-cysteine S-methyltransferase [2.1.1.63]|d__Bacteria.p__Firmicutes_A.c__Clostridia_A.o__Christensenellales.f__Christensenellaceae.g__QANA01.s__	0.565677	0.627088	0	0.359005
2.1.1.63-RXN: (expasy) Methylated-DNA--[protein]-cysteine S-methyltransferase [2.1.1.63]|d__Bacteria.p__Proteobacteria.c__Gammaproteobacteria.o__Burkholderiales.f__Burkholderiaceae.g__Parasutterella.s__Parasutterella_excrementihominis	1.38285	3.4758	2.00167	1.69439
2.1.1.63-RXN: (expasy) Methylated-DNA--[protein]-cysteine S-methyltransferase [2.1.1.63]|d__Bacteria.p__Proteobacteria.c__Gammaproteobacteria.o__Burkholderiales.f__Burkholderiaceae.g__Parasutterella.s__Parasutterella_sp900552195	0.891206	0.746588	0.285953	1.17851
2.1.1.63-RXN: (expasy) Methylated-DNA--[protein]-cysteine S-methyltransferase [2.1.1.63]|d__Bacteria.p__Verrucomicrobiota.c__Verrucomicrobiae.o__Verrucomicrobiales.f__Akkermansiaceae.g__Akkermansia.s__Akkermansia_muciniphila	17.3566	33.5997	36.0187	28.6399
2.1.1.63-RXN: (expasy) Methylated-DNA--[protein]-cysteine S-methyltransferase [2.1.1.63]|d__Bacteria.p__Verrucomicrobiota.c__Verrucomicrobiae.o__Verrucomicrobiales.f__Akkermansiaceae.g__Akkermansia.s__Akkermansia_muciniphila_A	0	0.0396411	0	0
2.1.1.64-RXN: (expasy) 3-demethylubiquinol 3-O-methyltransferase [2.1.1.64]	0	0	0	0
2.1.1.64-RXN: (expasy) 3-demethylubiquinol 3-O-methyltransferase [2.1.1.64]|d__Bacteria.p__Firmicutes_A.c__Clostridia.o__Lachnospirales.f__Lachnospiraceae.g__.s__	0	0	0	0
2.1.1.64-RXN: (expasy) 3-demethylubiquinol 3-O-methyltransferase [2.1.1.64]|d__Bacteria.p__Firmicutes_A.c__Clostridia.o__Lachnospirales.f__Lachnospiraceae.g__Hungatella_A.s__Hungatella_A_sp002358555	0	0	0	0
2.1.1.72-RXN: (expasy) Site-specific DNA-methyltransferase (adenine-specific) [2.1.1.72]	78.3492	53.3442	31.1512	59.2987
2.1.1.72-RXN: (expasy) Site-specific DNA-methyltransferase (adenine-specific) [2.1.1.72]|d__Bacteria.p__Bacteroidota.c__Bacteroidia.o__Bacteroidales.f__Bacteroidaceae.g__Bacteroides.s__Bacteroides_acidifaciens	0.320159	0.0410558	0.086546	0.0952556
2.1.1.72-RXN: (expasy) Site-specific DNA-methyltransferase (adenine-specific) [2.1.1.72]|d__Bacteria.p__Bacteroidota.c__Bacteroidia.o__Bacteroidales.f__Bacteroidaceae.g__Bacteroides.s__Bacteroides_intestinalis	0.018581	0	0	0
2.1.1.72-RXN: (expasy) Site-specific DNA-methyltransferase (adenine-specific) [2.1.1.72]|d__Bacteria.p__Bacteroidota.c__Bacteroidia.o__Bacteroidales.f__Bacteroidaceae.g__Bacteroides.s__Bacteroides_thetaiotaomicron	0.104192	0.0619024	0.043273	0.0994303
2.1.1.72-RXN: (expasy) Site-specific DNA-methyltransferase (adenine-specific) [2.1.1.72]|d__Bacteria.p__Bacteroidota.c__Bacteroidia.o__Bacteroidales.f__Bacteroidaceae.g__Bacteroides.s__Bacteroides_uniformis	0.248853	0.17982	0	0
2.1.1.72-RXN: (expasy) Site-specific DNA-methyltransferase (adenine-specific) [2.1.1.72]|d__Bacteria.p__Bacteroidota.c__Bacteroidia.o__Bacteroidales.f__Bacteroidaceae.g__Phocaeicola.s__	0	0	0	0
2.1.1.72-RXN: (expasy) Site-specific DNA-methyltransferase (adenine-specific) [2.1.1.72]|d__Bacteria.p__Bacteroidota.c__Bacteroidia.o__Bacteroidales.f__Bacteroidaceae.g__Phocaeicola.s__Phocaeicola_dorei	0.000250323	0	0	0.000528947
2.1.1.72-RXN: (expasy) Site-specific DNA-methyltransferase (adenine-specific) [2.1.1.72]|d__Bacteria.p__Bacteroidota.c__Bacteroidia.o__Bacteroidales.f__Bacteroidaceae.g__Phocaeicola.s__Phocaeicola_sp002493165	0.00169449	0	0	0.00205476
2.1.1.72-RXN: (expasy) Site-specific DNA-methyltransferase (adenine-specific) [2.1.1.72]|d__Bacteria.p__Bacteroidota.c__Bacteroidia.o__Bacteroidales.f__Bacteroidaceae.g__Phocaeicola.s__Phocaeicola_vulgatus	0.00144417	0	0	0.00152581
2.1.1.72-RXN: (expasy) Site-specific DNA-methyltransferase (adenine-specific) [2.1.1.72]|d__Bacteria.p__Bacteroidota.c__Bacteroidia.o__Bacteroidales.f__Muribaculaceae.g__CAG-485.s__	0	0	0	0
2.1.1.72-RXN: (expasy) Site-specific DNA-methyltransferase (adenine-specific) [2.1.1.72]|d__Bacteria.p__Bacteroidota.c__Bacteroidia.o__Bacteroidales.f__Muribaculaceae.g__CAG-485.s__CAG-485_sp002362485	0.660195	0.267652	0.558322	0.197346
2.1.1.72-RXN: (expasy) Site-specific DNA-methyltransferase (adenine-specific) [2.1.1.72]|d__Bacteria.p__Bacteroidota.c__Bacteroidia.o__Bacteroidales.f__Muribaculaceae.g__Duncaniella.s__	0.0772176	0.147694	0.0865167	0.124041
2.1.1.72-RXN: (expasy) Site-specific DNA-methyltransferase (adenine-specific) [2.1.1.72]|d__Bacteria.p__Bacteroidota.c__Bacteroidia.o__Bacteroidales.f__Muribaculaceae.g__Paramuribaculum.s__Paramuribaculum_sp900553585	0.00114295	0	0	0.00241512
2.1.1.72-RXN: (expasy) Site-specific DNA-methyltransferase (adenine-specific) [2.1.1.72]|d__Bacteria.p__Bacteroidota.c__Bacteroidia.o__Bacteroidales.f__UBA932.g__RC9.s__RC9_sp002298075	0.315843	0.277213	0	0.0850239
2.1.1.72-RXN: (expasy) Site-specific DNA-methyltransferase (adenine-specific) [2.1.1.72]|d__Bacteria.p__Desulfobacterota.c__Desulfovibrionia.o__Desulfovibrionales.f__Desulfovibrionaceae.g__Mailhella.s__Mailhella_sp003512875	0	0	0	0
2.1.1.72-RXN: (expasy) Site-specific DNA-methyltransferase (adenine-specific) [2.1.1.72]|d__Bacteria.p__Firmicutes.c__Bacilli.o__Acholeplasmatales.f__Anaeroplasmataceae.g__UMGS268.s__	0	0.0318222	0	0
2.1.1.72-RXN: (expasy) Site-specific DNA-methyltransferase (adenine-specific) [2.1.1.72]|d__Bacteria.p__Firmicutes.c__Bacilli.o__Erysipelotrichales.f__Erysipelatoclostridiaceae.g__Erysipelatoclostridium.s__Erysipelatoclostridium_cocleatum	0	0.0646234	0	0.0112918
2.1.1.72-RXN: (expasy) Site-specific DNA-methyltransferase (adenine-specific) [2.1.1.72]|d__Bacteria.p__Firmicutes.c__Bacilli.o__Erysipelotrichales.f__Erysipelotrichaceae.g__.s__	0	0.0131278	0.144112	0
2.1.1.72-RXN: (expasy) Site-specific DNA-methyltransferase (adenine-specific) [2.1.1.72]|d__Bacteria.p__Firmicutes.c__Bacilli.o__Erysipelotrichales.f__Erysipelotrichaceae.g__Dubosiella.s__	0	0	0	0
2.1.1.72-RXN: (expasy) Site-specific DNA-methyltransferase (adenine-specific) [2.1.1.72]|d__Bacteria.p__Firmicutes.c__Bacilli.o__Lactobacillales.f__Lactobacillaceae.g__Lactobacillus.s__Lactobacillus_johnsonii	0	0	0	0
2.1.1.72-RXN: (expasy) Site-specific DNA-methyltransferase (adenine-specific) [2.1.1.72]|d__Bacteria.p__Firmicutes.c__Bacilli.o__RF39.f__CAG-1000.g__CAG-582.s__	0	0	0	0
2.1.1.72-RXN: (expasy) Site-specific DNA-methyltransferase (adenine-specific) [2.1.1.72]|d__Bacteria.p__Firmicutes.c__Bacilli.o__RF39.f__CAG-1000.g__CAG-776.s__	0	0	1.15544	0
2.1.1.72-RXN: (expasy) Site-specific DNA-methyltransferase (adenine-specific) [2.1.1.72]|d__Bacteria.p__Firmicutes_A.c__Clostridia.o__Lachnospirales.f__Anaerotignaceae.g__Anaerotignum.s__	1.24053	1.29276	0	1.87784
2.1.1.72-RXN: (expasy) Site-specific DNA-methyltransferase (adenine-specific) [2.1.1.72]|d__Bacteria.p__Firmicutes_A.c__Clostridia.o__Lachnospirales.f__Lachnospiraceae.g__.s__	1.39376	2.67846	1.21574	2.06636
2.1.1.72-RXN: (expasy) Site-specific DNA-methyltransferase (adenine-specific) [2.1.1.72]|d__Bacteria.p__Firmicutes_A.c__Clostridia.o__Lachnospirales.f__Lachnospiraceae.g__14-2.s__	0.937642	0.0930533	0.427629	0.212887
2.1.1.72-RXN: (expasy) Site-specific DNA-methyltransferase (adenine-specific) [2.1.1.72]|d__Bacteria.p__Firmicutes_A.c__Clostridia.o__Lachnospirales.f__Lachnospiraceae.g__14-2.s__14-2_sp000403315	0	0.0215317	0	0
2.1.1.72-RXN: (expasy) Site-specific DNA-methyltransferase (adenine-specific) [2.1.1.72]|d__Bacteria.p__Firmicutes_A.c__Clostridia.o__Lachnospirales.f__Lachnospiraceae.g__1XD42-69.s__	49.393	27.7467	11.2095	28.8883
2.1.1.72-RXN: (expasy) Site-specific DNA-methyltransferase (adenine-specific) [2.1.1.72]|d__Bacteria.p__Firmicutes_A.c__Clostridia.o__Lachnospirales.f__Lachnospiraceae.g__1XD8-76.s__	0.00050978	0	0	0.0010772
2.1.1.72-RXN: (expasy) Site-specific DNA-methyltransferase (adenine-specific) [2.1.1.72]|d__Bacteria.p__Firmicutes_A.c__Clostridia.o__Lachnospirales.f__Lachnospiraceae.g__Acetatifactor.s__	3.10165	2.83432	2.24259	3.88201
2.1.1.72-RXN: (expasy) Site-specific DNA-methyltransferase (adenine-specific) [2.1.1.72]|d__Bacteria.p__Firmicutes_A.c__Clostridia.o__Lachnospirales.f__Lachnospiraceae.g__Acetatifactor.s__Acetatifactor_muris	0.00997849	0	0	0
2.1.1.72-RXN: (expasy) Site-specific DNA-methyltransferase (adenine-specific) [2.1.1.72]|d__Bacteria.p__Firmicutes_A.c__Clostridia.o__Lachnospirales.f__Lachnospiraceae.g__Acetatifactor.s__Acetatifactor_sp003612485	0.038392	0	0	0
2.1.1.72-RXN: (expasy) Site-specific DNA-methyltransferase (adenine-specific) [2.1.1.72]|d__Bacteria.p__Firmicutes_A.c__Clostridia.o__Lachnospirales.f__Lachnospiraceae.g__An181.s__	0.00588208	0	0	2.22118
2.1.1.72-RXN: (expasy) Site-specific DNA-methyltransferase (adenine-specific) [2.1.1.72]|d__Bacteria.p__Firmicutes_A.c__Clostridia.o__Lachnospirales.f__Lachnospiraceae.g__CAG-303.s__	0	0	0	0
2.1.1.72-RXN: (expasy) Site-specific DNA-methyltransferase (adenine-specific) [2.1.1.72]|d__Bacteria.p__Firmicutes_A.c__Clostridia.o__Lachnospirales.f__Lachnospiraceae.g__CAG-56.s__CAG-56_sp004793585	0	0	0	0
2.1.1.72-RXN: (expasy) Site-specific DNA-methyltransferase (adenine-specific) [2.1.1.72]|d__Bacteria.p__Firmicutes_A.c__Clostridia.o__Lachnospirales.f__Lachnospiraceae.g__CAG-590.s__	0	0.00815909	0	0
2.1.1.72-RXN: (expasy) Site-specific DNA-methyltransferase (adenine-specific) [2.1.1.72]|d__Bacteria.p__Firmicutes_A.c__Clostridia.o__Lachnospirales.f__Lachnospiraceae.g__CAG-81.s__	0.355897	0	0	0
2.1.1.72-RXN: (expasy) Site-specific DNA-methyltransferase (adenine-specific) [2.1.1.72]|d__Bacteria.p__Firmicutes_A.c__Clostridia.o__Lachnospirales.f__Lachnospiraceae.g__CAG-95.s__	0.301524	0	0.0265508	0.173842
2.1.1.72-RXN: (expasy) Site-specific DNA-methyltransferase (adenine-specific) [2.1.1.72]|d__Bacteria.p__Firmicutes_A.c__Clostridia.o__Lachnospirales.f__Lachnospiraceae.g__CAG-95.s__CAG-95_sp003612395	0.0621571	0	0	0.0283829
2.1.1.72-RXN: (expasy) Site-specific DNA-methyltransferase (adenine-specific) [2.1.1.72]|d__Bacteria.p__Firmicutes_A.c__Clostridia.o__Lachnospirales.f__Lachnospiraceae.g__COE1.s__	3.21849	3.19515	2.95711	2.97724
2.1.1.72-RXN: (expasy) Site-specific DNA-methyltransferase (adenine-specific) [2.1.1.72]|d__Bacteria.p__Firmicutes_A.c__Clostridia.o__Lachnospirales.f__Lachnospiraceae.g__COE1.s__COE1_sp000403215	0	0	0	0.0213519
2.1.1.72-RXN: (expasy) Site-specific DNA-methyltransferase (adenine-specific) [2.1.1.72]|d__Bacteria.p__Firmicutes_A.c__Clostridia.o__Lachnospirales.f__Lachnospiraceae.g__COE1.s__COE1_sp002358575	0	0	0	0
2.1.1.72-RXN: (expasy) Site-specific DNA-methyltransferase (adenine-specific) [2.1.1.72]|d__Bacteria.p__Firmicutes_A.c__Clostridia.o__Lachnospirales.f__Lachnospiraceae.g__COE1.s__COE1_sp003513705	0	0	0	0
2.1.1.72-RXN: (expasy) Site-specific DNA-methyltransferase (adenine-specific) [2.1.1.72]|d__Bacteria.p__Firmicutes_A.c__Clostridia.o__Lachnospirales.f__Lachnospiraceae.g__Clostridium_Q.s__	0	0	0	0
2.1.1.72-RXN: (expasy) Site-specific DNA-methyltransferase (adenine-specific) [2.1.1.72]|d__Bacteria.p__Firmicutes_A.c__Clostridia.o__Lachnospirales.f__Lachnospiraceae.g__Dorea.s__	4.71184	0.732434	2.95287	1.74761
2.1.1.72-RXN: (expasy) Site-specific DNA-methyltransferase (adenine-specific) [2.1.1.72]|d__Bacteria.p__Firmicutes_A.c__Clostridia.o__Lachnospirales.f__Lachnospiraceae.g__Dorea.s__Dorea_sp000403475	0	0	0	0
2.1.1.72-RXN: (expasy) Site-specific DNA-methyltransferase (adenine-specific) [2.1.1.72]|d__Bacteria.p__Firmicutes_A.c__Clostridia.o__Lachnospirales.f__Lachnospiraceae.g__Enterocloster.s__Enterocloster_clostridioformis	0	0	0	0.160648
2.1.1.72-RXN: (expasy) Site-specific DNA-methyltransferase (adenine-specific) [2.1.1.72]|d__Bacteria.p__Firmicutes_A.c__Clostridia.o__Lachnospirales.f__Lachnospiraceae.g__Eubacterium_F.s__	0	0.265536	0	0
2.1.1.72-RXN: (expasy) Site-specific DNA-methyltransferase (adenine-specific) [2.1.1.72]|d__Bacteria.p__Firmicutes_A.c__Clostridia.o__Lachnospirales.f__Lachnospiraceae.g__Eubacterium_G.s__	0	0.0183379	0	0.0663615
2.1.1.72-RXN: (expasy) Site-specific DNA-methyltransferase (adenine-specific) [2.1.1.72]|d__Bacteria.p__Firmicutes_A.c__Clostridia.o__Lachnospirales.f__Lachnospiraceae.g__Eubacterium_J.s__	0.0642454	0	0.0808312	0.0919465
2.1.1.72-RXN: (expasy) Site-specific DNA-methyltransferase (adenine-specific) [2.1.1.72]|d__Bacteria.p__Firmicutes_A.c__Clostridia.o__Lachnospirales.f__Lachnospiraceae.g__Hungatella_A.s__	0.00147052	0	0	0.00155365
2.1.1.72-RXN: (expasy) Site-specific DNA-methyltransferase (adenine-specific) [2.1.1.72]|d__Bacteria.p__Firmicutes_A.c__Clostridia.o__Lachnospirales.f__Lachnospiraceae.g__Hungatella_A.s__Hungatella_A_sp002358555	0	0.00893855	0	0
2.1.1.72-RXN: (expasy) Site-specific DNA-methyltransferase (adenine-specific) [2.1.1.72]|d__Bacteria.p__Firmicutes_A.c__Clostridia.o__Lachnospirales.f__Lachnospiraceae.g__Kineothrix.s__	0.390534	0.595973	0.0727165	1.3036
2.1.1.72-RXN: (expasy) Site-specific DNA-methyltransferase (adenine-specific) [2.1.1.72]|d__Bacteria.p__Firmicutes_A.c__Clostridia.o__Lachnospirales.f__Lachnospiraceae.g__Kineothrix.s__Kineothrix_sp000403275	0.009598	0	0	0
2.1.1.72-RXN: (expasy) Site-specific DNA-methyltransferase (adenine-specific) [2.1.1.72]|d__Bacteria.p__Firmicutes_A.c__Clostridia.o__Lachnospirales.f__Lachnospiraceae.g__Schaedlerella.s__Schaedlerella_sp000364245	0.314311	0	0	0
2.1.1.72-RXN: (expasy) Site-specific DNA-methyltransferase (adenine-specific) [2.1.1.72]|d__Bacteria.p__Firmicutes_A.c__Clostridia.o__Lachnospirales.f__Lachnospiraceae.g__TF01-11.s__	0	0	0	0
2.1.1.72-RXN: (expasy) Site-specific DNA-methyltransferase (adenine-specific) [2.1.1.72]|d__Bacteria.p__Firmicutes_A.c__Clostridia.o__Lachnospirales.f__Lachnospiraceae.g__UBA11957.s__	0	0	0	0
2.1.1.72-RXN: (expasy) Site-specific DNA-methyltransferase (adenine-specific) [2.1.1.72]|d__Bacteria.p__Firmicutes_A.c__Clostridia.o__Lachnospirales.f__Lachnospiraceae.g__UBA3282.s__	0.186568	0.0398966	0	0.183707
2.1.1.72-RXN: (expasy) Site-specific DNA-methyltransferase (adenine-specific) [2.1.1.72]|d__Bacteria.p__Firmicutes_A.c__Clostridia.o__Lachnospirales.f__Lachnospiraceae.g__UBA3282.s__UBA3282_sp003611805	0	0	0	0
2.1.1.72-RXN: (expasy) Site-specific DNA-methyltransferase (adenine-specific) [2.1.1.72]|d__Bacteria.p__Firmicutes_A.c__Clostridia.o__Lachnospirales.f__Lachnospiraceae.g__UBA7182.s__	1.79017	1.02402	1.1833	0.637533
2.1.1.72-RXN: (expasy) Site-specific DNA-methyltransferase (adenine-specific) [2.1.1.72]|d__Bacteria.p__Firmicutes_A.c__Clostridia.o__Lachnospirales.f__Lachnospiraceae.g__UBA9502.s__	0.431269	0	0	0.265321
2.1.1.72-RXN: (expasy) Site-specific DNA-methyltransferase (adenine-specific) [2.1.1.72]|d__Bacteria.p__Firmicutes_A.c__Clostridia.o__Lachnospirales.f__Lachnospiraceae.g__UBA9502.s__UBA9502_sp003611875	0.0148171	0	0	0.0545461
2.1.1.72-RXN: (expasy) Site-specific DNA-methyltransferase (adenine-specific) [2.1.1.72]|d__Bacteria.p__Firmicutes_A.c__Clostridia.o__Lachnospirales.f__Lachnospiraceae.g__UMGS1370.s__	0.361293	0.305023	0.453664	0.614788
2.1.1.72-RXN: (expasy) Site-specific DNA-methyltransferase (adenine-specific) [2.1.1.72]|d__Bacteria.p__Firmicutes_A.c__Clostridia.o__Oscillospirales.f__Acutalibacteraceae.g__Acutalibacter.s__	0.351584	0	0	0
2.1.1.72-RXN: (expasy) Site-specific DNA-methyltransferase (adenine-specific) [2.1.1.72]|d__Bacteria.p__Firmicutes_A.c__Clostridia.o__Oscillospirales.f__Acutalibacteraceae.g__Eubacterium_R.s__	0	0	0	0.0280644
2.1.1.72-RXN: (expasy) Site-specific DNA-methyltransferase (adenine-specific) [2.1.1.72]|d__Bacteria.p__Firmicutes_A.c__Clostridia.o__Oscillospirales.f__Butyricicoccaceae.g__.s__	0	0	0	0
2.1.1.72-RXN: (expasy) Site-specific DNA-methyltransferase (adenine-specific) [2.1.1.72]|d__Bacteria.p__Firmicutes_A.c__Clostridia.o__Oscillospirales.f__Butyricicoccaceae.g__AM07-15.s__	0.237447	0.241632	0.290866	0.0683206
2.1.1.72-RXN: (expasy) Site-specific DNA-methyltransferase (adenine-specific) [2.1.1.72]|d__Bacteria.p__Firmicutes_A.c__Clostridia.o__Oscillospirales.f__CAG-272.g__UMGS1815.s__	0	0	0	0.104575
2.1.1.72-RXN: (expasy) Site-specific DNA-methyltransferase (adenine-specific) [2.1.1.72]|d__Bacteria.p__Firmicutes_A.c__Clostridia.o__Oscillospirales.f__Oscillospiraceae.g__.s__	0.962859	5.30619	0.266491	0.380662
2.1.1.72-RXN: (expasy) Site-specific DNA-methyltransferase (adenine-specific) [2.1.1.72]|d__Bacteria.p__Firmicutes_A.c__Clostridia.o__Oscillospirales.f__Oscillospiraceae.g__Flavonifractor.s__	0	0	0	0
2.1.1.72-RXN: (expasy) Site-specific DNA-methyltransferase (adenine-specific) [2.1.1.72]|d__Bacteria.p__Firmicutes_A.c__Clostridia.o__Oscillospirales.f__Oscillospiraceae.g__Lawsonibacter.s__	0.171106	0.289815	0.152488	0
2.1.1.72-RXN: (expasy) Site-specific DNA-methyltransferase (adenine-specific) [2.1.1.72]|d__Bacteria.p__Firmicutes_A.c__Clostridia.o__Oscillospirales.f__Oscillospiraceae.g__Oscillibacter.s__	1.34841	0.761916	4.51812	3.93156
2.1.1.72-RXN: (expasy) Site-specific DNA-methyltransferase (adenine-specific) [2.1.1.72]|d__Bacteria.p__Firmicutes_A.c__Clostridia.o__Oscillospirales.f__Oscillospiraceae.g__Oscillibacter.s__Oscillibacter_sp000403435	0.0136644	0	0	0
2.1.1.72-RXN: (expasy) Site-specific DNA-methyltransferase (adenine-specific) [2.1.1.72]|d__Bacteria.p__Firmicutes_A.c__Clostridia.o__Oscillospirales.f__Oscillospiraceae.g__UBA9475.s__	0.725977	1.11187	0.255974	0.67994
2.1.1.72-RXN: (expasy) Site-specific DNA-methyltransferase (adenine-specific) [2.1.1.72]|d__Bacteria.p__Firmicutes_A.c__Clostridia.o__Oscillospirales.f__Oscillospiraceae.g__UMGS1872.s__	0	0.276445	0	0
2.1.1.72-RXN: (expasy) Site-specific DNA-methyltransferase (adenine-specific) [2.1.1.72]|d__Bacteria.p__Firmicutes_A.c__Clostridia.o__Oscillospirales.f__Ruminococcaceae.g__Anaerotruncus.s__	0.0157025	0	0	0
2.1.1.72-RXN: (expasy) Site-specific DNA-methyltransferase (adenine-specific) [2.1.1.72]|d__Bacteria.p__Firmicutes_A.c__Clostridia.o__Oscillospirales.f__Ruminococcaceae.g__Anaerotruncus.s__Anaerotruncus_sp000403395	2.29128	2.13222	0.109318	2.23367
2.1.1.72-RXN: (expasy) Site-specific DNA-methyltransferase (adenine-specific) [2.1.1.72]|d__Bacteria.p__Firmicutes_A.c__Clostridia.o__Oscillospirales.f__Ruminococcaceae.g__Angelakisella.s__	1.78979	0.965043	0	2.00993
2.1.1.72-RXN: (expasy) Site-specific DNA-methyltransferase (adenine-specific) [2.1.1.72]|d__Bacteria.p__Firmicutes_A.c__Clostridia.o__Oscillospirales.f__Ruminococcaceae.g__CAG-115.s__	0	0	0	0
2.1.1.72-RXN: (expasy) Site-specific DNA-methyltransferase (adenine-specific) [2.1.1.72]|d__Bacteria.p__Firmicutes_A.c__Clostridia.o__Oscillospirales.f__Ruminococcaceae.g__Ruminiclostridium_E.s__	0.196445	0.313906	0.661265	0.624038
2.1.1.72-RXN: (expasy) Site-specific DNA-methyltransferase (adenine-specific) [2.1.1.72]|d__Bacteria.p__Firmicutes_A.c__Clostridia.o__Oscillospirales.f__Ruminococcaceae.g__UBA3818.s__	0.159594	0	0	0
2.1.1.72-RXN: (expasy) Site-specific DNA-methyltransferase (adenine-specific) [2.1.1.72]|d__Bacteria.p__Firmicutes_A.c__Clostridia.o__Peptostreptococcales.f__Peptostreptococcaceae.g__Romboutsia.s__Romboutsia_ilealis	0	0	0	1.14043
2.1.1.72-RXN: (expasy) Site-specific DNA-methyltransferase (adenine-specific) [2.1.1.72]|d__Bacteria.p__Firmicutes_A.c__Clostridia_A.o__Christensenellales.f__Borkfalkiaceae.g__.s__	0	0	0	0
2.1.1.72-RXN: (expasy) Site-specific DNA-methyltransferase (adenine-specific) [2.1.1.72]|d__Bacteria.p__Firmicutes_A.c__Clostridia_A.o__Christensenellales.f__Borkfalkiaceae.g__UBA11940.s__	0	0	0	0
2.1.1.72-RXN: (expasy) Site-specific DNA-methyltransferase (adenine-specific) [2.1.1.72]|d__Bacteria.p__Firmicutes_A.c__Clostridia_A.o__Christensenellales.f__Borkfalkiaceae.g__UBA11940.s__UBA11940_sp003979335	0	0	0	0
2.1.1.72-RXN: (expasy) Site-specific DNA-methyltransferase (adenine-specific) [2.1.1.72]|d__Bacteria.p__Firmicutes_B.c__Peptococcia.o__Peptococcales.f__Peptococcaceae.g__UBA7185.s__	0.00025489	0	0	0.000538598
2.1.1.74-RXN: (expasy) (NAD(P)H-oxidizing) [2.1.1.74]	36.5226	39.346	25.7401	33.6176
2.1.1.74-RXN: (expasy) (NAD(P)H-oxidizing) [2.1.1.74]|d__Bacteria.p__Actinobacteriota.c__Coriobacteriia.o__Coriobacteriales.f__Eggerthellaceae.g__Adlercreutzia.s__	0	0	0	0.181152
2.1.1.74-RXN: (expasy) (NAD(P)H-oxidizing) [2.1.1.74]|d__Bacteria.p__Firmicutes.c__Bacilli.o__Acholeplasmatales.f__Anaeroplasmataceae.g__UMGS268.s__	0	0	0	0.104139
2.1.1.74-RXN: (expasy) (NAD(P)H-oxidizing) [2.1.1.74]|d__Bacteria.p__Firmicutes.c__Bacilli.o__Erysipelotrichales.f__Erysipelotrichaceae.g__Dubosiella.s__Dubosiella_newyorkensis	1.38699	2.77506	0	3.17678
2.1.1.74-RXN: (expasy) (NAD(P)H-oxidizing) [2.1.1.74]|d__Bacteria.p__Firmicutes.c__Bacilli.o__Lactobacillales.f__Lactobacillaceae.g__Lactobacillus.s__	0.264094	0.16138	0.0065496	0.0732049
2.1.1.74-RXN: (expasy) (NAD(P)H-oxidizing) [2.1.1.74]|d__Bacteria.p__Firmicutes.c__Bacilli.o__Lactobacillales.f__Lactobacillaceae.g__Lactobacillus.s__Lactobacillus_johnsonii	15.9554	15.695	5.65935	9.20326
2.1.1.74-RXN: (expasy) (NAD(P)H-oxidizing) [2.1.1.74]|d__Bacteria.p__Firmicutes.c__Bacilli.o__Lactobacillales.f__Lactobacillaceae.g__Lactobacillus.s__Lactobacillus_taiwanensis	0.0057045	0.0103508	0.0104745	0.00975995
2.1.1.74-RXN: (expasy) (NAD(P)H-oxidizing) [2.1.1.74]|d__Bacteria.p__Firmicutes.c__Bacilli.o__Lactobacillales.f__Lactobacillaceae.g__Limosilactobacillus.s__Limosilactobacillus_reuteri_D	0.000466097	0.0270924	0.000897367	0.000880454
2.1.1.74-RXN: (expasy) (NAD(P)H-oxidizing) [2.1.1.74]|d__Bacteria.p__Firmicutes_A.c__Clostridia.o__Monoglobales_A.f__UBA1381.g__.s__	0	0	0	0
2.1.1.74-RXN: (expasy) (NAD(P)H-oxidizing) [2.1.1.74]|d__Bacteria.p__Firmicutes_A.c__Clostridia.o__Oscillospirales.f__Butyricicoccaceae.g__AM07-15.s__	0	0	0.855216	0
2.1.1.74-RXN: (expasy) (NAD(P)H-oxidizing) [2.1.1.74]|d__Bacteria.p__Firmicutes_A.c__Clostridia.o__Oscillospirales.f__Oscillospiraceae.g__.s__	0	0	0.648892	0.289676
2.1.1.74-RXN: (expasy) (NAD(P)H-oxidizing) [2.1.1.74]|d__Bacteria.p__Firmicutes_A.c__Clostridia.o__Oscillospirales.f__Oscillospiraceae.g__Evtepia.s__	0.195427	0.287418	0	0.253248
2.1.1.74-RXN: (expasy) (NAD(P)H-oxidizing) [2.1.1.74]|d__Bacteria.p__Firmicutes_A.c__Clostridia.o__Oscillospirales.f__Oscillospiraceae.g__Lawsonibacter.s__	0.78959	0.675485	0	0.486436
2.1.1.74-RXN: (expasy) (NAD(P)H-oxidizing) [2.1.1.74]|d__Bacteria.p__Firmicutes_A.c__Clostridia.o__Oscillospirales.f__Oscillospiraceae.g__Lawsonibacter.s__Lawsonibacter_sp003612335	0.111647	0.131211	0	0.0868766
2.1.1.74-RXN: (expasy) (NAD(P)H-oxidizing) [2.1.1.74]|d__Bacteria.p__Firmicutes_A.c__Clostridia.o__Oscillospirales.f__Oscillospiraceae.g__Marseille-P3106.s__	0	0	0	0
2.1.1.74-RXN: (expasy) (NAD(P)H-oxidizing) [2.1.1.74]|d__Bacteria.p__Firmicutes_A.c__Clostridia.o__Oscillospirales.f__Oscillospiraceae.g__Oscillibacter.s__	2.43706	1.48309	2.38924	1.97681
2.1.1.74-RXN: (expasy) (NAD(P)H-oxidizing) [2.1.1.74]|d__Bacteria.p__Firmicutes_A.c__Clostridia.o__Oscillospirales.f__Oscillospiraceae.g__Oscillibacter.s__Oscillibacter_sp000403435	0	0	0.10964	0.033208
2.1.1.74-RXN: (expasy) (NAD(P)H-oxidizing) [2.1.1.74]|d__Bacteria.p__Firmicutes_A.c__Clostridia.o__Oscillospirales.f__Oscillospiraceae.g__UBA9475.s__	2.42337	3.29404	0.329248	3.02605
2.1.1.74-RXN: (expasy) (NAD(P)H-oxidizing) [2.1.1.74]|d__Bacteria.p__Firmicutes_A.c__Clostridia.o__Oscillospirales.f__Oscillospiraceae.g__UMGS1872.s__	0	0.40433	0	0.0169862
2.1.1.74-RXN: (expasy) (NAD(P)H-oxidizing) [2.1.1.74]|d__Bacteria.p__Firmicutes_A.c__Clostridia.o__Oscillospirales.f__Ruminococcaceae.g__.s__	0	0	0	0
2.1.1.74-RXN: (expasy) (NAD(P)H-oxidizing) [2.1.1.74]|d__Bacteria.p__Firmicutes_A.c__Clostridia.o__Oscillospirales.f__Ruminococcaceae.g__Anaerotruncus.s__Anaerotruncus_sp000403395	1.31584	1.17496	1.61038	1.00534
2.1.1.74-RXN: (expasy) (NAD(P)H-oxidizing) [2.1.1.74]|d__Bacteria.p__Firmicutes_A.c__Clostridia.o__Oscillospirales.f__Ruminococcaceae.g__UBA1394.s__	0	0	0	0
2.1.1.74-RXN: (expasy) (NAD(P)H-oxidizing) [2.1.1.74]|d__Bacteria.p__Firmicutes_A.c__Clostridia.o__Oscillospirales.f__Ruminococcaceae.g__UBA3818.s__	0.15873	0	0	0
2.1.1.74-RXN: (expasy) (NAD(P)H-oxidizing) [2.1.1.74]|d__Bacteria.p__Firmicutes_A.c__Clostridia_A.o__Christensenellales.f__Borkfalkiaceae.g__UBA11940.s__	0.492262	1.94808	0	0.329981
2.1.1.74-RXN: (expasy) (NAD(P)H-oxidizing) [2.1.1.74]|d__Bacteria.p__Firmicutes_A.c__Clostridia_A.o__Christensenellales.f__Borkfalkiaceae.g__UMGS1004.s__	0	0	0	0
2.1.1.74-RXN: (expasy) (NAD(P)H-oxidizing) [2.1.1.74]|d__Bacteria.p__Firmicutes_A.c__Clostridia_A.o__Christensenellales.f__CAG-552.g__.s__	0	0	0	0.157071
2.1.1.74-RXN: (expasy) (NAD(P)H-oxidizing) [2.1.1.74]|d__Bacteria.p__Firmicutes_A.c__Clostridia_A.o__Christensenellales.f__UBA3700.g__.s__	8.57558	8.12472	11.919	10.8761
2.1.1.74-RXN: (expasy) (NAD(P)H-oxidizing) [2.1.1.74]|d__Bacteria.p__Firmicutes_A.c__Clostridia_A.o__Christensenellales.f__UBA3700.g__UBA3700.s__	0	0	0	0
2.1.1.74-RXN: (expasy) (NAD(P)H-oxidizing) [2.1.1.74]|d__Bacteria.p__Firmicutes_B.c__Peptococcia.o__Peptococcales.f__Peptococcaceae.g__UBA7185.s__	2.41048	3.15384	2.20117	2.33065
2.1.1.79-RXN: (expasy) Cyclopropane-fatty-acyl-phospholipid synthase [2.1.1.79]	13.319	10.9922	12.8439	10.257
2.1.1.79-RXN: (expasy) Cyclopropane-fatty-acyl-phospholipid synthase [2.1.1.79]|d__Bacteria.p__Firmicutes.c__Bacilli.o__Lactobacillales.f__Streptococcaceae.g__Lactococcus.s__Lactococcus_lactis	13.319	10.5006	12.8439	10.0942
2.1.1.79-RXN: (expasy) Cyclopropane-fatty-acyl-phospholipid synthase [2.1.1.79]|d__Bacteria.p__Firmicutes.c__Bacilli.o__Lactobacillales.f__Streptococcaceae.g__Lactococcus.s__Lactococcus_lactis_E	0	0	0	0
2.1.1.79-RXN: (expasy) Cyclopropane-fatty-acyl-phospholipid synthase [2.1.1.79]|d__Bacteria.p__Firmicutes_A.c__Clostridia.o__Lachnospirales.f__Lachnospiraceae.g__COE1.s__COE1_sp002358575	0	0.491624	0	0.162833
2.1.3.1-RXN: (expasy) Methylmalonyl-CoA carboxytransferase [2.1.3.1]	24.8107	24.0215	13.6889	12.8726
2.1.3.1-RXN: (expasy) Methylmalonyl-CoA carboxytransferase [2.1.3.1]|d__Bacteria.p__Bacteroidota.c__Bacteroidia.o__Bacteroidales.f__Muribaculaceae.g__CAG-873.s__	24.3279	22.4034	13.6889	12.5159
2.1.3.1-RXN: (expasy) Methylmalonyl-CoA carboxytransferase [2.1.3.1]|d__Bacteria.p__Firmicutes_A.c__Clostridia.o__Oscillospirales.f__Oscillospiraceae.g__.s__	0.143863	1.19066	0	0
2.1.3.1-RXN: (expasy) Methylmalonyl-CoA carboxytransferase [2.1.3.1]|d__Bacteria.p__Firmicutes_A.c__Clostridia_A.o__Christensenellales.f__Borkfalkiaceae.g__UBA11940.s__	0	0	0	0
2.1.3.1-RXN: (expasy) Methylmalonyl-CoA carboxytransferase [2.1.3.1]|d__Bacteria.p__Firmicutes_A.c__Clostridia_A.o__Christensenellales.f__UBA3700.g__.s__	0.338933	0.427447	0	0.356704
2.3.1.128-RXN: (expasy) [Ribosomal protein S18]-alanine N-acetyltransferase [2.3.1.266]	56.9069	60.7423	77.4402	67.1418
2.3.1.128-RXN: (expasy) [Ribosomal protein S18]-alanine N-acetyltransferase [2.3.1.266]|d__Bacteria.p__Firmicutes.c__Bacilli.o__Erysipelotrichales.f__Erysipelotrichaceae.g__Dubosiella.s__Dubosiella_newyorkensis	30.101	42.5511	58.8599	47.5844
2.3.1.128-RXN: (expasy) [Ribosomal protein S18]-alanine N-acetyltransferase [2.3.1.266]|d__Bacteria.p__Firmicutes.c__Bacilli.o__RF39.f__CAG-611.g__.s__	0	0	0	0
2.3.1.128-RXN: (expasy) [Ribosomal protein S18]-alanine N-acetyltransferase [2.3.1.266]|d__Bacteria.p__Firmicutes_A.c__Clostridia.o__Lachnospirales.f__Anaerotignaceae.g__ASF356.s__	0	0	0	0
2.3.1.128-RXN: (expasy) [Ribosomal protein S18]-alanine N-acetyltransferase [2.3.1.266]|d__Bacteria.p__Firmicutes_A.c__Clostridia.o__Lachnospirales.f__Lachnospiraceae.g__.s__	0.24457	0.540071	0	0.571007
2.3.1.128-RXN: (expasy) [Ribosomal protein S18]-alanine N-acetyltransferase [2.3.1.266]|d__Bacteria.p__Firmicutes_A.c__Clostridia.o__Lachnospirales.f__Lachnospiraceae.g__Acetatifactor.s__	4.69361	3.03828	4.51745	4.15728
2.3.1.128-RXN: (expasy) [Ribosomal protein S18]-alanine N-acetyltransferase [2.3.1.266]|d__Bacteria.p__Firmicutes_A.c__Clostridia.o__Lachnospirales.f__Lachnospiraceae.g__Acetatifactor.s__Acetatifactor_sp003612485	0	0	0.813865	0
2.3.1.128-RXN: (expasy) [Ribosomal protein S18]-alanine N-acetyltransferase [2.3.1.266]|d__Bacteria.p__Firmicutes_A.c__Clostridia.o__Lachnospirales.f__Lachnospiraceae.g__CAG-303.s__	0	0.168823	0	0
2.3.1.128-RXN: (expasy) [Ribosomal protein S18]-alanine N-acetyltransferase [2.3.1.266]|d__Bacteria.p__Firmicutes_A.c__Clostridia.o__Lachnospirales.f__Lachnospiraceae.g__CAG-95.s__	0.384657	0.615	0	0.726359
2.3.1.128-RXN: (expasy) [Ribosomal protein S18]-alanine N-acetyltransferase [2.3.1.266]|d__Bacteria.p__Firmicutes_A.c__Clostridia.o__Lachnospirales.f__Lachnospiraceae.g__CAG-95.s__CAG-95_sp003612395	0.282527	0	0	0
2.3.1.128-RXN: (expasy) [Ribosomal protein S18]-alanine N-acetyltransferase [2.3.1.266]|d__Bacteria.p__Firmicutes_A.c__Clostridia.o__Lachnospirales.f__Lachnospiraceae.g__Dorea.s__	0.197342	0	0.881687	0.354869
2.3.1.128-RXN: (expasy) [Ribosomal protein S18]-alanine N-acetyltransferase [2.3.1.266]|d__Bacteria.p__Firmicutes_A.c__Clostridia.o__Lachnospirales.f__Lachnospiraceae.g__Dorea.s__Dorea_sp000403475	0	0	0	0
2.3.1.128-RXN: (expasy) [Ribosomal protein S18]-alanine N-acetyltransferase [2.3.1.266]|d__Bacteria.p__Firmicutes_A.c__Clostridia.o__Lachnospirales.f__Lachnospiraceae.g__Hungatella_A.s__	0.132342	0.991668	0	0
2.3.1.128-RXN: (expasy) [Ribosomal protein S18]-alanine N-acetyltransferase [2.3.1.266]|d__Bacteria.p__Firmicutes_A.c__Clostridia.o__Lachnospirales.f__Lachnospiraceae.g__TF01-11.s__	0	0	0	0
2.3.1.128-RXN: (expasy) [Ribosomal protein S18]-alanine N-acetyltransferase [2.3.1.266]|d__Bacteria.p__Firmicutes_A.c__Clostridia.o__Lachnospirales.f__Lachnospiraceae.g__UBA3282.s__	0	0	0	0
2.3.1.128-RXN: (expasy) [Ribosomal protein S18]-alanine N-acetyltransferase [2.3.1.266]|d__Bacteria.p__Firmicutes_A.c__Clostridia.o__Lachnospirales.f__Lachnospiraceae.g__UBA7160.s__UBA7160_sp003612585	0	0.205	0	0.733345
2.3.1.128-RXN: (expasy) [Ribosomal protein S18]-alanine N-acetyltransferase [2.3.1.266]|d__Bacteria.p__Firmicutes_A.c__Clostridia.o__Lachnospirales.f__Lachnospiraceae.g__UBA7182.s__	2.67765	1.78989	0.424814	0.578903
2.3.1.128-RXN: (expasy) [Ribosomal protein S18]-alanine N-acetyltransferase [2.3.1.266]|d__Bacteria.p__Firmicutes_A.c__Clostridia.o__Lachnospirales.f__Lachnospiraceae.g__UBA9502.s__	0	0	0	0
2.3.1.128-RXN: (expasy) [Ribosomal protein S18]-alanine N-acetyltransferase [2.3.1.266]|d__Bacteria.p__Firmicutes_A.c__Clostridia.o__Lachnospirales.f__Lachnospiraceae.g__UMGS1370.s__	0.259226	0	0	0.395417
2.3.1.128-RXN: (expasy) [Ribosomal protein S18]-alanine N-acetyltransferase [2.3.1.266]|d__Bacteria.p__Firmicutes_A.c__Clostridia.o__Oscillospirales.f__Acutalibacteraceae.g__Acutalibacter.s__	0.604445	0.579519	0.813865	0.318249
2.3.1.128-RXN: (expasy) [Ribosomal protein S18]-alanine N-acetyltransferase [2.3.1.266]|d__Bacteria.p__Firmicutes_A.c__Clostridia.o__Oscillospirales.f__Butyricicoccaceae.g__AM07-15.s__	0	0.189528	0.399255	0.486021
2.3.1.128-RXN: (expasy) [Ribosomal protein S18]-alanine N-acetyltransferase [2.3.1.266]|d__Bacteria.p__Firmicutes_A.c__Clostridia.o__Oscillospirales.f__CAG-272.g__UMGS1815.s__	0	0	0	0.125313
2.3.1.128-RXN: (expasy) [Ribosomal protein S18]-alanine N-acetyltransferase [2.3.1.266]|d__Bacteria.p__Firmicutes_A.c__Clostridia.o__Oscillospirales.f__Oscillospiraceae.g__.s__	0.52213	1.56973	2.43321	1.02525
2.3.1.128-RXN: (expasy) [Ribosomal protein S18]-alanine N-acetyltransferase [2.3.1.266]|d__Bacteria.p__Firmicutes_A.c__Clostridia.o__Oscillospirales.f__Oscillospiraceae.g__Evtepia.s__	0.846031	0	0.572129	0
2.3.1.128-RXN: (expasy) [Ribosomal protein S18]-alanine N-acetyltransferase [2.3.1.266]|d__Bacteria.p__Firmicutes_A.c__Clostridia.o__Oscillospirales.f__Oscillospiraceae.g__Lawsonibacter.s__	0	0	0	0.147724
2.3.1.128-RXN: (expasy) [Ribosomal protein S18]-alanine N-acetyltransferase [2.3.1.266]|d__Bacteria.p__Firmicutes_A.c__Clostridia.o__Oscillospirales.f__Oscillospiraceae.g__Lawsonibacter.s__Lawsonibacter_sp000492175	0	0	0	0
2.3.1.128-RXN: (expasy) [Ribosomal protein S18]-alanine N-acetyltransferase [2.3.1.266]|d__Bacteria.p__Firmicutes_A.c__Clostridia.o__Oscillospirales.f__Oscillospiraceae.g__Lawsonibacter.s__Lawsonibacter_sp003612335	1.34269	0.390097	0	0.386889
2.3.1.128-RXN: (expasy) [Ribosomal protein S18]-alanine N-acetyltransferase [2.3.1.266]|d__Bacteria.p__Firmicutes_A.c__Clostridia.o__Oscillospirales.f__Ruminococcaceae.g__Angelakisella.s__	0	0	0	0
2.3.1.128-RXN: (expasy) [Ribosomal protein S18]-alanine N-acetyltransferase [2.3.1.266]|d__Bacteria.p__Firmicutes_A.c__Clostridia.o__Peptostreptococcales.f__Peptostreptococcaceae.g__Romboutsia.s__Romboutsia_ilealis	0	0	0	0.390682
2.3.1.128-RXN: (expasy) [Ribosomal protein S18]-alanine N-acetyltransferase [2.3.1.266]|d__Bacteria.p__Firmicutes_A.c__Clostridia.o__TANB77.f__CAG-508.g__CAG-273.s__	0.111261	0	0	0
2.3.1.128-RXN: (expasy) [Ribosomal protein S18]-alanine N-acetyltransferase [2.3.1.266]|d__Bacteria.p__Firmicutes_A.c__Clostridia_A.o__Christensenellales.f__Borkfalkiaceae.g__UBA11940.s__	0	0	0	0
2.3.1.128-RXN: (expasy) [Ribosomal protein S18]-alanine N-acetyltransferase [2.3.1.266]|d__Bacteria.p__Firmicutes_A.c__Clostridia_A.o__Christensenellales.f__CAG-552.g__.s__	0.267499	0	0	0.14131
2.3.1.128-RXN: (expasy) [Ribosomal protein S18]-alanine N-acetyltransferase [2.3.1.266]|d__Bacteria.p__Firmicutes_A.c__Clostridia_A.o__Christensenellales.f__CAG-917.g__CAG-475.s__	0	0	0	0
2.3.1.128-RXN: (expasy) [Ribosomal protein S18]-alanine N-acetyltransferase [2.3.1.266]|d__Bacteria.p__Firmicutes_A.c__Clostridia_A.o__Christensenellales.f__Christensenellaceae.g__QANA01.s__	0.336762	0	0	0
2.3.1.128-RXN: (expasy) [Ribosomal protein S18]-alanine N-acetyltransferase [2.3.1.266]|d__Bacteria.p__Firmicutes_A.c__Clostridia_A.o__Christensenellales.f__UBA3700.g__.s__	13.9032	8.11363	7.72404	9.01874
2.3.1.157-RXN: (expasy) Glucosamine-1-phosphate N-acetyltransferase [2.3.1.157]	22.9288	24.1769	34.4908	22.9192
2.3.1.157-RXN: (expasy) Glucosamine-1-phosphate N-acetyltransferase [2.3.1.157]|d__Bacteria.p__Actinobacteriota.c__Coriobacteriia.o__Coriobacteriales.f__Eggerthellaceae.g__Adlercreutzia.s__	0	0	0	0
2.3.1.157-RXN: (expasy) Glucosamine-1-phosphate N-acetyltransferase [2.3.1.157]|d__Bacteria.p__Actinobacteriota.c__Coriobacteriia.o__Coriobacteriales.f__Eggerthellaceae.g__Adlercreutzia.s__Adlercreutzia_caecimuris	0	0	0	0
2.3.1.157-RXN: (expasy) Glucosamine-1-phosphate N-acetyltransferase [2.3.1.157]|d__Bacteria.p__Actinobacteriota.c__Coriobacteriia.o__Coriobacteriales.f__Eggerthellaceae.g__D16-63.s__	0	0	0	0
2.3.1.157-RXN: (expasy) Glucosamine-1-phosphate N-acetyltransferase [2.3.1.157]|d__Bacteria.p__Firmicutes.c__Bacilli.o__Acholeplasmatales.f__Anaeroplasmataceae.g__UMGS268.s__	0	0	0	0
2.3.1.157-RXN: (expasy) Glucosamine-1-phosphate N-acetyltransferase [2.3.1.157]|d__Bacteria.p__Firmicutes.c__Bacilli.o__Erysipelotrichales.f__Erysipelotrichaceae.g__Dubosiella.s__Dubosiella_newyorkensis	2.15271	1.21307	7.93518	2.4906
2.3.1.157-RXN: (expasy) Glucosamine-1-phosphate N-acetyltransferase [2.3.1.157]|d__Bacteria.p__Firmicutes.c__Bacilli.o__Lactobacillales.f__Streptococcaceae.g__Lactococcus.s__Lactococcus_lactis	11.9096	10.1158	14.7374	11.6268
2.3.1.157-RXN: (expasy) Glucosamine-1-phosphate N-acetyltransferase [2.3.1.157]|d__Bacteria.p__Firmicutes.c__Bacilli.o__Lactobacillales.f__Streptococcaceae.g__Lactococcus.s__Lactococcus_lactis_E	0.0307395	0	0	0.0324772
2.3.1.157-RXN: (expasy) Glucosamine-1-phosphate N-acetyltransferase [2.3.1.157]|d__Bacteria.p__Firmicutes_A.c__Clostridia.o__Lachnospirales.f__Anaerotignaceae.g__ASF356.s__	0	0	0	0
2.3.1.157-RXN: (expasy) Glucosamine-1-phosphate N-acetyltransferase [2.3.1.157]|d__Bacteria.p__Firmicutes_A.c__Clostridia.o__Lachnospirales.f__Anaerotignaceae.g__Anaerotignum.s__	0.694375	0.789779	0.207966	1.17409
2.3.1.157-RXN: (expasy) Glucosamine-1-phosphate N-acetyltransferase [2.3.1.157]|d__Bacteria.p__Firmicutes_A.c__Clostridia.o__Lachnospirales.f__Lachnospiraceae.g__.s__	0	0	0	0
2.3.1.157-RXN: (expasy) Glucosamine-1-phosphate N-acetyltransferase [2.3.1.157]|d__Bacteria.p__Firmicutes_A.c__Clostridia.o__Oscillospirales.f__Oscillospiraceae.g__.s__	1.74978	6.36682	2.35401	2.54249
2.3.1.157-RXN: (expasy) Glucosamine-1-phosphate N-acetyltransferase [2.3.1.157]|d__Bacteria.p__Firmicutes_A.c__Clostridia.o__Oscillospirales.f__Oscillospiraceae.g__Flavonifractor.s__	0	0.979968	0	0.129395
2.3.1.157-RXN: (expasy) Glucosamine-1-phosphate N-acetyltransferase [2.3.1.157]|d__Bacteria.p__Firmicutes_A.c__Clostridia.o__Oscillospirales.f__Oscillospiraceae.g__Lawsonibacter.s__	0	0	0	0
2.3.1.157-RXN: (expasy) Glucosamine-1-phosphate N-acetyltransferase [2.3.1.157]|d__Bacteria.p__Firmicutes_A.c__Clostridia.o__Oscillospirales.f__Oscillospiraceae.g__Oscillibacter.s__	3.5749	1.54697	5.26452	2.83941
2.3.1.157-RXN: (expasy) Glucosamine-1-phosphate N-acetyltransferase [2.3.1.157]|d__Bacteria.p__Firmicutes_A.c__Clostridia.o__Oscillospirales.f__Oscillospiraceae.g__Oscillibacter.s__Oscillibacter_sp000403435	0	0	0	0
2.3.1.157-RXN: (expasy) Glucosamine-1-phosphate N-acetyltransferase [2.3.1.157]|d__Bacteria.p__Firmicutes_A.c__Clostridia.o__Oscillospirales.f__Oscillospiraceae.g__UMGS1872.s__	0.148884	0.599242	2.18923	0.180264
2.3.1.157-RXN: (expasy) Glucosamine-1-phosphate N-acetyltransferase [2.3.1.157]|d__Bacteria.p__Firmicutes_A.c__Clostridia.o__Oscillospirales.f__Ruminococcaceae.g__Anaerotruncus.s__Anaerotruncus_sp000403395	2.60536	2.4655	1.80247	1.23185
2.3.1.157-RXN: (expasy) Glucosamine-1-phosphate N-acetyltransferase [2.3.1.157]|d__Bacteria.p__Firmicutes_A.c__Clostridia.o__Oscillospirales.f__Ruminococcaceae.g__Angelakisella.s__	0	0	0	0.408143
2.3.1.157-RXN: (expasy) Glucosamine-1-phosphate N-acetyltransferase [2.3.1.157]|d__Bacteria.p__Firmicutes_A.c__Clostridia_A.o__Christensenellales.f__Christensenellaceae.g__QANA01.s__	0.0623943	0.0997022	0	0.263686
2.3.1.179-RXN: (expasy) Beta-ketoacyl-[acyl-carrier-protein] synthase II [2.3.1.179]	18.621	14.8373	10.9112	11.0757
2.3.1.179-RXN: (expasy) Beta-ketoacyl-[acyl-carrier-protein] synthase II [2.3.1.179]|d__Bacteria.p__Bacteroidota.c__Bacteroidia.o__Bacteroidales.f__Muribaculaceae.g__Duncaniella.s__	0.101119	0.377024	0	0
2.3.1.179-RXN: (expasy) Beta-ketoacyl-[acyl-carrier-protein] synthase II [2.3.1.179]|d__Bacteria.p__Bacteroidota.c__Bacteroidia.o__Bacteroidales.f__Muribaculaceae.g__Paramuribaculum.s__	0	0	0	0
2.3.1.179-RXN: (expasy) Beta-ketoacyl-[acyl-carrier-protein] synthase II [2.3.1.179]|d__Bacteria.p__Firmicutes_A.c__Clostridia.o__Lachnospirales.f__CAG-274.g__.s__	0	0	0	0
2.3.1.179-RXN: (expasy) Beta-ketoacyl-[acyl-carrier-protein] synthase II [2.3.1.179]|d__Bacteria.p__Firmicutes_A.c__Clostridia.o__Lachnospirales.f__Lachnospiraceae.g__.s__	0.61956	0.716899	0.231262	0.363331
2.3.1.179-RXN: (expasy) Beta-ketoacyl-[acyl-carrier-protein] synthase II [2.3.1.179]|d__Bacteria.p__Firmicutes_A.c__Clostridia.o__Lachnospirales.f__Lachnospiraceae.g__14-2.s__	0.116902	0	0	0
2.3.1.179-RXN: (expasy) Beta-ketoacyl-[acyl-carrier-protein] synthase II [2.3.1.179]|d__Bacteria.p__Firmicutes_A.c__Clostridia.o__Lachnospirales.f__Lachnospiraceae.g__1XD42-69.s__	7.34661	4.20532	3.97772	3.74017
2.3.1.179-RXN: (expasy) Beta-ketoacyl-[acyl-carrier-protein] synthase II [2.3.1.179]|d__Bacteria.p__Firmicutes_A.c__Clostridia.o__Lachnospirales.f__Lachnospiraceae.g__1XD8-76.s__	0	0	0	0
2.3.1.179-RXN: (expasy) Beta-ketoacyl-[acyl-carrier-protein] synthase II [2.3.1.179]|d__Bacteria.p__Firmicutes_A.c__Clostridia.o__Lachnospirales.f__Lachnospiraceae.g__Acetatifactor.s__	4.59952	4.31376	3.38505	3.32771
2.3.1.179-RXN: (expasy) Beta-ketoacyl-[acyl-carrier-protein] synthase II [2.3.1.179]|d__Bacteria.p__Firmicutes_A.c__Clostridia.o__Lachnospirales.f__Lachnospiraceae.g__Acetatifactor.s__Acetatifactor_sp003612485	0	0	0	0
2.3.1.179-RXN: (expasy) Beta-ketoacyl-[acyl-carrier-protein] synthase II [2.3.1.179]|d__Bacteria.p__Firmicutes_A.c__Clostridia.o__Lachnospirales.f__Lachnospiraceae.g__CAG-81.s__	0.501133	0.691649	0	0.323397
2.3.1.179-RXN: (expasy) Beta-ketoacyl-[acyl-carrier-protein] synthase II [2.3.1.179]|d__Bacteria.p__Firmicutes_A.c__Clostridia.o__Lachnospirales.f__Lachnospiraceae.g__CAG-95.s__	0.0694611	0	0	0
2.3.1.179-RXN: (expasy) Beta-ketoacyl-[acyl-carrier-protein] synthase II [2.3.1.179]|d__Bacteria.p__Firmicutes_A.c__Clostridia.o__Lachnospirales.f__Lachnospiraceae.g__CAG-95.s__CAG-95_sp003612395	0	0	0	0
2.3.1.179-RXN: (expasy) Beta-ketoacyl-[acyl-carrier-protein] synthase II [2.3.1.179]|d__Bacteria.p__Firmicutes_A.c__Clostridia.o__Lachnospirales.f__Lachnospiraceae.g__Clostridium_Q.s__	0.0173653	0.0832458	0	0.0342963
2.3.1.179-RXN: (expasy) Beta-ketoacyl-[acyl-carrier-protein] synthase II [2.3.1.179]|d__Bacteria.p__Firmicutes_A.c__Clostridia.o__Lachnospirales.f__Lachnospiraceae.g__Dorea.s__	2.26724	0.719484	1.74875	0.640935
2.3.1.179-RXN: (expasy) Beta-ketoacyl-[acyl-carrier-protein] synthase II [2.3.1.179]|d__Bacteria.p__Firmicutes_A.c__Clostridia.o__Lachnospirales.f__Lachnospiraceae.g__Dorea.s__Dorea_sp000403475	0	0	0	0
2.3.1.179-RXN: (expasy) Beta-ketoacyl-[acyl-carrier-protein] synthase II [2.3.1.179]|d__Bacteria.p__Firmicutes_A.c__Clostridia.o__Lachnospirales.f__Lachnospiraceae.g__Eubacterium_F.s__	0	0	0	0
2.3.1.179-RXN: (expasy) Beta-ketoacyl-[acyl-carrier-protein] synthase II [2.3.1.179]|d__Bacteria.p__Firmicutes_A.c__Clostridia.o__Lachnospirales.f__Lachnospiraceae.g__Hungatella_A.s__	0	0	0	0.253747
2.3.1.179-RXN: (expasy) Beta-ketoacyl-[acyl-carrier-protein] synthase II [2.3.1.179]|d__Bacteria.p__Firmicutes_A.c__Clostridia.o__Lachnospirales.f__Lachnospiraceae.g__Hungatella_A.s__Hungatella_A_sp002358555	0	0	0	0
2.3.1.179-RXN: (expasy) Beta-ketoacyl-[acyl-carrier-protein] synthase II [2.3.1.179]|d__Bacteria.p__Firmicutes_A.c__Clostridia.o__Lachnospirales.f__Lachnospiraceae.g__Roseburia.s__	0.208383	0	0	0.274924
2.3.1.179-RXN: (expasy) Beta-ketoacyl-[acyl-carrier-protein] synthase II [2.3.1.179]|d__Bacteria.p__Firmicutes_A.c__Clostridia.o__Lachnospirales.f__Lachnospiraceae.g__UBA3282.s__	0	0	0	0
2.3.1.179-RXN: (expasy) Beta-ketoacyl-[acyl-carrier-protein] synthase II [2.3.1.179]|d__Bacteria.p__Firmicutes_A.c__Clostridia.o__Lachnospirales.f__Lachnospiraceae.g__UBA7160.s__UBA7160_sp003612585	0	0	1.10091	0.109478
2.3.1.179-RXN: (expasy) Beta-ketoacyl-[acyl-carrier-protein] synthase II [2.3.1.179]|d__Bacteria.p__Firmicutes_A.c__Clostridia.o__Lachnospirales.f__Lachnospiraceae.g__UBA9502.s__	0.0692697	0.744446	0	0.182555
2.3.1.179-RXN: (expasy) Beta-ketoacyl-[acyl-carrier-protein] synthase II [2.3.1.179]|d__Bacteria.p__Firmicutes_A.c__Clostridia.o__Lachnospirales.f__Lachnospiraceae.g__UMGS1370.s__	0.085869	0.110994	0	0.202062
2.3.1.179-RXN: (expasy) Beta-ketoacyl-[acyl-carrier-protein] synthase II [2.3.1.179]|d__Bacteria.p__Firmicutes_A.c__Clostridia.o__Oscillospirales.f__Acutalibacteraceae.g__Acutalibacter.s__	1.40918	1.10621	0.467486	1.33499
2.3.1.179-RXN: (expasy) Beta-ketoacyl-[acyl-carrier-protein] synthase II [2.3.1.179]|d__Bacteria.p__Firmicutes_A.c__Clostridia.o__Oscillospirales.f__Acutalibacteraceae.g__Acutalibacter.s__Acutalibacter_muris	0.20896	0.111302	0	0
2.3.1.179-RXN: (expasy) Beta-ketoacyl-[acyl-carrier-protein] synthase II [2.3.1.179]|d__Bacteria.p__Firmicutes_A.c__Clostridia.o__Oscillospirales.f__Oscillospiraceae.g__Lawsonibacter.s__	0	0	0	0
2.3.1.179-RXN: (expasy) Beta-ketoacyl-[acyl-carrier-protein] synthase II [2.3.1.179]|d__Bacteria.p__Firmicutes_A.c__Clostridia.o__Oscillospirales.f__Oscillospiraceae.g__Lawsonibacter.s__Lawsonibacter_sp003612335	0.965737	1.43315	0	0.288154
2.3.1.179-RXN: (expasy) Beta-ketoacyl-[acyl-carrier-protein] synthase II [2.3.1.179]|d__Bacteria.p__Firmicutes_A.c__Clostridia.o__Oscillospirales.f__Oscillospiraceae.g__Oscillibacter.s__	0	0	0	0
2.3.1.179-RXN: (expasy) Beta-ketoacyl-[acyl-carrier-protein] synthase II [2.3.1.179]|d__Bacteria.p__Firmicutes_A.c__Clostridia.o__Oscillospirales.f__Oscillospiraceae.g__Oscillibacter.s__Oscillibacter_sp000403435	0	0	0	0
2.3.1.179-RXN: (expasy) Beta-ketoacyl-[acyl-carrier-protein] synthase II [2.3.1.179]|d__Bacteria.p__Firmicutes_A.c__Clostridia.o__Oscillospirales.f__Ruminococcaceae.g__Anaerotruncus.s__	0.0347305	0	0	0
2.3.1.179-RXN: (expasy) Beta-ketoacyl-[acyl-carrier-protein] synthase II [2.3.1.179]|d__Bacteria.p__Firmicutes_A.c__Clostridia.o__Oscillospirales.f__Ruminococcaceae.g__Angelakisella.s__	0	0.223792	0	0
2.3.1.179-RXN: (expasy) Beta-ketoacyl-[acyl-carrier-protein] synthase II [2.3.1.179]|d__Bacteria.p__Firmicutes_A.c__Clostridia_A.o__Christensenellales.f__Christensenellaceae.g__QANA01.s__	0	0	0	0
2.3.1.180-RXN: (expasy) Beta-ketoacyl-[acyl-carrier-protein] synthase III [2.3.1.180]	67.0501	66.151	76.2059	69.1118
2.3.1.180-RXN: (expasy) Beta-ketoacyl-[acyl-carrier-protein] synthase III [2.3.1.180]|d__Bacteria.p__Bacteroidota.c__Bacteroidia.o__Bacteroidales.f__Bacteroidaceae.g__Bacteroides.s__Bacteroides_thetaiotaomicron	25.9223	22.8658	23.788	32.9622
2.3.1.180-RXN: (expasy) Beta-ketoacyl-[acyl-carrier-protein] synthase III [2.3.1.180]|d__Bacteria.p__Bacteroidota.c__Bacteroidia.o__Bacteroidales.f__Bacteroidaceae.g__Bacteroides.s__Bacteroides_uniformis	0.0879193	0.152496	0.14847	0.231486
2.3.1.180-RXN: (expasy) Beta-ketoacyl-[acyl-carrier-protein] synthase III [2.3.1.180]|d__Bacteria.p__Bacteroidota.c__Bacteroidia.o__Bacteroidales.f__Bacteroidaceae.g__Prevotella.s__Prevotella_sp002933775	0.219625	0.15726	0.295456	0.205871
2.3.1.180-RXN: (expasy) Beta-ketoacyl-[acyl-carrier-protein] synthase III [2.3.1.180]|d__Bacteria.p__Bacteroidota.c__Bacteroidia.o__Bacteroidales.f__Muribaculaceae.g__Duncaniella.s__	0	0.505777	0	0
2.3.1.180-RXN: (expasy) Beta-ketoacyl-[acyl-carrier-protein] synthase III [2.3.1.180]|d__Bacteria.p__Firmicutes.c__Bacilli.o__Lactobacillales.f__Streptococcaceae.g__Lactococcus.s__Lactococcus_lactis	11.3811	9.21041	13.4308	7.58876
2.3.1.180-RXN: (expasy) Beta-ketoacyl-[acyl-carrier-protein] synthase III [2.3.1.180]|d__Bacteria.p__Firmicutes.c__Bacilli.o__Lactobacillales.f__Streptococcaceae.g__Lactococcus.s__Lactococcus_lactis_E	0	0.0361515	0.153337	0
2.3.1.180-RXN: (expasy) Beta-ketoacyl-[acyl-carrier-protein] synthase III [2.3.1.180]|d__Bacteria.p__Firmicutes_A.c__Clostridia.o__Lachnospirales.f__Anaerotignaceae.g__ASF356.s__	0	0	0	0
2.3.1.180-RXN: (expasy) Beta-ketoacyl-[acyl-carrier-protein] synthase III [2.3.1.180]|d__Bacteria.p__Firmicutes_A.c__Clostridia.o__Lachnospirales.f__Anaerotignaceae.g__Anaerotignum.s__	0.478089	0.298736	0	1.88494
2.3.1.180-RXN: (expasy) Beta-ketoacyl-[acyl-carrier-protein] synthase III [2.3.1.180]|d__Bacteria.p__Firmicutes_A.c__Clostridia.o__Lachnospirales.f__Lachnospiraceae.g__.s__	0.292383	0	2.0832	0.203775
2.3.1.180-RXN: (expasy) Beta-ketoacyl-[acyl-carrier-protein] synthase III [2.3.1.180]|d__Bacteria.p__Firmicutes_A.c__Clostridia.o__Lachnospirales.f__Lachnospiraceae.g__14-2.s__	0.0938243	0.22182	0	0.0247821
2.3.1.180-RXN: (expasy) Beta-ketoacyl-[acyl-carrier-protein] synthase III [2.3.1.180]|d__Bacteria.p__Firmicutes_A.c__Clostridia.o__Lachnospirales.f__Lachnospiraceae.g__14-2.s__14-2_sp000403315	0.0689907	0.112026	0	0.141688
2.3.1.180-RXN: (expasy) Beta-ketoacyl-[acyl-carrier-protein] synthase III [2.3.1.180]|d__Bacteria.p__Firmicutes_A.c__Clostridia.o__Lachnospirales.f__Lachnospiraceae.g__1XD42-69.s__1XD42-69_sp003612565	0	0	0	0
2.3.1.180-RXN: (expasy) Beta-ketoacyl-[acyl-carrier-protein] synthase III [2.3.1.180]|d__Bacteria.p__Firmicutes_A.c__Clostridia.o__Lachnospirales.f__Lachnospiraceae.g__1XD8-76.s__	0	0	0	0
2.3.1.180-RXN: (expasy) Beta-ketoacyl-[acyl-carrier-protein] synthase III [2.3.1.180]|d__Bacteria.p__Firmicutes_A.c__Clostridia.o__Lachnospirales.f__Lachnospiraceae.g__Acetatifactor.s__	4.93055	5.39003	4.99439	2.6968
2.3.1.180-RXN: (expasy) Beta-ketoacyl-[acyl-carrier-protein] synthase III [2.3.1.180]|d__Bacteria.p__Firmicutes_A.c__Clostridia.o__Lachnospirales.f__Lachnospiraceae.g__Acetatifactor.s__Acetatifactor_sp003612485	0	0	0	0
2.3.1.180-RXN: (expasy) Beta-ketoacyl-[acyl-carrier-protein] synthase III [2.3.1.180]|d__Bacteria.p__Firmicutes_A.c__Clostridia.o__Lachnospirales.f__Lachnospiraceae.g__An181.s__	3.19216	1.84646	3.72701	1.50737
2.3.1.180-RXN: (expasy) Beta-ketoacyl-[acyl-carrier-protein] synthase III [2.3.1.180]|d__Bacteria.p__Firmicutes_A.c__Clostridia.o__Lachnospirales.f__Lachnospiraceae.g__CAG-56.s__CAG-56_sp004793585	0	0	0	0.0244191
2.3.1.180-RXN: (expasy) Beta-ketoacyl-[acyl-carrier-protein] synthase III [2.3.1.180]|d__Bacteria.p__Firmicutes_A.c__Clostridia.o__Lachnospirales.f__Lachnospiraceae.g__CAG-95.s__	3.18444	0	3.40239	0.557132
2.3.1.180-RXN: (expasy) Beta-ketoacyl-[acyl-carrier-protein] synthase III [2.3.1.180]|d__Bacteria.p__Firmicutes_A.c__Clostridia.o__Lachnospirales.f__Lachnospiraceae.g__CAG-95.s__CAG-95_sp003612395	0.333202	0	0	0
2.3.1.180-RXN: (expasy) Beta-ketoacyl-[acyl-carrier-protein] synthase III [2.3.1.180]|d__Bacteria.p__Firmicutes_A.c__Clostridia.o__Lachnospirales.f__Lachnospiraceae.g__Dorea.s__	0.685325	0.564323	0	0.83323
2.3.1.180-RXN: (expasy) Beta-ketoacyl-[acyl-carrier-protein] synthase III [2.3.1.180]|d__Bacteria.p__Firmicutes_A.c__Clostridia.o__Lachnospirales.f__Lachnospiraceae.g__Dorea.s__Dorea_sp000403455	0	0.14	0	0
2.3.1.180-RXN: (expasy) Beta-ketoacyl-[acyl-carrier-protein] synthase III [2.3.1.180]|d__Bacteria.p__Firmicutes_A.c__Clostridia.o__Lachnospirales.f__Lachnospiraceae.g__Dorea.s__Dorea_sp000403475	0	0	0	0
2.3.1.180-RXN: (expasy) Beta-ketoacyl-[acyl-carrier-protein] synthase III [2.3.1.180]|d__Bacteria.p__Firmicutes_A.c__Clostridia.o__Lachnospirales.f__Lachnospiraceae.g__Eubacterium_F.s__	0	0	0	0
2.3.1.180-RXN: (expasy) Beta-ketoacyl-[acyl-carrier-protein] synthase III [2.3.1.180]|d__Bacteria.p__Firmicutes_A.c__Clostridia.o__Lachnospirales.f__Lachnospiraceae.g__Hungatella_A.s__	0.214975	0	0	0
2.3.1.180-RXN: (expasy) Beta-ketoacyl-[acyl-carrier-protein] synthase III [2.3.1.180]|d__Bacteria.p__Firmicutes_A.c__Clostridia.o__Lachnospirales.f__Lachnospiraceae.g__Kineothrix.s__	0	0.299851	0.315828	0.0991282
2.3.1.180-RXN: (expasy) Beta-ketoacyl-[acyl-carrier-protein] synthase III [2.3.1.180]|d__Bacteria.p__Firmicutes_A.c__Clostridia.o__Lachnospirales.f__Lachnospiraceae.g__Schaedlerella.s__	0.496281	0.859112	0.278427	0.59331
2.3.1.180-RXN: (expasy) Beta-ketoacyl-[acyl-carrier-protein] synthase III [2.3.1.180]|d__Bacteria.p__Firmicutes_A.c__Clostridia.o__Lachnospirales.f__Lachnospiraceae.g__Schaedlerella.s__Schaedlerella_sp000364245	0.165427	0.198257	0	0
2.3.1.180-RXN: (expasy) Beta-ketoacyl-[acyl-carrier-protein] synthase III [2.3.1.180]|d__Bacteria.p__Firmicutes_A.c__Clostridia.o__Lachnospirales.f__Lachnospiraceae.g__TF01-11.s__	0	0	0	0
2.3.1.180-RXN: (expasy) Beta-ketoacyl-[acyl-carrier-protein] synthase III [2.3.1.180]|d__Bacteria.p__Firmicutes_A.c__Clostridia.o__Lachnospirales.f__Lachnospiraceae.g__UBA3282.s__	0	0	0	0
2.3.1.180-RXN: (expasy) Beta-ketoacyl-[acyl-carrier-protein] synthase III [2.3.1.180]|d__Bacteria.p__Firmicutes_A.c__Clostridia.o__Lachnospirales.f__Lachnospiraceae.g__UBA7160.s__UBA7160_sp003612585	0.190756	0	2.92542	0.306076
2.3.1.180-RXN: (expasy) Beta-ketoacyl-[acyl-carrier-protein] synthase III [2.3.1.180]|d__Bacteria.p__Firmicutes_A.c__Clostridia.o__Lachnospirales.f__Lachnospiraceae.g__UBA7182.s__	0	0	0	0
2.3.1.180-RXN: (expasy) Beta-ketoacyl-[acyl-carrier-protein] synthase III [2.3.1.180]|d__Bacteria.p__Firmicutes_A.c__Clostridia.o__Lachnospirales.f__Lachnospiraceae.g__UBA9502.s__	0	0	0	0
2.3.1.180-RXN: (expasy) Beta-ketoacyl-[acyl-carrier-protein] synthase III [2.3.1.180]|d__Bacteria.p__Firmicutes_A.c__Clostridia.o__Lachnospirales.f__Lachnospiraceae.g__UMGS1370.s__	0	0.360036	0	0.285628
2.3.1.180-RXN: (expasy) Beta-ketoacyl-[acyl-carrier-protein] synthase III [2.3.1.180]|d__Bacteria.p__Firmicutes_A.c__Clostridia.o__Oscillospirales.f__Acutalibacteraceae.g__Acutalibacter.s__	0.839168	0.561579	0	1.28016
2.3.1.180-RXN: (expasy) Beta-ketoacyl-[acyl-carrier-protein] synthase III [2.3.1.180]|d__Bacteria.p__Firmicutes_A.c__Clostridia.o__Oscillospirales.f__Acutalibacteraceae.g__Acutalibacter.s__Acutalibacter_muris	0	0	0	0
2.3.1.180-RXN: (expasy) Beta-ketoacyl-[acyl-carrier-protein] synthase III [2.3.1.180]|d__Bacteria.p__Firmicutes_A.c__Clostridia.o__Oscillospirales.f__CAG-272.g__UMGS1815.s__	0	0	0	0.223874
2.3.1.180-RXN: (expasy) Beta-ketoacyl-[acyl-carrier-protein] synthase III [2.3.1.180]|d__Bacteria.p__Firmicutes_A.c__Clostridia.o__Oscillospirales.f__Oscillospiraceae.g__Lawsonibacter.s__	1.16147	1.06533	2.08102	1.20233
2.3.1.180-RXN: (expasy) Beta-ketoacyl-[acyl-carrier-protein] synthase III [2.3.1.180]|d__Bacteria.p__Firmicutes_A.c__Clostridia.o__Oscillospirales.f__Oscillospiraceae.g__Lawsonibacter.s__Lawsonibacter_sp000492175	0	0	0.0819148	0
2.3.1.180-RXN: (expasy) Beta-ketoacyl-[acyl-carrier-protein] synthase III [2.3.1.180]|d__Bacteria.p__Firmicutes_A.c__Clostridia.o__Oscillospirales.f__Oscillospiraceae.g__Lawsonibacter.s__Lawsonibacter_sp003612335	1.02454	1.40618	0	0
2.3.1.180-RXN: (expasy) Beta-ketoacyl-[acyl-carrier-protein] synthase III [2.3.1.180]|d__Bacteria.p__Firmicutes_A.c__Clostridia.o__Oscillospirales.f__Oscillospiraceae.g__Oscillibacter.s__	1.88272	0.826288	1.90862	1.89072
2.3.1.180-RXN: (expasy) Beta-ketoacyl-[acyl-carrier-protein] synthase III [2.3.1.180]|d__Bacteria.p__Firmicutes_A.c__Clostridia.o__Oscillospirales.f__Oscillospiraceae.g__Oscillibacter.s__Oscillibacter_sp000403435	0	0	0	0
2.3.1.180-RXN: (expasy) Beta-ketoacyl-[acyl-carrier-protein] synthase III [2.3.1.180]|d__Bacteria.p__Firmicutes_A.c__Clostridia.o__Oscillospirales.f__Ruminococcaceae.g__Anaerotruncus.s__	0	0	0	0
2.3.1.180-RXN: (expasy) Beta-ketoacyl-[acyl-carrier-protein] synthase III [2.3.1.180]|d__Bacteria.p__Firmicutes_A.c__Clostridia.o__Oscillospirales.f__Ruminococcaceae.g__Anaerotruncus.s__Anaerotruncus_sp000403395	2.36919	2.32267	2.40687	1.85673
2.3.1.180-RXN: (expasy) Beta-ketoacyl-[acyl-carrier-protein] synthase III [2.3.1.180]|d__Bacteria.p__Firmicutes_A.c__Clostridia.o__Oscillospirales.f__Ruminococcaceae.g__UBA3818.s__	0.160336	0	0	0
2.3.1.180-RXN: (expasy) Beta-ketoacyl-[acyl-carrier-protein] synthase III [2.3.1.180]|d__Bacteria.p__Firmicutes_A.c__Clostridia_A.o__Christensenellales.f__CAG-552.g__.s__	0	0	0	0.295182
2.3.1.180-RXN: (expasy) Beta-ketoacyl-[acyl-carrier-protein] synthase III [2.3.1.180]|d__Bacteria.p__Firmicutes_A.c__Clostridia_A.o__Christensenellales.f__Christensenellaceae.g__QANA01.s__	0	0	0	0
2.3.1.180-RXN: (expasy) Beta-ketoacyl-[acyl-carrier-protein] synthase III [2.3.1.180]|d__Bacteria.p__Verrucomicrobiota.c__Verrucomicrobiae.o__Verrucomicrobiales.f__Akkermansiaceae.g__Akkermansia.s__Akkermansia_muciniphila	7.52333	16.3745	13.5944	11.9402
2.3.1.180-RXN: (expasy) Beta-ketoacyl-[acyl-carrier-protein] synthase III [2.3.1.180]|d__Bacteria.p__Verrucomicrobiota.c__Verrucomicrobiae.o__Verrucomicrobiales.f__Akkermansiaceae.g__Akkermansia.s__Akkermansia_muciniphila_A	0.152027	0.375886	0.590426	0.275943
2.3.1.89-RXN: (expasy) Tetrahydrodipicolinate N-acetyltransferase [2.3.1.89]	47.5041	57.9599	56.1062	51.1042
2.3.1.89-RXN: (expasy) Tetrahydrodipicolinate N-acetyltransferase [2.3.1.89]|d__Bacteria.p__Actinobacteriota.c__Coriobacteriia.o__Coriobacteriales.f__Eggerthellaceae.g__D16-63.s__	0	0	0	0
2.3.1.89-RXN: (expasy) Tetrahydrodipicolinate N-acetyltransferase [2.3.1.89]|d__Bacteria.p__Bacteroidota.c__Bacteroidia.o__Bacteroidales.f__Bacteroidaceae.g__Bacteroides.s__Bacteroides_thetaiotaomicron	9.83278	12.7502	13.157	12.7155
2.3.1.89-RXN: (expasy) Tetrahydrodipicolinate N-acetyltransferase [2.3.1.89]|d__Bacteria.p__Firmicutes.c__Bacilli.o__Erysipelotrichales.f__Erysipelotrichaceae.g__.s__	0.598771	0	0	0
2.3.1.89-RXN: (expasy) Tetrahydrodipicolinate N-acetyltransferase [2.3.1.89]|d__Bacteria.p__Firmicutes.c__Bacilli.o__Erysipelotrichales.f__Erysipelotrichaceae.g__Dubosiella.s__Dubosiella_newyorkensis	26.5945	35.5151	39.4556	34.6392
2.3.1.89-RXN: (expasy) Tetrahydrodipicolinate N-acetyltransferase [2.3.1.89]|d__Bacteria.p__Firmicutes_A.c__Clostridia.o__Lachnospirales.f__Anaerotignaceae.g__Anaerotignum.s__	0.727991	1.28225	0	0.990496
2.3.1.89-RXN: (expasy) Tetrahydrodipicolinate N-acetyltransferase [2.3.1.89]|d__Bacteria.p__Firmicutes_A.c__Clostridia.o__Lachnospirales.f__Lachnospiraceae.g__.s__	4.78368	0.347774	1.20917	0.578245
2.3.1.89-RXN: (expasy) Tetrahydrodipicolinate N-acetyltransferase [2.3.1.89]|d__Bacteria.p__Firmicutes_A.c__Clostridia.o__Oscillospirales.f__Oscillospiraceae.g__.s__	0.671279	5.03927	0	0
2.3.1.89-RXN: (expasy) Tetrahydrodipicolinate N-acetyltransferase [2.3.1.89]|d__Bacteria.p__Firmicutes_A.c__Clostridia.o__Oscillospirales.f__Oscillospiraceae.g__Evtepia.s__	0.444784	0	0	0
2.3.1.89-RXN: (expasy) Tetrahydrodipicolinate N-acetyltransferase [2.3.1.89]|d__Bacteria.p__Firmicutes_A.c__Clostridia.o__Oscillospirales.f__Oscillospiraceae.g__Oscillibacter.s__	3.4464	2.63625	2.28443	2.18079
2.3.1.89-RXN: (expasy) Tetrahydrodipicolinate N-acetyltransferase [2.3.1.89]|d__Bacteria.p__Firmicutes_A.c__Clostridia.o__Oscillospirales.f__Oscillospiraceae.g__Oscillibacter.s__Oscillibacter_sp000403435	0	0.110385	0	0
2.3.1.89-RXN: (expasy) Tetrahydrodipicolinate N-acetyltransferase [2.3.1.89]|d__Bacteria.p__Firmicutes_A.c__Clostridia.o__Oscillospirales.f__Oscillospiraceae.g__UMGS1872.s__	0.40394	0.278626	0	0
2.3.2.13-RXN: (expasy) Protein-glutamine gamma-glutamyltransferase [2.3.2.13]	2.27363	1.49524	1.19537	1.73632
2.3.2.13-RXN: (expasy) Protein-glutamine gamma-glutamyltransferase [2.3.2.13]|d__Bacteria.p__Firmicutes_A.c__Clostridia.o__Lachnospirales.f__Lachnospiraceae.g__Acetatifactor.s__	2.27363	1.49524	1.19537	1.73632
2.4.1.109-RXN: (expasy) Dolichyl-phosphate-mannose--protein mannosyltransferase [2.4.1.109]	0.286796	0	0	0.364155
2.4.1.109-RXN: (expasy) Dolichyl-phosphate-mannose--protein mannosyltransferase [2.4.1.109]|d__Bacteria.p__Firmicutes_A.c__Clostridia.o__Lachnospirales.f__Lachnospiraceae.g__Acetatifactor.s__	0.286796	0	0	0.364155
2.4.1.125-RXN: (expasy) AMBIGUOUS [2.4.1.125; 2.4.1.5]	0	0	0	0.375875
2.4.1.125-RXN: (expasy) AMBIGUOUS [2.4.1.125; 2.4.1.5]|d__Bacteria.p__Firmicutes_A.c__Clostridia.o__Lachnospirales.f__Lachnospiraceae.g__CAG-81.s__	0	0	0	0.141466
2.4.1.125-RXN: (expasy) AMBIGUOUS [2.4.1.125; 2.4.1.5]|d__Bacteria.p__Firmicutes_A.c__Clostridia.o__Lachnospirales.f__Lachnospiraceae.g__UBA9502.s__	0	0	0	0.234409
2.4.1.129-RXN: (expasy) Peptidoglycan glycosyltransferase [2.4.1.129]	22.5747	21.9744	28.3066	24.8436
2.4.1.129-RXN: (expasy) Peptidoglycan glycosyltransferase [2.4.1.129]|d__Bacteria.p__Bacteroidota.c__Bacteroidia.o__Bacteroidales.f__Bacteroidaceae.g__Bacteroides.s__Bacteroides_thetaiotaomicron	8.28529	8.43364	8.56451	10.6987
2.4.1.129-RXN: (expasy) Peptidoglycan glycosyltransferase [2.4.1.129]|d__Bacteria.p__Firmicutes.c__Bacilli.o__Lactobacillales.f__Streptococcaceae.g__Lactococcus.s__Lactococcus_lactis	10.4852	8.05624	12.0737	7.98923
2.4.1.129-RXN: (expasy) Peptidoglycan glycosyltransferase [2.4.1.129]|d__Bacteria.p__Firmicutes.c__Bacilli.o__Lactobacillales.f__Streptococcaceae.g__Lactococcus.s__Lactococcus_lactis_E	0.135102	0	0	0
2.4.1.129-RXN: (expasy) Peptidoglycan glycosyltransferase [2.4.1.129]|d__Bacteria.p__Firmicutes_A.c__Clostridia.o__Lachnospirales.f__Lachnospiraceae.g__.s__	0	0	0	0.317879
2.4.1.129-RXN: (expasy) Peptidoglycan glycosyltransferase [2.4.1.129]|d__Bacteria.p__Firmicutes_A.c__Clostridia.o__Lachnospirales.f__Lachnospiraceae.g__Hungatella_A.s__	0	0	0	0
2.4.1.129-RXN: (expasy) Peptidoglycan glycosyltransferase [2.4.1.129]|d__Bacteria.p__Firmicutes_A.c__Clostridia.o__Lachnospirales.f__Lachnospiraceae.g__Hungatella_A.s__Hungatella_A_sp002358555	0	0	0	0
2.4.1.129-RXN: (expasy) Peptidoglycan glycosyltransferase [2.4.1.129]|d__Bacteria.p__Firmicutes_A.c__Clostridia.o__Oscillospirales.f__CAG-272.g__UMGS1815.s__	0	0	0	0.177109
2.4.1.129-RXN: (expasy) Peptidoglycan glycosyltransferase [2.4.1.129]|d__Bacteria.p__Firmicutes_A.c__Clostridia.o__Oscillospirales.f__Oscillospiraceae.g__.s__	0.147695	0.35468	1.6211	0.722859
2.4.1.129-RXN: (expasy) Peptidoglycan glycosyltransferase [2.4.1.129]|d__Bacteria.p__Firmicutes_A.c__Clostridia.o__Oscillospirales.f__Oscillospiraceae.g__UMGS1872.s__	0.482568	0.296771	3.62193	0.614611
2.4.1.129-RXN: (expasy) Peptidoglycan glycosyltransferase [2.4.1.129]|d__Bacteria.p__Firmicutes_A.c__Clostridia.o__Oscillospirales.f__Ruminococcaceae.g__Angelakisella.s__	1.49739	1.65881	0.905521	2.08283
2.4.1.129-RXN: (expasy) Peptidoglycan glycosyltransferase [2.4.1.129]|d__Bacteria.p__Firmicutes_A.c__Clostridia_A.o__Christensenellales.f__Borkfalkiaceae.g__UBA11940.s__	0	0	0	0
2.4.1.129-RXN: (expasy) Peptidoglycan glycosyltransferase [2.4.1.129]|d__Bacteria.p__Firmicutes_A.c__Clostridia_A.o__Christensenellales.f__Borkfalkiaceae.g__UMGS1004.s__	0	0	0	0
2.4.1.129-RXN: (expasy) Peptidoglycan glycosyltransferase [2.4.1.129]|d__Bacteria.p__Firmicutes_A.c__Clostridia_A.o__Christensenellales.f__CAG-552.g__.s__	0	0	0	0.227169
2.4.1.129-RXN: (expasy) Peptidoglycan glycosyltransferase [2.4.1.129]|d__Bacteria.p__Proteobacteria.c__Gammaproteobacteria.o__Burkholderiales.f__Burkholderiaceae.g__Parasutterella.s__Parasutterella_excrementihominis	1.54144	3.17426	1.51981	2.0132
2.4.1.208-RXN: (expasy) Diglucosyl diacylglycerol synthase (1,2-linking) [2.4.1.208]	0	0	0	0
2.4.1.208-RXN: (expasy) Diglucosyl diacylglycerol synthase (1,2-linking) [2.4.1.208]|d__Bacteria.p__Firmicutes.c__Bacilli.o__RF39.f__CAG-611.g__.s__	0	0	0	0
2.4.1.211-RXN: (expasy) 1,3-beta-galactosyl-N-acetylhexosamine phosphorylase [2.4.1.211]	1.0965	3.72937	2.02013	3.04038
2.4.1.211-RXN: (expasy) 1,3-beta-galactosyl-N-acetylhexosamine phosphorylase [2.4.1.211]|d__Bacteria.p__Firmicutes_A.c__Clostridia.o__Lachnospirales.f__Lachnospiraceae.g__.s__	0.0480081	0	0	0
2.4.1.211-RXN: (expasy) 1,3-beta-galactosyl-N-acetylhexosamine phosphorylase [2.4.1.211]|d__Bacteria.p__Firmicutes_A.c__Clostridia.o__Lachnospirales.f__Lachnospiraceae.g__CAG-510.s__	0.00066838	0	0	0
2.4.1.211-RXN: (expasy) 1,3-beta-galactosyl-N-acetylhexosamine phosphorylase [2.4.1.211]|d__Bacteria.p__Firmicutes_A.c__Clostridia.o__Lachnospirales.f__Lachnospiraceae.g__CAG-95.s__	0.00201654	0	0	0
2.4.1.211-RXN: (expasy) 1,3-beta-galactosyl-N-acetylhexosamine phosphorylase [2.4.1.211]|d__Bacteria.p__Firmicutes_A.c__Clostridia.o__Lachnospirales.f__Lachnospiraceae.g__CAG-95.s__CAG-95_sp003612395	0.0384797	0	0	0
2.4.1.211-RXN: (expasy) 1,3-beta-galactosyl-N-acetylhexosamine phosphorylase [2.4.1.211]|d__Bacteria.p__Firmicutes_A.c__Clostridia.o__Lachnospirales.f__Lachnospiraceae.g__Dorea.s__	0.037418	0.0298958	0	0
2.4.1.211-RXN: (expasy) 1,3-beta-galactosyl-N-acetylhexosamine phosphorylase [2.4.1.211]|d__Bacteria.p__Firmicutes_A.c__Clostridia.o__Lachnospirales.f__Lachnospiraceae.g__Hungatella_A.s__Hungatella_A_sp002358555	0	0	0	0
2.4.1.211-RXN: (expasy) 1,3-beta-galactosyl-N-acetylhexosamine phosphorylase [2.4.1.211]|d__Bacteria.p__Firmicutes_A.c__Clostridia.o__Lachnospirales.f__Lachnospiraceae.g__Kineothrix.s__	0.00766471	0	0	0
2.4.1.211-RXN: (expasy) 1,3-beta-galactosyl-N-acetylhexosamine phosphorylase [2.4.1.211]|d__Bacteria.p__Firmicutes_A.c__Clostridia.o__Lachnospirales.f__Lachnospiraceae.g__UBA9502.s__	0	0	0	0
2.4.1.211-RXN: (expasy) 1,3-beta-galactosyl-N-acetylhexosamine phosphorylase [2.4.1.211]|d__Bacteria.p__Firmicutes_A.c__Clostridia.o__Oscillospirales.f__Oscillospiraceae.g__.s__	0	0.312806	0	0.0102612
2.4.1.211-RXN: (expasy) 1,3-beta-galactosyl-N-acetylhexosamine phosphorylase [2.4.1.211]|d__Bacteria.p__Firmicutes_A.c__Clostridia.o__Oscillospirales.f__Oscillospiraceae.g__Flavonifractor.s__	0.148562	0.178043	0.125025	0.117724
2.4.1.211-RXN: (expasy) 1,3-beta-galactosyl-N-acetylhexosamine phosphorylase [2.4.1.211]|d__Bacteria.p__Firmicutes_A.c__Clostridia.o__Oscillospirales.f__Oscillospiraceae.g__UBA9475.s__	0.646249	3.07479	0.0342958	2.69747
2.4.1.211-RXN: (expasy) 1,3-beta-galactosyl-N-acetylhexosamine phosphorylase [2.4.1.211]|d__Bacteria.p__Firmicutes_A.c__Clostridia.o__Oscillospirales.f__Oscillospiraceae.g__UMGS1872.s__	0.167429	0.133827	1.8608	0.214926
2.4.1.212-RXN: (expasy) Hyaluronan synthase [2.4.1.212]	21.4018	21.7112	19.0068	22.9966
2.4.1.212-RXN: (expasy) Hyaluronan synthase [2.4.1.212]|d__Bacteria.p__Bacteroidota.c__Bacteroidia.o__Bacteroidales.f__Bacteroidaceae.g__Bacteroides.s__Bacteroides_thetaiotaomicron	10.0189	12.9083	10.7902	13.9377
2.4.1.212-RXN: (expasy) Hyaluronan synthase [2.4.1.212]|d__Bacteria.p__Firmicutes.c__Bacilli.o__Acholeplasmatales.f__Anaeroplasmataceae.g__UMGS268.s__UMGS268_sp900540705	0	0	0	0
2.4.1.212-RXN: (expasy) Hyaluronan synthase [2.4.1.212]|d__Bacteria.p__Firmicutes.c__Bacilli.o__RF39.f__CAG-1000.g__CAG-776.s__	0.331226	0.249992	0	0
2.4.1.212-RXN: (expasy) Hyaluronan synthase [2.4.1.212]|d__Bacteria.p__Firmicutes_A.c__Clostridia.o__Lachnospirales.f__Lachnospiraceae.g__.s__	0	0	0	0
2.4.1.212-RXN: (expasy) Hyaluronan synthase [2.4.1.212]|d__Bacteria.p__Firmicutes_A.c__Clostridia.o__Lachnospirales.f__Lachnospiraceae.g__1XD8-76.s__	0.0204727	0	0	0
2.4.1.212-RXN: (expasy) Hyaluronan synthase [2.4.1.212]|d__Bacteria.p__Firmicutes_A.c__Clostridia.o__Lachnospirales.f__Lachnospiraceae.g__Acetatifactor.s__	7.63158	6.80201	6.4761	7.65158
2.4.1.212-RXN: (expasy) Hyaluronan synthase [2.4.1.212]|d__Bacteria.p__Firmicutes_A.c__Clostridia.o__Lachnospirales.f__Lachnospiraceae.g__Acetatifactor.s__Acetatifactor_sp003612485	0	0	0.189972	0
2.4.1.212-RXN: (expasy) Hyaluronan synthase [2.4.1.212]|d__Bacteria.p__Firmicutes_A.c__Clostridia.o__Lachnospirales.f__Lachnospiraceae.g__CAG-95.s__	1.03778	0.745688	0.564378	0.846361
2.4.1.212-RXN: (expasy) Hyaluronan synthase [2.4.1.212]|d__Bacteria.p__Firmicutes_A.c__Clostridia.o__Lachnospirales.f__Lachnospiraceae.g__Dorea.s__	1.05591	0	0.986199	0
2.4.1.212-RXN: (expasy) Hyaluronan synthase [2.4.1.212]|d__Bacteria.p__Firmicutes_A.c__Clostridia.o__Lachnospirales.f__Lachnospiraceae.g__Hungatella_A.s__	0	0	0	0
2.4.1.212-RXN: (expasy) Hyaluronan synthase [2.4.1.212]|d__Bacteria.p__Firmicutes_A.c__Clostridia.o__Lachnospirales.f__Lachnospiraceae.g__UBA7182.s__	1.30592	1.00517	0	0.560988
2.4.1.216-RXN: (expasy) Trehalose 6-phosphate phosphorylase [2.4.1.216]	12.4418	9.6029	13.1339	9.83565
2.4.1.216-RXN: (expasy) Trehalose 6-phosphate phosphorylase [2.4.1.216]|d__Bacteria.p__Firmicutes.c__Bacilli.o__Lactobacillales.f__Streptococcaceae.g__Lactococcus.s__Lactococcus_lactis	12.4418	9.6029	13.1339	9.83565
2.4.1.54-RXN: (expasy) Undecaprenyl-phosphate mannosyltransferase [2.4.1.54]	4.5125	1.88535	4.24325	4.12489
2.4.1.54-RXN: (expasy) Undecaprenyl-phosphate mannosyltransferase [2.4.1.54]|d__Bacteria.p__Firmicutes_A.c__Clostridia.o__Lachnospirales.f__Lachnospiraceae.g__Acetatifactor.s__	4.5125	1.88535	4.24325	4.12489
2.4.1.57-RXN: (expasy) Phosphatidyl-myo-inositol alpha-mannosyltransferase [2.4.1.345]	0.103365	0	0.15447	0
2.4.1.57-RXN: (expasy) Phosphatidyl-myo-inositol alpha-mannosyltransferase [2.4.1.345]|d__Bacteria.p__Firmicutes_A.c__Clostridia.o__Lachnospirales.f__Lachnospiraceae.g__Acetatifactor.s__	0	0	0.15447	0
2.4.1.57-RXN: (expasy) Phosphatidyl-myo-inositol alpha-mannosyltransferase [2.4.1.345]|d__Bacteria.p__Firmicutes_A.c__Clostridia.o__Lachnospirales.f__Lachnospiraceae.g__UMGS1370.s__	0.103365	0	0	0
2.5.1.19-RXN: (expasy) 3-phosphoshikimate 1-carboxyvinyltransferase [2.5.1.19]	69.0918	84.3812	87.2811	81.2587
2.5.1.19-RXN: (expasy) 3-phosphoshikimate 1-carboxyvinyltransferase [2.5.1.19]|d__Bacteria.p__Actinobacteriota.c__Coriobacteriia.o__Coriobacteriales.f__Eggerthellaceae.g__Adlercreutzia.s__	0	0	0	0
2.5.1.19-RXN: (expasy) 3-phosphoshikimate 1-carboxyvinyltransferase [2.5.1.19]|d__Bacteria.p__Bacteroidota.c__Bacteroidia.o__Bacteroidales.f__Muribaculaceae.g__CAG-873.s__	0.128717	0	0	0
2.5.1.19-RXN: (expasy) 3-phosphoshikimate 1-carboxyvinyltransferase [2.5.1.19]|d__Bacteria.p__Firmicutes.c__Bacilli.o__Acholeplasmatales.f__Anaeroplasmataceae.g__UMGS268.s__	0	0	0	0
2.5.1.19-RXN: (expasy) 3-phosphoshikimate 1-carboxyvinyltransferase [2.5.1.19]|d__Bacteria.p__Firmicutes.c__Bacilli.o__Erysipelotrichales.f__Erysipelotrichaceae.g__.s__	1.10408	0.372761	0.833463	0
2.5.1.19-RXN: (expasy) 3-phosphoshikimate 1-carboxyvinyltransferase [2.5.1.19]|d__Bacteria.p__Firmicutes.c__Bacilli.o__Erysipelotrichales.f__Erysipelotrichaceae.g__Dubosiella.s__Dubosiella_newyorkensis	25.9255	39.0746	49.8249	39.8974
2.5.1.19-RXN: (expasy) 3-phosphoshikimate 1-carboxyvinyltransferase [2.5.1.19]|d__Bacteria.p__Firmicutes.c__Bacilli.o__Lactobacillales.f__Streptococcaceae.g__Lactococcus.s__Lactococcus_lactis	11.6759	9.61082	11.0684	8.89886
2.5.1.19-RXN: (expasy) 3-phosphoshikimate 1-carboxyvinyltransferase [2.5.1.19]|d__Bacteria.p__Firmicutes.c__Bacilli.o__Lactobacillales.f__Streptococcaceae.g__Lactococcus.s__Lactococcus_lactis_E	0.0329986	0	0.111079	0
2.5.1.19-RXN: (expasy) 3-phosphoshikimate 1-carboxyvinyltransferase [2.5.1.19]|d__Bacteria.p__Firmicutes_A.c__Clostridia.o__Lachnospirales.f__Anaerotignaceae.g__ASF356.s__	0	0	0	0
2.5.1.19-RXN: (expasy) 3-phosphoshikimate 1-carboxyvinyltransferase [2.5.1.19]|d__Bacteria.p__Firmicutes_A.c__Clostridia.o__Lachnospirales.f__Anaerotignaceae.g__Anaerotignum.s__	0.593545	0.861745	0	0.874801
2.5.1.19-RXN: (expasy) 3-phosphoshikimate 1-carboxyvinyltransferase [2.5.1.19]|d__Bacteria.p__Firmicutes_A.c__Clostridia.o__Lachnospirales.f__Lachnospiraceae.g__.s__	0	0.420521	0	0.330603
2.5.1.19-RXN: (expasy) 3-phosphoshikimate 1-carboxyvinyltransferase [2.5.1.19]|d__Bacteria.p__Firmicutes_A.c__Clostridia.o__Lachnospirales.f__Lachnospiraceae.g__14-2.s__	2.28183	0.413029	0	0.266273
2.5.1.19-RXN: (expasy) 3-phosphoshikimate 1-carboxyvinyltransferase [2.5.1.19]|d__Bacteria.p__Firmicutes_A.c__Clostridia.o__Lachnospirales.f__Lachnospiraceae.g__1XD42-69.s__	5.72408	1.98938	3.04057	4.95643
2.5.1.19-RXN: (expasy) 3-phosphoshikimate 1-carboxyvinyltransferase [2.5.1.19]|d__Bacteria.p__Firmicutes_A.c__Clostridia.o__Lachnospirales.f__Lachnospiraceae.g__Acetatifactor.s__	4.68544	4.11024	3.31642	4.61196
2.5.1.19-RXN: (expasy) 3-phosphoshikimate 1-carboxyvinyltransferase [2.5.1.19]|d__Bacteria.p__Firmicutes_A.c__Clostridia.o__Lachnospirales.f__Lachnospiraceae.g__Acetatifactor.s__Acetatifactor_sp003612485	0	0	0	0
2.5.1.19-RXN: (expasy) 3-phosphoshikimate 1-carboxyvinyltransferase [2.5.1.19]|d__Bacteria.p__Firmicutes_A.c__Clostridia.o__Lachnospirales.f__Lachnospiraceae.g__CAG-95.s__CAG-95_sp003612395	0.165864	0	0	0
2.5.1.19-RXN: (expasy) 3-phosphoshikimate 1-carboxyvinyltransferase [2.5.1.19]|d__Bacteria.p__Firmicutes_A.c__Clostridia.o__Lachnospirales.f__Lachnospiraceae.g__COE1.s__COE1_sp000403335	0	0	0	0
2.5.1.19-RXN: (expasy) 3-phosphoshikimate 1-carboxyvinyltransferase [2.5.1.19]|d__Bacteria.p__Firmicutes_A.c__Clostridia.o__Lachnospirales.f__Lachnospiraceae.g__Eubacterium_F.s__	0	0	0	0
2.5.1.19-RXN: (expasy) 3-phosphoshikimate 1-carboxyvinyltransferase [2.5.1.19]|d__Bacteria.p__Firmicutes_A.c__Clostridia.o__Lachnospirales.f__Lachnospiraceae.g__Roseburia.s__	0.0916795	0	0	0
2.5.1.19-RXN: (expasy) 3-phosphoshikimate 1-carboxyvinyltransferase [2.5.1.19]|d__Bacteria.p__Firmicutes_A.c__Clostridia.o__Lachnospirales.f__Lachnospiraceae.g__TF01-11.s__	0	0	0	0
2.5.1.19-RXN: (expasy) 3-phosphoshikimate 1-carboxyvinyltransferase [2.5.1.19]|d__Bacteria.p__Firmicutes_A.c__Clostridia.o__Lachnospirales.f__Lachnospiraceae.g__UBA7160.s__UBA7160_sp003612585	0.179819	0.309461	0	0
2.5.1.19-RXN: (expasy) 3-phosphoshikimate 1-carboxyvinyltransferase [2.5.1.19]|d__Bacteria.p__Firmicutes_A.c__Clostridia.o__Oscillospirales.f__Acutalibacteraceae.g__Acutalibacter.s__	0.619657	0	0	0.463189
2.5.1.19-RXN: (expasy) 3-phosphoshikimate 1-carboxyvinyltransferase [2.5.1.19]|d__Bacteria.p__Firmicutes_A.c__Clostridia.o__Oscillospirales.f__Acutalibacteraceae.g__Eubacterium_R.s__	0	0	0	0
2.5.1.19-RXN: (expasy) 3-phosphoshikimate 1-carboxyvinyltransferase [2.5.1.19]|d__Bacteria.p__Firmicutes_A.c__Clostridia.o__Oscillospirales.f__Oscillospiraceae.g__.s__	1.04986	1.39517	3.12005	1.18792
2.5.1.19-RXN: (expasy) 3-phosphoshikimate 1-carboxyvinyltransferase [2.5.1.19]|d__Bacteria.p__Firmicutes_A.c__Clostridia.o__Oscillospirales.f__Oscillospiraceae.g__Evtepia.s__	0.315953	0	0	0.354233
2.5.1.19-RXN: (expasy) 3-phosphoshikimate 1-carboxyvinyltransferase [2.5.1.19]|d__Bacteria.p__Firmicutes_A.c__Clostridia.o__Oscillospirales.f__Oscillospiraceae.g__Lawsonibacter.s__	0.744332	2.93555	0.878332	1.64658
2.5.1.19-RXN: (expasy) 3-phosphoshikimate 1-carboxyvinyltransferase [2.5.1.19]|d__Bacteria.p__Firmicutes_A.c__Clostridia.o__Oscillospirales.f__Oscillospiraceae.g__Lawsonibacter.s__Lawsonibacter_sp000492175	0	0.00257361	0	0
2.5.1.19-RXN: (expasy) 3-phosphoshikimate 1-carboxyvinyltransferase [2.5.1.19]|d__Bacteria.p__Firmicutes_A.c__Clostridia.o__Oscillospirales.f__Oscillospiraceae.g__Lawsonibacter.s__Lawsonibacter_sp003612335	0.511481	0	0	0.0768285
2.5.1.19-RXN: (expasy) 3-phosphoshikimate 1-carboxyvinyltransferase [2.5.1.19]|d__Bacteria.p__Firmicutes_A.c__Clostridia.o__Oscillospirales.f__Oscillospiraceae.g__Marseille-P3106.s__	0.0688902	0.32527	0.115948	0.363088
2.5.1.19-RXN: (expasy) 3-phosphoshikimate 1-carboxyvinyltransferase [2.5.1.19]|d__Bacteria.p__Firmicutes_A.c__Clostridia.o__Oscillospirales.f__Oscillospiraceae.g__Oscillibacter.s__	1.42632	1.48675	0	1.07054
2.5.1.19-RXN: (expasy) 3-phosphoshikimate 1-carboxyvinyltransferase [2.5.1.19]|d__Bacteria.p__Firmicutes_A.c__Clostridia.o__Oscillospirales.f__Oscillospiraceae.g__Oscillibacter.s__Oscillibacter_sp000403435	0	0	0	0
2.5.1.19-RXN: (expasy) 3-phosphoshikimate 1-carboxyvinyltransferase [2.5.1.19]|d__Bacteria.p__Firmicutes_A.c__Clostridia.o__Oscillospirales.f__Oscillospiraceae.g__UBA9475.s__	3.41059	4.01085	0.391702	3.60181
2.5.1.19-RXN: (expasy) 3-phosphoshikimate 1-carboxyvinyltransferase [2.5.1.19]|d__Bacteria.p__Firmicutes_A.c__Clostridia.o__Oscillospirales.f__Oscillospiraceae.g__UMGS1872.s__	0.258086	0	0.311133	0.0778674
2.5.1.19-RXN: (expasy) 3-phosphoshikimate 1-carboxyvinyltransferase [2.5.1.19]|d__Bacteria.p__Firmicutes_A.c__Clostridia.o__Oscillospirales.f__Ruminococcaceae.g__Anaerotruncus.s__Anaerotruncus_sp000403395	1.08211	2.22871	1.78263	1.32926
2.5.1.19-RXN: (expasy) 3-phosphoshikimate 1-carboxyvinyltransferase [2.5.1.19]|d__Bacteria.p__Firmicutes_A.c__Clostridia.o__Oscillospirales.f__Ruminococcaceae.g__Angelakisella.s__	0.189229	0	0.326383	0.0076389
2.5.1.19-RXN: (expasy) 3-phosphoshikimate 1-carboxyvinyltransferase [2.5.1.19]|d__Bacteria.p__Firmicutes_A.c__Clostridia.o__Oscillospirales.f__Ruminococcaceae.g__UBA3818.s__	0.204986	0	0	0
2.5.1.19-RXN: (expasy) 3-phosphoshikimate 1-carboxyvinyltransferase [2.5.1.19]|d__Bacteria.p__Firmicutes_A.c__Clostridia_A.o__Christensenellales.f__Borkfalkiaceae.g__UBA11940.s__	0.210125	2.01986	0	0.185225
2.5.1.19-RXN: (expasy) 3-phosphoshikimate 1-carboxyvinyltransferase [2.5.1.19]|d__Bacteria.p__Firmicutes_A.c__Clostridia_A.o__Christensenellales.f__Borkfalkiaceae.g__UMGS1004.s__	0	0	0	0
2.5.1.19-RXN: (expasy) 3-phosphoshikimate 1-carboxyvinyltransferase [2.5.1.19]|d__Bacteria.p__Firmicutes_A.c__Clostridia_A.o__Christensenellales.f__Christensenellaceae.g__QANA01.s__	0.102073	0	0	0
2.5.1.19-RXN: (expasy) 3-phosphoshikimate 1-carboxyvinyltransferase [2.5.1.19]|d__Bacteria.p__Proteobacteria.c__Gammaproteobacteria.o__Burkholderiales.f__Burkholderiaceae.g__Parasutterella.s__Parasutterella_excrementihominis	0.0445832	0.0810898	0	0.14131
2.5.1.19-RXN: (expasy) 3-phosphoshikimate 1-carboxyvinyltransferase [2.5.1.19]|d__Bacteria.p__Proteobacteria.c__Gammaproteobacteria.o__Burkholderiales.f__Burkholderiaceae.g__Parasutterella.s__Parasutterella_sp900552195	0.0675174	0.0598253	0	0.0327172
2.5.1.19-RXN: (expasy) 3-phosphoshikimate 1-carboxyvinyltransferase [2.5.1.19]|d__Bacteria.p__Verrucomicrobiota.c__Verrucomicrobiae.o__Verrucomicrobiales.f__Akkermansiaceae.g__Akkermansia.s__Akkermansia_muciniphila	6.19651	12.673	12.1601	10.8842
2.5.1.64-RXN: (expasy) synthase [2.2.1.9]	24.7096	31.7957	30.67	28.1338
2.5.1.64-RXN: (expasy) synthase [2.2.1.9]|d__Bacteria.p__Bacteroidota.c__Bacteroidia.o__Bacteroidales.f__Bacteroidaceae.g__Bacteroides.s__Bacteroides_thetaiotaomicron	7.36391	8.63919	8.56825	8.90087
2.5.1.64-RXN: (expasy) synthase [2.2.1.9]|d__Bacteria.p__Bacteroidota.c__Bacteroidia.o__Bacteroidales.f__Muribaculaceae.g__CAG-873.s__	0.610354	0.762351	0	0.585195
2.5.1.64-RXN: (expasy) synthase [2.2.1.9]|d__Bacteria.p__Firmicutes.c__Bacilli.o__Lactobacillales.f__Enterococcaceae.g__Enterococcus.s__Enterococcus_faecalis	0.16668	0.190246	0	0
2.5.1.64-RXN: (expasy) synthase [2.2.1.9]|d__Bacteria.p__Firmicutes.c__Bacilli.o__Lactobacillales.f__Streptococcaceae.g__Lactococcus.s__Lactococcus_lactis	10.6858	9.88272	11.2657	10.0105
2.5.1.64-RXN: (expasy) synthase [2.2.1.9]|d__Bacteria.p__Verrucomicrobiota.c__Verrucomicrobiae.o__Verrucomicrobiales.f__Akkermansiaceae.g__Akkermansia.s__Akkermansia_muciniphila	5.88288	12.3212	10.836	8.6373
2.5.1.64-RXN: (expasy) synthase [2.2.1.9]|d__Bacteria.p__Verrucomicrobiota.c__Verrucomicrobiae.o__Verrucomicrobiales.f__Akkermansiaceae.g__Akkermansia.s__Akkermansia_muciniphila_A	0	0	0	0
2.6.1.33-RXN: (expasy) dTDP-4-amino-4,6-dideoxy-D-glucose transaminase [2.6.1.33]	0.916112	0.499758	0	1.57031
2.6.1.33-RXN: (expasy) dTDP-4-amino-4,6-dideoxy-D-glucose transaminase [2.6.1.33]|d__Bacteria.p__Bacteroidota.c__Bacteroidia.o__Bacteroidales.f__Muribaculaceae.g__CAG-873.s__	0	0	0	0
2.6.1.33-RXN: (expasy) dTDP-4-amino-4,6-dideoxy-D-glucose transaminase [2.6.1.33]|d__Bacteria.p__Firmicutes_A.c__Clostridia.o__Lachnospirales.f__Lachnospiraceae.g__AF33-28.s__	0	0	0	0
2.6.1.33-RXN: (expasy) dTDP-4-amino-4,6-dideoxy-D-glucose transaminase [2.6.1.33]|d__Bacteria.p__Firmicutes_A.c__Clostridia.o__Lachnospirales.f__Lachnospiraceae.g__Acetatifactor.s__	0.916112	0.499758	0	1.57031
2.6.1.33-RXN: (expasy) dTDP-4-amino-4,6-dideoxy-D-glucose transaminase [2.6.1.33]|d__Bacteria.p__Firmicutes_A.c__Clostridia.o__Lachnospirales.f__Lachnospiraceae.g__UBA7182.s__	0	0	0	0
2.6.1.37-RXN: (metacyc) phosphonoacetaldehyde transaminase [2.6.1.37]	12.7607	11.1453	9.9074	12.6755
2.6.1.37-RXN: (metacyc) phosphonoacetaldehyde transaminase [2.6.1.37]|d__Bacteria.p__Bacteroidota.c__Bacteroidia.o__Bacteroidales.f__Bacteroidaceae.g__Bacteroides.s__Bacteroides_thetaiotaomicron	10.6299	10.2024	9.9074	11.9524
2.6.1.37-RXN: (metacyc) phosphonoacetaldehyde transaminase [2.6.1.37]|d__Bacteria.p__Firmicutes.c__Bacilli.o__Erysipelotrichales.f__Erysipelotrichaceae.g__.s__	1.03768	0	0	0
2.6.1.37-RXN: (metacyc) phosphonoacetaldehyde transaminase [2.6.1.37]|d__Bacteria.p__Firmicutes_A.c__Clostridia.o__Lachnospirales.f__Lachnospiraceae.g__Acetatifactor.s__	0.59801	0.395656	0	0.162446
2.6.1.37-RXN: (metacyc) phosphonoacetaldehyde transaminase [2.6.1.37]|d__Bacteria.p__Firmicutes_A.c__Clostridia.o__Lachnospirales.f__Lachnospiraceae.g__Dorea.s__	0.379847	0.516492	0	0.499853
2.6.1.37-RXN: (metacyc) phosphonoacetaldehyde transaminase [2.6.1.37]|d__Bacteria.p__Firmicutes_A.c__Clostridia.o__Lachnospirales.f__Lachnospiraceae.g__TF01-11.s__TF01-11_sp003611745	0.115215	0.0307186	0	0.0607962
2.6.1.37-RXN: (metacyc) phosphonoacetaldehyde transaminase [2.6.1.37]|d__Bacteria.p__Firmicutes_A.c__Clostridia.o__Lachnospirales.f__Lachnospiraceae.g__UBA9502.s__	0	0	0	0
2.7.1.121-RXN: (expasy) Phosphoenolpyruvate--glycerone phosphotransferase [2.7.1.121]	47.0252	32.245	60.9985	43.1504
2.7.1.121-RXN: (expasy) Phosphoenolpyruvate--glycerone phosphotransferase [2.7.1.121]|d__Bacteria.p__Firmicutes.c__Bacilli.o__Lactobacillales.f__Streptococcaceae.g__Lactococcus.s__Lactococcus_lactis	47.0252	32.245	60.9985	43.0821
2.7.1.121-RXN: (expasy) Phosphoenolpyruvate--glycerone phosphotransferase [2.7.1.121]|d__Bacteria.p__Firmicutes.c__Bacilli.o__Lactobacillales.f__Streptococcaceae.g__Lactococcus.s__Lactococcus_lactis_E	0	0	0	0.0682519
2.7.1.121-RXN: (expasy) Phosphoenolpyruvate--glycerone phosphotransferase [2.7.1.121]|d__Bacteria.p__Firmicutes_A.c__Clostridia.o__Lachnospirales.f__Lachnospiraceae.g__Hungatella_A.s__	0	0	0	0
2.7.1.121-RXN: (expasy) Phosphoenolpyruvate--glycerone phosphotransferase [2.7.1.121]|d__Bacteria.p__Firmicutes_A.c__Clostridia.o__Oscillospirales.f__Oscillospiraceae.g__UBA9475.s__	0	0	0	0
2.7.1.148-RXN: (expasy) 4-(cytidine 5'-diphospho)-2-C-methyl-D-erythritol kinase [2.7.1.148]	83.2725	105.482	96.6325	89.2083
2.7.1.148-RXN: (expasy) 4-(cytidine 5'-diphospho)-2-C-methyl-D-erythritol kinase [2.7.1.148]|d__Bacteria.p__Bacteroidota.c__Bacteroidia.o__Bacteroidales.f__Bacteroidaceae.g__Bacteroides.s__Bacteroides_thetaiotaomicron	10.3051	10.3886	9.68707	11.058
2.7.1.148-RXN: (expasy) 4-(cytidine 5'-diphospho)-2-C-methyl-D-erythritol kinase [2.7.1.148]|d__Bacteria.p__Bacteroidota.c__Bacteroidia.o__Bacteroidales.f__Muribaculaceae.g__CAG-873.s__	18.4093	23.7796	15.0291	12.405
2.7.1.148-RXN: (expasy) 4-(cytidine 5'-diphospho)-2-C-methyl-D-erythritol kinase [2.7.1.148]|d__Bacteria.p__Bacteroidota.c__Bacteroidia.o__Bacteroidales.f__Muribaculaceae.g__Duncaniella.s__	0.168381	0	0	0
2.7.1.148-RXN: (expasy) 4-(cytidine 5'-diphospho)-2-C-methyl-D-erythritol kinase [2.7.1.148]|d__Bacteria.p__Firmicutes.c__Bacilli.o__Acholeplasmatales.f__Anaeroplasmataceae.g__UMGS268.s__	0	0	0.091209	0
2.7.1.148-RXN: (expasy) 4-(cytidine 5'-diphospho)-2-C-methyl-D-erythritol kinase [2.7.1.148]|d__Bacteria.p__Firmicutes.c__Bacilli.o__Erysipelotrichales.f__Erysipelotrichaceae.g__Dubosiella.s__Dubosiella_newyorkensis	29.1723	41.4047	55.2781	40.8608
2.7.1.148-RXN: (expasy) 4-(cytidine 5'-diphospho)-2-C-methyl-D-erythritol kinase [2.7.1.148]|d__Bacteria.p__Firmicutes.c__Bacilli.o__Lactobacillales.f__Enterococcaceae.g__Enterococcus.s__Enterococcus_faecalis	0	0	0	0.168796
2.7.1.148-RXN: (expasy) 4-(cytidine 5'-diphospho)-2-C-methyl-D-erythritol kinase [2.7.1.148]|d__Bacteria.p__Firmicutes.c__Bacilli.o__RF39.f__CAG-1000.g__CAG-582.s__	0	0	0	0
2.7.1.148-RXN: (expasy) 4-(cytidine 5'-diphospho)-2-C-methyl-D-erythritol kinase [2.7.1.148]|d__Bacteria.p__Firmicutes.c__Bacilli.o__RF39.f__CAG-1000.g__UMGS1217.s__	0	0	0	0
2.7.1.148-RXN: (expasy) 4-(cytidine 5'-diphospho)-2-C-methyl-D-erythritol kinase [2.7.1.148]|d__Bacteria.p__Firmicutes.c__Bacilli.o__RF39.f__CAG-822.g__UMGS1648.s__	0	0	0.209568	0
2.7.1.148-RXN: (expasy) 4-(cytidine 5'-diphospho)-2-C-methyl-D-erythritol kinase [2.7.1.148]|d__Bacteria.p__Firmicutes_A.c__Clostridia.o__Lachnospirales.f__Anaerotignaceae.g__ASF356.s__	0	0	0	0
2.7.1.148-RXN: (expasy) 4-(cytidine 5'-diphospho)-2-C-methyl-D-erythritol kinase [2.7.1.148]|d__Bacteria.p__Firmicutes_A.c__Clostridia.o__Lachnospirales.f__Anaerotignaceae.g__Anaerotignum.s__	1.15014	1.06332	0.148264	1.71798
2.7.1.148-RXN: (expasy) 4-(cytidine 5'-diphospho)-2-C-methyl-D-erythritol kinase [2.7.1.148]|d__Bacteria.p__Firmicutes_A.c__Clostridia.o__Lachnospirales.f__Lachnospiraceae.g__.s__	0.935788	2.61662	1.35593	2.15636
2.7.1.148-RXN: (expasy) 4-(cytidine 5'-diphospho)-2-C-methyl-D-erythritol kinase [2.7.1.148]|d__Bacteria.p__Firmicutes_A.c__Clostridia.o__Lachnospirales.f__Lachnospiraceae.g__14-2.s__	2.61443	0.208839	0	0.434145
2.7.1.148-RXN: (expasy) 4-(cytidine 5'-diphospho)-2-C-methyl-D-erythritol kinase [2.7.1.148]|d__Bacteria.p__Firmicutes_A.c__Clostridia.o__Lachnospirales.f__Lachnospiraceae.g__1XD8-76.s__	0	0.251134	0	0.110251
2.7.1.148-RXN: (expasy) 4-(cytidine 5'-diphospho)-2-C-methyl-D-erythritol kinase [2.7.1.148]|d__Bacteria.p__Firmicutes_A.c__Clostridia.o__Lachnospirales.f__Lachnospiraceae.g__Acetatifactor.s__	3.00823	2.97357	3.67991	3.16203
2.7.1.148-RXN: (expasy) 4-(cytidine 5'-diphospho)-2-C-methyl-D-erythritol kinase [2.7.1.148]|d__Bacteria.p__Firmicutes_A.c__Clostridia.o__Lachnospirales.f__Lachnospiraceae.g__An181.s__	2.59202	1.5744	3.45526	0.887457
2.7.1.148-RXN: (expasy) 4-(cytidine 5'-diphospho)-2-C-methyl-D-erythritol kinase [2.7.1.148]|d__Bacteria.p__Firmicutes_A.c__Clostridia.o__Lachnospirales.f__Lachnospiraceae.g__CAG-303.s__	0	0	0	0
2.7.1.148-RXN: (expasy) 4-(cytidine 5'-diphospho)-2-C-methyl-D-erythritol kinase [2.7.1.148]|d__Bacteria.p__Firmicutes_A.c__Clostridia.o__Lachnospirales.f__Lachnospiraceae.g__CAG-95.s__	0	0	0	0
2.7.1.148-RXN: (expasy) 4-(cytidine 5'-diphospho)-2-C-methyl-D-erythritol kinase [2.7.1.148]|d__Bacteria.p__Firmicutes_A.c__Clostridia.o__Lachnospirales.f__Lachnospiraceae.g__CAG-95.s__CAG-95_sp003612395	0	0	0	0
2.7.1.148-RXN: (expasy) 4-(cytidine 5'-diphospho)-2-C-methyl-D-erythritol kinase [2.7.1.148]|d__Bacteria.p__Firmicutes_A.c__Clostridia.o__Lachnospirales.f__Lachnospiraceae.g__Clostridium_Q.s__	0	0	0	0
2.7.1.148-RXN: (expasy) 4-(cytidine 5'-diphospho)-2-C-methyl-D-erythritol kinase [2.7.1.148]|d__Bacteria.p__Firmicutes_A.c__Clostridia.o__Lachnospirales.f__Lachnospiraceae.g__Dorea.s__	0.723983	1.07716	1.04758	0.711615
2.7.1.148-RXN: (expasy) 4-(cytidine 5'-diphospho)-2-C-methyl-D-erythritol kinase [2.7.1.148]|d__Bacteria.p__Firmicutes_A.c__Clostridia.o__Lachnospirales.f__Lachnospiraceae.g__Dorea.s__Dorea_sp000403455	0	0.0830165	0	0.219557
2.7.1.148-RXN: (expasy) 4-(cytidine 5'-diphospho)-2-C-methyl-D-erythritol kinase [2.7.1.148]|d__Bacteria.p__Firmicutes_A.c__Clostridia.o__Lachnospirales.f__Lachnospiraceae.g__Dorea.s__Dorea_sp000403475	0	0	0	0
2.7.1.148-RXN: (expasy) 4-(cytidine 5'-diphospho)-2-C-methyl-D-erythritol kinase [2.7.1.148]|d__Bacteria.p__Firmicutes_A.c__Clostridia.o__Lachnospirales.f__Lachnospiraceae.g__Eubacterium_F.s__	0	0	0	0
2.7.1.148-RXN: (expasy) 4-(cytidine 5'-diphospho)-2-C-methyl-D-erythritol kinase [2.7.1.148]|d__Bacteria.p__Firmicutes_A.c__Clostridia.o__Lachnospirales.f__Lachnospiraceae.g__Schaedlerella.s__	0.401135	0.802894	0	0.943253
2.7.1.148-RXN: (expasy) 4-(cytidine 5'-diphospho)-2-C-methyl-D-erythritol kinase [2.7.1.148]|d__Bacteria.p__Firmicutes_A.c__Clostridia.o__Lachnospirales.f__Lachnospiraceae.g__Schaedlerella.s__Schaedlerella_sp000364245	0	0.166033	0	0.135889
2.7.1.148-RXN: (expasy) 4-(cytidine 5'-diphospho)-2-C-methyl-D-erythritol kinase [2.7.1.148]|d__Bacteria.p__Firmicutes_A.c__Clostridia.o__Lachnospirales.f__Lachnospiraceae.g__Schaedlerella.s__Schaedlerella_sp000403295	0	0	0	0.0548892
2.7.1.148-RXN: (expasy) 4-(cytidine 5'-diphospho)-2-C-methyl-D-erythritol kinase [2.7.1.148]|d__Bacteria.p__Firmicutes_A.c__Clostridia.o__Lachnospirales.f__Lachnospiraceae.g__TF01-11.s__	0	0	0	0
2.7.1.148-RXN: (expasy) 4-(cytidine 5'-diphospho)-2-C-methyl-D-erythritol kinase [2.7.1.148]|d__Bacteria.p__Firmicutes_A.c__Clostridia.o__Lachnospirales.f__Lachnospiraceae.g__UBA7160.s__UBA7160_sp003612585	0.311682	0.581116	0	0.329519
2.7.1.148-RXN: (expasy) 4-(cytidine 5'-diphospho)-2-C-methyl-D-erythritol kinase [2.7.1.148]|d__Bacteria.p__Firmicutes_A.c__Clostridia.o__Lachnospirales.f__Lachnospiraceae.g__UBA7182.s__	2.38857	1.72895	1.03035	0.61906
2.7.1.148-RXN: (expasy) 4-(cytidine 5'-diphospho)-2-C-methyl-D-erythritol kinase [2.7.1.148]|d__Bacteria.p__Firmicutes_A.c__Clostridia.o__Lachnospirales.f__Lachnospiraceae.g__UBA9502.s__	0	0	0	0
2.7.1.148-RXN: (expasy) 4-(cytidine 5'-diphospho)-2-C-methyl-D-erythritol kinase [2.7.1.148]|d__Bacteria.p__Firmicutes_A.c__Clostridia.o__Lachnospirales.f__Lachnospiraceae.g__UBA9502.s__UBA9502_sp003611875	0	0	0	0
2.7.1.148-RXN: (expasy) 4-(cytidine 5'-diphospho)-2-C-methyl-D-erythritol kinase [2.7.1.148]|d__Bacteria.p__Firmicutes_A.c__Clostridia.o__Oscillospirales.f__Acutalibacteraceae.g__Acutalibacter.s__	1.11858	1.03468	0	1.48613
2.7.1.148-RXN: (expasy) 4-(cytidine 5'-diphospho)-2-C-methyl-D-erythritol kinase [2.7.1.148]|d__Bacteria.p__Firmicutes_A.c__Clostridia.o__Oscillospirales.f__Acutalibacteraceae.g__Acutalibacter.s__Acutalibacter_muris	0	0	0	0
2.7.1.148-RXN: (expasy) 4-(cytidine 5'-diphospho)-2-C-methyl-D-erythritol kinase [2.7.1.148]|d__Bacteria.p__Firmicutes_A.c__Clostridia.o__Oscillospirales.f__Acutalibacteraceae.g__Eubacterium_R.s__	0	0	0	0
2.7.1.148-RXN: (expasy) 4-(cytidine 5'-diphospho)-2-C-methyl-D-erythritol kinase [2.7.1.148]|d__Bacteria.p__Firmicutes_A.c__Clostridia.o__Oscillospirales.f__Butyricicoccaceae.g__AM07-15.s__	0.426185	0.0851271	0.358652	0.450277
2.7.1.148-RXN: (expasy) 4-(cytidine 5'-diphospho)-2-C-methyl-D-erythritol kinase [2.7.1.148]|d__Bacteria.p__Firmicutes_A.c__Clostridia.o__Oscillospirales.f__Oscillospiraceae.g__.s__	0.234432	0	0	0
2.7.1.148-RXN: (expasy) 4-(cytidine 5'-diphospho)-2-C-methyl-D-erythritol kinase [2.7.1.148]|d__Bacteria.p__Firmicutes_A.c__Clostridia.o__Oscillospirales.f__Oscillospiraceae.g__Evtepia.s__	0	0.288433	0	0.283842
2.7.1.148-RXN: (expasy) 4-(cytidine 5'-diphospho)-2-C-methyl-D-erythritol kinase [2.7.1.148]|d__Bacteria.p__Firmicutes_A.c__Clostridia.o__Oscillospirales.f__Oscillospiraceae.g__Lawsonibacter.s__	0	0	0	0
2.7.1.148-RXN: (expasy) 4-(cytidine 5'-diphospho)-2-C-methyl-D-erythritol kinase [2.7.1.148]|d__Bacteria.p__Firmicutes_A.c__Clostridia.o__Oscillospirales.f__Oscillospiraceae.g__Lawsonibacter.s__Lawsonibacter_sp000492175	0	0	0	0
2.7.1.148-RXN: (expasy) 4-(cytidine 5'-diphospho)-2-C-methyl-D-erythritol kinase [2.7.1.148]|d__Bacteria.p__Firmicutes_A.c__Clostridia.o__Oscillospirales.f__Oscillospiraceae.g__Lawsonibacter.s__Lawsonibacter_sp003612335	0.84338	1.29123	0	0.816074
2.7.1.148-RXN: (expasy) 4-(cytidine 5'-diphospho)-2-C-methyl-D-erythritol kinase [2.7.1.148]|d__Bacteria.p__Firmicutes_A.c__Clostridia.o__Oscillospirales.f__Oscillospiraceae.g__Oscillibacter.s__	0.38148	0.825159	0.766343	0
2.7.1.148-RXN: (expasy) 4-(cytidine 5'-diphospho)-2-C-methyl-D-erythritol kinase [2.7.1.148]|d__Bacteria.p__Firmicutes_A.c__Clostridia.o__Oscillospirales.f__Oscillospiraceae.g__Oscillibacter.s__Oscillibacter_sp000403435	0	0	0	0
2.7.1.148-RXN: (expasy) 4-(cytidine 5'-diphospho)-2-C-methyl-D-erythritol kinase [2.7.1.148]|d__Bacteria.p__Firmicutes_A.c__Clostridia.o__Oscillospirales.f__Oscillospiraceae.g__UBA9475.s__	3.00951	5.74363	0	4.26559
2.7.1.148-RXN: (expasy) 4-(cytidine 5'-diphospho)-2-C-methyl-D-erythritol kinase [2.7.1.148]|d__Bacteria.p__Firmicutes_A.c__Clostridia.o__Oscillospirales.f__Oscillospiraceae.g__UMGS1872.s__	0.333934	0	0	0
2.7.1.148-RXN: (expasy) 4-(cytidine 5'-diphospho)-2-C-methyl-D-erythritol kinase [2.7.1.148]|d__Bacteria.p__Firmicutes_A.c__Clostridia.o__Oscillospirales.f__Ruminococcaceae.g__Anaerotruncus.s__	0.0511075	0	0	0
2.7.1.148-RXN: (expasy) 4-(cytidine 5'-diphospho)-2-C-methyl-D-erythritol kinase [2.7.1.148]|d__Bacteria.p__Firmicutes_A.c__Clostridia.o__Oscillospirales.f__Ruminococcaceae.g__Anaerotruncus.s__Anaerotruncus_sp000403395	1.69348	1.804	1.72399	1.03327
2.7.1.148-RXN: (expasy) 4-(cytidine 5'-diphospho)-2-C-methyl-D-erythritol kinase [2.7.1.148]|d__Bacteria.p__Firmicutes_A.c__Clostridia.o__Oscillospirales.f__Ruminococcaceae.g__Ruminiclostridium_E.s__	0	0	0	0
2.7.1.148-RXN: (expasy) 4-(cytidine 5'-diphospho)-2-C-methyl-D-erythritol kinase [2.7.1.148]|d__Bacteria.p__Firmicutes_A.c__Clostridia.o__Peptostreptococcales.f__Peptostreptococcaceae.g__Romboutsia.s__Romboutsia_ilealis	0	0	0	0.26889
2.7.1.148-RXN: (expasy) 4-(cytidine 5'-diphospho)-2-C-methyl-D-erythritol kinase [2.7.1.148]|d__Bacteria.p__Firmicutes_A.c__Clostridia_A.o__Christensenellales.f__Borkfalkiaceae.g__UBA11940.s__	0.373399	1.66583	0.842211	0.311262
2.7.1.148-RXN: (expasy) 4-(cytidine 5'-diphospho)-2-C-methyl-D-erythritol kinase [2.7.1.148]|d__Bacteria.p__Firmicutes_A.c__Clostridia_A.o__Christensenellales.f__Borkfalkiaceae.g__UMGS1004.s__	0	0	0	0.286438
2.7.1.148-RXN: (expasy) 4-(cytidine 5'-diphospho)-2-C-methyl-D-erythritol kinase [2.7.1.148]|d__Bacteria.p__Firmicutes_A.c__Clostridia_A.o__Christensenellales.f__CAG-552.g__.s__	0	0	0	0.660279
2.7.1.148-RXN: (expasy) 4-(cytidine 5'-diphospho)-2-C-methyl-D-erythritol kinase [2.7.1.148]|d__Bacteria.p__Firmicutes_A.c__Clostridia_A.o__Christensenellales.f__Christensenellaceae.g__QANA01.s__	0	0	0	0.19459
2.7.1.148-RXN: (expasy) 4-(cytidine 5'-diphospho)-2-C-methyl-D-erythritol kinase [2.7.1.148]|d__Bacteria.p__Firmicutes_A.c__Clostridia_A.o__Christensenellales.f__UBA3700.g__.s__	0	0	0	0
2.7.1.148-RXN: (expasy) 4-(cytidine 5'-diphospho)-2-C-methyl-D-erythritol kinase [2.7.1.148]|d__Bacteria.p__Firmicutes_A.c__Clostridia_A.o__Christensenellales.f__UBA3700.g__UBA3700.s__	0	0	0	0
2.7.1.148-RXN: (expasy) 4-(cytidine 5'-diphospho)-2-C-methyl-D-erythritol kinase [2.7.1.148]|d__Bacteria.p__Firmicutes_B.c__Peptococcia.o__Peptococcales.f__Peptococcaceae.g__UBA7185.s__	2.62593	4.04443	1.92892	3.17702
2.7.1.156-RXN: (expasy) Adenosylcobinamide kinase [2.7.1.156]	0.386845	0	2.9716	0.923644
2.7.1.156-RXN: (expasy) Adenosylcobinamide kinase [2.7.1.156]|d__Bacteria.p__Firmicutes_A.c__Clostridia.o__Lachnospirales.f__Lachnospiraceae.g__Hungatella_A.s__	0	0	0	0
2.7.1.156-RXN: (expasy) Adenosylcobinamide kinase [2.7.1.156]|d__Bacteria.p__Firmicutes_A.c__Clostridia.o__Oscillospirales.f__Oscillospiraceae.g__.s__	0.193422	0	0	0
2.7.1.156-RXN: (expasy) Adenosylcobinamide kinase [2.7.1.156]|d__Bacteria.p__Firmicutes_A.c__Clostridia.o__Oscillospirales.f__Oscillospiraceae.g__UMGS1872.s__	0.193422	0	2.9716	0.632771
2.7.1.156-RXN: (expasy) Adenosylcobinamide kinase [2.7.1.156]|d__Bacteria.p__Firmicutes_A.c__Clostridia.o__Peptostreptococcales.f__Peptostreptococcaceae.g__Romboutsia.s__Romboutsia_ilealis	0	0	0	0.290873
2.7.1.68-RXN: (expasy) 1-phosphatidylinositol-4-phosphate 5-kinase [2.7.1.68]	0	0.309077	0	0
2.7.1.68-RXN: (expasy) 1-phosphatidylinositol-4-phosphate 5-kinase [2.7.1.68]|d__Bacteria.p__Firmicutes_A.c__Clostridia.o__Oscillospirales.f__Ruminococcaceae.g__Ruminiclostridium_E.s__	0	0.0772692	0	0
2.7.1.68-RXN: (expasy) 1-phosphatidylinositol-4-phosphate 5-kinase [2.7.1.68]|d__Bacteria.p__Firmicutes_A.c__Clostridia_A.o__Christensenellales.f__Borkfalkiaceae.g__UBA11940.s__	0	0.154538	0	0
2.7.1.68-RXN: (expasy) 1-phosphatidylinositol-4-phosphate 5-kinase [2.7.1.68]|d__Bacteria.p__Firmicutes_A.c__Clostridia_A.o__Christensenellales.f__Borkfalkiaceae.g__UBA11940.s__UBA11940_sp003979335	0	0.0772692	0	0
2.7.1.90-RXN: (expasy) Diphosphate--fructose-6-phosphate 1-phosphotransferase [2.7.1.90]	82.7763	94.9453	86.0098	91.9694
2.7.1.90-RXN: (expasy) Diphosphate--fructose-6-phosphate 1-phosphotransferase [2.7.1.90]|d__Bacteria.p__Bacteroidota.c__Bacteroidia.o__Bacteroidales.f__Bacteroidaceae.g__Bacteroides.s__Bacteroides_thetaiotaomicron	0.389991	0.449948	0	0.3723
2.7.1.90-RXN: (expasy) Diphosphate--fructose-6-phosphate 1-phosphotransferase [2.7.1.90]|d__Bacteria.p__Bacteroidota.c__Bacteroidia.o__Bacteroidales.f__Muribaculaceae.g__CAG-485.s__CAG-485_sp002362485	11.6803	10.6265	10.3465	11.5769
2.7.1.90-RXN: (expasy) Diphosphate--fructose-6-phosphate 1-phosphotransferase [2.7.1.90]|d__Bacteria.p__Bacteroidota.c__Bacteroidia.o__Bacteroidales.f__Muribaculaceae.g__CAG-873.s__	14.4542	15.6451	11.913	8.7546
2.7.1.90-RXN: (expasy) Diphosphate--fructose-6-phosphate 1-phosphotransferase [2.7.1.90]|d__Bacteria.p__Firmicutes.c__Bacilli.o__Erysipelotrichales.f__Erysipelotrichaceae.g__.s__	0.136965	0	0	0
2.7.1.90-RXN: (expasy) Diphosphate--fructose-6-phosphate 1-phosphotransferase [2.7.1.90]|d__Bacteria.p__Firmicutes.c__Bacilli.o__Erysipelotrichales.f__Erysipelotrichaceae.g__Dubosiella.s__Dubosiella_newyorkensis	28.6315	32.5045	40.9454	36.3576
2.7.1.90-RXN: (expasy) Diphosphate--fructose-6-phosphate 1-phosphotransferase [2.7.1.90]|d__Bacteria.p__Firmicutes_A.c__Clostridia.o__Lachnospirales.f__Anaerotignaceae.g__ASF356.s__	0	0	0	0
2.7.1.90-RXN: (expasy) Diphosphate--fructose-6-phosphate 1-phosphotransferase [2.7.1.90]|d__Bacteria.p__Firmicutes_A.c__Clostridia.o__Lachnospirales.f__Anaerotignaceae.g__Anaerotignum.s__	1.08323	0.949337	0.591021	2.03392
2.7.1.90-RXN: (expasy) Diphosphate--fructose-6-phosphate 1-phosphotransferase [2.7.1.90]|d__Bacteria.p__Firmicutes_A.c__Clostridia.o__Lachnospirales.f__Lachnospiraceae.g__.s__	0.519288	0.405524	0.151262	0.816083
2.7.1.90-RXN: (expasy) Diphosphate--fructose-6-phosphate 1-phosphotransferase [2.7.1.90]|d__Bacteria.p__Firmicutes_A.c__Clostridia.o__Lachnospirales.f__Lachnospiraceae.g__14-2.s__	2.66762	0	0	0.481829
2.7.1.90-RXN: (expasy) Diphosphate--fructose-6-phosphate 1-phosphotransferase [2.7.1.90]|d__Bacteria.p__Firmicutes_A.c__Clostridia.o__Lachnospirales.f__Lachnospiraceae.g__1XD8-76.s__	0	0	0	0.18044
2.7.1.90-RXN: (expasy) Diphosphate--fructose-6-phosphate 1-phosphotransferase [2.7.1.90]|d__Bacteria.p__Firmicutes_A.c__Clostridia.o__Lachnospirales.f__Lachnospiraceae.g__AF33-28.s__	0	0	0	0
2.7.1.90-RXN: (expasy) Diphosphate--fructose-6-phosphate 1-phosphotransferase [2.7.1.90]|d__Bacteria.p__Firmicutes_A.c__Clostridia.o__Lachnospirales.f__Lachnospiraceae.g__Acetatifactor.s__	6.12333	4.47262	3.34618	4.69774
2.7.1.90-RXN: (expasy) Diphosphate--fructose-6-phosphate 1-phosphotransferase [2.7.1.90]|d__Bacteria.p__Firmicutes_A.c__Clostridia.o__Lachnospirales.f__Lachnospiraceae.g__CAG-81.s__	0.691869	0.221377	0	0.436957
2.7.1.90-RXN: (expasy) Diphosphate--fructose-6-phosphate 1-phosphotransferase [2.7.1.90]|d__Bacteria.p__Firmicutes_A.c__Clostridia.o__Lachnospirales.f__Lachnospiraceae.g__COE1.s__	0	0	0	0
2.7.1.90-RXN: (expasy) Diphosphate--fructose-6-phosphate 1-phosphotransferase [2.7.1.90]|d__Bacteria.p__Firmicutes_A.c__Clostridia.o__Lachnospirales.f__Lachnospiraceae.g__Dorea.s__	2.35048	0.889122	1.24868	1.81729
2.7.1.90-RXN: (expasy) Diphosphate--fructose-6-phosphate 1-phosphotransferase [2.7.1.90]|d__Bacteria.p__Firmicutes_A.c__Clostridia.o__Lachnospirales.f__Lachnospiraceae.g__Dorea.s__Dorea_sp000403455	0.0337969	0.161968	0	0
2.7.1.90-RXN: (expasy) Diphosphate--fructose-6-phosphate 1-phosphotransferase [2.7.1.90]|d__Bacteria.p__Firmicutes_A.c__Clostridia.o__Lachnospirales.f__Lachnospiraceae.g__Dorea.s__Dorea_sp000403475	0	0	0	0
2.7.1.90-RXN: (expasy) Diphosphate--fructose-6-phosphate 1-phosphotransferase [2.7.1.90]|d__Bacteria.p__Firmicutes_A.c__Clostridia.o__Lachnospirales.f__Lachnospiraceae.g__Eubacterium_F.s__	0	0	0	0
2.7.1.90-RXN: (expasy) Diphosphate--fructose-6-phosphate 1-phosphotransferase [2.7.1.90]|d__Bacteria.p__Firmicutes_A.c__Clostridia.o__Lachnospirales.f__Lachnospiraceae.g__Hungatella_A.s__	0	0.17319	0	0
2.7.1.90-RXN: (expasy) Diphosphate--fructose-6-phosphate 1-phosphotransferase [2.7.1.90]|d__Bacteria.p__Firmicutes_A.c__Clostridia.o__Lachnospirales.f__Lachnospiraceae.g__Hungatella_A.s__Hungatella_A_sp002358555	0	0	0	0
2.7.1.90-RXN: (expasy) Diphosphate--fructose-6-phosphate 1-phosphotransferase [2.7.1.90]|d__Bacteria.p__Firmicutes_A.c__Clostridia.o__Lachnospirales.f__Lachnospiraceae.g__Kineothrix.s__	0.362319	0	1.11885	9.1919
2.7.1.90-RXN: (expasy) Diphosphate--fructose-6-phosphate 1-phosphotransferase [2.7.1.90]|d__Bacteria.p__Firmicutes_A.c__Clostridia.o__Lachnospirales.f__Lachnospiraceae.g__Roseburia.s__	0.243787	0	0	0
2.7.1.90-RXN: (expasy) Diphosphate--fructose-6-phosphate 1-phosphotransferase [2.7.1.90]|d__Bacteria.p__Firmicutes_A.c__Clostridia.o__Lachnospirales.f__Lachnospiraceae.g__UBA3282.s__	0	0	0	0
2.7.1.90-RXN: (expasy) Diphosphate--fructose-6-phosphate 1-phosphotransferase [2.7.1.90]|d__Bacteria.p__Firmicutes_A.c__Clostridia.o__Lachnospirales.f__Lachnospiraceae.g__UBA7182.s__	1.51609	0.990739	0.592819	0.62543
2.7.1.90-RXN: (expasy) Diphosphate--fructose-6-phosphate 1-phosphotransferase [2.7.1.90]|d__Bacteria.p__Firmicutes_A.c__Clostridia.o__Lachnospirales.f__Lachnospiraceae.g__UBA9502.s__	0	0.114655	0.348176	0.253664
2.7.1.90-RXN: (expasy) Diphosphate--fructose-6-phosphate 1-phosphotransferase [2.7.1.90]|d__Bacteria.p__Firmicutes_A.c__Clostridia.o__Lachnospirales.f__Lachnospiraceae.g__UBA9502.s__UBA9502_sp003611875	0	0	0	0
2.7.1.90-RXN: (expasy) Diphosphate--fructose-6-phosphate 1-phosphotransferase [2.7.1.90]|d__Bacteria.p__Firmicutes_A.c__Clostridia.o__Lachnospirales.f__Lachnospiraceae.g__UMGS1370.s__	0.144927	0	0.832099	0.376994
2.7.1.90-RXN: (expasy) Diphosphate--fructose-6-phosphate 1-phosphotransferase [2.7.1.90]|d__Bacteria.p__Firmicutes_A.c__Clostridia.o__Oscillospirales.f__Acutalibacteraceae.g__Acutalibacter.s__	0.135883	0.0866788	0.366151	0
2.7.1.90-RXN: (expasy) Diphosphate--fructose-6-phosphate 1-phosphotransferase [2.7.1.90]|d__Bacteria.p__Firmicutes_A.c__Clostridia.o__Oscillospirales.f__Oscillospiraceae.g__.s__	2.19054	11.0809	4.2997	2.47958
2.7.1.90-RXN: (expasy) Diphosphate--fructose-6-phosphate 1-phosphotransferase [2.7.1.90]|d__Bacteria.p__Firmicutes_A.c__Clostridia.o__Oscillospirales.f__Oscillospiraceae.g__Evtepia.s__	0.715893	0.210736	0	0
2.7.1.90-RXN: (expasy) Diphosphate--fructose-6-phosphate 1-phosphotransferase [2.7.1.90]|d__Bacteria.p__Firmicutes_A.c__Clostridia.o__Oscillospirales.f__Oscillospiraceae.g__Lawsonibacter.s__	2.0673	4.67828	2.95177	3.50535
2.7.1.90-RXN: (expasy) Diphosphate--fructose-6-phosphate 1-phosphotransferase [2.7.1.90]|d__Bacteria.p__Firmicutes_A.c__Clostridia.o__Oscillospirales.f__Oscillospiraceae.g__Lawsonibacter.s__Lawsonibacter_sp000492175	0.0865836	0.0534299	0.233173	0
2.7.1.90-RXN: (expasy) Diphosphate--fructose-6-phosphate 1-phosphotransferase [2.7.1.90]|d__Bacteria.p__Firmicutes_A.c__Clostridia.o__Oscillospirales.f__Oscillospiraceae.g__Lawsonibacter.s__Lawsonibacter_sp003612335	0.868708	1.91432	0.297571	0.436626
2.7.1.90-RXN: (expasy) Diphosphate--fructose-6-phosphate 1-phosphotransferase [2.7.1.90]|d__Bacteria.p__Firmicutes_A.c__Clostridia.o__Oscillospirales.f__Oscillospiraceae.g__Oscillibacter.s__	2.85423	1.28595	1.97708	2.10577
2.7.1.90-RXN: (expasy) Diphosphate--fructose-6-phosphate 1-phosphotransferase [2.7.1.90]|d__Bacteria.p__Firmicutes_A.c__Clostridia.o__Oscillospirales.f__Oscillospiraceae.g__Oscillibacter.s__Oscillibacter_sp000403435	0.172176	0.0272682	0.338001	0.16927
2.7.1.90-RXN: (expasy) Diphosphate--fructose-6-phosphate 1-phosphotransferase [2.7.1.90]|d__Bacteria.p__Firmicutes_A.c__Clostridia.o__Oscillospirales.f__Oscillospiraceae.g__UBA9475.s__	0.991225	4.9054	0.306674	3.34976
2.7.1.90-RXN: (expasy) Diphosphate--fructose-6-phosphate 1-phosphotransferase [2.7.1.90]|d__Bacteria.p__Firmicutes_A.c__Clostridia.o__Oscillospirales.f__Oscillospiraceae.g__UMGS1872.s__	0.191223	0.507664	1.27861	0.525078
2.7.1.90-RXN: (expasy) Diphosphate--fructose-6-phosphate 1-phosphotransferase [2.7.1.90]|d__Bacteria.p__Firmicutes_A.c__Clostridia.o__Oscillospirales.f__Ruminococcaceae.g__Anaerotruncus.s__Anaerotruncus_sp000403395	1.30099	1.87902	1.35152	1.2398
2.7.1.90-RXN: (expasy) Diphosphate--fructose-6-phosphate 1-phosphotransferase [2.7.1.90]|d__Bacteria.p__Firmicutes_A.c__Clostridia.o__Oscillospirales.f__Ruminococcaceae.g__Angelakisella.s__	0	0.710988	0	0
2.7.1.90-RXN: (expasy) Diphosphate--fructose-6-phosphate 1-phosphotransferase [2.7.1.90]|d__Bacteria.p__Firmicutes_A.c__Clostridia_A.o__Christensenellales.f__CAG-917.g__CAG-475.s__	0	0	0	0
2.7.1.90-RXN: (expasy) Diphosphate--fructose-6-phosphate 1-phosphotransferase [2.7.1.90]|d__Bacteria.p__Firmicutes_A.c__Clostridia_A.o__Christensenellales.f__UBA3700.g__.s__	0.171858	0	1.17558	0.184489
2.7.10.1-RXN: (expasy) AMBIGUOUS [2.7.10.1; 2.7.10.2; 2.7.12.1]	2.12902	1.76283	1.92402	2.58458
2.7.10.1-RXN: (expasy) AMBIGUOUS [2.7.10.1; 2.7.10.2; 2.7.12.1]|d__Bacteria.p__Bacteroidota.c__Bacteroidia.o__Bacteroidales.f__Bacteroidaceae.g__Bacteroides.s__Bacteroides_thetaiotaomicron	2.12902	1.76283	1.92402	2.58458
2.7.13.3-RXN: (expasy) Histidine kinase [2.7.13.3]	856.097	839.665	800.669	947.502
2.7.13.3-RXN: (expasy) Histidine kinase [2.7.13.3]|d__Bacteria.p__Actinobacteriota.c__Coriobacteriia.o__Coriobacteriales.f__Eggerthellaceae.g__Adlercreutzia.s__	0.193422	0.185653	0	0
2.7.13.3-RXN: (expasy) Histidine kinase [2.7.13.3]|d__Bacteria.p__Actinobacteriota.c__Coriobacteriia.o__Coriobacteriales.f__Eggerthellaceae.g__Adlercreutzia.s__Adlercreutzia_caecimuris	0.188259	0.219091	0	0
2.7.13.3-RXN: (expasy) Histidine kinase [2.7.13.3]|d__Bacteria.p__Actinobacteriota.c__Coriobacteriia.o__Coriobacteriales.f__Eggerthellaceae.g__D16-63.s__	0.0193422	0	0	0
2.7.13.3-RXN: (expasy) Histidine kinase [2.7.13.3]|d__Bacteria.p__Bacteroidota.c__Bacteroidia.o__Bacteroidales.f__Bacteroidaceae.g__Bacteroides.s__Bacteroides_acidifaciens	0.341085	0.326497	0.331095	0.251133
2.7.13.3-RXN: (expasy) Histidine kinase [2.7.13.3]|d__Bacteria.p__Bacteroidota.c__Bacteroidia.o__Bacteroidales.f__Bacteroidaceae.g__Bacteroides.s__Bacteroides_congonensis	0.214447	0.135743	0	0.0867156
2.7.13.3-RXN: (expasy) Histidine kinase [2.7.13.3]|d__Bacteria.p__Bacteroidota.c__Bacteroidia.o__Bacteroidales.f__Bacteroidaceae.g__Bacteroides.s__Bacteroides_intestinalis	0.0125976	0.0222434	0.0848116	0.12127
2.7.13.3-RXN: (expasy) Histidine kinase [2.7.13.3]|d__Bacteria.p__Bacteroidota.c__Bacteroidia.o__Bacteroidales.f__Bacteroidaceae.g__Bacteroides.s__Bacteroides_sp002491635	0.176743	0.282746	0.162357	0.194999
2.7.13.3-RXN: (expasy) Histidine kinase [2.7.13.3]|d__Bacteria.p__Bacteroidota.c__Bacteroidia.o__Bacteroidales.f__Bacteroidaceae.g__Bacteroides.s__Bacteroides_thetaiotaomicron	218.121	225.866	211.305	254.603
2.7.13.3-RXN: (expasy) Histidine kinase [2.7.13.3]|d__Bacteria.p__Bacteroidota.c__Bacteroidia.o__Bacteroidales.f__Bacteroidaceae.g__Bacteroides.s__Bacteroides_uniformis	0	0	0	0
2.7.13.3-RXN: (expasy) Histidine kinase [2.7.13.3]|d__Bacteria.p__Bacteroidota.c__Bacteroidia.o__Bacteroidales.f__Bacteroidaceae.g__Phocaeicola.s__Phocaeicola_dorei	0	0	0	0
2.7.13.3-RXN: (expasy) Histidine kinase [2.7.13.3]|d__Bacteria.p__Bacteroidota.c__Bacteroidia.o__Bacteroidales.f__Bacteroidaceae.g__Phocaeicola.s__Phocaeicola_sartorii	0	0.0674169	0	0
2.7.13.3-RXN: (expasy) Histidine kinase [2.7.13.3]|d__Bacteria.p__Bacteroidota.c__Bacteroidia.o__Bacteroidales.f__Bacteroidaceae.g__Phocaeicola.s__Phocaeicola_sp002493165	0.0849452	0.0883869	0.3532	0.17532
2.7.13.3-RXN: (expasy) Histidine kinase [2.7.13.3]|d__Bacteria.p__Bacteroidota.c__Bacteroidia.o__Bacteroidales.f__Bacteroidaceae.g__Phocaeicola.s__Phocaeicola_vulgatus	0.127248	0.128555	0.105456	0.263927
2.7.13.3-RXN: (expasy) Histidine kinase [2.7.13.3]|d__Bacteria.p__Bacteroidota.c__Bacteroidia.o__Bacteroidales.f__Bacteroidaceae.g__Prevotella.s__	0.0133508	0.042384	0.0452416	0.0916019
2.7.13.3-RXN: (expasy) Histidine kinase [2.7.13.3]|d__Bacteria.p__Bacteroidota.c__Bacteroidia.o__Bacteroidales.f__Bacteroidaceae.g__Prevotella.s__Prevotella_sp002298815	0.100263	0.00181519	0.0843047	0.0395132
2.7.13.3-RXN: (expasy) Histidine kinase [2.7.13.3]|d__Bacteria.p__Bacteroidota.c__Bacteroidia.o__Bacteroidales.f__Bacteroidaceae.g__Prevotella.s__Prevotella_sp002933775	0.159131	0.321318	0.241914	0.166093
2.7.13.3-RXN: (expasy) Histidine kinase [2.7.13.3]|d__Bacteria.p__Bacteroidota.c__Bacteroidia.o__Bacteroidales.f__Marinifilaceae.g__Odoribacter.s__	1.77303	0.660578	0.231116	0.672522
2.7.13.3-RXN: (expasy) Histidine kinase [2.7.13.3]|d__Bacteria.p__Bacteroidota.c__Bacteroidia.o__Bacteroidales.f__Muribaculaceae.g__.s__	0	0	0	0
2.7.13.3-RXN: (expasy) Histidine kinase [2.7.13.3]|d__Bacteria.p__Bacteroidota.c__Bacteroidia.o__Bacteroidales.f__Muribaculaceae.g__CAG-485.s__CAG-485_sp002362485	0.557317	0.554061	0.685021	0.606154
2.7.13.3-RXN: (expasy) Histidine kinase [2.7.13.3]|d__Bacteria.p__Bacteroidota.c__Bacteroidia.o__Bacteroidales.f__Muribaculaceae.g__CAG-873.s__CAG-873_sp002490635	0	0.373818	0	0
2.7.13.3-RXN: (expasy) Histidine kinase [2.7.13.3]|d__Bacteria.p__Bacteroidota.c__Bacteroidia.o__Bacteroidales.f__Muribaculaceae.g__Duncaniella.s__	0.216904	0	0	0.131142
2.7.13.3-RXN: (expasy) Histidine kinase [2.7.13.3]|d__Bacteria.p__Bacteroidota.c__Bacteroidia.o__Bacteroidales.f__Muribaculaceae.g__Muribaculum.s__Muribaculum_intestinale	0.328563	0.17637	0.120541	0.187362
2.7.13.3-RXN: (expasy) Histidine kinase [2.7.13.3]|d__Bacteria.p__Bacteroidota.c__Bacteroidia.o__Bacteroidales.f__Muribaculaceae.g__Muribaculum.s__Muribaculum_sp002473395	0.136554	0.499995	0	0.0579209
2.7.13.3-RXN: (expasy) Histidine kinase [2.7.13.3]|d__Bacteria.p__Bacteroidota.c__Bacteroidia.o__Bacteroidales.f__Muribaculaceae.g__Paramuribaculum.s__Paramuribaculum_intestinale	0	0.0397035	0.169537	0.0523271
2.7.13.3-RXN: (expasy) Histidine kinase [2.7.13.3]|d__Bacteria.p__Bacteroidota.c__Bacteroidia.o__Bacteroidales.f__Muribaculaceae.g__Paramuribaculum.s__Paramuribaculum_sp001689565	0.211219	0.146003	0.307977	0.115842
2.7.13.3-RXN: (expasy) Histidine kinase [2.7.13.3]|d__Bacteria.p__Bacteroidota.c__Bacteroidia.o__Bacteroidales.f__Muribaculaceae.g__Paramuribaculum.s__Paramuribaculum_sp900553585	0.576706	0.104059	0.497078	0.226034
2.7.13.3-RXN: (expasy) Histidine kinase [2.7.13.3]|d__Bacteria.p__Bacteroidota.c__Bacteroidia.o__Bacteroidales.f__Muribaculaceae.g__UBA7173.s__	0.100553	0	0	0
2.7.13.3-RXN: (expasy) Histidine kinase [2.7.13.3]|d__Bacteria.p__Bacteroidota.c__Bacteroidia.o__Bacteroidales.f__Rikenellaceae.g__Alistipes.s__	0.123912	0.105423	0.0441764	0.0138655
2.7.13.3-RXN: (expasy) Histidine kinase [2.7.13.3]|d__Bacteria.p__Bacteroidota.c__Bacteroidia.o__Bacteroidales.f__Rikenellaceae.g__Alistipes.s__Alistipes_sp002428825	0.0781806	0.0616257	0.128076	0.0814919
2.7.13.3-RXN: (expasy) Histidine kinase [2.7.13.3]|d__Bacteria.p__Bacteroidota.c__Bacteroidia.o__Bacteroidales.f__Tannerellaceae.g__Parabacteroides.s__	0.074374	0.0794071	0.167277	0.186258
2.7.13.3-RXN: (expasy) Histidine kinase [2.7.13.3]|d__Bacteria.p__Bacteroidota.c__Bacteroidia.o__Bacteroidales.f__Tannerellaceae.g__Parabacteroides.s__Parabacteroides_goldsteinii	0.133253	0.10158	0.0838276	0.0897512
2.7.13.3-RXN: (expasy) Histidine kinase [2.7.13.3]|d__Bacteria.p__Bacteroidota.c__Bacteroidia.o__Bacteroidales.f__UBA932.g__RC9.s__	0.216859	0.334833	0	0
2.7.13.3-RXN: (expasy) Histidine kinase [2.7.13.3]|d__Bacteria.p__Bacteroidota.c__Bacteroidia.o__Bacteroidales.f__UBA932.g__RC9.s__RC9_sp002298075	0.685825	0.162257	0.831072	0.359359
2.7.13.3-RXN: (expasy) Histidine kinase [2.7.13.3]|d__Bacteria.p__Desulfobacterota.c__Desulfovibrionia.o__Desulfovibrionales.f__Desulfovibrionaceae.g__Mailhella.s__	2.07967	2.64014	1.26188	0.271583
2.7.13.3-RXN: (expasy) Histidine kinase [2.7.13.3]|d__Bacteria.p__Desulfobacterota.c__Desulfovibrionia.o__Desulfovibrionales.f__Desulfovibrionaceae.g__Mailhella.s__Mailhella_sp003512875	4.85082	5.23256	5.55316	5.41836
2.7.13.3-RXN: (expasy) Histidine kinase [2.7.13.3]|d__Bacteria.p__Firmicutes.c__Bacilli.o__Acholeplasmatales.f__Anaeroplasmataceae.g__UMGS268.s__	0.0832613	0.133046	0	0.0216339
2.7.13.3-RXN: (expasy) Histidine kinase [2.7.13.3]|d__Bacteria.p__Firmicutes.c__Bacilli.o__Erysipelotrichales.f__Erysipelatoclostridiaceae.g__.s__	0	0.1559	0	0
2.7.13.3-RXN: (expasy) Histidine kinase [2.7.13.3]|d__Bacteria.p__Firmicutes.c__Bacilli.o__Erysipelotrichales.f__Erysipelatoclostridiaceae.g__Erysipelatoclostridium.s__Erysipelatoclostridium_cocleatum	0.0118037	0	0	0.0129805
2.7.13.3-RXN: (expasy) Histidine kinase [2.7.13.3]|d__Bacteria.p__Firmicutes.c__Bacilli.o__Erysipelotrichales.f__Erysipelotrichaceae.g__.s__	1.44757	0.230288	0.508314	0.146119
2.7.13.3-RXN: (expasy) Histidine kinase [2.7.13.3]|d__Bacteria.p__Firmicutes.c__Bacilli.o__Erysipelotrichales.f__Erysipelotrichaceae.g__Dubosiella.s__Dubosiella_newyorkensis	50.8692	65.5567	81.5551	72.4906
2.7.13.3-RXN: (expasy) Histidine kinase [2.7.13.3]|d__Bacteria.p__Firmicutes.c__Bacilli.o__Erysipelotrichales.f__Erysipelotrichaceae.g__Faecalibaculum.s__Faecalibaculum_rodentium	0.324726	0.320356	0.263926	0.222476
2.7.13.3-RXN: (expasy) Histidine kinase [2.7.13.3]|d__Bacteria.p__Firmicutes.c__Bacilli.o__Lactobacillales.f__Lactobacillaceae.g__Lactobacillus.s__	0.460936	0.463563	0.269225	0.246898
2.7.13.3-RXN: (expasy) Histidine kinase [2.7.13.3]|d__Bacteria.p__Firmicutes.c__Bacilli.o__Lactobacillales.f__Lactobacillaceae.g__Lactobacillus.s__Lactobacillus_intestinalis	0.0229424	0.0183303	0	0.0357305
2.7.13.3-RXN: (expasy) Histidine kinase [2.7.13.3]|d__Bacteria.p__Firmicutes.c__Bacilli.o__Lactobacillales.f__Lactobacillaceae.g__Lactobacillus.s__Lactobacillus_johnsonii	48.8559	45.2069	19.0752	26.1886
2.7.13.3-RXN: (expasy) Histidine kinase [2.7.13.3]|d__Bacteria.p__Firmicutes.c__Bacilli.o__Lactobacillales.f__Lactobacillaceae.g__Ligilactobacillus.s__Ligilactobacillus_murinus	0.0108431	0.0183303	0	0.0122008
2.7.13.3-RXN: (expasy) Histidine kinase [2.7.13.3]|d__Bacteria.p__Firmicutes.c__Bacilli.o__Lactobacillales.f__Streptococcaceae.g__Lactococcus.s__Lactococcus_lactis	18.9477	14.706	17.4659	15.2129
2.7.13.3-RXN: (expasy) Histidine kinase [2.7.13.3]|d__Bacteria.p__Firmicutes.c__Bacilli.o__Lactobacillales.f__Streptococcaceae.g__Lactococcus.s__Lactococcus_lactis_E	0.0239741	0.109391	0	0.0969527
2.7.13.3-RXN: (expasy) Histidine kinase [2.7.13.3]|d__Bacteria.p__Firmicutes.c__Bacilli.o__RF39.f__CAG-1000.g__CAG-582.s__	0.0356497	0	0	0
2.7.13.3-RXN: (expasy) Histidine kinase [2.7.13.3]|d__Bacteria.p__Firmicutes.c__Bacilli.o__RF39.f__CAG-1000.g__CAG-776.s__	6.83433	2.1999	1.33214	1.57779
2.7.13.3-RXN: (expasy) Histidine kinase [2.7.13.3]|d__Bacteria.p__Firmicutes.c__Bacilli.o__RF39.f__CAG-611.g__.s__	0	0	0	0
2.7.13.3-RXN: (expasy) Histidine kinase [2.7.13.3]|d__Bacteria.p__Firmicutes_A.c__Clostridia.o__Lachnospirales.f__Anaerotignaceae.g__ASF356.s__	0.125224	0.235456	0.0421524	0.0390249
2.7.13.3-RXN: (expasy) Histidine kinase [2.7.13.3]|d__Bacteria.p__Firmicutes_A.c__Clostridia.o__Lachnospirales.f__Anaerotignaceae.g__ASF356.s__ASF356_sp000364165	0	0	0	0
2.7.13.3-RXN: (expasy) Histidine kinase [2.7.13.3]|d__Bacteria.p__Firmicutes_A.c__Clostridia.o__Lachnospirales.f__Anaerotignaceae.g__Anaerotignum.s__	4.14514	3.4548	0.928837	7.29538
2.7.13.3-RXN: (expasy) Histidine kinase [2.7.13.3]|d__Bacteria.p__Firmicutes_A.c__Clostridia.o__Lachnospirales.f__CAG-274.g__.s__	0	0.372037	0	0
2.7.13.3-RXN: (expasy) Histidine kinase [2.7.13.3]|d__Bacteria.p__Firmicutes_A.c__Clostridia.o__Lachnospirales.f__Lachnospiraceae.g__.s__	11.5938	14.7826	14.8803	13.494
2.7.13.3-RXN: (expasy) Histidine kinase [2.7.13.3]|d__Bacteria.p__Firmicutes_A.c__Clostridia.o__Lachnospirales.f__Lachnospiraceae.g__14-2.s__	31.1112	12.9978	11.2361	13.578
2.7.13.3-RXN: (expasy) Histidine kinase [2.7.13.3]|d__Bacteria.p__Firmicutes_A.c__Clostridia.o__Lachnospirales.f__Lachnospiraceae.g__14-2.s__14-2_sp000403255	0.0148611	0.0235871	0.0500248	0.0362174
2.7.13.3-RXN: (expasy) Histidine kinase [2.7.13.3]|d__Bacteria.p__Firmicutes_A.c__Clostridia.o__Lachnospirales.f__Lachnospiraceae.g__14-2.s__14-2_sp000403315	0.48759	0.451796	0.394767	0.549818
2.7.13.3-RXN: (expasy) Histidine kinase [2.7.13.3]|d__Bacteria.p__Firmicutes_A.c__Clostridia.o__Lachnospirales.f__Lachnospiraceae.g__14-2.s__14-2_sp000403845	0.700345	0.81983	0.247699	0.198995
2.7.13.3-RXN: (expasy) Histidine kinase [2.7.13.3]|d__Bacteria.p__Firmicutes_A.c__Clostridia.o__Lachnospirales.f__Lachnospiraceae.g__14-2.s__14-2_sp004793545	0	0.00166194	0	0
2.7.13.3-RXN: (expasy) Histidine kinase [2.7.13.3]|d__Bacteria.p__Firmicutes_A.c__Clostridia.o__Lachnospirales.f__Lachnospiraceae.g__1XD42-69.s__	24.555	18.7728	14.4501	23.821
2.7.13.3-RXN: (expasy) Histidine kinase [2.7.13.3]|d__Bacteria.p__Firmicutes_A.c__Clostridia.o__Lachnospirales.f__Lachnospiraceae.g__1XD42-69.s__1XD42-69_sp003612565	0.871532	0.428274	0.399864	0.38867
2.7.13.3-RXN: (expasy) Histidine kinase [2.7.13.3]|d__Bacteria.p__Firmicutes_A.c__Clostridia.o__Lachnospirales.f__Lachnospiraceae.g__1XD8-76.s__	0.985269	0.0998266	1.27751	0.898948
2.7.13.3-RXN: (expasy) Histidine kinase [2.7.13.3]|d__Bacteria.p__Firmicutes_A.c__Clostridia.o__Lachnospirales.f__Lachnospiraceae.g__AF33-28.s__	0.17543	0	0	0
2.7.13.3-RXN: (expasy) Histidine kinase [2.7.13.3]|d__Bacteria.p__Firmicutes_A.c__Clostridia.o__Lachnospirales.f__Lachnospiraceae.g__Acetatifactor.s__	117.638	122.653	99.7692	110.45
2.7.13.3-RXN: (expasy) Histidine kinase [2.7.13.3]|d__Bacteria.p__Firmicutes_A.c__Clostridia.o__Lachnospirales.f__Lachnospiraceae.g__Acetatifactor.s__Acetatifactor_muris	0.292173	0.141029	0.479135	0.271648
2.7.13.3-RXN: (expasy) Histidine kinase [2.7.13.3]|d__Bacteria.p__Firmicutes_A.c__Clostridia.o__Lachnospirales.f__Lachnospiraceae.g__Acetatifactor.s__Acetatifactor_sp003612485	0.0430416	0.155054	1.12677	0
2.7.13.3-RXN: (expasy) Histidine kinase [2.7.13.3]|d__Bacteria.p__Firmicutes_A.c__Clostridia.o__Lachnospirales.f__Lachnospiraceae.g__An181.s__	21.0321	10.5046	23.3704	8.98011
2.7.13.3-RXN: (expasy) Histidine kinase [2.7.13.3]|d__Bacteria.p__Firmicutes_A.c__Clostridia.o__Lachnospirales.f__Lachnospiraceae.g__Blautia.s__Blautia_coccoides_A	0	0	0	0
2.7.13.3-RXN: (expasy) Histidine kinase [2.7.13.3]|d__Bacteria.p__Firmicutes_A.c__Clostridia.o__Lachnospirales.f__Lachnospiraceae.g__Butyrivibrio_A.s__	0	0	0	0
2.7.13.3-RXN: (expasy) Histidine kinase [2.7.13.3]|d__Bacteria.p__Firmicutes_A.c__Clostridia.o__Lachnospirales.f__Lachnospiraceae.g__CAG-127.s__CAG-127_sp002493625	0	0.0672327	0.0421221	0.0265306
2.7.13.3-RXN: (expasy) Histidine kinase [2.7.13.3]|d__Bacteria.p__Firmicutes_A.c__Clostridia.o__Lachnospirales.f__Lachnospiraceae.g__CAG-303.s__	0.956753	0.760425	0.623665	0.604944
2.7.13.3-RXN: (expasy) Histidine kinase [2.7.13.3]|d__Bacteria.p__Firmicutes_A.c__Clostridia.o__Lachnospirales.f__Lachnospiraceae.g__CAG-45.s__	0	0	0.0275184	0
2.7.13.3-RXN: (expasy) Histidine kinase [2.7.13.3]|d__Bacteria.p__Firmicutes_A.c__Clostridia.o__Lachnospirales.f__Lachnospiraceae.g__CAG-510.s__CAG-510_sp003979355	0.0872262	0.0796402	0.126457	0.095409
2.7.13.3-RXN: (expasy) Histidine kinase [2.7.13.3]|d__Bacteria.p__Firmicutes_A.c__Clostridia.o__Lachnospirales.f__Lachnospiraceae.g__CAG-56.s__CAG-56_sp004793585	0.352524	0.395689	0.0904294	0.267551
2.7.13.3-RXN: (expasy) Histidine kinase [2.7.13.3]|d__Bacteria.p__Firmicutes_A.c__Clostridia.o__Lachnospirales.f__Lachnospiraceae.g__CAG-590.s__	0.154512	0.146624	0.0616924	0.00242431
2.7.13.3-RXN: (expasy) Histidine kinase [2.7.13.3]|d__Bacteria.p__Firmicutes_A.c__Clostridia.o__Lachnospirales.f__Lachnospiraceae.g__CAG-603.s__	0.400883	0.575347	0.436335	0.942247
2.7.13.3-RXN: (expasy) Histidine kinase [2.7.13.3]|d__Bacteria.p__Firmicutes_A.c__Clostridia.o__Lachnospirales.f__Lachnospiraceae.g__CAG-81.s__	5.82214	2.37674	0.833514	1.33835
2.7.13.3-RXN: (expasy) Histidine kinase [2.7.13.3]|d__Bacteria.p__Firmicutes_A.c__Clostridia.o__Lachnospirales.f__Lachnospiraceae.g__CAG-95.s__	6.79156	4.19493	8.12151	4.48128
2.7.13.3-RXN: (expasy) Histidine kinase [2.7.13.3]|d__Bacteria.p__Firmicutes_A.c__Clostridia.o__Lachnospirales.f__Lachnospiraceae.g__CAG-95.s__CAG-95_sp000403495	0.959937	1.10035	2.31522	1.70434
2.7.13.3-RXN: (expasy) Histidine kinase [2.7.13.3]|d__Bacteria.p__Firmicutes_A.c__Clostridia.o__Lachnospirales.f__Lachnospiraceae.g__CAG-95.s__CAG-95_sp003612395	1.88902	0.600904	0	0.120276
2.7.13.3-RXN: (expasy) Histidine kinase [2.7.13.3]|d__Bacteria.p__Firmicutes_A.c__Clostridia.o__Lachnospirales.f__Lachnospiraceae.g__COE1.s__	6.33058	3.27183	6.43926	5.25793
2.7.13.3-RXN: (expasy) Histidine kinase [2.7.13.3]|d__Bacteria.p__Firmicutes_A.c__Clostridia.o__Lachnospirales.f__Lachnospiraceae.g__COE1.s__COE1_sp000403215	3.34258	4.38827	6.63497	6.27124
2.7.13.3-RXN: (expasy) Histidine kinase [2.7.13.3]|d__Bacteria.p__Firmicutes_A.c__Clostridia.o__Lachnospirales.f__Lachnospiraceae.g__COE1.s__COE1_sp000403335	0.493547	0.803268	0.776702	0.444381
2.7.13.3-RXN: (expasy) Histidine kinase [2.7.13.3]|d__Bacteria.p__Firmicutes_A.c__Clostridia.o__Lachnospirales.f__Lachnospiraceae.g__COE1.s__COE1_sp002358575	5.09009	4.04472	3.42805	10.1011
2.7.13.3-RXN: (expasy) Histidine kinase [2.7.13.3]|d__Bacteria.p__Firmicutes_A.c__Clostridia.o__Lachnospirales.f__Lachnospiraceae.g__COE1.s__COE1_sp002490665	2.97625	3.93116	0.645049	3.22812
2.7.13.3-RXN: (expasy) Histidine kinase [2.7.13.3]|d__Bacteria.p__Firmicutes_A.c__Clostridia.o__Lachnospirales.f__Lachnospiraceae.g__COE1.s__COE1_sp003513705	0.395686	0.60665	0.57677	0.61158
2.7.13.3-RXN: (expasy) Histidine kinase [2.7.13.3]|d__Bacteria.p__Firmicutes_A.c__Clostridia.o__Lachnospirales.f__Lachnospiraceae.g__Clostridium_Q.s__	0.682234	0.58698	0.266215	0.0901574
2.7.13.3-RXN: (expasy) Histidine kinase [2.7.13.3]|d__Bacteria.p__Firmicutes_A.c__Clostridia.o__Lachnospirales.f__Lachnospiraceae.g__Dorea.s__	32.8029	24.6997	23.0922	23.8753
2.7.13.3-RXN: (expasy) Histidine kinase [2.7.13.3]|d__Bacteria.p__Firmicutes_A.c__Clostridia.o__Lachnospirales.f__Lachnospiraceae.g__Dorea.s__Dorea_sp000403455	0.504247	1.39545	0.587116	0.0979993
2.7.13.3-RXN: (expasy) Histidine kinase [2.7.13.3]|d__Bacteria.p__Firmicutes_A.c__Clostridia.o__Lachnospirales.f__Lachnospiraceae.g__Dorea.s__Dorea_sp000403475	0.143575	0.768461	0.0909348	0.20031
2.7.13.3-RXN: (expasy) Histidine kinase [2.7.13.3]|d__Bacteria.p__Firmicutes_A.c__Clostridia.o__Lachnospirales.f__Lachnospiraceae.g__Eubacterium_F.s__	1.67077	0.996658	1.54197	0.78636
2.7.13.3-RXN: (expasy) Histidine kinase [2.7.13.3]|d__Bacteria.p__Firmicutes_A.c__Clostridia.o__Lachnospirales.f__Lachnospiraceae.g__Eubacterium_G.s__	0.3509	0.204093	0.350895	0.270011
2.7.13.3-RXN: (expasy) Histidine kinase [2.7.13.3]|d__Bacteria.p__Firmicutes_A.c__Clostridia.o__Lachnospirales.f__Lachnospiraceae.g__Eubacterium_J.s__	0.908126	0.960398	1.14605	1.10884
2.7.13.3-RXN: (expasy) Histidine kinase [2.7.13.3]|d__Bacteria.p__Firmicutes_A.c__Clostridia.o__Lachnospirales.f__Lachnospiraceae.g__Eubacterium_J.s__Eubacterium_J_plexicaudatum	0.0959044	0.0679081	0.130173	0.200439
2.7.13.3-RXN: (expasy) Histidine kinase [2.7.13.3]|d__Bacteria.p__Firmicutes_A.c__Clostridia.o__Lachnospirales.f__Lachnospiraceae.g__Hungatella_A.s__	1.76194	1.62878	1.24383	1.04409
2.7.13.3-RXN: (expasy) Histidine kinase [2.7.13.3]|d__Bacteria.p__Firmicutes_A.c__Clostridia.o__Lachnospirales.f__Lachnospiraceae.g__Hungatella_A.s__Hungatella_A_sp002358555	0.112052	0.155027	0.0850514	0.204786
2.7.13.3-RXN: (expasy) Histidine kinase [2.7.13.3]|d__Bacteria.p__Firmicutes_A.c__Clostridia.o__Lachnospirales.f__Lachnospiraceae.g__Kineothrix.s__	11.156	7.34914	31.6488	133.076
2.7.13.3-RXN: (expasy) Histidine kinase [2.7.13.3]|d__Bacteria.p__Firmicutes_A.c__Clostridia.o__Lachnospirales.f__Lachnospiraceae.g__Kineothrix.s__Kineothrix_sp000403275	2.2283	1.82021	2.1376	1.73688
2.7.13.3-RXN: (expasy) Histidine kinase [2.7.13.3]|d__Bacteria.p__Firmicutes_A.c__Clostridia.o__Lachnospirales.f__Lachnospiraceae.g__Lachnospira.s__	0	0	0	0
2.7.13.3-RXN: (expasy) Histidine kinase [2.7.13.3]|d__Bacteria.p__Firmicutes_A.c__Clostridia.o__Lachnospirales.f__Lachnospiraceae.g__Roseburia.s__	2.36724	1.51566	0.868048	1.74873
2.7.13.3-RXN: (expasy) Histidine kinase [2.7.13.3]|d__Bacteria.p__Firmicutes_A.c__Clostridia.o__Lachnospirales.f__Lachnospiraceae.g__Schaedlerella.s__	3.40848	4.07743	3.3128	3.81961
2.7.13.3-RXN: (expasy) Histidine kinase [2.7.13.3]|d__Bacteria.p__Firmicutes_A.c__Clostridia.o__Lachnospirales.f__Lachnospiraceae.g__Schaedlerella.s__Schaedlerella_sp000364245	2.57937	2.01006	1.33362	1.41076
2.7.13.3-RXN: (expasy) Histidine kinase [2.7.13.3]|d__Bacteria.p__Firmicutes_A.c__Clostridia.o__Lachnospirales.f__Lachnospiraceae.g__Schaedlerella.s__Schaedlerella_sp000403295	0.668854	0.470751	0.311359	0.637914
2.7.13.3-RXN: (expasy) Histidine kinase [2.7.13.3]|d__Bacteria.p__Firmicutes_A.c__Clostridia.o__Lachnospirales.f__Lachnospiraceae.g__TF01-11.s__	0.689819	0.397669	0.690251	0.319272
2.7.13.3-RXN: (expasy) Histidine kinase [2.7.13.3]|d__Bacteria.p__Firmicutes_A.c__Clostridia.o__Lachnospirales.f__Lachnospiraceae.g__TF01-11.s__TF01-11_sp003611745	0.275351	0.138729	0.197147	0.0616807
2.7.13.3-RXN: (expasy) Histidine kinase [2.7.13.3]|d__Bacteria.p__Firmicutes_A.c__Clostridia.o__Lachnospirales.f__Lachnospiraceae.g__UBA11957.s__	0	0	0	0
2.7.13.3-RXN: (expasy) Histidine kinase [2.7.13.3]|d__Bacteria.p__Firmicutes_A.c__Clostridia.o__Lachnospirales.f__Lachnospiraceae.g__UBA2882.s__	0.567243	0.308992	0.437477	0.50355
2.7.13.3-RXN: (expasy) Histidine kinase [2.7.13.3]|d__Bacteria.p__Firmicutes_A.c__Clostridia.o__Lachnospirales.f__Lachnospiraceae.g__UBA3282.s__	5.32471	6.44366	6.29485	5.37613
2.7.13.3-RXN: (expasy) Histidine kinase [2.7.13.3]|d__Bacteria.p__Firmicutes_A.c__Clostridia.o__Lachnospirales.f__Lachnospiraceae.g__UBA3282.s__UBA3282_sp003611805	1.60289	1.04165	2.69444	0.91489
2.7.13.3-RXN: (expasy) Histidine kinase [2.7.13.3]|d__Bacteria.p__Firmicutes_A.c__Clostridia.o__Lachnospirales.f__Lachnospiraceae.g__UBA3282.s__UBA3282_sp003612405	1.23769	0.414413	1.09444	0.992251
2.7.13.3-RXN: (expasy) Histidine kinase [2.7.13.3]|d__Bacteria.p__Firmicutes_A.c__Clostridia.o__Lachnospirales.f__Lachnospiraceae.g__UBA7050.s__UBA7050_sp003979345	0.0125224	0.0557989	0.248184	0.478749
2.7.13.3-RXN: (expasy) Histidine kinase [2.7.13.3]|d__Bacteria.p__Firmicutes_A.c__Clostridia.o__Lachnospirales.f__Lachnospiraceae.g__UBA7160.s__UBA7160_sp003612585	7.36448	4.26756	20.2741	15.4301
2.7.13.3-RXN: (expasy) Histidine kinase [2.7.13.3]|d__Bacteria.p__Firmicutes_A.c__Clostridia.o__Lachnospirales.f__Lachnospiraceae.g__UBA7182.s__	16.7785	10.4456	6.48435	5.86412
2.7.13.3-RXN: (expasy) Histidine kinase [2.7.13.3]|d__Bacteria.p__Firmicutes_A.c__Clostridia.o__Lachnospirales.f__Lachnospiraceae.g__UBA9502.s__	0.942166	1.69494	0.0650908	1.3903
2.7.13.3-RXN: (expasy) Histidine kinase [2.7.13.3]|d__Bacteria.p__Firmicutes_A.c__Clostridia.o__Lachnospirales.f__Lachnospiraceae.g__UBA9502.s__UBA9502_sp003611875	0.128976	0.311895	0.252914	0.374512
2.7.13.3-RXN: (expasy) Histidine kinase [2.7.13.3]|d__Bacteria.p__Firmicutes_A.c__Clostridia.o__Lachnospirales.f__Lachnospiraceae.g__UBA9502.s__UBA9502_sp003669055	0.000176448	0.000768318	0	0.001035
2.7.13.3-RXN: (expasy) Histidine kinase [2.7.13.3]|d__Bacteria.p__Firmicutes_A.c__Clostridia.o__Lachnospirales.f__Lachnospiraceae.g__UMGS1370.s__	1.41184	3.97869	3.9983	2.53879
2.7.13.3-RXN: (expasy) Histidine kinase [2.7.13.3]|d__Bacteria.p__Firmicutes_A.c__Clostridia.o__Oscillospirales.f__Acutalibacteraceae.g__Acutalibacter.s__	9.2528	8.24595	2.02838	12.1894
2.7.13.3-RXN: (expasy) Histidine kinase [2.7.13.3]|d__Bacteria.p__Firmicutes_A.c__Clostridia.o__Oscillospirales.f__Acutalibacteraceae.g__Acutalibacter.s__Acutalibacter_muris	1.40757	0.891626	1.28681	1.35413
2.7.13.3-RXN: (expasy) Histidine kinase [2.7.13.3]|d__Bacteria.p__Firmicutes_A.c__Clostridia.o__Oscillospirales.f__Acutalibacteraceae.g__Acutalibacter.s__Acutalibacter_sp003612555	0.112949	0.129629	0.359635	0.18906
2.7.13.3-RXN: (expasy) Histidine kinase [2.7.13.3]|d__Bacteria.p__Firmicutes_A.c__Clostridia.o__Oscillospirales.f__Acutalibacteraceae.g__Eubacterium_R.s__	1.00466	1.27559	0.678277	0.962528
2.7.13.3-RXN: (expasy) Histidine kinase [2.7.13.3]|d__Bacteria.p__Firmicutes_A.c__Clostridia.o__Oscillospirales.f__Acutalibacteraceae.g__Ruminococcus_E.s__Ruminococcus_E_sp002493635	0	0	0	0
2.7.13.3-RXN: (expasy) Histidine kinase [2.7.13.3]|d__Bacteria.p__Firmicutes_A.c__Clostridia.o__Oscillospirales.f__Acutalibacteraceae.g__UMGS1071.s__	1.38786	0.441893	0.0641227	0.905912
2.7.13.3-RXN: (expasy) Histidine kinase [2.7.13.3]|d__Bacteria.p__Firmicutes_A.c__Clostridia.o__Oscillospirales.f__Butyricicoccaceae.g__.s__	0.393907	0.388306	0.145745	0.309502
2.7.13.3-RXN: (expasy) Histidine kinase [2.7.13.3]|d__Bacteria.p__Firmicutes_A.c__Clostridia.o__Oscillospirales.f__Butyricicoccaceae.g__AM07-15.s__	0	0	0	0
2.7.13.3-RXN: (expasy) Histidine kinase [2.7.13.3]|d__Bacteria.p__Firmicutes_A.c__Clostridia.o__Oscillospirales.f__CAG-272.g__UMGS1815.s__	0.0771976	0	0.08567	0.107556
2.7.13.3-RXN: (expasy) Histidine kinase [2.7.13.3]|d__Bacteria.p__Firmicutes_A.c__Clostridia.o__Oscillospirales.f__Oscillospiraceae.g__.s__	19.0139	38.1999	32.662	23.16
2.7.13.3-RXN: (expasy) Histidine kinase [2.7.13.3]|d__Bacteria.p__Firmicutes_A.c__Clostridia.o__Oscillospirales.f__Oscillospiraceae.g__CAG-110.s__	0.0646059	0.0314364	0.145423	0
2.7.13.3-RXN: (expasy) Histidine kinase [2.7.13.3]|d__Bacteria.p__Firmicutes_A.c__Clostridia.o__Oscillospirales.f__Oscillospiraceae.g__Evtepia.s__	2.42391	0.464378	0.202016	1.60042
2.7.13.3-RXN: (expasy) Histidine kinase [2.7.13.3]|d__Bacteria.p__Firmicutes_A.c__Clostridia.o__Oscillospirales.f__Oscillospiraceae.g__Flavonifractor.s__	0.231066	0.801461	0.140158	0.25958
2.7.13.3-RXN: (expasy) Histidine kinase [2.7.13.3]|d__Bacteria.p__Firmicutes_A.c__Clostridia.o__Oscillospirales.f__Oscillospiraceae.g__Lawsonibacter.s__	9.74198	11.8255	10.4716	11.0417
2.7.13.3-RXN: (expasy) Histidine kinase [2.7.13.3]|d__Bacteria.p__Firmicutes_A.c__Clostridia.o__Oscillospirales.f__Oscillospiraceae.g__Lawsonibacter.s__Lawsonibacter_sp000492175	0.610949	0.185958	0.573696	0.866797
2.7.13.3-RXN: (expasy) Histidine kinase [2.7.13.3]|d__Bacteria.p__Firmicutes_A.c__Clostridia.o__Oscillospirales.f__Oscillospiraceae.g__Lawsonibacter.s__Lawsonibacter_sp003612335	5.782	6.92176	0.952439	2.54985
2.7.13.3-RXN: (expasy) Histidine kinase [2.7.13.3]|d__Bacteria.p__Firmicutes_A.c__Clostridia.o__Oscillospirales.f__Oscillospiraceae.g__Marseille-P3106.s__	0.672595	0.627842	0.171227	0.80819
2.7.13.3-RXN: (expasy) Histidine kinase [2.7.13.3]|d__Bacteria.p__Firmicutes_A.c__Clostridia.o__Oscillospirales.f__Oscillospiraceae.g__Oscillibacter.s__	19.7595	17.7528	14.4202	16.931
2.7.13.3-RXN: (expasy) Histidine kinase [2.7.13.3]|d__Bacteria.p__Firmicutes_A.c__Clostridia.o__Oscillospirales.f__Oscillospiraceae.g__Oscillibacter.s__Oscillibacter_sp000403435	1.23667	1.25993	0.82876	0.90842
2.7.13.3-RXN: (expasy) Histidine kinase [2.7.13.3]|d__Bacteria.p__Firmicutes_A.c__Clostridia.o__Oscillospirales.f__Oscillospiraceae.g__UBA9475.s__	17.1033	17.9361	12.0049	18.3543
2.7.13.3-RXN: (expasy) Histidine kinase [2.7.13.3]|d__Bacteria.p__Firmicutes_A.c__Clostridia.o__Oscillospirales.f__Oscillospiraceae.g__UMGS1872.s__	3.19843	3.11448	18.9563	4.05944
2.7.13.3-RXN: (expasy) Histidine kinase [2.7.13.3]|d__Bacteria.p__Firmicutes_A.c__Clostridia.o__Oscillospirales.f__Ruminococcaceae.g__.s__	0.0187276	0.0497277	0	0
2.7.13.3-RXN: (expasy) Histidine kinase [2.7.13.3]|d__Bacteria.p__Firmicutes_A.c__Clostridia.o__Oscillospirales.f__Ruminococcaceae.g__Anaerotruncus.s__	0.899424	1.89674	0.918339	0.864718
2.7.13.3-RXN: (expasy) Histidine kinase [2.7.13.3]|d__Bacteria.p__Firmicutes_A.c__Clostridia.o__Oscillospirales.f__Ruminococcaceae.g__Anaerotruncus.s__Anaerotruncus_sp000403395	12.2781	12.6392	10.822	10.6219
2.7.13.3-RXN: (expasy) Histidine kinase [2.7.13.3]|d__Bacteria.p__Firmicutes_A.c__Clostridia.o__Oscillospirales.f__Ruminococcaceae.g__Anaerotruncus.s__Anaerotruncus_sp003612625	0.202866	0.797422	0.267748	0.114899
2.7.13.3-RXN: (expasy) Histidine kinase [2.7.13.3]|d__Bacteria.p__Firmicutes_A.c__Clostridia.o__Oscillospirales.f__Ruminococcaceae.g__Angelakisella.s__	4.84204	4.76614	1.5765	6.61236
2.7.13.3-RXN: (expasy) Histidine kinase [2.7.13.3]|d__Bacteria.p__Firmicutes_A.c__Clostridia.o__Oscillospirales.f__Ruminococcaceae.g__CAG-115.s__	0.283644	0.292597	0.36949	0.2883
2.7.13.3-RXN: (expasy) Histidine kinase [2.7.13.3]|d__Bacteria.p__Firmicutes_A.c__Clostridia.o__Oscillospirales.f__Ruminococcaceae.g__Ruminiclostridium_E.s__	0.937114	1.01726	1.73144	0.305753
2.7.13.3-RXN: (expasy) Histidine kinase [2.7.13.3]|d__Bacteria.p__Firmicutes_A.c__Clostridia.o__Oscillospirales.f__Ruminococcaceae.g__Ruminococcus.s__	0.125982	0.0516807	0	0.00135467
2.7.13.3-RXN: (expasy) Histidine kinase [2.7.13.3]|d__Bacteria.p__Firmicutes_A.c__Clostridia.o__Oscillospirales.f__Ruminococcaceae.g__Ruthenibacterium.s__	0.150227	0	0	0
2.7.13.3-RXN: (expasy) Histidine kinase [2.7.13.3]|d__Bacteria.p__Firmicutes_A.c__Clostridia.o__Oscillospirales.f__Ruminococcaceae.g__UBA1394.s__	0.422276	0.533585	1.06751	0.329538
2.7.13.3-RXN: (expasy) Histidine kinase [2.7.13.3]|d__Bacteria.p__Firmicutes_A.c__Clostridia.o__Oscillospirales.f__Ruminococcaceae.g__UBA3818.s__	0.129257	0	0	0.0111047
2.7.13.3-RXN: (expasy) Histidine kinase [2.7.13.3]|d__Bacteria.p__Firmicutes_A.c__Clostridia.o__Oscillospirales.f__Ruminococcaceae.g__UBA7177.s__	0.0368334	0.0194754	0.0395586	0
2.7.13.3-RXN: (expasy) Histidine kinase [2.7.13.3]|d__Bacteria.p__Firmicutes_A.c__Clostridia.o__Oscillospirales.f__Ruminococcaceae.g__UBA946.s__	3.08592	4.87884	4.42202	3.32499
2.7.13.3-RXN: (expasy) Histidine kinase [2.7.13.3]|d__Bacteria.p__Firmicutes_A.c__Clostridia.o__Peptostreptococcales.f__Anaerovoracaceae.g__.s__	0.143239	0.236021	0.293161	0.293183
2.7.13.3-RXN: (expasy) Histidine kinase [2.7.13.3]|d__Bacteria.p__Firmicutes_A.c__Clostridia.o__Peptostreptococcales.f__Peptostreptococcaceae.g__Romboutsia.s__Romboutsia_ilealis	0.868692	0	0.882456	0.390501
2.7.13.3-RXN: (expasy) Histidine kinase [2.7.13.3]|d__Bacteria.p__Firmicutes_A.c__Clostridia.o__TANB77.f__CAG-508.g__CAG-273.s__	0.182768	0	0	0
2.7.13.3-RXN: (expasy) Histidine kinase [2.7.13.3]|d__Bacteria.p__Firmicutes_A.c__Clostridia_A.o__Christensenellales.f__Borkfalkiaceae.g__UBA11940.s__	0.217068	3.25014	0.775154	1.03541
2.7.13.3-RXN: (expasy) Histidine kinase [2.7.13.3]|d__Bacteria.p__Firmicutes_A.c__Clostridia_A.o__Christensenellales.f__Borkfalkiaceae.g__UBA11940.s__UBA11940_sp003979335	0.662771	0.442152	0.665871	0.277369
2.7.13.3-RXN: (expasy) Histidine kinase [2.7.13.3]|d__Bacteria.p__Firmicutes_A.c__Clostridia_A.o__Christensenellales.f__CAG-552.g__.s__	0	0.0226749	0	0
2.7.13.3-RXN: (expasy) Histidine kinase [2.7.13.3]|d__Bacteria.p__Firmicutes_A.c__Clostridia_A.o__Christensenellales.f__Christensenellaceae.g__QANA01.s__	0.229141	0	0	0
2.7.13.3-RXN: (expasy) Histidine kinase [2.7.13.3]|d__Bacteria.p__Firmicutes_A.c__Clostridia_A.o__Christensenellales.f__UBA3700.g__.s__	12.5626	9.98473	12.2167	10.7852
2.7.13.3-RXN: (expasy) Histidine kinase [2.7.13.3]|d__Bacteria.p__Firmicutes_A.c__Clostridia_A.o__Christensenellales.f__UBA3700.g__UBA3700.s__	0	0	0	0
2.7.13.3-RXN: (expasy) Histidine kinase [2.7.13.3]|d__Bacteria.p__Firmicutes_B.c__Peptococcia.o__Peptococcales.f__Peptococcaceae.g__UBA7185.s__	10.2884	10.5883	9.82157	7.8014
2.7.13.3-RXN: (expasy) Histidine kinase [2.7.13.3]|d__Bacteria.p__Proteobacteria.c__Alphaproteobacteria.o__RF32.f__CAG-239.g__CAG-267.s__	0.15679	0.169302	0	0.126708
2.7.13.3-RXN: (expasy) Histidine kinase [2.7.13.3]|d__Bacteria.p__Proteobacteria.c__Gammaproteobacteria.o__Burkholderiales.f__Burkholderiaceae.g__Parasutterella.s__Parasutterella_excrementihominis	5.19382	5.7143	3.01604	5.39571
2.7.13.3-RXN: (expasy) Histidine kinase [2.7.13.3]|d__Bacteria.p__Proteobacteria.c__Gammaproteobacteria.o__Burkholderiales.f__Burkholderiaceae.g__Parasutterella.s__Parasutterella_sp900552195	0.573161	0.773025	0.388267	0.682774
2.7.13.3-RXN: (expasy) Histidine kinase [2.7.13.3]|d__Bacteria.p__Verrucomicrobiota.c__Verrucomicrobiae.o__Verrucomicrobiales.f__Akkermansiaceae.g__Akkermansia.s__Akkermansia_muciniphila	0.603046	5.86846	0.993089	0.622055
2.7.13.3-RXN: (expasy) Histidine kinase [2.7.13.3]|d__Bacteria.p__Verrucomicrobiota.c__Verrucomicrobiae.o__Verrucomicrobiales.f__Akkermansiaceae.g__Akkermansia.s__Akkermansia_muciniphila_A	0.111107	5.65515	0.250568	0.276559
2.7.3.9-RXN: (expasy) Phosphoenolpyruvate--protein phosphotransferase [2.7.3.9]	33.2478	37.8554	43.3387	30.2676
2.7.3.9-RXN: (expasy) Phosphoenolpyruvate--protein phosphotransferase [2.7.3.9]|d__Bacteria.p__Firmicutes.c__Bacilli.o__Erysipelotrichales.f__Erysipelatoclostridiaceae.g__.s__	0	0	0	0
2.7.3.9-RXN: (expasy) Phosphoenolpyruvate--protein phosphotransferase [2.7.3.9]|d__Bacteria.p__Firmicutes.c__Bacilli.o__Lactobacillales.f__Streptococcaceae.g__Lactococcus.s__Lactococcus_lactis	13.8017	10.7764	15.9859	9.22265
2.7.3.9-RXN: (expasy) Phosphoenolpyruvate--protein phosphotransferase [2.7.3.9]|d__Bacteria.p__Firmicutes.c__Bacilli.o__Lactobacillales.f__Streptococcaceae.g__Lactococcus.s__Lactococcus_lactis_E	0.0479677	0	0.0807643	0.0252532
2.7.3.9-RXN: (expasy) Phosphoenolpyruvate--protein phosphotransferase [2.7.3.9]|d__Bacteria.p__Firmicutes_A.c__Clostridia.o__Clostridiales.f__Clostridiaceae.g__Clostridium.s__	0.0769742	0	0	0.0271085
2.7.3.9-RXN: (expasy) Phosphoenolpyruvate--protein phosphotransferase [2.7.3.9]|d__Bacteria.p__Firmicutes_A.c__Clostridia.o__Lachnospirales.f__Lachnospiraceae.g__.s__	0.606009	0.837427	1.27873	0.602799
2.7.3.9-RXN: (expasy) Phosphoenolpyruvate--protein phosphotransferase [2.7.3.9]|d__Bacteria.p__Firmicutes_A.c__Clostridia.o__Lachnospirales.f__Lachnospiraceae.g__14-2.s__	0	0	0	0
2.7.3.9-RXN: (expasy) Phosphoenolpyruvate--protein phosphotransferase [2.7.3.9]|d__Bacteria.p__Firmicutes_A.c__Clostridia.o__Lachnospirales.f__Lachnospiraceae.g__1XD8-76.s__	0.0738528	0	0	0
2.7.3.9-RXN: (expasy) Phosphoenolpyruvate--protein phosphotransferase [2.7.3.9]|d__Bacteria.p__Firmicutes_A.c__Clostridia.o__Lachnospirales.f__Lachnospiraceae.g__An181.s__	2.39412	0.958892	3.07429	1.06855
2.7.3.9-RXN: (expasy) Phosphoenolpyruvate--protein phosphotransferase [2.7.3.9]|d__Bacteria.p__Firmicutes_A.c__Clostridia.o__Lachnospirales.f__Lachnospiraceae.g__CAG-95.s__	0.214207	0.0199305	0	0.0133558
2.7.3.9-RXN: (expasy) Phosphoenolpyruvate--protein phosphotransferase [2.7.3.9]|d__Bacteria.p__Firmicutes_A.c__Clostridia.o__Lachnospirales.f__Lachnospiraceae.g__CAG-95.s__CAG-95_sp003612395	0.255358	0	0	0
2.7.3.9-RXN: (expasy) Phosphoenolpyruvate--protein phosphotransferase [2.7.3.9]|d__Bacteria.p__Firmicutes_A.c__Clostridia.o__Lachnospirales.f__Lachnospiraceae.g__Dorea.s__	1.07946	0.219851	0	0.967573
2.7.3.9-RXN: (expasy) Phosphoenolpyruvate--protein phosphotransferase [2.7.3.9]|d__Bacteria.p__Firmicutes_A.c__Clostridia.o__Lachnospirales.f__Lachnospiraceae.g__Dorea.s__Dorea_sp000403455	0.271385	0.318755	0	0.361317
2.7.3.9-RXN: (expasy) Phosphoenolpyruvate--protein phosphotransferase [2.7.3.9]|d__Bacteria.p__Firmicutes_A.c__Clostridia.o__Lachnospirales.f__Lachnospiraceae.g__Dorea.s__Dorea_sp000403475	0.0503906	0	0	0.0546633
2.7.3.9-RXN: (expasy) Phosphoenolpyruvate--protein phosphotransferase [2.7.3.9]|d__Bacteria.p__Firmicutes_A.c__Clostridia.o__Lachnospirales.f__Lachnospiraceae.g__Eubacterium_F.s__	0	0	0	0
2.7.3.9-RXN: (expasy) Phosphoenolpyruvate--protein phosphotransferase [2.7.3.9]|d__Bacteria.p__Firmicutes_A.c__Clostridia.o__Lachnospirales.f__Lachnospiraceae.g__Eubacterium_J.s__	0	0	0	0
2.7.3.9-RXN: (expasy) Phosphoenolpyruvate--protein phosphotransferase [2.7.3.9]|d__Bacteria.p__Firmicutes_A.c__Clostridia.o__Lachnospirales.f__Lachnospiraceae.g__Hungatella_A.s__	0	0	0	0
2.7.3.9-RXN: (expasy) Phosphoenolpyruvate--protein phosphotransferase [2.7.3.9]|d__Bacteria.p__Firmicutes_A.c__Clostridia.o__Lachnospirales.f__Lachnospiraceae.g__Roseburia.s__	0	0	0	0
2.7.3.9-RXN: (expasy) Phosphoenolpyruvate--protein phosphotransferase [2.7.3.9]|d__Bacteria.p__Firmicutes_A.c__Clostridia.o__Lachnospirales.f__Lachnospiraceae.g__TF01-11.s__	0	0	0	0
2.7.3.9-RXN: (expasy) Phosphoenolpyruvate--protein phosphotransferase [2.7.3.9]|d__Bacteria.p__Firmicutes_A.c__Clostridia.o__Lachnospirales.f__Lachnospiraceae.g__UBA3282.s__	0	0	0	0
2.7.3.9-RXN: (expasy) Phosphoenolpyruvate--protein phosphotransferase [2.7.3.9]|d__Bacteria.p__Firmicutes_A.c__Clostridia.o__Lachnospirales.f__Lachnospiraceae.g__UBA3282.s__UBA3282_sp003612405	0	0	0	0
2.7.3.9-RXN: (expasy) Phosphoenolpyruvate--protein phosphotransferase [2.7.3.9]|d__Bacteria.p__Firmicutes_A.c__Clostridia.o__Lachnospirales.f__Lachnospiraceae.g__UBA7160.s__UBA7160_sp003612585	0.246246	0	1.39777	0.420502
2.7.3.9-RXN: (expasy) Phosphoenolpyruvate--protein phosphotransferase [2.7.3.9]|d__Bacteria.p__Firmicutes_A.c__Clostridia.o__Lachnospirales.f__Lachnospiraceae.g__UBA7182.s__	1.49949	1.02668	0	0.612222
2.7.3.9-RXN: (expasy) Phosphoenolpyruvate--protein phosphotransferase [2.7.3.9]|d__Bacteria.p__Firmicutes_A.c__Clostridia.o__Oscillospirales.f__Acutalibacteraceae.g__Acutalibacter.s__	0	0	0	0
2.7.3.9-RXN: (expasy) Phosphoenolpyruvate--protein phosphotransferase [2.7.3.9]|d__Bacteria.p__Firmicutes_A.c__Clostridia.o__Oscillospirales.f__Oscillospiraceae.g__.s__	2.57924	6.43521	3.31051	2.51062
2.7.3.9-RXN: (expasy) Phosphoenolpyruvate--protein phosphotransferase [2.7.3.9]|d__Bacteria.p__Firmicutes_A.c__Clostridia.o__Oscillospirales.f__Oscillospiraceae.g__Lawsonibacter.s__	0.81951	1.47033	1.26917	1.73192
2.7.3.9-RXN: (expasy) Phosphoenolpyruvate--protein phosphotransferase [2.7.3.9]|d__Bacteria.p__Firmicutes_A.c__Clostridia.o__Oscillospirales.f__Oscillospiraceae.g__Lawsonibacter.s__Lawsonibacter_sp000492175	0.0973267	0.0955693	0	0.0128372
2.7.3.9-RXN: (expasy) Phosphoenolpyruvate--protein phosphotransferase [2.7.3.9]|d__Bacteria.p__Firmicutes_A.c__Clostridia.o__Oscillospirales.f__Oscillospiraceae.g__Lawsonibacter.s__Lawsonibacter_sp003612335	0.736273	1.15827	0.130586	0.322017
2.7.3.9-RXN: (expasy) Phosphoenolpyruvate--protein phosphotransferase [2.7.3.9]|d__Bacteria.p__Firmicutes_A.c__Clostridia.o__Oscillospirales.f__Oscillospiraceae.g__Oscillibacter.s__	0.387672	0.462689	0.89775	1.45868
2.7.3.9-RXN: (expasy) Phosphoenolpyruvate--protein phosphotransferase [2.7.3.9]|d__Bacteria.p__Firmicutes_A.c__Clostridia.o__Oscillospirales.f__Oscillospiraceae.g__Oscillibacter.s__Oscillibacter_sp000403435	0.0234112	0	0	0.0125603
2.7.3.9-RXN: (expasy) Phosphoenolpyruvate--protein phosphotransferase [2.7.3.9]|d__Bacteria.p__Firmicutes_A.c__Clostridia.o__Oscillospirales.f__Oscillospiraceae.g__UBA9475.s__	1.34219	0	3.23523	0.0814919
2.7.3.9-RXN: (expasy) Phosphoenolpyruvate--protein phosphotransferase [2.7.3.9]|d__Bacteria.p__Firmicutes_A.c__Clostridia.o__Oscillospirales.f__Oscillospiraceae.g__UMGS1872.s__	0.144614	0.409276	0	0
2.7.3.9-RXN: (expasy) Phosphoenolpyruvate--protein phosphotransferase [2.7.3.9]|d__Bacteria.p__Firmicutes_A.c__Clostridia.o__Oscillospirales.f__Ruminococcaceae.g__Anaerotruncus.s__	0	0	0	0
2.7.3.9-RXN: (expasy) Phosphoenolpyruvate--protein phosphotransferase [2.7.3.9]|d__Bacteria.p__Firmicutes_A.c__Clostridia.o__Oscillospirales.f__Ruminococcaceae.g__Angelakisella.s__	1.85287	1.76983	1.5453	2.39013
2.7.3.9-RXN: (expasy) Phosphoenolpyruvate--protein phosphotransferase [2.7.3.9]|d__Bacteria.p__Verrucomicrobiota.c__Verrucomicrobiae.o__Verrucomicrobiales.f__Akkermansiaceae.g__Akkermansia.s__Akkermansia_muciniphila	4.64752	11.8963	11.1327	8.37132
2.7.7.1-RXN: (expasy) Nicotinamide-nucleotide adenylyltransferase [2.7.7.1]	1.78505	0.623896	0.658348	0.865229
2.7.7.1-RXN: (expasy) Nicotinamide-nucleotide adenylyltransferase [2.7.7.1]|d__Bacteria.p__Bacteroidota.c__Bacteroidia.o__Bacteroidales.f__Muribaculaceae.g__Paramuribaculum.s__Paramuribaculum_sp900553585	1.78505	0.623896	0.658348	0.865229
2.7.7.13-RXN: (expasy) Mannose-1-phosphate guanylyltransferase [2.7.7.13]	10.5226	11.4849	8.734	12.7462
2.7.7.13-RXN: (expasy) Mannose-1-phosphate guanylyltransferase [2.7.7.13]|d__Bacteria.p__Bacteroidota.c__Bacteroidia.o__Bacteroidales.f__Bacteroidaceae.g__Bacteroides.s__Bacteroides_thetaiotaomicron	10.5226	11.4849	8.734	12.5483
2.7.7.13-RXN: (expasy) Mannose-1-phosphate guanylyltransferase [2.7.7.13]|d__Bacteria.p__Firmicutes_A.c__Clostridia.o__Oscillospirales.f__Oscillospiraceae.g__UMGS1872.s__	0	0	0	0.19788
2.7.7.33-RXN: (expasy) Glucose-1-phosphate cytidylyltransferase [2.7.7.33]	14.1635	13.5316	12.0389	15.4575
2.7.7.33-RXN: (expasy) Glucose-1-phosphate cytidylyltransferase [2.7.7.33]|d__Bacteria.p__Bacteroidota.c__Bacteroidia.o__Bacteroidales.f__Bacteroidaceae.g__Bacteroides.s__Bacteroides_acidifaciens	2.26845	2.37719	0.9065	2.62402
2.7.7.33-RXN: (expasy) Glucose-1-phosphate cytidylyltransferase [2.7.7.33]|d__Bacteria.p__Bacteroidota.c__Bacteroidia.o__Bacteroidales.f__Bacteroidaceae.g__Bacteroides.s__Bacteroides_thetaiotaomicron	7.79312	7.02711	4.8427	8.51329
2.7.7.33-RXN: (expasy) Glucose-1-phosphate cytidylyltransferase [2.7.7.33]|d__Bacteria.p__Bacteroidota.c__Bacteroidia.o__Bacteroidales.f__Tannerellaceae.g__Parabacteroides.s__	0.0582058	0	0	0.170491
2.7.7.33-RXN: (expasy) Glucose-1-phosphate cytidylyltransferase [2.7.7.33]|d__Bacteria.p__Firmicutes_A.c__Clostridia.o__Lachnospirales.f__Lachnospiraceae.g__.s__	0.650439	1.33331	3.06071	0.310237
2.7.7.33-RXN: (expasy) Glucose-1-phosphate cytidylyltransferase [2.7.7.33]|d__Bacteria.p__Firmicutes_A.c__Clostridia.o__Lachnospirales.f__Lachnospiraceae.g__1XD42-69.s__	0.508654	0.130279	0.549623	1.00538
2.7.7.33-RXN: (expasy) Glucose-1-phosphate cytidylyltransferase [2.7.7.33]|d__Bacteria.p__Firmicutes_A.c__Clostridia.o__Lachnospirales.f__Lachnospiraceae.g__AF33-28.s__	0	0	0	0
2.7.7.33-RXN: (expasy) Glucose-1-phosphate cytidylyltransferase [2.7.7.33]|d__Bacteria.p__Firmicutes_A.c__Clostridia.o__Lachnospirales.f__Lachnospiraceae.g__Acetatifactor.s__	0	0	0	0
2.7.7.33-RXN: (expasy) Glucose-1-phosphate cytidylyltransferase [2.7.7.33]|d__Bacteria.p__Firmicutes_A.c__Clostridia.o__Lachnospirales.f__Lachnospiraceae.g__Acetatifactor.s__Acetatifactor_muris	0	0	0	0
2.7.7.33-RXN: (expasy) Glucose-1-phosphate cytidylyltransferase [2.7.7.33]|d__Bacteria.p__Firmicutes_A.c__Clostridia.o__Lachnospirales.f__Lachnospiraceae.g__Acetatifactor.s__Acetatifactor_sp003612485	0	0	0	0
2.7.7.33-RXN: (expasy) Glucose-1-phosphate cytidylyltransferase [2.7.7.33]|d__Bacteria.p__Firmicutes_A.c__Clostridia.o__Lachnospirales.f__Lachnospiraceae.g__An181.s__	0	0	0	0
2.7.7.33-RXN: (expasy) Glucose-1-phosphate cytidylyltransferase [2.7.7.33]|d__Bacteria.p__Firmicutes_A.c__Clostridia.o__Lachnospirales.f__Lachnospiraceae.g__CAG-81.s__	0.275864	0.188803	0	0.0832802
2.7.7.33-RXN: (expasy) Glucose-1-phosphate cytidylyltransferase [2.7.7.33]|d__Bacteria.p__Firmicutes_A.c__Clostridia.o__Lachnospirales.f__Lachnospiraceae.g__CAG-95.s__	0	0	0	0
2.7.7.33-RXN: (expasy) Glucose-1-phosphate cytidylyltransferase [2.7.7.33]|d__Bacteria.p__Firmicutes_A.c__Clostridia.o__Lachnospirales.f__Lachnospiraceae.g__Dorea.s__	0.124457	0.0337073	0.203466	0
2.7.7.33-RXN: (expasy) Glucose-1-phosphate cytidylyltransferase [2.7.7.33]|d__Bacteria.p__Firmicutes_A.c__Clostridia.o__Lachnospirales.f__Lachnospiraceae.g__Dorea.s__Dorea_sp000403455	0.125725	0.0332594	0	0.0442773
2.7.7.33-RXN: (expasy) Glucose-1-phosphate cytidylyltransferase [2.7.7.33]|d__Bacteria.p__Firmicutes_A.c__Clostridia.o__Lachnospirales.f__Lachnospiraceae.g__Hungatella_A.s__	0	0	0	0
2.7.7.33-RXN: (expasy) Glucose-1-phosphate cytidylyltransferase [2.7.7.33]|d__Bacteria.p__Firmicutes_A.c__Clostridia.o__Lachnospirales.f__Lachnospiraceae.g__Kineothrix.s__	0.10446	0	0	0
2.7.7.33-RXN: (expasy) Glucose-1-phosphate cytidylyltransferase [2.7.7.33]|d__Bacteria.p__Firmicutes_A.c__Clostridia.o__Lachnospirales.f__Lachnospiraceae.g__Schaedlerella.s__	0	0	0	0
2.7.7.33-RXN: (expasy) Glucose-1-phosphate cytidylyltransferase [2.7.7.33]|d__Bacteria.p__Firmicutes_A.c__Clostridia.o__Lachnospirales.f__Lachnospiraceae.g__TF01-11.s__	0	0	0	0
2.7.7.33-RXN: (expasy) Glucose-1-phosphate cytidylyltransferase [2.7.7.33]|d__Bacteria.p__Firmicutes_A.c__Clostridia.o__Lachnospirales.f__Lachnospiraceae.g__UBA2882.s__	0	0	0	0
2.7.7.33-RXN: (expasy) Glucose-1-phosphate cytidylyltransferase [2.7.7.33]|d__Bacteria.p__Firmicutes_A.c__Clostridia.o__Lachnospirales.f__Lachnospiraceae.g__UBA3282.s__	0	0	0.0547503	0.0420706
2.7.7.33-RXN: (expasy) Glucose-1-phosphate cytidylyltransferase [2.7.7.33]|d__Bacteria.p__Firmicutes_A.c__Clostridia.o__Lachnospirales.f__Lachnospiraceae.g__UBA7182.s__	0	0.0956666	0	0
2.7.7.33-RXN: (expasy) Glucose-1-phosphate cytidylyltransferase [2.7.7.33]|d__Bacteria.p__Firmicutes_A.c__Clostridia.o__Oscillospirales.f__Acutalibacteraceae.g__Acutalibacter.s__	0.593107	1.0493	0.14639	0.313921
2.7.7.33-RXN: (expasy) Glucose-1-phosphate cytidylyltransferase [2.7.7.33]|d__Bacteria.p__Firmicutes_A.c__Clostridia.o__Oscillospirales.f__Oscillospiraceae.g__Lawsonibacter.s__	0.295326	0.168766	0.355042	0.651713
2.7.7.33-RXN: (expasy) Glucose-1-phosphate cytidylyltransferase [2.7.7.33]|d__Bacteria.p__Firmicutes_A.c__Clostridia.o__Oscillospirales.f__Oscillospiraceae.g__Marseille-P3106.s__	0	0.0155383	0.679856	0.0102737
2.7.7.33-RXN: (expasy) Glucose-1-phosphate cytidylyltransferase [2.7.7.33]|d__Bacteria.p__Firmicutes_A.c__Clostridia.o__Oscillospirales.f__Oscillospiraceae.g__Oscillibacter.s__	0.379705	0.0334826	0.497058	0.644782
2.7.7.33-RXN: (expasy) Glucose-1-phosphate cytidylyltransferase [2.7.7.33]|d__Bacteria.p__Firmicutes_A.c__Clostridia.o__Oscillospirales.f__Ruminococcaceae.g__Anaerotruncus.s__	0.118485	0	0	0.157195
2.7.7.33-RXN: (expasy) Glucose-1-phosphate cytidylyltransferase [2.7.7.33]|d__Bacteria.p__Firmicutes_A.c__Clostridia.o__Oscillospirales.f__Ruminococcaceae.g__Anaerotruncus.s__Anaerotruncus_sp000403395	0.573964	0.859064	0.337322	0.214608
2.7.7.33-RXN: (expasy) Glucose-1-phosphate cytidylyltransferase [2.7.7.33]|d__Bacteria.p__Firmicutes_A.c__Clostridia.o__Oscillospirales.f__Ruminococcaceae.g__Anaerotruncus.s__Anaerotruncus_sp003612625	0	0	0	0
2.7.7.33-RXN: (expasy) Glucose-1-phosphate cytidylyltransferase [2.7.7.33]|d__Bacteria.p__Firmicutes_A.c__Clostridia.o__Oscillospirales.f__Ruminococcaceae.g__Angelakisella.s__	0.281523	0.186149	0.405509	0.245535
2.7.7.33-RXN: (expasy) Glucose-1-phosphate cytidylyltransferase [2.7.7.33]|d__Bacteria.p__Firmicutes_A.c__Clostridia.o__Oscillospirales.f__Ruminococcaceae.g__CAG-115.s__	0.011941	0	0	0
2.7.7.33-RXN: (expasy) Glucose-1-phosphate cytidylyltransferase [2.7.7.33]|d__Bacteria.p__Firmicutes_A.c__Clostridia.o__Oscillospirales.f__Ruminococcaceae.g__Ruminiclostridium_E.s__	0	0	0	0.10873
2.7.7.33-RXN: (expasy) Glucose-1-phosphate cytidylyltransferase [2.7.7.33]|d__Bacteria.p__Firmicutes_A.c__Clostridia.o__Peptostreptococcales.f__Anaerovoracaceae.g__.s__	0	0	0	0.317731
2.7.7.39-RXN: (expasy) Glycerol-3-phosphate cytidylyltransferase [2.7.7.39]	27.3366	27.9211	37.2772	32.4364
2.7.7.39-RXN: (expasy) Glycerol-3-phosphate cytidylyltransferase [2.7.7.39]|d__Bacteria.p__Firmicutes.c__Bacilli.o__Lactobacillales.f__Streptococcaceae.g__Lactococcus.s__Lactococcus_lactis	9.77689	10.8845	16.4262	12.3302
2.7.7.39-RXN: (expasy) Glycerol-3-phosphate cytidylyltransferase [2.7.7.39]|d__Bacteria.p__Firmicutes_A.c__Clostridia.o__Lachnospirales.f__Lachnospiraceae.g__.s__	0	0	0	0
2.7.7.39-RXN: (expasy) Glycerol-3-phosphate cytidylyltransferase [2.7.7.39]|d__Bacteria.p__Firmicutes_A.c__Clostridia.o__Lachnospirales.f__Lachnospiraceae.g__Acetatifactor.s__	8.25385	6.64367	5.38875	8.44122
2.7.7.39-RXN: (expasy) Glycerol-3-phosphate cytidylyltransferase [2.7.7.39]|d__Bacteria.p__Firmicutes_A.c__Clostridia.o__Lachnospirales.f__Lachnospiraceae.g__An181.s__	2.12881	2.51139	1.34809	1.58946
2.7.7.39-RXN: (expasy) Glycerol-3-phosphate cytidylyltransferase [2.7.7.39]|d__Bacteria.p__Firmicutes_A.c__Clostridia.o__Lachnospirales.f__Lachnospiraceae.g__CAG-303.s__	1.20694	1.25562	0.829125	0.648497
2.7.7.39-RXN: (expasy) Glycerol-3-phosphate cytidylyltransferase [2.7.7.39]|d__Bacteria.p__Firmicutes_A.c__Clostridia.o__Lachnospirales.f__Lachnospiraceae.g__CAG-56.s__CAG-56_sp004793585	1.40382	1.75683	5.68919	1.90773
2.7.7.39-RXN: (expasy) Glycerol-3-phosphate cytidylyltransferase [2.7.7.39]|d__Bacteria.p__Firmicutes_A.c__Clostridia.o__Lachnospirales.f__Lachnospiraceae.g__CAG-81.s__	0	0	0	0.16604
2.7.7.39-RXN: (expasy) Glycerol-3-phosphate cytidylyltransferase [2.7.7.39]|d__Bacteria.p__Firmicutes_A.c__Clostridia.o__Lachnospirales.f__Lachnospiraceae.g__Hungatella_A.s__Hungatella_A_sp002358555	0	0	0	0
2.7.7.39-RXN: (expasy) Glycerol-3-phosphate cytidylyltransferase [2.7.7.39]|d__Bacteria.p__Firmicutes_A.c__Clostridia.o__Lachnospirales.f__Lachnospiraceae.g__UBA7160.s__UBA7160_sp003612585	0.44593	0.298768	0.692493	0.295182
2.7.7.39-RXN: (expasy) Glycerol-3-phosphate cytidylyltransferase [2.7.7.39]|d__Bacteria.p__Firmicutes_A.c__Clostridia.o__Oscillospirales.f__Acutalibacteraceae.g__Acutalibacter.s__	0.157156	0.436739	0.337667	0.144382
2.7.7.39-RXN: (expasy) Glycerol-3-phosphate cytidylyltransferase [2.7.7.39]|d__Bacteria.p__Firmicutes_A.c__Clostridia.o__Oscillospirales.f__Acutalibacteraceae.g__Acutalibacter.s__Acutalibacter_sp003612555	0	0	0	0
2.7.7.39-RXN: (expasy) Glycerol-3-phosphate cytidylyltransferase [2.7.7.39]|d__Bacteria.p__Firmicutes_A.c__Clostridia.o__Oscillospirales.f__Ruminococcaceae.g__.s__	0.00194199	0	0	0
2.7.7.39-RXN: (expasy) Glycerol-3-phosphate cytidylyltransferase [2.7.7.39]|d__Bacteria.p__Firmicutes_A.c__Clostridia.o__Oscillospirales.f__Ruminococcaceae.g__UBA1394.s__	0.442499	0	0	0
2.7.7.39-RXN: (expasy) Glycerol-3-phosphate cytidylyltransferase [2.7.7.39]|d__Bacteria.p__Firmicutes_A.c__Clostridia.o__Oscillospirales.f__Ruminococcaceae.g__UBA1394.s__UBA1394_sp900066845	0	0	0	0
2.7.7.39-RXN: (expasy) Glycerol-3-phosphate cytidylyltransferase [2.7.7.39]|d__Bacteria.p__Firmicutes_A.c__Clostridia_A.o__Christensenellales.f__UBA3700.g__.s__	0	0	0	4.98119
2.7.7.39-RXN: (expasy) Glycerol-3-phosphate cytidylyltransferase [2.7.7.39]|d__Bacteria.p__Firmicutes_B.c__Peptococcia.o__Peptococcales.f__Peptococcaceae.g__UBA7185.s__	3.51878	4.13353	6.5657	1.93246
2.7.7.40-RXN: (expasy) D-ribitol-5-phosphate cytidylyltransferase [2.7.7.40]	1.26671	1.61223	1.49479	1.308
2.7.7.40-RXN: (expasy) D-ribitol-5-phosphate cytidylyltransferase [2.7.7.40]|d__Bacteria.p__Firmicutes_A.c__Clostridia.o__Lachnospirales.f__Lachnospiraceae.g__Eubacterium_F.s__	0	0	0	0
2.7.7.40-RXN: (expasy) D-ribitol-5-phosphate cytidylyltransferase [2.7.7.40]|d__Bacteria.p__Firmicutes_A.c__Clostridia.o__Oscillospirales.f__Acutalibacteraceae.g__Acutalibacter.s__	0.101939	0.760162	0.818697	0
2.7.7.40-RXN: (expasy) D-ribitol-5-phosphate cytidylyltransferase [2.7.7.40]|d__Bacteria.p__Firmicutes_A.c__Clostridia.o__Oscillospirales.f__Acutalibacteraceae.g__Eubacterium_R.s__	0	0	0	0
2.7.7.40-RXN: (expasy) D-ribitol-5-phosphate cytidylyltransferase [2.7.7.40]|d__Bacteria.p__Firmicutes_A.c__Clostridia.o__Oscillospirales.f__Oscillospiraceae.g__Oscillibacter.s__	0.963828	0.852066	0.676088	1.06257
2.7.7.40-RXN: (expasy) D-ribitol-5-phosphate cytidylyltransferase [2.7.7.40]|d__Bacteria.p__Firmicutes_A.c__Clostridia.o__Oscillospirales.f__Oscillospiraceae.g__UBA9475.s__	0.134197	0	0	0.24543
2.7.7.40-RXN: (expasy) D-ribitol-5-phosphate cytidylyltransferase [2.7.7.40]|d__Bacteria.p__Firmicutes_A.c__Clostridia.o__Oscillospirales.f__Oscillospiraceae.g__UMGS1872.s__	0.0667434	0	0	0
2.7.7.60-RXN: (expasy) 2-C-methyl-D-erythritol 4-phosphate cytidylyltransferase [2.7.7.60]	49.1706	44.0107	44.057	49.8319
2.7.7.60-RXN: (expasy) 2-C-methyl-D-erythritol 4-phosphate cytidylyltransferase [2.7.7.60]|d__Bacteria.p__Actinobacteriota.c__Coriobacteriia.o__Coriobacteriales.f__Eggerthellaceae.g__Adlercreutzia.s__	0	0	0	0.141366
2.7.7.60-RXN: (expasy) 2-C-methyl-D-erythritol 4-phosphate cytidylyltransferase [2.7.7.60]|d__Bacteria.p__Actinobacteriota.c__Coriobacteriia.o__Coriobacteriales.f__Eggerthellaceae.g__Adlercreutzia.s__Adlercreutzia_caecimuris	0	0	0	0.057503
2.7.7.60-RXN: (expasy) 2-C-methyl-D-erythritol 4-phosphate cytidylyltransferase [2.7.7.60]|d__Bacteria.p__Actinobacteriota.c__Coriobacteriia.o__Coriobacteriales.f__Eggerthellaceae.g__D16-63.s__	0	0	0	0
2.7.7.60-RXN: (expasy) 2-C-methyl-D-erythritol 4-phosphate cytidylyltransferase [2.7.7.60]|d__Bacteria.p__Bacteroidota.c__Bacteroidia.o__Bacteroidales.f__Bacteroidaceae.g__Bacteroides.s__Bacteroides_thetaiotaomicron	11.0501	12.5816	14.801	13.506
2.7.7.60-RXN: (expasy) 2-C-methyl-D-erythritol 4-phosphate cytidylyltransferase [2.7.7.60]|d__Bacteria.p__Bacteroidota.c__Bacteroidia.o__Bacteroidales.f__Muribaculaceae.g__Duncaniella.s__	0.202782	0.216021	0	0
2.7.7.60-RXN: (expasy) 2-C-methyl-D-erythritol 4-phosphate cytidylyltransferase [2.7.7.60]|d__Bacteria.p__Firmicutes.c__Bacilli.o__Erysipelotrichales.f__Erysipelotrichaceae.g__.s__	0.681273	0	0	0
2.7.7.60-RXN: (expasy) 2-C-methyl-D-erythritol 4-phosphate cytidylyltransferase [2.7.7.60]|d__Bacteria.p__Firmicutes_A.c__Clostridia.o__Lachnospirales.f__Anaerotignaceae.g__ASF356.s__	0	0	0	0
2.7.7.60-RXN: (expasy) 2-C-methyl-D-erythritol 4-phosphate cytidylyltransferase [2.7.7.60]|d__Bacteria.p__Firmicutes_A.c__Clostridia.o__Lachnospirales.f__Anaerotignaceae.g__Anaerotignum.s__	0.269893	0	0	0.564309
2.7.7.60-RXN: (expasy) 2-C-methyl-D-erythritol 4-phosphate cytidylyltransferase [2.7.7.60]|d__Bacteria.p__Firmicutes_A.c__Clostridia.o__Lachnospirales.f__Lachnospiraceae.g__.s__	1.55438	0.414227	1.74278	1.08793
2.7.7.60-RXN: (expasy) 2-C-methyl-D-erythritol 4-phosphate cytidylyltransferase [2.7.7.60]|d__Bacteria.p__Firmicutes_A.c__Clostridia.o__Lachnospirales.f__Lachnospiraceae.g__14-2.s__	2.86981	0	0	1.4177
2.7.7.60-RXN: (expasy) 2-C-methyl-D-erythritol 4-phosphate cytidylyltransferase [2.7.7.60]|d__Bacteria.p__Firmicutes_A.c__Clostridia.o__Lachnospirales.f__Lachnospiraceae.g__1XD42-69.s__	0.414477	0	0	2.29137
2.7.7.60-RXN: (expasy) 2-C-methyl-D-erythritol 4-phosphate cytidylyltransferase [2.7.7.60]|d__Bacteria.p__Firmicutes_A.c__Clostridia.o__Lachnospirales.f__Lachnospiraceae.g__AF33-28.s__	0	0	0	0
2.7.7.60-RXN: (expasy) 2-C-methyl-D-erythritol 4-phosphate cytidylyltransferase [2.7.7.60]|d__Bacteria.p__Firmicutes_A.c__Clostridia.o__Lachnospirales.f__Lachnospiraceae.g__Acetatifactor.s__	7.05837	6.05393	5.12305	5.99689
2.7.7.60-RXN: (expasy) 2-C-methyl-D-erythritol 4-phosphate cytidylyltransferase [2.7.7.60]|d__Bacteria.p__Firmicutes_A.c__Clostridia.o__Lachnospirales.f__Lachnospiraceae.g__Acetatifactor.s__Acetatifactor_sp003612485	0	0	0	0
2.7.7.60-RXN: (expasy) 2-C-methyl-D-erythritol 4-phosphate cytidylyltransferase [2.7.7.60]|d__Bacteria.p__Firmicutes_A.c__Clostridia.o__Lachnospirales.f__Lachnospiraceae.g__An181.s__	2.27397	2.04498	3.14591	1.44312
2.7.7.60-RXN: (expasy) 2-C-methyl-D-erythritol 4-phosphate cytidylyltransferase [2.7.7.60]|d__Bacteria.p__Firmicutes_A.c__Clostridia.o__Lachnospirales.f__Lachnospiraceae.g__CAG-81.s__	1.91114	0.945041	0	0
2.7.7.60-RXN: (expasy) 2-C-methyl-D-erythritol 4-phosphate cytidylyltransferase [2.7.7.60]|d__Bacteria.p__Firmicutes_A.c__Clostridia.o__Lachnospirales.f__Lachnospiraceae.g__CAG-95.s__	0	0	0	0
2.7.7.60-RXN: (expasy) 2-C-methyl-D-erythritol 4-phosphate cytidylyltransferase [2.7.7.60]|d__Bacteria.p__Firmicutes_A.c__Clostridia.o__Lachnospirales.f__Lachnospiraceae.g__CAG-95.s__CAG-95_sp003612395	0	0	0	0
2.7.7.60-RXN: (expasy) 2-C-methyl-D-erythritol 4-phosphate cytidylyltransferase [2.7.7.60]|d__Bacteria.p__Firmicutes_A.c__Clostridia.o__Lachnospirales.f__Lachnospiraceae.g__Dorea.s__	1.76861	1.21099	0.628529	1.6616
2.7.7.60-RXN: (expasy) 2-C-methyl-D-erythritol 4-phosphate cytidylyltransferase [2.7.7.60]|d__Bacteria.p__Firmicutes_A.c__Clostridia.o__Lachnospirales.f__Lachnospiraceae.g__Dorea.s__Dorea_sp000403475	0	0	0	0.0670868
2.7.7.60-RXN: (expasy) 2-C-methyl-D-erythritol 4-phosphate cytidylyltransferase [2.7.7.60]|d__Bacteria.p__Firmicutes_A.c__Clostridia.o__Lachnospirales.f__Lachnospiraceae.g__Hungatella_A.s__	0.296152	0	0	0
2.7.7.60-RXN: (expasy) 2-C-methyl-D-erythritol 4-phosphate cytidylyltransferase [2.7.7.60]|d__Bacteria.p__Firmicutes_A.c__Clostridia.o__Lachnospirales.f__Lachnospiraceae.g__Schaedlerella.s__	0	0	0	0
2.7.7.60-RXN: (expasy) 2-C-methyl-D-erythritol 4-phosphate cytidylyltransferase [2.7.7.60]|d__Bacteria.p__Firmicutes_A.c__Clostridia.o__Lachnospirales.f__Lachnospiraceae.g__TF01-11.s__	0	0	0	0
2.7.7.60-RXN: (expasy) 2-C-methyl-D-erythritol 4-phosphate cytidylyltransferase [2.7.7.60]|d__Bacteria.p__Firmicutes_A.c__Clostridia.o__Lachnospirales.f__Lachnospiraceae.g__UBA7160.s__UBA7160_sp003612585	0.267499	0	2.02339	0.353276
2.7.7.60-RXN: (expasy) 2-C-methyl-D-erythritol 4-phosphate cytidylyltransferase [2.7.7.60]|d__Bacteria.p__Firmicutes_A.c__Clostridia.o__Lachnospirales.f__Lachnospiraceae.g__UBA9502.s__	0.136657	0	0	0
2.7.7.60-RXN: (expasy) 2-C-methyl-D-erythritol 4-phosphate cytidylyltransferase [2.7.7.60]|d__Bacteria.p__Firmicutes_A.c__Clostridia.o__Lachnospirales.f__Lachnospiraceae.g__UMGS1370.s__	0.112118	0	0	0.552021
2.7.7.60-RXN: (expasy) 2-C-methyl-D-erythritol 4-phosphate cytidylyltransferase [2.7.7.60]|d__Bacteria.p__Firmicutes_A.c__Clostridia.o__Oscillospirales.f__Acutalibacteraceae.g__Acutalibacter.s__	0.875416	0.575617	0	0.997694
2.7.7.60-RXN: (expasy) 2-C-methyl-D-erythritol 4-phosphate cytidylyltransferase [2.7.7.60]|d__Bacteria.p__Firmicutes_A.c__Clostridia.o__Oscillospirales.f__Acutalibacteraceae.g__Acutalibacter.s__Acutalibacter_muris	0.0726311	0	0	0.0386139
2.7.7.60-RXN: (expasy) 2-C-methyl-D-erythritol 4-phosphate cytidylyltransferase [2.7.7.60]|d__Bacteria.p__Firmicutes_A.c__Clostridia.o__Oscillospirales.f__Acutalibacteraceae.g__Eubacterium_R.s__	0	0	0	0
2.7.7.60-RXN: (expasy) 2-C-methyl-D-erythritol 4-phosphate cytidylyltransferase [2.7.7.60]|d__Bacteria.p__Firmicutes_A.c__Clostridia.o__Oscillospirales.f__Oscillospiraceae.g__.s__	0	0	0	0
2.7.7.60-RXN: (expasy) 2-C-methyl-D-erythritol 4-phosphate cytidylyltransferase [2.7.7.60]|d__Bacteria.p__Firmicutes_A.c__Clostridia.o__Oscillospirales.f__Oscillospiraceae.g__Evtepia.s__	0	0.4407	0	0
2.7.7.60-RXN: (expasy) 2-C-methyl-D-erythritol 4-phosphate cytidylyltransferase [2.7.7.60]|d__Bacteria.p__Firmicutes_A.c__Clostridia.o__Oscillospirales.f__Oscillospiraceae.g__Flavonifractor.s__	0	0	0	0
2.7.7.60-RXN: (expasy) 2-C-methyl-D-erythritol 4-phosphate cytidylyltransferase [2.7.7.60]|d__Bacteria.p__Firmicutes_A.c__Clostridia.o__Oscillospirales.f__Oscillospiraceae.g__Lawsonibacter.s__Lawsonibacter_sp003612335	1.21209	1.73365	0	0.530409
2.7.7.60-RXN: (expasy) 2-C-methyl-D-erythritol 4-phosphate cytidylyltransferase [2.7.7.60]|d__Bacteria.p__Firmicutes_A.c__Clostridia.o__Oscillospirales.f__Oscillospiraceae.g__Oscillibacter.s__	1.46601	0.531481	1.09075	0.785996
2.7.7.60-RXN: (expasy) 2-C-methyl-D-erythritol 4-phosphate cytidylyltransferase [2.7.7.60]|d__Bacteria.p__Firmicutes_A.c__Clostridia.o__Oscillospirales.f__Oscillospiraceae.g__Oscillibacter.s__Oscillibacter_sp000403435	0	0	0	0
2.7.7.60-RXN: (expasy) 2-C-methyl-D-erythritol 4-phosphate cytidylyltransferase [2.7.7.60]|d__Bacteria.p__Firmicutes_A.c__Clostridia.o__Oscillospirales.f__Oscillospiraceae.g__UBA9475.s__	0.460771	3.88251	0	3.34807
2.7.7.60-RXN: (expasy) 2-C-methyl-D-erythritol 4-phosphate cytidylyltransferase [2.7.7.60]|d__Bacteria.p__Firmicutes_A.c__Clostridia.o__Oscillospirales.f__Oscillospiraceae.g__UMGS1872.s__	0.0667434	0	0	0
2.7.7.60-RXN: (expasy) 2-C-methyl-D-erythritol 4-phosphate cytidylyltransferase [2.7.7.60]|d__Bacteria.p__Firmicutes_A.c__Clostridia.o__Oscillospirales.f__Ruminococcaceae.g__Anaerotruncus.s__Anaerotruncus_sp000403395	1.97499	1.4322	1.55845	1.36603
2.7.7.60-RXN: (expasy) 2-C-methyl-D-erythritol 4-phosphate cytidylyltransferase [2.7.7.60]|d__Bacteria.p__Firmicutes_A.c__Clostridia.o__Oscillospirales.f__Ruminococcaceae.g__Angelakisella.s__	0	0	0.506838	0
2.7.7.60-RXN: (expasy) 2-C-methyl-D-erythritol 4-phosphate cytidylyltransferase [2.7.7.60]|d__Bacteria.p__Firmicutes_A.c__Clostridia_A.o__Christensenellales.f__Borkfalkiaceae.g__UBA11940.s__	0.380449	1.83508	0	0
2.7.7.60-RXN: (expasy) 2-C-methyl-D-erythritol 4-phosphate cytidylyltransferase [2.7.7.60]|d__Bacteria.p__Firmicutes_A.c__Clostridia_A.o__Christensenellales.f__Borkfalkiaceae.g__UMGS1004.s__	0	0	0	0
2.7.7.60-RXN: (expasy) 2-C-methyl-D-erythritol 4-phosphate cytidylyltransferase [2.7.7.60]|d__Bacteria.p__Firmicutes_A.c__Clostridia_A.o__Christensenellales.f__CAG-552.g__.s__	0	0	0	0
2.7.7.60-RXN: (expasy) 2-C-methyl-D-erythritol 4-phosphate cytidylyltransferase [2.7.7.60]|d__Bacteria.p__Firmicutes_A.c__Clostridia_A.o__Christensenellales.f__CAG-917.g__CAG-475.s__	0	0	0	0
2.7.7.60-RXN: (expasy) 2-C-methyl-D-erythritol 4-phosphate cytidylyltransferase [2.7.7.60]|d__Bacteria.p__Firmicutes_A.c__Clostridia_A.o__Christensenellales.f__Christensenellaceae.g__QANA01.s__	0	0.176708	0	0.235081
2.7.7.60-RXN: (expasy) 2-C-methyl-D-erythritol 4-phosphate cytidylyltransferase [2.7.7.60]|d__Bacteria.p__Firmicutes_A.c__Clostridia_A.o__Christensenellales.f__UBA3700.g__.s__	11.7943	9.93595	13.4363	13.3898
2.7.7.60-RXN: (expasy) 2-C-methyl-D-erythritol 4-phosphate cytidylyltransferase [2.7.7.60]|d__Bacteria.p__Firmicutes_A.c__Clostridia_A.o__Christensenellales.f__UBA3700.g__UBA3700.s__	0	0	0	0
2.7.7.8-RXN: (expasy) Polyribonucleotide nucleotidyltransferase [2.7.7.8]	98.126	99.5692	112.333	94.2681
2.7.7.8-RXN: (expasy) Polyribonucleotide nucleotidyltransferase [2.7.7.8]|d__Bacteria.p__Actinobacteriota.c__Actinomycetia.o__Actinomycetales.f__Bifidobacteriaceae.g__Bifidobacterium.s__Bifidobacterium_globosum	0	0	0	0.951707
2.7.7.8-RXN: (expasy) Polyribonucleotide nucleotidyltransferase [2.7.7.8]|d__Bacteria.p__Bacteroidota.c__Bacteroidia.o__Bacteroidales.f__Muribaculaceae.g__CAG-873.s__	16.5167	17.1755	12.5936	9.94734
2.7.7.8-RXN: (expasy) Polyribonucleotide nucleotidyltransferase [2.7.7.8]|d__Bacteria.p__Bacteroidota.c__Bacteroidia.o__Bacteroidales.f__Muribaculaceae.g__Duncaniella.s__	0.144097	0.316604	0	0
2.7.7.8-RXN: (expasy) Polyribonucleotide nucleotidyltransferase [2.7.7.8]|d__Bacteria.p__Firmicutes.c__Bacilli.o__Erysipelotrichales.f__Erysipelotrichaceae.g__.s__	1.0678	0	0.382313	0
2.7.7.8-RXN: (expasy) Polyribonucleotide nucleotidyltransferase [2.7.7.8]|d__Bacteria.p__Firmicutes.c__Bacilli.o__Erysipelotrichales.f__Erysipelotrichaceae.g__Dubosiella.s__Dubosiella_newyorkensis	23.5814	32.9848	40.2348	34.6363
2.7.7.8-RXN: (expasy) Polyribonucleotide nucleotidyltransferase [2.7.7.8]|d__Bacteria.p__Firmicutes.c__Bacilli.o__Erysipelotrichales.f__Erysipelotrichaceae.g__Dubosiella.s__Dubosiella_sp004793885	0.359213	0	0	0
2.7.7.8-RXN: (expasy) Polyribonucleotide nucleotidyltransferase [2.7.7.8]|d__Bacteria.p__Firmicutes.c__Bacilli.o__Lactobacillales.f__Streptococcaceae.g__Lactococcus.s__Lactococcus_lactis	14.0964	10.4311	17.2563	9.7925
2.7.7.8-RXN: (expasy) Polyribonucleotide nucleotidyltransferase [2.7.7.8]|d__Bacteria.p__Firmicutes.c__Bacilli.o__Lactobacillales.f__Streptococcaceae.g__Lactococcus.s__Lactococcus_lactis_E	0.052435	0.0280195	0	0
2.7.7.8-RXN: (expasy) Polyribonucleotide nucleotidyltransferase [2.7.7.8]|d__Bacteria.p__Firmicutes.c__Bacilli.o__RF39.f__CAG-1000.g__CAG-776.s__	3.2438	1.16126	1.15367	1.00031
2.7.7.8-RXN: (expasy) Polyribonucleotide nucleotidyltransferase [2.7.7.8]|d__Bacteria.p__Firmicutes.c__Bacilli.o__RF39.f__CAG-1000.g__UMGS1217.s__	0	0	0	0
2.7.7.8-RXN: (expasy) Polyribonucleotide nucleotidyltransferase [2.7.7.8]|d__Bacteria.p__Firmicutes.c__Bacilli.o__RF39.f__CAG-611.g__.s__	0	0	0	0
2.7.7.8-RXN: (expasy) Polyribonucleotide nucleotidyltransferase [2.7.7.8]|d__Bacteria.p__Firmicutes.c__Bacilli.o__RF39.f__CAG-822.g__.s__	0.152852	0	0	0
2.7.7.8-RXN: (expasy) Polyribonucleotide nucleotidyltransferase [2.7.7.8]|d__Bacteria.p__Firmicutes_A.c__Clostridia.o__Lachnospirales.f__Anaerotignaceae.g__ASF356.s__	0	0	0	0
2.7.7.8-RXN: (expasy) Polyribonucleotide nucleotidyltransferase [2.7.7.8]|d__Bacteria.p__Firmicutes_A.c__Clostridia.o__Lachnospirales.f__Anaerotignaceae.g__ASF356.s__ASF356_sp000364165	0	0	0	0
2.7.7.8-RXN: (expasy) Polyribonucleotide nucleotidyltransferase [2.7.7.8]|d__Bacteria.p__Firmicutes_A.c__Clostridia.o__Lachnospirales.f__Lachnospiraceae.g__.s__	0.423703	0.309669	0.784933	0.709326
2.7.7.8-RXN: (expasy) Polyribonucleotide nucleotidyltransferase [2.7.7.8]|d__Bacteria.p__Firmicutes_A.c__Clostridia.o__Lachnospirales.f__Lachnospiraceae.g__14-2.s__14-2_sp000403845	0.895448	0	0	0
2.7.7.8-RXN: (expasy) Polyribonucleotide nucleotidyltransferase [2.7.7.8]|d__Bacteria.p__Firmicutes_A.c__Clostridia.o__Lachnospirales.f__Lachnospiraceae.g__1XD42-69.s__	5.56027	3.27812	2.99158	2.98957
2.7.7.8-RXN: (expasy) Polyribonucleotide nucleotidyltransferase [2.7.7.8]|d__Bacteria.p__Firmicutes_A.c__Clostridia.o__Lachnospirales.f__Lachnospiraceae.g__1XD42-69.s__1XD42-69_sp003612565	0	0.031656	0	0
2.7.7.8-RXN: (expasy) Polyribonucleotide nucleotidyltransferase [2.7.7.8]|d__Bacteria.p__Firmicutes_A.c__Clostridia.o__Lachnospirales.f__Lachnospiraceae.g__1XD8-76.s__	0.0582958	0	0	0
2.7.7.8-RXN: (expasy) Polyribonucleotide nucleotidyltransferase [2.7.7.8]|d__Bacteria.p__Firmicutes_A.c__Clostridia.o__Lachnospirales.f__Lachnospiraceae.g__Acetatifactor.s__	2.12957	1.96881	2.03865	1.32136
2.7.7.8-RXN: (expasy) Polyribonucleotide nucleotidyltransferase [2.7.7.8]|d__Bacteria.p__Firmicutes_A.c__Clostridia.o__Lachnospirales.f__Lachnospiraceae.g__Acetatifactor.s__Acetatifactor_muris	3.49569e-05	4.86367e-05	0	0.000666217
2.7.7.8-RXN: (expasy) Polyribonucleotide nucleotidyltransferase [2.7.7.8]|d__Bacteria.p__Firmicutes_A.c__Clostridia.o__Lachnospirales.f__Lachnospiraceae.g__Acetatifactor.s__Acetatifactor_sp003612485	0.0763034	0.0111273	0	0.0013636
2.7.7.8-RXN: (expasy) Polyribonucleotide nucleotidyltransferase [2.7.7.8]|d__Bacteria.p__Firmicutes_A.c__Clostridia.o__Lachnospirales.f__Lachnospiraceae.g__An181.s__	2.12577	0.621744	1.748	0.94551
2.7.7.8-RXN: (expasy) Polyribonucleotide nucleotidyltransferase [2.7.7.8]|d__Bacteria.p__Firmicutes_A.c__Clostridia.o__Lachnospirales.f__Lachnospiraceae.g__CAG-510.s__	0.000230268	0.0019999	0	0.000943035
2.7.7.8-RXN: (expasy) Polyribonucleotide nucleotidyltransferase [2.7.7.8]|d__Bacteria.p__Firmicutes_A.c__Clostridia.o__Lachnospirales.f__Lachnospiraceae.g__CAG-510.s__CAG-510_sp003979355	0.000928989	0.00556131	0	0.00337164
2.7.7.8-RXN: (expasy) Polyribonucleotide nucleotidyltransferase [2.7.7.8]|d__Bacteria.p__Firmicutes_A.c__Clostridia.o__Lachnospirales.f__Lachnospiraceae.g__CAG-95.s__	2.39915	0.398787	2.70497	1.11908
2.7.7.8-RXN: (expasy) Polyribonucleotide nucleotidyltransferase [2.7.7.8]|d__Bacteria.p__Firmicutes_A.c__Clostridia.o__Lachnospirales.f__Lachnospiraceae.g__CAG-95.s__CAG-95_sp000403495	0.00718706	0.0317225	0	0.00306218
2.7.7.8-RXN: (expasy) Polyribonucleotide nucleotidyltransferase [2.7.7.8]|d__Bacteria.p__Firmicutes_A.c__Clostridia.o__Lachnospirales.f__Lachnospiraceae.g__CAG-95.s__CAG-95_sp003612395	0.0778235	0.155366	0	0.0616997
2.7.7.8-RXN: (expasy) Polyribonucleotide nucleotidyltransferase [2.7.7.8]|d__Bacteria.p__Firmicutes_A.c__Clostridia.o__Lachnospirales.f__Lachnospiraceae.g__COE1.s__	0.538819	0.0284765	0	0
2.7.7.8-RXN: (expasy) Polyribonucleotide nucleotidyltransferase [2.7.7.8]|d__Bacteria.p__Firmicutes_A.c__Clostridia.o__Lachnospirales.f__Lachnospiraceae.g__COE1.s__COE1_sp000403215	0	0.00134721	0	0
2.7.7.8-RXN: (expasy) Polyribonucleotide nucleotidyltransferase [2.7.7.8]|d__Bacteria.p__Firmicutes_A.c__Clostridia.o__Lachnospirales.f__Lachnospiraceae.g__COE1.s__COE1_sp000403335	0	0.00112767	0	0
2.7.7.8-RXN: (expasy) Polyribonucleotide nucleotidyltransferase [2.7.7.8]|d__Bacteria.p__Firmicutes_A.c__Clostridia.o__Lachnospirales.f__Lachnospiraceae.g__COE1.s__COE1_sp002358575	0	0.00224549	0	0
2.7.7.8-RXN: (expasy) Polyribonucleotide nucleotidyltransferase [2.7.7.8]|d__Bacteria.p__Firmicutes_A.c__Clostridia.o__Lachnospirales.f__Lachnospiraceae.g__COE1.s__COE1_sp002490665	0	0.0010053	0	0
2.7.7.8-RXN: (expasy) Polyribonucleotide nucleotidyltransferase [2.7.7.8]|d__Bacteria.p__Firmicutes_A.c__Clostridia.o__Lachnospirales.f__Lachnospiraceae.g__COE1.s__COE1_sp003513705	0	0.00158077	0	0
2.7.7.8-RXN: (expasy) Polyribonucleotide nucleotidyltransferase [2.7.7.8]|d__Bacteria.p__Firmicutes_A.c__Clostridia.o__Lachnospirales.f__Lachnospiraceae.g__Dorea.s__	0.36948	0.124396	0.130736	0.0819869
2.7.7.8-RXN: (expasy) Polyribonucleotide nucleotidyltransferase [2.7.7.8]|d__Bacteria.p__Firmicutes_A.c__Clostridia.o__Lachnospirales.f__Lachnospiraceae.g__Eubacterium_F.s__	0	0	0	0
2.7.7.8-RXN: (expasy) Polyribonucleotide nucleotidyltransferase [2.7.7.8]|d__Bacteria.p__Firmicutes_A.c__Clostridia.o__Lachnospirales.f__Lachnospiraceae.g__G11.s__	0.00293668	0.000174997	0	0
2.7.7.8-RXN: (expasy) Polyribonucleotide nucleotidyltransferase [2.7.7.8]|d__Bacteria.p__Firmicutes_A.c__Clostridia.o__Lachnospirales.f__Lachnospiraceae.g__Hungatella_A.s__	0.0063564	0.00385315	0.0640257	0.197969
2.7.7.8-RXN: (expasy) Polyribonucleotide nucleotidyltransferase [2.7.7.8]|d__Bacteria.p__Firmicutes_A.c__Clostridia.o__Lachnospirales.f__Lachnospiraceae.g__Hungatella_A.s__Hungatella_A_sp002358555	0.0111299	0	0	0
2.7.7.8-RXN: (expasy) Polyribonucleotide nucleotidyltransferase [2.7.7.8]|d__Bacteria.p__Firmicutes_A.c__Clostridia.o__Lachnospirales.f__Lachnospiraceae.g__SZUA-378.s__	1.3551e-05	9.72204e-06	0	0
2.7.7.8-RXN: (expasy) Polyribonucleotide nucleotidyltransferase [2.7.7.8]|d__Bacteria.p__Firmicutes_A.c__Clostridia.o__Lachnospirales.f__Lachnospiraceae.g__Schaedlerella.s__	0.195523	0.575437	0.426049	0.164498
2.7.7.8-RXN: (expasy) Polyribonucleotide nucleotidyltransferase [2.7.7.8]|d__Bacteria.p__Firmicutes_A.c__Clostridia.o__Lachnospirales.f__Lachnospiraceae.g__Schaedlerella.s__Schaedlerella_sp000364245	0.0291279	0.0465446	0.0325371	0.0205772
2.7.7.8-RXN: (expasy) Polyribonucleotide nucleotidyltransferase [2.7.7.8]|d__Bacteria.p__Firmicutes_A.c__Clostridia.o__Lachnospirales.f__Lachnospiraceae.g__Schaedlerella.s__Schaedlerella_sp000403295	0	0.0310991	0	0.0616866
2.7.7.8-RXN: (expasy) Polyribonucleotide nucleotidyltransferase [2.7.7.8]|d__Bacteria.p__Firmicutes_A.c__Clostridia.o__Lachnospirales.f__Lachnospiraceae.g__TF01-11.s__	0	0	0	0
2.7.7.8-RXN: (expasy) Polyribonucleotide nucleotidyltransferase [2.7.7.8]|d__Bacteria.p__Firmicutes_A.c__Clostridia.o__Lachnospirales.f__Lachnospiraceae.g__TF01-11.s__TF01-11_sp003611745	0.53493	0	0	0
2.7.7.8-RXN: (expasy) Polyribonucleotide nucleotidyltransferase [2.7.7.8]|d__Bacteria.p__Firmicutes_A.c__Clostridia.o__Lachnospirales.f__Lachnospiraceae.g__UBA7160.s__UBA7160_sp003612585	0	0	1.30625	0.275978
2.7.7.8-RXN: (expasy) Polyribonucleotide nucleotidyltransferase [2.7.7.8]|d__Bacteria.p__Firmicutes_A.c__Clostridia.o__Lachnospirales.f__Lachnospiraceae.g__UBA9502.s__	0.039389	0.0307186	0	0
2.7.7.8-RXN: (expasy) Polyribonucleotide nucleotidyltransferase [2.7.7.8]|d__Bacteria.p__Firmicutes_A.c__Clostridia.o__Lachnospirales.f__Lachnospiraceae.g__UMGS1370.s__	0.218397	0.54708	0.448164	0.120789
2.7.7.8-RXN: (expasy) Polyribonucleotide nucleotidyltransferase [2.7.7.8]|d__Bacteria.p__Firmicutes_A.c__Clostridia.o__Monoglobales_A.f__UBA1381.g__.s__	0	0	0	0
2.7.7.8-RXN: (expasy) Polyribonucleotide nucleotidyltransferase [2.7.7.8]|d__Bacteria.p__Firmicutes_A.c__Clostridia.o__Oscillospirales.f__Acutalibacteraceae.g__Acutalibacter.s__	1.84395	1.1214	1.30519	1.30202
2.7.7.8-RXN: (expasy) Polyribonucleotide nucleotidyltransferase [2.7.7.8]|d__Bacteria.p__Firmicutes_A.c__Clostridia.o__Oscillospirales.f__Acutalibacteraceae.g__Acutalibacter.s__Acutalibacter_muris	0	0	0	0.0585162
2.7.7.8-RXN: (expasy) Polyribonucleotide nucleotidyltransferase [2.7.7.8]|d__Bacteria.p__Firmicutes_A.c__Clostridia.o__Oscillospirales.f__Acutalibacteraceae.g__Eubacterium_R.s__	0	0	0	0
2.7.7.8-RXN: (expasy) Polyribonucleotide nucleotidyltransferase [2.7.7.8]|d__Bacteria.p__Firmicutes_A.c__Clostridia.o__Oscillospirales.f__Oscillospiraceae.g__.s__	0.0799077	1.43831	2.3097	0.00552901
2.7.7.8-RXN: (expasy) Polyribonucleotide nucleotidyltransferase [2.7.7.8]|d__Bacteria.p__Firmicutes_A.c__Clostridia.o__Oscillospirales.f__Oscillospiraceae.g__Evtepia.s__	0.565198	0	0	0.685924
2.7.7.8-RXN: (expasy) Polyribonucleotide nucleotidyltransferase [2.7.7.8]|d__Bacteria.p__Firmicutes_A.c__Clostridia.o__Oscillospirales.f__Oscillospiraceae.g__Oscillibacter.s__	1.93314	1.91316	2.45559	2.32542
2.7.7.8-RXN: (expasy) Polyribonucleotide nucleotidyltransferase [2.7.7.8]|d__Bacteria.p__Firmicutes_A.c__Clostridia.o__Oscillospirales.f__Oscillospiraceae.g__Oscillibacter.s__Oscillibacter_sp000403435	0.0188493	0	0	0.0288244
2.7.7.8-RXN: (expasy) Polyribonucleotide nucleotidyltransferase [2.7.7.8]|d__Bacteria.p__Firmicutes_A.c__Clostridia.o__Oscillospirales.f__Oscillospiraceae.g__UBA9475.s__	0.811188	3.26568	0	3.28981
2.7.7.8-RXN: (expasy) Polyribonucleotide nucleotidyltransferase [2.7.7.8]|d__Bacteria.p__Firmicutes_A.c__Clostridia.o__Oscillospirales.f__Oscillospiraceae.g__UMGS1872.s__	0.022601	0.0279524	0.0246205	0.0140171
2.7.7.8-RXN: (expasy) Polyribonucleotide nucleotidyltransferase [2.7.7.8]|d__Bacteria.p__Firmicutes_A.c__Clostridia.o__Oscillospirales.f__Ruminococcaceae.g__Anaerotruncus.s__	0	0	0	0
2.7.7.8-RXN: (expasy) Polyribonucleotide nucleotidyltransferase [2.7.7.8]|d__Bacteria.p__Firmicutes_A.c__Clostridia.o__Oscillospirales.f__Ruminococcaceae.g__Anaerotruncus.s__Anaerotruncus_sp000403395	0	0	0	0
2.7.7.8-RXN: (expasy) Polyribonucleotide nucleotidyltransferase [2.7.7.8]|d__Bacteria.p__Firmicutes_A.c__Clostridia.o__Oscillospirales.f__Ruminococcaceae.g__Angelakisella.s__	0.443758	0	0	0
2.7.7.8-RXN: (expasy) Polyribonucleotide nucleotidyltransferase [2.7.7.8]|d__Bacteria.p__Firmicutes_A.c__Clostridia.o__Oscillospirales.f__Ruminococcaceae.g__Ruminiclostridium_E.s__	0	0	0	0
2.7.7.8-RXN: (expasy) Polyribonucleotide nucleotidyltransferase [2.7.7.8]|d__Bacteria.p__Firmicutes_A.c__Clostridia.o__Oscillospirales.f__Ruminococcaceae.g__UBA946.s__	0.171611	0.118305	0	0.17633
2.7.7.8-RXN: (expasy) Polyribonucleotide nucleotidyltransferase [2.7.7.8]|d__Bacteria.p__Firmicutes_A.c__Clostridia.o__Oscillospirales.f__Ruminococcaceae.g__UMGS363.s__	0.00128048	0.000875021	0	0.00131653
2.7.7.8-RXN: (expasy) Polyribonucleotide nucleotidyltransferase [2.7.7.8]|d__Bacteria.p__Firmicutes_A.c__Clostridia.o__Peptostreptococcales.f__Peptostreptococcaceae.g__Romboutsia.s__Romboutsia_ilealis	0	0	0	0.242402
2.7.7.8-RXN: (expasy) Polyribonucleotide nucleotidyltransferase [2.7.7.8]|d__Bacteria.p__Firmicutes_A.c__Clostridia_A.o__Christensenellales.f__Borkfalkiaceae.g__UMGS1004.s__	0	0	0	0
2.7.7.8-RXN: (expasy) Polyribonucleotide nucleotidyltransferase [2.7.7.8]|d__Bacteria.p__Firmicutes_A.c__Clostridia_A.o__Christensenellales.f__CAG-552.g__.s__	0.0773109	0.0932879	0.0655124	0.143935
2.7.7.8-RXN: (expasy) Polyribonucleotide nucleotidyltransferase [2.7.7.8]|d__Bacteria.p__Firmicutes_A.c__Clostridia_A.o__Christensenellales.f__CAG-552.g__UMGS1880.s__	0	0	0	0
2.7.7.8-RXN: (expasy) Polyribonucleotide nucleotidyltransferase [2.7.7.8]|d__Bacteria.p__Firmicutes_A.c__Clostridia_A.o__Christensenellales.f__CAG-917.g__CAG-475.s__	0	0	0	0
2.7.7.8-RXN: (expasy) Polyribonucleotide nucleotidyltransferase [2.7.7.8]|d__Bacteria.p__Firmicutes_A.c__Clostridia_A.o__Christensenellales.f__Christensenellaceae.g__QANA01.s__	0	0	0	0
2.7.7.8-RXN: (expasy) Polyribonucleotide nucleotidyltransferase [2.7.7.8]|d__Bacteria.p__Firmicutes_A.c__Clostridia_A.o__Christensenellales.f__UBA3700.g__.s__	9.53882	6.47631	6.74338	9.25734
2.7.7.8-RXN: (expasy) Polyribonucleotide nucleotidyltransferase [2.7.7.8]|d__Bacteria.p__Firmicutes_A.c__Clostridia_A.o__Christensenellales.f__UBA3700.g__UBA3700.s__	0	0	0	0
2.7.7.8-RXN: (expasy) Polyribonucleotide nucleotidyltransferase [2.7.7.8]|d__Bacteria.p__Proteobacteria.c__Gammaproteobacteria.o__Burkholderiales.f__Burkholderiaceae.g__Parasutterella.s__Parasutterella_excrementihominis	1.3805	1.63228	1.30541	1.43087
2.7.7.8-RXN: (expasy) Polyribonucleotide nucleotidyltransferase [2.7.7.8]|d__Bacteria.p__Proteobacteria.c__Gammaproteobacteria.o__Burkholderiales.f__Burkholderiaceae.g__Parasutterella.s__Parasutterella_sp900552195	0.111817	0.14963	0.219442	0.167336
2.7.7.8-RXN: (expasy) Polyribonucleotide nucleotidyltransferase [2.7.7.8]|d__Bacteria.p__Verrucomicrobiota.c__Verrucomicrobiae.o__Verrucomicrobiales.f__Akkermansiaceae.g__Akkermansia.s__Akkermansia_muciniphila	6.21041	13.025	13.6074	10.7309
2.7.7.8-RXN: (expasy) Polyribonucleotide nucleotidyltransferase [2.7.7.8]|d__Bacteria.p__Verrucomicrobiota.c__Verrucomicrobiae.o__Verrucomicrobiales.f__Akkermansiaceae.g__Akkermansia.s__Akkermansia_muciniphila_A	0	0	0	0
2.7.8.11-RXN: (expasy) CDP-diacylglycerol--inositol 3-phosphatidyltransferase [2.7.8.11]	10.901	9.54059	10.2526	14.9256
2.7.8.11-RXN: (expasy) CDP-diacylglycerol--inositol 3-phosphatidyltransferase [2.7.8.11]|d__Bacteria.p__Bacteroidota.c__Bacteroidia.o__Bacteroidales.f__Bacteroidaceae.g__Bacteroides.s__Bacteroides_thetaiotaomicron	10.7199	9.54059	10.1303	14.5036
2.7.8.11-RXN: (expasy) CDP-diacylglycerol--inositol 3-phosphatidyltransferase [2.7.8.11]|d__Bacteria.p__Bacteroidota.c__Bacteroidia.o__Bacteroidales.f__Tannerellaceae.g__Parabacteroides.s__Parabacteroides_goldsteinii	0.181149	0	0.122315	0.422041
2.7.8.25-RXN: (expasy) Triphosphoribosyl-dephospho-CoA synthase [2.4.2.52]	3.8467	8.82458	8.13952	8.96699
2.7.8.25-RXN: (expasy) Triphosphoribosyl-dephospho-CoA synthase [2.4.2.52]|d__Bacteria.p__Firmicutes_A.c__Clostridia.o__Lachnospirales.f__Lachnospiraceae.g__.s__	0.169052	0	0	0
2.7.8.25-RXN: (expasy) Triphosphoribosyl-dephospho-CoA synthase [2.4.2.52]|d__Bacteria.p__Firmicutes_A.c__Clostridia.o__Lachnospirales.f__Lachnospiraceae.g__CAG-81.s__	0.109462	0.499751	0	0.330427
2.7.8.25-RXN: (expasy) Triphosphoribosyl-dephospho-CoA synthase [2.4.2.52]|d__Bacteria.p__Firmicutes_A.c__Clostridia.o__Lachnospirales.f__Lachnospiraceae.g__CAG-95.s__	0	0.54964	1.56744	0.565761
2.7.8.25-RXN: (expasy) Triphosphoribosyl-dephospho-CoA synthase [2.4.2.52]|d__Bacteria.p__Firmicutes_A.c__Clostridia.o__Lachnospirales.f__Lachnospiraceae.g__CAG-95.s__CAG-95_sp003612395	0	0	0	0
2.7.8.25-RXN: (expasy) Triphosphoribosyl-dephospho-CoA synthase [2.4.2.52]|d__Bacteria.p__Firmicutes_A.c__Clostridia.o__Lachnospirales.f__Lachnospiraceae.g__Hungatella_A.s__	0	0	0	0.096488
2.7.8.25-RXN: (expasy) Triphosphoribosyl-dephospho-CoA synthase [2.4.2.52]|d__Bacteria.p__Firmicutes_A.c__Clostridia.o__Lachnospirales.f__Lachnospiraceae.g__UBA3282.s__	0	0.692758	0.364836	0.343531
2.7.8.25-RXN: (expasy) Triphosphoribosyl-dephospho-CoA synthase [2.4.2.52]|d__Bacteria.p__Firmicutes_A.c__Clostridia.o__Lachnospirales.f__Lachnospiraceae.g__UBA9502.s__	0.166442	0.19694	0	0.102212
2.7.8.25-RXN: (expasy) Triphosphoribosyl-dephospho-CoA synthase [2.4.2.52]|d__Bacteria.p__Firmicutes_A.c__Clostridia.o__Oscillospirales.f__Oscillospiraceae.g__.s__	1.37365	2.89898	3.48565	4.01374
2.7.8.25-RXN: (expasy) Triphosphoribosyl-dephospho-CoA synthase [2.4.2.52]|d__Bacteria.p__Firmicutes_A.c__Clostridia.o__Oscillospirales.f__Oscillospiraceae.g__Lawsonibacter.s__	0	0	0	0
2.7.8.25-RXN: (expasy) Triphosphoribosyl-dephospho-CoA synthase [2.4.2.52]|d__Bacteria.p__Firmicutes_A.c__Clostridia.o__Oscillospirales.f__Oscillospiraceae.g__Oscillibacter.s__	0	0	0	0
2.7.8.25-RXN: (expasy) Triphosphoribosyl-dephospho-CoA synthase [2.4.2.52]|d__Bacteria.p__Firmicutes_A.c__Clostridia.o__Oscillospirales.f__Oscillospiraceae.g__Oscillibacter.s__Oscillibacter_sp000403435	0	0	0	0
2.7.8.25-RXN: (expasy) Triphosphoribosyl-dephospho-CoA synthase [2.4.2.52]|d__Bacteria.p__Firmicutes_A.c__Clostridia.o__Oscillospirales.f__Oscillospiraceae.g__UBA9475.s__	0.107563	0.183641	0.394482	0.613453
2.7.8.25-RXN: (expasy) Triphosphoribosyl-dephospho-CoA synthase [2.4.2.52]|d__Bacteria.p__Firmicutes_A.c__Clostridia.o__Oscillospirales.f__Oscillospiraceae.g__UMGS1872.s__	0.238519	0.109482	2.32711	0.425719
2.7.8.25-RXN: (expasy) Triphosphoribosyl-dephospho-CoA synthase [2.4.2.52]|d__Bacteria.p__Firmicutes_A.c__Clostridia.o__Oscillospirales.f__Ruminococcaceae.g__Angelakisella.s__	1.68201	3.69339	0	2.47565
2.7.8.6-RXN: (expasy) Undecaprenyl-phosphate galactose phosphotransferase [2.7.8.6]	13.6918	13.1535	17.5788	12.7019
2.7.8.6-RXN: (expasy) Undecaprenyl-phosphate galactose phosphotransferase [2.7.8.6]|d__Bacteria.p__Bacteroidota.c__Bacteroidia.o__Bacteroidales.f__Bacteroidaceae.g__Bacteroides.s__Bacteroides_thetaiotaomicron	9.85082	10.2665	11.3074	9.48052
2.7.8.6-RXN: (expasy) Undecaprenyl-phosphate galactose phosphotransferase [2.7.8.6]|d__Bacteria.p__Firmicutes.c__Bacilli.o__RF39.f__CAG-1000.g__CAG-776.s__	0	0	0.976765	0
2.7.8.6-RXN: (expasy) Undecaprenyl-phosphate galactose phosphotransferase [2.7.8.6]|d__Bacteria.p__Firmicutes_A.c__Clostridia.o__Lachnospirales.f__Lachnospiraceae.g__Acetatifactor.s__Acetatifactor_sp003612485	0	0	0	0
2.7.8.6-RXN: (expasy) Undecaprenyl-phosphate galactose phosphotransferase [2.7.8.6]|d__Bacteria.p__Firmicutes_A.c__Clostridia.o__Lachnospirales.f__Lachnospiraceae.g__Dorea.s__	1.35767	0	0.455064	0
2.7.8.6-RXN: (expasy) Undecaprenyl-phosphate galactose phosphotransferase [2.7.8.6]|d__Bacteria.p__Firmicutes_A.c__Clostridia.o__Lachnospirales.f__Lachnospiraceae.g__Hungatella_A.s__	0	0.279028	0.23643	0
2.7.8.6-RXN: (expasy) Undecaprenyl-phosphate galactose phosphotransferase [2.7.8.6]|d__Bacteria.p__Firmicutes_A.c__Clostridia.o__Oscillospirales.f__Oscillospiraceae.g__Lawsonibacter.s__	0.556901	0.987962	0.561451	1.18355
2.7.8.6-RXN: (expasy) Undecaprenyl-phosphate galactose phosphotransferase [2.7.8.6]|d__Bacteria.p__Firmicutes_A.c__Clostridia.o__Oscillospirales.f__Oscillospiraceae.g__Oscillibacter.s__	0	0	1.4107	0
2.7.8.6-RXN: (expasy) Undecaprenyl-phosphate galactose phosphotransferase [2.7.8.6]|d__Bacteria.p__Firmicutes_A.c__Clostridia_A.o__Christensenellales.f__Borkfalkiaceae.g__UBA11940.s__	0	0	0	0
2.7.8.6-RXN: (expasy) Undecaprenyl-phosphate galactose phosphotransferase [2.7.8.6]|d__Bacteria.p__Proteobacteria.c__Gammaproteobacteria.o__Burkholderiales.f__Burkholderiaceae.g__Parasutterella.s__Parasutterella_excrementihominis	1.79123	1.40087	2.29327	1.77541
2.7.8.6-RXN: (expasy) Undecaprenyl-phosphate galactose phosphotransferase [2.7.8.6]|d__Bacteria.p__Proteobacteria.c__Gammaproteobacteria.o__Burkholderiales.f__Burkholderiaceae.g__Parasutterella.s__Parasutterella_sp900552195	0.135161	0.219179	0.337672	0.262462
2.7.9.3-RXN: (expasy) Selenide, water dikinase [2.7.9.3]	12.9722	7.53964	8.54987	7.37189
2.7.9.3-RXN: (expasy) Selenide, water dikinase [2.7.9.3]|d__Bacteria.p__Firmicutes_A.c__Clostridia.o__Lachnospirales.f__Lachnospiraceae.g__.s__	0.160842	0	0	0
2.7.9.3-RXN: (expasy) Selenide, water dikinase [2.7.9.3]|d__Bacteria.p__Firmicutes_A.c__Clostridia.o__Lachnospirales.f__Lachnospiraceae.g__An181.s__	3.51514	1.1428	4.2632	1.23943
2.7.9.3-RXN: (expasy) Selenide, water dikinase [2.7.9.3]|d__Bacteria.p__Firmicutes_A.c__Clostridia.o__Lachnospirales.f__Lachnospiraceae.g__CAG-95.s__	0	0	0	0
2.7.9.3-RXN: (expasy) Selenide, water dikinase [2.7.9.3]|d__Bacteria.p__Firmicutes_A.c__Clostridia.o__Lachnospirales.f__Lachnospiraceae.g__COE1.s__	0	0	0	0
2.7.9.3-RXN: (expasy) Selenide, water dikinase [2.7.9.3]|d__Bacteria.p__Firmicutes_A.c__Clostridia.o__Lachnospirales.f__Lachnospiraceae.g__Dorea.s__	5.03732	3.12377	1.07744	3.01116
2.7.9.3-RXN: (expasy) Selenide, water dikinase [2.7.9.3]|d__Bacteria.p__Firmicutes_A.c__Clostridia.o__Lachnospirales.f__Lachnospiraceae.g__Eubacterium_J.s__	0.102963	0	0	0.113253
2.7.9.3-RXN: (expasy) Selenide, water dikinase [2.7.9.3]|d__Bacteria.p__Firmicutes_A.c__Clostridia.o__Lachnospirales.f__Lachnospiraceae.g__Hungatella_A.s__	0.0902502	0.344007	0	0
2.7.9.3-RXN: (expasy) Selenide, water dikinase [2.7.9.3]|d__Bacteria.p__Firmicutes_A.c__Clostridia.o__Lachnospirales.f__Lachnospiraceae.g__Schaedlerella.s__	0.365373	0.275205	0.434805	0.281337
2.7.9.3-RXN: (expasy) Selenide, water dikinase [2.7.9.3]|d__Bacteria.p__Firmicutes_A.c__Clostridia.o__Lachnospirales.f__Lachnospiraceae.g__Schaedlerella.s__Schaedlerella_sp000364245	0.0491404	0.137603	0	0
2.7.9.3-RXN: (expasy) Selenide, water dikinase [2.7.9.3]|d__Bacteria.p__Firmicutes_A.c__Clostridia.o__Lachnospirales.f__Lachnospiraceae.g__Schaedlerella.s__Schaedlerella_sp000403295	0.0861127	0.0688014	0	0
2.7.9.3-RXN: (expasy) Selenide, water dikinase [2.7.9.3]|d__Bacteria.p__Firmicutes_A.c__Clostridia.o__Lachnospirales.f__Lachnospiraceae.g__UBA9502.s__	0.00424399	0	0	0.11582
2.7.9.3-RXN: (expasy) Selenide, water dikinase [2.7.9.3]|d__Bacteria.p__Firmicutes_A.c__Clostridia.o__Lachnospirales.f__Lachnospiraceae.g__UMGS1370.s__	0.0669631	0	0	0
2.7.9.3-RXN: (expasy) Selenide, water dikinase [2.7.9.3]|d__Bacteria.p__Firmicutes_A.c__Clostridia.o__Oscillospirales.f__Oscillospiraceae.g__.s__	0.612375	1.06274	1.63446	1.0725
2.7.9.3-RXN: (expasy) Selenide, water dikinase [2.7.9.3]|d__Bacteria.p__Firmicutes_A.c__Clostridia.o__Oscillospirales.f__Oscillospiraceae.g__Oscillibacter.s__	2.8713	1.38471	1.13996	1.17659
2.7.9.3-RXN: (expasy) Selenide, water dikinase [2.7.9.3]|d__Bacteria.p__Firmicutes_A.c__Clostridia.o__Oscillospirales.f__Oscillospiraceae.g__Oscillibacter.s__Oscillibacter_sp000403435	0	0	0	0
2.7.9.3-RXN: (expasy) Selenide, water dikinase [2.7.9.3]|d__Bacteria.p__Firmicutes_A.c__Clostridia.o__Oscillospirales.f__Oscillospiraceae.g__UMGS1872.s__	0.010137	0	0	0
2.7.9.3-RXN: (expasy) Selenide, water dikinase [2.7.9.3]|d__Bacteria.p__Firmicutes_A.c__Clostridia.o__Peptostreptococcales.f__Peptostreptococcaceae.g__Romboutsia.s__Romboutsia_ilealis	0	0	0	0.361799
2.7.9.3-RXN: (expasy) Selenide, water dikinase [2.7.9.3]|d__Bacteria.p__Proteobacteria.c__Gammaproteobacteria.o__Enterobacterales.f__Enterobacteriaceae.g__Escherichia.s__Escherichia_coli	0	0	0	0
2.8.1.6-RXN: (expasy) Biotin synthase [2.8.1.6]	54.7132	57.6743	54.946	49.3843
2.8.1.6-RXN: (expasy) Biotin synthase [2.8.1.6]|d__Bacteria.p__Bacteroidota.c__Bacteroidia.o__Bacteroidales.f__Bacteroidaceae.g__Bacteroides.s__Bacteroides_thetaiotaomicron	7.72759	9.41468	9.42304	8.62528
2.8.1.6-RXN: (expasy) Biotin synthase [2.8.1.6]|d__Bacteria.p__Bacteroidota.c__Bacteroidia.o__Bacteroidales.f__Muribaculaceae.g__CAG-873.s__	18.1087	19.5471	15.5803	13.6721
2.8.1.6-RXN: (expasy) Biotin synthase [2.8.1.6]|d__Bacteria.p__Firmicutes_A.c__Clostridia.o__Lachnospirales.f__Lachnospiraceae.g__.s__	0	0	1.10796	0.241512
2.8.1.6-RXN: (expasy) Biotin synthase [2.8.1.6]|d__Bacteria.p__Firmicutes_A.c__Clostridia.o__Lachnospirales.f__Lachnospiraceae.g__14-2.s__	3.70447	0	0	0.512578
2.8.1.6-RXN: (expasy) Biotin synthase [2.8.1.6]|d__Bacteria.p__Firmicutes_A.c__Clostridia.o__Lachnospirales.f__Lachnospiraceae.g__1XD42-69.s__	5.94441	3.83452	3.47159	5.76429
2.8.1.6-RXN: (expasy) Biotin synthase [2.8.1.6]|d__Bacteria.p__Firmicutes_A.c__Clostridia.o__Lachnospirales.f__Lachnospiraceae.g__Acetatifactor.s__	4.78114	4.13068	5.18483	3.58565
2.8.1.6-RXN: (expasy) Biotin synthase [2.8.1.6]|d__Bacteria.p__Firmicutes_A.c__Clostridia.o__Lachnospirales.f__Lachnospiraceae.g__An181.s__	2.76687	1.17811	3.4423	1.21448
[truncated: 40,737 more rows]

## Sheet: Genomic A.D. Day 5 Amox.
# Gene Family	Always Dextrose Day 5 with Amoxicillin
UNMAPPED	218040	265485	191485	187948
UNGROUPED	741762	700447	764208	766077
UNGROUPED|d__Bacteria.p__Actinobacteriota.c__Actinomycetia.o__Actinomycetales.f__Bifidobacteriaceae.g__Bifidobacterium.s__Bifidobacterium_globosum	1.45561	2.36832	1.78206	1.15194
UNGROUPED|d__Bacteria.p__Actinobacteriota.c__Actinomycetia.o__Actinomycetales.f__Microbacteriaceae.g__Microbacterium.s__Microbacterium_sp003293595	0	0	0.152764	0.108519
UNGROUPED|d__Bacteria.p__Actinobacteriota.c__Actinomycetia.o__Mycobacteriales.f__Mycobacteriaceae.g__Corynebacterium.s__Corynebacterium_stationis	3.64684	7.34521	7.02422	0
UNGROUPED|d__Bacteria.p__Actinobacteriota.c__Coriobacteriia.o__Coriobacteriales.f__Atopobiaceae.g__NM07-P-09.s__NM07-P-09_sp004793665	14.5264	8.0135	3.49909	0.260391
UNGROUPED|d__Bacteria.p__Actinobacteriota.c__Coriobacteriia.o__Coriobacteriales.f__Atopobiaceae.g__NM07-P-09.s__NM07-P-09_sp004793925	36.4512	37.8163	18.4179	11.8377
UNGROUPED|d__Bacteria.p__Actinobacteriota.c__Coriobacteriia.o__Coriobacteriales.f__Eggerthellaceae.g__.s__	0	0	0	0
UNGROUPED|d__Bacteria.p__Actinobacteriota.c__Coriobacteriia.o__Coriobacteriales.f__Eggerthellaceae.g__Adlercreutzia.s__	13.5226	18.4632	5.41074	0.173623
UNGROUPED|d__Bacteria.p__Actinobacteriota.c__Coriobacteriia.o__Coriobacteriales.f__Eggerthellaceae.g__Adlercreutzia.s__Adlercreutzia_caecimuris	2.1425	1.13342	0	0
UNGROUPED|d__Bacteria.p__Actinobacteriota.c__Coriobacteriia.o__Coriobacteriales.f__Eggerthellaceae.g__Adlercreutzia.s__Adlercreutzia_mucosicola	0.229089	0.252835	0.111214	0
UNGROUPED|d__Bacteria.p__Actinobacteriota.c__Coriobacteriia.o__Coriobacteriales.f__Eggerthellaceae.g__Adlercreutzia.s__Adlercreutzia_sp004793465	0.32294	3.04814	0.0267658	0
UNGROUPED|d__Bacteria.p__Actinobacteriota.c__Coriobacteriia.o__Coriobacteriales.f__Eggerthellaceae.g__CAG-1427.s__CAG-1427_sp000435675	0	0.0304468	0.0263265	0.144286
UNGROUPED|d__Bacteria.p__Actinobacteriota.c__Coriobacteriia.o__Coriobacteriales.f__Eggerthellaceae.g__D16-34.s__	0	0	0	0
UNGROUPED|d__Bacteria.p__Actinobacteriota.c__Coriobacteriia.o__Coriobacteriales.f__Eggerthellaceae.g__D16-34.s__D16-34_sp003612515	0	0	0	0
UNGROUPED|d__Bacteria.p__Actinobacteriota.c__Coriobacteriia.o__Coriobacteriales.f__Eggerthellaceae.g__D16-63.s__	5.07821	3.43217	14.6033	0.806655
UNGROUPED|d__Bacteria.p__Actinobacteriota.c__Coriobacteriia.o__Coriobacteriales.f__Eggerthellaceae.g__D16-63.s__D16-63_sp003612475	0	0	0	0
UNGROUPED|d__Bacteria.p__Actinobacteriota.c__Coriobacteriia.o__Coriobacteriales.f__Eggerthellaceae.g__Parvibacter.s__	2.69559	4.27436	3.10036	2.26385
UNGROUPED|d__Bacteria.p__Actinobacteriota.c__Coriobacteriia.o__Coriobacteriales.f__Eggerthellaceae.g__Parvibacter.s__Parvibacter_caecicola	0.07493	0.111921	0	0
UNGROUPED|d__Bacteria.p__Bacteroidota.c__Bacteroidia.o__Bacteroidales.f__Bacteroidaceae.g__Bacteroides.s__	340.156	181.28	580.016	604.34
UNGROUPED|d__Bacteria.p__Bacteroidota.c__Bacteroidia.o__Bacteroidales.f__Bacteroidaceae.g__Bacteroides.s__Bacteroides_acidifaciens	7399.96	4814.52	11641.7	15162.5
UNGROUPED|d__Bacteria.p__Bacteroidota.c__Bacteroidia.o__Bacteroidales.f__Bacteroidaceae.g__Bacteroides.s__Bacteroides_caecimuris	923.137	591.427	1254.85	1327.23
UNGROUPED|d__Bacteria.p__Bacteroidota.c__Bacteroidia.o__Bacteroidales.f__Bacteroidaceae.g__Bacteroides.s__Bacteroides_congonensis	1335.27	638.007	1476.08	1707.55
UNGROUPED|d__Bacteria.p__Bacteroidota.c__Bacteroidia.o__Bacteroidales.f__Bacteroidaceae.g__Bacteroides.s__Bacteroides_faecichinchillae	128.208	75.9465	168.346	159.139
UNGROUPED|d__Bacteria.p__Bacteroidota.c__Bacteroidia.o__Bacteroidales.f__Bacteroidaceae.g__Bacteroides.s__Bacteroides_intestinalis	358.405	216.915	392.06	444.619
UNGROUPED|d__Bacteria.p__Bacteroidota.c__Bacteroidia.o__Bacteroidales.f__Bacteroidaceae.g__Bacteroides.s__Bacteroides_ovatus	560.371	404.215	827.029	796.463
UNGROUPED|d__Bacteria.p__Bacteroidota.c__Bacteroidia.o__Bacteroidales.f__Bacteroidaceae.g__Bacteroides.s__Bacteroides_sp002491635	1195.79	899.276	1811.66	2095.05
UNGROUPED|d__Bacteria.p__Bacteroidota.c__Bacteroidia.o__Bacteroidales.f__Bacteroidaceae.g__Bacteroides.s__Bacteroides_thetaiotaomicron	320094	221494	417307	445066
UNGROUPED|d__Bacteria.p__Bacteroidota.c__Bacteroidia.o__Bacteroidales.f__Bacteroidaceae.g__Bacteroides.s__Bacteroides_uniformis	874.033	579.287	1143.59	1253.45
UNGROUPED|d__Bacteria.p__Bacteroidota.c__Bacteroidia.o__Bacteroidales.f__Bacteroidaceae.g__Bacteroides.s__Bacteroides_xylanisolvens	154.295	98.2731	182.265	214.39
UNGROUPED|d__Bacteria.p__Bacteroidota.c__Bacteroidia.o__Bacteroidales.f__Bacteroidaceae.g__Paraprevotella.s__	0.351096	0.0164014	0.360385	0.0332153
UNGROUPED|d__Bacteria.p__Bacteroidota.c__Bacteroidia.o__Bacteroidales.f__Bacteroidaceae.g__Phocaeicola.s__	48.2129	41.682	84.0444	138.338
UNGROUPED|d__Bacteria.p__Bacteroidota.c__Bacteroidia.o__Bacteroidales.f__Bacteroidaceae.g__Phocaeicola.s__Phocaeicola_dorei	88.0657	65.0491	112.705	125.765
UNGROUPED|d__Bacteria.p__Bacteroidota.c__Bacteroidia.o__Bacteroidales.f__Bacteroidaceae.g__Phocaeicola.s__Phocaeicola_sartorii	948.909	525.625	1461.67	1531.28
UNGROUPED|d__Bacteria.p__Bacteroidota.c__Bacteroidia.o__Bacteroidales.f__Bacteroidaceae.g__Phocaeicola.s__Phocaeicola_sp002493165	800.3	570.889	1723.65	2821
UNGROUPED|d__Bacteria.p__Bacteroidota.c__Bacteroidia.o__Bacteroidales.f__Bacteroidaceae.g__Phocaeicola.s__Phocaeicola_vulgatus	2384.43	1802.15	2920.83	3030.3
UNGROUPED|d__Bacteria.p__Bacteroidota.c__Bacteroidia.o__Bacteroidales.f__Bacteroidaceae.g__Prevotella.s__	253.398	182.779	343.471	365.665
UNGROUPED|d__Bacteria.p__Bacteroidota.c__Bacteroidia.o__Bacteroidales.f__Bacteroidaceae.g__Prevotella.s__Prevotella_sp002298815	107.611	108.828	87.0854	30.3783
UNGROUPED|d__Bacteria.p__Bacteroidota.c__Bacteroidia.o__Bacteroidales.f__Bacteroidaceae.g__Prevotella.s__Prevotella_sp002933775	399.848	269.153	530.831	555.105
UNGROUPED|d__Bacteria.p__Bacteroidota.c__Bacteroidia.o__Bacteroidales.f__Bacteroidaceae.g__Prevotella.s__Prevotella_sp004792655	0.005022	0.0658977	0.132098	0.724992
UNGROUPED|d__Bacteria.p__Bacteroidota.c__Bacteroidia.o__Bacteroidales.f__Bacteroidaceae.g__Prevotella.s__Prevotella_sp900545525	3.38832	2.88738	4.31936	4.84371
UNGROUPED|d__Bacteria.p__Bacteroidota.c__Bacteroidia.o__Bacteroidales.f__Bacteroidaceae.g__Prevotellamassilia.s__	7.92056	7.91944	7.01007	0.627624
UNGROUPED|d__Bacteria.p__Bacteroidota.c__Bacteroidia.o__Bacteroidales.f__Bacteroidaceae.g__Prevotellamassilia.s__Prevotellamassilia_sp002933955	0.756934	6.78567	1.08012	0.0117648
UNGROUPED|d__Bacteria.p__Bacteroidota.c__Bacteroidia.o__Bacteroidales.f__Marinifilaceae.g__Butyricimonas.s__Butyricimonas_virosa	0	0.0111672	0.000499844	0.000401263
UNGROUPED|d__Bacteria.p__Bacteroidota.c__Bacteroidia.o__Bacteroidales.f__Marinifilaceae.g__Odoribacter.s__	1041.55	830.357	1267.78	1452.81
UNGROUPED|d__Bacteria.p__Bacteroidota.c__Bacteroidia.o__Bacteroidales.f__Muribaculaceae.g__.s__	147.841	131.784	76.0395	85.2743
UNGROUPED|d__Bacteria.p__Bacteroidota.c__Bacteroidia.o__Bacteroidales.f__Muribaculaceae.g__Amulumruptor.s__Amulumruptor_sp001689515	43.2191	42.145	19.6038	2.42503
UNGROUPED|d__Bacteria.p__Bacteroidota.c__Bacteroidia.o__Bacteroidales.f__Muribaculaceae.g__Amulumruptor.s__Amulumruptor_sp900539915	1.02261	1.88384	0.271249	0.122371
UNGROUPED|d__Bacteria.p__Bacteroidota.c__Bacteroidia.o__Bacteroidales.f__Muribaculaceae.g__CAG-485.s__	530.047	374.39	455.546	417.046
UNGROUPED|d__Bacteria.p__Bacteroidota.c__Bacteroidia.o__Bacteroidales.f__Muribaculaceae.g__CAG-485.s__CAG-485_sp001701295	0.702812	0.0267274	0.00591764	0.296317
UNGROUPED|d__Bacteria.p__Bacteroidota.c__Bacteroidia.o__Bacteroidales.f__Muribaculaceae.g__CAG-485.s__CAG-485_sp002361155	10.7957	13.7475	1.59718	0.870026
UNGROUPED|d__Bacteria.p__Bacteroidota.c__Bacteroidia.o__Bacteroidales.f__Muribaculaceae.g__CAG-485.s__CAG-485_sp002361215	22.2034	25.5928	3.15864	2.9656
UNGROUPED|d__Bacteria.p__Bacteroidota.c__Bacteroidia.o__Bacteroidales.f__Muribaculaceae.g__CAG-485.s__CAG-485_sp002362485	11225.8	9557.48	11127.2	11369.3
UNGROUPED|d__Bacteria.p__Bacteroidota.c__Bacteroidia.o__Bacteroidales.f__Muribaculaceae.g__CAG-485.s__CAG-485_sp002491945	12.3706	15.0732	2.03036	0.300821
UNGROUPED|d__Bacteria.p__Bacteroidota.c__Bacteroidia.o__Bacteroidales.f__Muribaculaceae.g__CAG-485.s__CAG-485_sp002493045	121.254	117.049	77.251	77.2157
UNGROUPED|d__Bacteria.p__Bacteroidota.c__Bacteroidia.o__Bacteroidales.f__Muribaculaceae.g__CAG-485.s__CAG-485_sp002493515	0.966165	0.496071	2.56656	0.160086
UNGROUPED|d__Bacteria.p__Bacteroidota.c__Bacteroidia.o__Bacteroidales.f__Muribaculaceae.g__CAG-485.s__CAG-485_sp003979075	5.1219	14.1489	0.959718	1.37539
UNGROUPED|d__Bacteria.p__Bacteroidota.c__Bacteroidia.o__Bacteroidales.f__Muribaculaceae.g__CAG-873.s__	8612.19	2912.65	4682.64	846.949
UNGROUPED|d__Bacteria.p__Bacteroidota.c__Bacteroidia.o__Bacteroidales.f__Muribaculaceae.g__CAG-873.s__CAG-873_sp001689415	0.851353	0.656322	1.35307	0.0308121
UNGROUPED|d__Bacteria.p__Bacteroidota.c__Bacteroidia.o__Bacteroidales.f__Muribaculaceae.g__CAG-873.s__CAG-873_sp001689665	129.384	80.867	167.999	186.896
UNGROUPED|d__Bacteria.p__Bacteroidota.c__Bacteroidia.o__Bacteroidales.f__Muribaculaceae.g__CAG-873.s__CAG-873_sp002490635	17.3868	16.4196	18.2134	14.2649
UNGROUPED|d__Bacteria.p__Bacteroidota.c__Bacteroidia.o__Bacteroidales.f__Muribaculaceae.g__CAG-873.s__CAG-873_sp002491245	0.00121065	0.00190543	0.00106383	0.0036349
UNGROUPED|d__Bacteria.p__Bacteroidota.c__Bacteroidia.o__Bacteroidales.f__Muribaculaceae.g__CAG-873.s__CAG-873_sp002493945	0.000126603	1.83012e-05	0.000158513	0
UNGROUPED|d__Bacteria.p__Bacteroidota.c__Bacteroidia.o__Bacteroidales.f__Muribaculaceae.g__CAG-873.s__CAG-873_sp003979155	11.0533	9.53721	11.2938	10.9417
UNGROUPED|d__Bacteria.p__Bacteroidota.c__Bacteroidia.o__Bacteroidales.f__Muribaculaceae.g__CAG-873.s__CAG-873_sp900550395	0.772543	4.71157	0.00207476	0.0008508
UNGROUPED|d__Bacteria.p__Bacteroidota.c__Bacteroidia.o__Bacteroidales.f__Muribaculaceae.g__CAG-873.s__CAG-873_sp900555715	0.0465649	0.0612025	0.00127681	0.00213006
UNGROUPED|d__Bacteria.p__Bacteroidota.c__Bacteroidia.o__Bacteroidales.f__Muribaculaceae.g__Duncaniella.s__	3719.67	2597.57	4969.75	4924.88
UNGROUPED|d__Bacteria.p__Bacteroidota.c__Bacteroidia.o__Bacteroidales.f__Muribaculaceae.g__Duncaniella.s__Duncaniella_muris	86.896	63.6627	101.1	106.036
UNGROUPED|d__Bacteria.p__Bacteroidota.c__Bacteroidia.o__Bacteroidales.f__Muribaculaceae.g__Duncaniella.s__Duncaniella_sp001689425	70.9595	105.251	40.2863	42.2584
UNGROUPED|d__Bacteria.p__Bacteroidota.c__Bacteroidia.o__Bacteroidales.f__Muribaculaceae.g__Duncaniella.s__Duncaniella_sp001689495	1.54475	0.311323	0.526931	0.000748119
UNGROUPED|d__Bacteria.p__Bacteroidota.c__Bacteroidia.o__Bacteroidales.f__Muribaculaceae.g__Duncaniella.s__Duncaniella_sp001689575	52.9265	18.9511	74.6244	124
UNGROUPED|d__Bacteria.p__Bacteroidota.c__Bacteroidia.o__Bacteroidales.f__Muribaculaceae.g__Duncaniella.s__Duncaniella_sp002492665	39.6134	41.8505	25.9483	9.46948
UNGROUPED|d__Bacteria.p__Bacteroidota.c__Bacteroidia.o__Bacteroidales.f__Muribaculaceae.g__Duncaniella.s__Duncaniella_sp002494015	0.0205975	0.0192226	0.000200203	5.76938e-05
UNGROUPED|d__Bacteria.p__Bacteroidota.c__Bacteroidia.o__Bacteroidales.f__Muribaculaceae.g__M3.s__M3_sp001689445	0.145385	0.0549348	0.080819	0.161584
UNGROUPED|d__Bacteria.p__Bacteroidota.c__Bacteroidia.o__Bacteroidales.f__Muribaculaceae.g__Muribaculum.s__	82.228	72.9693	81.9089	29.9795
UNGROUPED|d__Bacteria.p__Bacteroidota.c__Bacteroidia.o__Bacteroidales.f__Muribaculaceae.g__Muribaculum.s__Muribaculum_arabinoxylanisolvens	18.7874	24.0209	17.8955	9.98218
UNGROUPED|d__Bacteria.p__Bacteroidota.c__Bacteroidia.o__Bacteroidales.f__Muribaculaceae.g__Muribaculum.s__Muribaculum_intestinale	305.638	260.104	329.84	277.03
UNGROUPED|d__Bacteria.p__Bacteroidota.c__Bacteroidia.o__Bacteroidales.f__Muribaculaceae.g__Muribaculum.s__Muribaculum_sp002358615	35.0151	70.7865	37.1488	32.696
UNGROUPED|d__Bacteria.p__Bacteroidota.c__Bacteroidia.o__Bacteroidales.f__Muribaculaceae.g__Muribaculum.s__Muribaculum_sp002473395	11.1859	12.0171	9.70492	8.84589
UNGROUPED|d__Bacteria.p__Bacteroidota.c__Bacteroidia.o__Bacteroidales.f__Muribaculaceae.g__Muribaculum.s__Muribaculum_sp002492595	418.838	354.809	519.321	641.979
UNGROUPED|d__Bacteria.p__Bacteroidota.c__Bacteroidia.o__Bacteroidales.f__Muribaculaceae.g__Muribaculum.s__Muribaculum_sp003150235	0.0200492	0.000824534	0.00282351	0.000505414
UNGROUPED|d__Bacteria.p__Bacteroidota.c__Bacteroidia.o__Bacteroidales.f__Muribaculaceae.g__Paramuribaculum.s__	3927.9	5383.29	3823.22	3971.9
UNGROUPED|d__Bacteria.p__Bacteroidota.c__Bacteroidia.o__Bacteroidales.f__Muribaculaceae.g__Paramuribaculum.s__Paramuribaculum_intestinale	117.973	178.717	47.3064	23.6874
UNGROUPED|d__Bacteria.p__Bacteroidota.c__Bacteroidia.o__Bacteroidales.f__Muribaculaceae.g__Paramuribaculum.s__Paramuribaculum_sp001689535	0.274115	0.247553	0.0742961	0.000631905
UNGROUPED|d__Bacteria.p__Bacteroidota.c__Bacteroidia.o__Bacteroidales.f__Muribaculaceae.g__Paramuribaculum.s__Paramuribaculum_sp001689565	3.57604	9.03336	4.1979	6.56916
UNGROUPED|d__Bacteria.p__Bacteroidota.c__Bacteroidia.o__Bacteroidales.f__Muribaculaceae.g__Paramuribaculum.s__Paramuribaculum_sp900553585	263.554	287.302	208.929	161.579
UNGROUPED|d__Bacteria.p__Bacteroidota.c__Bacteroidia.o__Bacteroidales.f__Muribaculaceae.g__UBA3263.s__	0.00165103	0.0994004	0.000288187	0.000991626
UNGROUPED|d__Bacteria.p__Bacteroidota.c__Bacteroidia.o__Bacteroidales.f__Muribaculaceae.g__UBA3263.s__UBA3263_sp001689615	8.90917	12.5811	1.99798	0.652287
UNGROUPED|d__Bacteria.p__Bacteroidota.c__Bacteroidia.o__Bacteroidales.f__Muribaculaceae.g__UBA7173.s__	174.514	182.237	260.424	137.978
UNGROUPED|d__Bacteria.p__Bacteroidota.c__Bacteroidia.o__Bacteroidales.f__Muribaculaceae.g__UBA7173.s__UBA7173_sp001689485	575.44	337.153	899.126	963.868
UNGROUPED|d__Bacteria.p__Bacteroidota.c__Bacteroidia.o__Bacteroidales.f__Muribaculaceae.g__UBA7173.s__UBA7173_sp001689685	132.404	205.463	20.4074	0.815429
UNGROUPED|d__Bacteria.p__Bacteroidota.c__Bacteroidia.o__Bacteroidales.f__Muribaculaceae.g__UBA7173.s__UBA7173_sp001915385	17.2227	15.4495	21.2099	13.3674
UNGROUPED|d__Bacteria.p__Bacteroidota.c__Bacteroidia.o__Bacteroidales.f__Muribaculaceae.g__UBA7173.s__UBA7173_sp002491305	7.06705	7.85004	3.72811	0.130881
UNGROUPED|d__Bacteria.p__Bacteroidota.c__Bacteroidia.o__Bacteroidales.f__Muribaculaceae.g__UBA7173.s__UBA7173_sp004102805	6.12637	6.47467	0.504403	0.720001
UNGROUPED|d__Bacteria.p__Bacteroidota.c__Bacteroidia.o__Bacteroidales.f__Muribaculaceae.g__UBA7173.s__UBA7173_sp900548705	0.634785	0.0706671	0.015174	0.000681763
UNGROUPED|d__Bacteria.p__Bacteroidota.c__Bacteroidia.o__Bacteroidales.f__Muribaculaceae.g__UBA7173.s__UBA7173_sp900555165	0.00349508	0.000265355	0.000418505	0.000367919
UNGROUPED|d__Bacteria.p__Bacteroidota.c__Bacteroidia.o__Bacteroidales.f__P3.g__.s__	2.16851	2.16602	3.19763	2.50812
UNGROUPED|d__Bacteria.p__Bacteroidota.c__Bacteroidia.o__Bacteroidales.f__Rikenellaceae.g__.s__	0.000107934	0	0	1.25568e-05
UNGROUPED|d__Bacteria.p__Bacteroidota.c__Bacteroidia.o__Bacteroidales.f__Rikenellaceae.g__Alistipes.s__	115.317	133.845	48.9399	39.8624
UNGROUPED|d__Bacteria.p__Bacteroidota.c__Bacteroidia.o__Bacteroidales.f__Rikenellaceae.g__Alistipes.s__Alistipes_finegoldii	13.7688	3.44964	7.49064	2.61549
UNGROUPED|d__Bacteria.p__Bacteroidota.c__Bacteroidia.o__Bacteroidales.f__Rikenellaceae.g__Alistipes.s__Alistipes_onderdonkii	0.159351	0.0495828	0.0461509	0.0726934
UNGROUPED|d__Bacteria.p__Bacteroidota.c__Bacteroidia.o__Bacteroidales.f__Rikenellaceae.g__Alistipes.s__Alistipes_sp002358415	7.70472	21.5418	4.47926	0.670788
UNGROUPED|d__Bacteria.p__Bacteroidota.c__Bacteroidia.o__Bacteroidales.f__Rikenellaceae.g__Alistipes.s__Alistipes_sp002362235	6.13025	7.08871	4.44585	3.27205
UNGROUPED|d__Bacteria.p__Bacteroidota.c__Bacteroidia.o__Bacteroidales.f__Rikenellaceae.g__Alistipes.s__Alistipes_sp002428825	160.059	170.731	41.0587	13.4367
UNGROUPED|d__Bacteria.p__Bacteroidota.c__Bacteroidia.o__Bacteroidales.f__Rikenellaceae.g__Alistipes.s__Alistipes_sp003979135	210.243	145.279	67.9024	50.399
UNGROUPED|d__Bacteria.p__Bacteroidota.c__Bacteroidia.o__Bacteroidales.f__Rikenellaceae.g__Alistipes.s__Alistipes_timonensis	0	0	0	0
UNGROUPED|d__Bacteria.p__Bacteroidota.c__Bacteroidia.o__Bacteroidales.f__Rikenellaceae.g__Alistipes_A.s__	0	0.00625661	0.000470717	0.000377843
UNGROUPED|d__Bacteria.p__Bacteroidota.c__Bacteroidia.o__Bacteroidales.f__Rikenellaceae.g__Rikenella.s__	8.24631	7.29245	5.1778	0.56654
UNGROUPED|d__Bacteria.p__Bacteroidota.c__Bacteroidia.o__Bacteroidales.f__Rikenellaceae.g__Tidjanibacter.s__	8.98113	9.5724	22.3224	0.675338
UNGROUPED|d__Bacteria.p__Bacteroidota.c__Bacteroidia.o__Bacteroidales.f__Tannerellaceae.g__Parabacteroides.s__	59.9705	29.5146	68.3458	54.8174
UNGROUPED|d__Bacteria.p__Bacteroidota.c__Bacteroidia.o__Bacteroidales.f__Tannerellaceae.g__Parabacteroides.s__Parabacteroides_distasonis	158.995	129.672	188.52	242.98
UNGROUPED|d__Bacteria.p__Bacteroidota.c__Bacteroidia.o__Bacteroidales.f__Tannerellaceae.g__Parabacteroides.s__Parabacteroides_distasonis_A	175.955	113.475	232.073	255.521
UNGROUPED|d__Bacteria.p__Bacteroidota.c__Bacteroidia.o__Bacteroidales.f__Tannerellaceae.g__Parabacteroides.s__Parabacteroides_goldsteinii	202.544	186.157	167.414	209.304
UNGROUPED|d__Bacteria.p__Bacteroidota.c__Bacteroidia.o__Bacteroidales.f__Tannerellaceae.g__Parabacteroides.s__Parabacteroides_merdae	12.9387	1.23584	2.7016	0.641982
UNGROUPED|d__Bacteria.p__Bacteroidota.c__Bacteroidia.o__Bacteroidales.f__UBA932.g__RC9.s__	310.356	266.611	358.806	385.067
UNGROUPED|d__Bacteria.p__Bacteroidota.c__Bacteroidia.o__Bacteroidales.f__UBA932.g__RC9.s__RC9_sp002298075	669.218	717.696	538.227	478.761
UNGROUPED|d__Bacteria.p__Campylobacterota.c__Campylobacteria.o__Campylobacterales.f__Helicobacteraceae.g__Helicobacter_A.s__Helicobacter_A_bilis	0.193179	0	0	0
UNGROUPED|d__Bacteria.p__Campylobacterota.c__Campylobacteria.o__Campylobacterales.f__Helicobacteraceae.g__Helicobacter_C.s__	0	0	0	0
UNGROUPED|d__Bacteria.p__Campylobacterota.c__Campylobacteria.o__Campylobacterales.f__Helicobacteraceae.g__Helicobacter_C.s__Helicobacter_C_hepaticus	0.469576	0.668976	0	0
UNGROUPED|d__Bacteria.p__Campylobacterota.c__Campylobacteria.o__Campylobacterales.f__Helicobacteraceae.g__Helicobacter_C.s__Helicobacter_C_japonicus	98.1844	63.3816	136.328	141.104
UNGROUPED|d__Bacteria.p__Campylobacterota.c__Campylobacteria.o__Campylobacterales.f__Helicobacteraceae.g__Helicobacter_C.s__Helicobacter_C_typhlonius	69.3865	423.521	14.4958	13.2497
UNGROUPED|d__Bacteria.p__Campylobacterota.c__Campylobacteria.o__Campylobacterales.f__Helicobacteraceae.g__Helicobacter_D.s__Helicobacter_D_apodemus	0.0808327	0.524622	0.000875742	0
UNGROUPED|d__Bacteria.p__Campylobacterota.c__Campylobacteria.o__Campylobacterales.f__Helicobacteraceae.g__Helicobacter_D.s__Helicobacter_D_ganmani	87.2981	60.1996	71.0145	60.6908
UNGROUPED|d__Bacteria.p__Cyanobacteria.c__Vampirovibrionia.o__Gastranaerophilales.f__.g__.s__	70.2902	40.7707	20.004	20.7334
UNGROUPED|d__Bacteria.p__Cyanobacteria.c__Vampirovibrionia.o__Gastranaerophilales.f__Gastranaerophilaceae.g__.s__	0.000373648	1.56475	0.0584388	0.000203975
UNGROUPED|d__Bacteria.p__Cyanobacteria.c__Vampirovibrionia.o__Gastranaerophilales.f__Gastranaerophilaceae.g__CAG-196.s__	0	0	0	0
UNGROUPED|d__Bacteria.p__Cyanobacteria.c__Vampirovibrionia.o__Gastranaerophilales.f__Gastranaerophilaceae.g__Zag1.s__	0	0	0	0
UNGROUPED|d__Bacteria.p__Cyanobacteria.c__Vampirovibrionia.o__Gastranaerophilales.f__Gastranaerophilaceae.g__Zag111.s__	0.0212715	0.00105882	0	0.000158802
UNGROUPED|d__Bacteria.p__Deferribacterota.c__Deferribacteres.o__Deferribacterales.f__Mucispirillaceae.g__Mucispirillum.s__	0.259847	3.21905	0	0
UNGROUPED|d__Bacteria.p__Deferribacterota.c__Deferribacteres.o__Deferribacterales.f__Mucispirillaceae.g__Mucispirillum.s__Mucispirillum_schaedleri	44.9659	60.0817	24.145	7.96287
UNGROUPED|d__Bacteria.p__Desulfobacterota.c__Desulfovibrionia.o__Desulfovibrionales.f__Desulfovibrionaceae.g__Bilophila.s__	8.26606	10.7125	1.29487	0.00783865
UNGROUPED|d__Bacteria.p__Desulfobacterota.c__Desulfovibrionia.o__Desulfovibrionales.f__Desulfovibrionaceae.g__Desulfovibrio.s__	65.8542	40.8014	61.6344	71.1808
UNGROUPED|d__Bacteria.p__Desulfobacterota.c__Desulfovibrionia.o__Desulfovibrionales.f__Desulfovibrionaceae.g__Mailhella.s__	141.097	168.994	112.783	124.031
UNGROUPED|d__Bacteria.p__Desulfobacterota.c__Desulfovibrionia.o__Desulfovibrionales.f__Desulfovibrionaceae.g__Mailhella.s__Mailhella_sp003512875	199.44	378.793	138.276	62.0987
UNGROUPED|d__Bacteria.p__Elusimicrobiota.c__Elusimicrobia.o__Elusimicrobiales.f__Elusimicrobiaceae.g__UBA1436.s__	13.7177	13.7658	4.34737	0.61545
UNGROUPED|d__Bacteria.p__Firmicutes.c__Bacilli.o__Acholeplasmatales.f__Anaeroplasmataceae.g__UMGS268.s__	417.243	584.269	283.269	266.272
UNGROUPED|d__Bacteria.p__Firmicutes.c__Bacilli.o__Acholeplasmatales.f__Anaeroplasmataceae.g__UMGS268.s__UMGS268_sp900540705	1725.72	5572.27	480.212	631.149
UNGROUPED|d__Bacteria.p__Firmicutes.c__Bacilli.o__Acholeplasmatales.f__CAG-307.g__.s__	0	0.00591385	0.143524	0.000247936
UNGROUPED|d__Bacteria.p__Firmicutes.c__Bacilli.o__Bacillales.f__Amphibacillaceae.g__Oceanobacillus.s__Oceanobacillus_caeni	7.57754	8.37428	6.84256	4.43717
UNGROUPED|d__Bacteria.p__Firmicutes.c__Bacilli.o__Bacillales.f__Amphibacillaceae.g__Virgibacillus.s__Virgibacillus_sp003612345	0	0.0686828	0.354311	0
UNGROUPED|d__Bacteria.p__Firmicutes.c__Bacilli.o__Bacillales.f__Bacillaceae.g__Bacillus.s__Bacillus_licheniformis	0	0.353226	0	0
UNGROUPED|d__Bacteria.p__Firmicutes.c__Bacilli.o__Bacillales.f__Bacillaceae_A.g__Bacillus_AC.s__Bacillus_AC_sp001076885	0.933089	0	0	0
UNGROUPED|d__Bacteria.p__Firmicutes.c__Bacilli.o__Bacillales.f__Bacillaceae_A.g__Bacillus_AK.s__	0	0	0	0
UNGROUPED|d__Bacteria.p__Firmicutes.c__Bacilli.o__Bacillales.f__Bacillaceae_G.g__Bacillus_A.s__Bacillus_A_cereus	15.1224	19.5122	15.7788	12.2748
UNGROUPED|d__Bacteria.p__Firmicutes.c__Bacilli.o__Bacillales.f__Bacillaceae_G.g__Bacillus_A.s__Bacillus_A_thuringiensis	0	0	0	0
UNGROUPED|d__Bacteria.p__Firmicutes.c__Bacilli.o__Erysipelotrichales.f__Erysipelatoclostridiaceae.g__.s__	8.0571	964.916	0	0
UNGROUPED|d__Bacteria.p__Firmicutes.c__Bacilli.o__Erysipelotrichales.f__Erysipelatoclostridiaceae.g__CHKCI006.s__	9.89714	29.8193	8.47713	1.54949
UNGROUPED|d__Bacteria.p__Firmicutes.c__Bacilli.o__Erysipelotrichales.f__Erysipelatoclostridiaceae.g__Erysipelatoclostridium.s__Erysipelatoclostridium_cocleatum	29.9324	875.208	21.3689	13.0115
UNGROUPED|d__Bacteria.p__Firmicutes.c__Bacilli.o__Erysipelotrichales.f__Erysipelatoclostridiaceae.g__Erysipelatoclostridium.s__Erysipelatoclostridium_ramosum	0.00418421	0.147645	0	0
UNGROUPED|d__Bacteria.p__Firmicutes.c__Bacilli.o__Erysipelotrichales.f__Erysipelatoclostridiaceae.g__Longibaculum.s__Longibaculum_muris	0.531076	2.26301	0.161019	0
UNGROUPED|d__Bacteria.p__Firmicutes.c__Bacilli.o__Erysipelotrichales.f__Erysipelotrichaceae.g__.s__	35.031	330.611	6.30397	0.124695
UNGROUPED|d__Bacteria.p__Firmicutes.c__Bacilli.o__Erysipelotrichales.f__Erysipelotrichaceae.g__Allobaculum.s__	27.9167	25.7468	8.57922	1.8955
UNGROUPED|d__Bacteria.p__Firmicutes.c__Bacilli.o__Erysipelotrichales.f__Erysipelotrichaceae.g__Dubosiella.s__	0.30478	0.576739	1.26552	0.19007
UNGROUPED|d__Bacteria.p__Firmicutes.c__Bacilli.o__Erysipelotrichales.f__Erysipelotrichaceae.g__Dubosiella.s__Dubosiella_newyorkensis	301.298	318.704	269.188	214.862
UNGROUPED|d__Bacteria.p__Firmicutes.c__Bacilli.o__Erysipelotrichales.f__Erysipelotrichaceae.g__Dubosiella.s__Dubosiella_sp000403415	0.140509	0.578249	0.0751235	0.00547621
UNGROUPED|d__Bacteria.p__Firmicutes.c__Bacilli.o__Erysipelotrichales.f__Erysipelotrichaceae.g__Dubosiella.s__Dubosiella_sp004793885	1.2913	4.98699	0.618868	0.0222727
UNGROUPED|d__Bacteria.p__Firmicutes.c__Bacilli.o__Erysipelotrichales.f__Erysipelotrichaceae.g__Faecalibaculum.s__	377.789	221.549	499.402	586.386
UNGROUPED|d__Bacteria.p__Firmicutes.c__Bacilli.o__Erysipelotrichales.f__Erysipelotrichaceae.g__Faecalibaculum.s__Faecalibaculum_rodentium	403.654	446.226	283.743	110.217
UNGROUPED|d__Bacteria.p__Firmicutes.c__Bacilli.o__Erysipelotrichales.f__Erysipelotrichaceae.g__Ileibacterium.s__Ileibacterium_valens	1.51038	1.66395	0.935439	0.53873
UNGROUPED|d__Bacteria.p__Firmicutes.c__Bacilli.o__Erysipelotrichales.f__Erysipelotrichaceae.g__Longicatena.s__Longicatena_caecimuris	0.331518	1.68649	0.000419232	9.694e-05
UNGROUPED|d__Bacteria.p__Firmicutes.c__Bacilli.o__Erysipelotrichales.f__Erysipelotrichaceae.g__Longicatena.s__Longicatena_innocuum	10.3139	16.0755	5.3286	3.94614
UNGROUPED|d__Bacteria.p__Firmicutes.c__Bacilli.o__Haloplasmatales.f__Turicibacteraceae.g__Turicibacter.s__Turicibacter_sp002311155	38.581	51.1146	37.8907	35.861
UNGROUPED|d__Bacteria.p__Firmicutes.c__Bacilli.o__Lactobacillales.f__Aerococcaceae.g__Granulicatella.s__Granulicatella_adiacens	0	0	0	0
UNGROUPED|d__Bacteria.p__Firmicutes.c__Bacilli.o__Lactobacillales.f__Carnobacteriaceae.g__Atopostipes.s__	0	0	0	0
UNGROUPED|d__Bacteria.p__Firmicutes.c__Bacilli.o__Lactobacillales.f__Enterococcaceae.g__Enterococcus.s__Enterococcus_faecalis	11.0396	10.9441	7.87029	115.7
UNGROUPED|d__Bacteria.p__Firmicutes.c__Bacilli.o__Lactobacillales.f__Enterococcaceae.g__Enterococcus_A.s__Enterococcus_A_xiangfangensis	13.8829	16.6156	14.733	9.86328
[truncated: 29,670 more rows]

## Sheet: Genomic P.O. Day 5 no Amox
# Gene Family	Prophylactic Oats Day 5 no Amoxicillin
UNMAPPED	187746	182039	184795	183292
UNGROUPED	781628	784700	780435	781257
[truncated: 42,734 more rows]

## Sheet: Genomic P.O. Day 5 Amox.
# Gene Family	Prophylactic Oats Day 5 with Amoxcillin
[truncated: 29,836 more rows]

[truncated: 1 more sheets: Basemean 100+ DNA]
