# Supplementary material for: Short-Term Dietary Intervention with Whole Oats Protects from Antibiotic-Induced Dysbiosis
Source: Microbiol Spectr. 2023 Jul 13;11(4):e02376-23. doi: 10.1128/spectrum.02376-23 (PMC10434222; doi:10.1128/spectrum.02376-23)
Supplement: Supplemental file 5 — Data Set S4b. Download spectrum.02376-23-s0009.xlsx, XLSX file, 4.9 MB [file spectrum.02376-23-s0009.xlsx]

## Sheet: Transcriptomic A.D. Day 5 Amox
# Gene Family	Always Dextrose Day 5 with Amoxcillin
UNMAPPED	127676	134726	118418	132533
UNGROUPED	869327	862964	879978	865824
UNGROUPED|d__Bacteria.p__Actinobacteriota.c__Actinomycetia.o__Actinomycetales.f__Bifidobacteriaceae.g__Bifidobacterium.s__Bifidobacterium_animalis	0	0	0	0
UNGROUPED|d__Bacteria.p__Actinobacteriota.c__Actinomycetia.o__Actinomycetales.f__Bifidobacteriaceae.g__Bifidobacterium.s__Bifidobacterium_globosum	1.02307	0.347234	0.784881	157.205
UNGROUPED|d__Bacteria.p__Actinobacteriota.c__Actinomycetia.o__Actinomycetales.f__Microbacteriaceae.g__Microbacterium.s__Microbacterium_sp003293595	0	0	0.0493344	0
UNGROUPED|d__Bacteria.p__Actinobacteriota.c__Actinomycetia.o__Mycobacteriales.f__Mycobacteriaceae.g__Corynebacterium.s__Corynebacterium_stationis	0.0202093	0.0106161	0.0905368	0.000383516
UNGROUPED|d__Bacteria.p__Actinobacteriota.c__Actinomycetia.o__Propionibacteriales.f__Propionibacteriaceae.g__Cutibacterium.s__Cutibacterium_acnes	0.175986	0.114809	1.14027	2.60835
UNGROUPED|d__Bacteria.p__Actinobacteriota.c__Actinomycetia.o__Propionibacteriales.f__Propionibacteriaceae.g__Cutibacterium.s__Cutibacterium_humerusii	0.0139682	0.0507407	0.402392	0.045591
UNGROUPED|d__Bacteria.p__Actinobacteriota.c__Coriobacteriia.o__Coriobacteriales.f__Atopobiaceae.g__NM07-P-09.s__NM07-P-09_sp004793665	3.34747	2.46731	0.336728	0.466314
UNGROUPED|d__Bacteria.p__Actinobacteriota.c__Coriobacteriia.o__Coriobacteriales.f__Atopobiaceae.g__NM07-P-09.s__NM07-P-09_sp004793925	1.86015	1.32914	0.166721	0.495228
UNGROUPED|d__Bacteria.p__Actinobacteriota.c__Coriobacteriia.o__Coriobacteriales.f__Eggerthellaceae.g__.s__	0.00364604	8.33304e-05	0	0.00515449
UNGROUPED|d__Bacteria.p__Actinobacteriota.c__Coriobacteriia.o__Coriobacteriales.f__Eggerthellaceae.g__Adlercreutzia.s__	9.38451	4.4734	14.4681	3.28166
UNGROUPED|d__Bacteria.p__Actinobacteriota.c__Coriobacteriia.o__Coriobacteriales.f__Eggerthellaceae.g__Adlercreutzia.s__Adlercreutzia_caecimuris	14.5469	16.6339	2.36712	20.4361
UNGROUPED|d__Bacteria.p__Actinobacteriota.c__Coriobacteriia.o__Coriobacteriales.f__Eggerthellaceae.g__Adlercreutzia.s__Adlercreutzia_mucosicola	41.6856	50.7284	35.7525	9.96541
UNGROUPED|d__Bacteria.p__Actinobacteriota.c__Coriobacteriia.o__Coriobacteriales.f__Eggerthellaceae.g__Adlercreutzia.s__Adlercreutzia_sp004793465	0.101168	0.384131	7.28049e-05	0.0166656
UNGROUPED|d__Bacteria.p__Actinobacteriota.c__Coriobacteriia.o__Coriobacteriales.f__Eggerthellaceae.g__CAG-1427.s__CAG-1427_sp000435675	0.00627159	0	0.00356757	0.0833843
UNGROUPED|d__Bacteria.p__Actinobacteriota.c__Coriobacteriia.o__Coriobacteriales.f__Eggerthellaceae.g__D16-34.s__	0	0.0246762	6.96058e-05	0.000260572
UNGROUPED|d__Bacteria.p__Actinobacteriota.c__Coriobacteriia.o__Coriobacteriales.f__Eggerthellaceae.g__D16-34.s__D16-34_sp003612515	0	0.0075886	0	0.0322487
UNGROUPED|d__Bacteria.p__Actinobacteriota.c__Coriobacteriia.o__Coriobacteriales.f__Eggerthellaceae.g__D16-63.s__	4.0082	2.68452	2.53903	1.75646
UNGROUPED|d__Bacteria.p__Actinobacteriota.c__Coriobacteriia.o__Coriobacteriales.f__Eggerthellaceae.g__D16-63.s__D16-63_sp003612475	0.00041798	0.00268162	0	0
UNGROUPED|d__Bacteria.p__Actinobacteriota.c__Coriobacteriia.o__Coriobacteriales.f__Eggerthellaceae.g__Parvibacter.s__	3.75526	3.69904	0.175608	1.29704
UNGROUPED|d__Bacteria.p__Actinobacteriota.c__Coriobacteriia.o__Coriobacteriales.f__Eggerthellaceae.g__Parvibacter.s__Parvibacter_caecicola	11.3046	19.3632	11.3669	11.9752
UNGROUPED|d__Bacteria.p__Bacteroidota.c__Bacteroidia.o__Bacteroidales.f__Bacteroidaceae.g__Bacteroides.s__	38.0846	32.9427	3.92699	5.83541
UNGROUPED|d__Bacteria.p__Bacteroidota.c__Bacteroidia.o__Bacteroidales.f__Bacteroidaceae.g__Bacteroides.s__Bacteroides_acidifaciens	174447	112891	202751	307906
UNGROUPED|d__Bacteria.p__Bacteroidota.c__Bacteroidia.o__Bacteroidales.f__Bacteroidaceae.g__Bacteroides.s__Bacteroides_caecimuris	8.80596	6.56252	3.31425	7.26922
UNGROUPED|d__Bacteria.p__Bacteroidota.c__Bacteroidia.o__Bacteroidales.f__Bacteroidaceae.g__Bacteroides.s__Bacteroides_congonensis	34.8529	25.8411	8.27366	21.4542
UNGROUPED|d__Bacteria.p__Bacteroidota.c__Bacteroidia.o__Bacteroidales.f__Bacteroidaceae.g__Bacteroides.s__Bacteroides_faecichinchillae	526.352	456.247	248.266	194.026
UNGROUPED|d__Bacteria.p__Bacteroidota.c__Bacteroidia.o__Bacteroidales.f__Bacteroidaceae.g__Bacteroides.s__Bacteroides_intestinalis	40.4514	22.9599	13.81	9.0987
UNGROUPED|d__Bacteria.p__Bacteroidota.c__Bacteroidia.o__Bacteroidales.f__Bacteroidaceae.g__Bacteroides.s__Bacteroides_ovatus	16.3288	8.31659	6.37369	20.7711
UNGROUPED|d__Bacteria.p__Bacteroidota.c__Bacteroidia.o__Bacteroidales.f__Bacteroidaceae.g__Bacteroides.s__Bacteroides_sp002491635	18702.1	11358	33102.9	28465.1
UNGROUPED|d__Bacteria.p__Bacteroidota.c__Bacteroidia.o__Bacteroidales.f__Bacteroidaceae.g__Bacteroides.s__Bacteroides_thetaiotaomicron	11333.9	7464.46	7085.81	7861.78
UNGROUPED|d__Bacteria.p__Bacteroidota.c__Bacteroidia.o__Bacteroidales.f__Bacteroidaceae.g__Bacteroides.s__Bacteroides_uniformis	8.95924	8.55807	7.01275	11.9512
UNGROUPED|d__Bacteria.p__Bacteroidota.c__Bacteroidia.o__Bacteroidales.f__Bacteroidaceae.g__Bacteroides.s__Bacteroides_xylanisolvens	1.22088	1.73499	0.584561	1.31549
UNGROUPED|d__Bacteria.p__Bacteroidota.c__Bacteroidia.o__Bacteroidales.f__Bacteroidaceae.g__Paraprevotella.s__	0.000458147	0.000197705	0	0
UNGROUPED|d__Bacteria.p__Bacteroidota.c__Bacteroidia.o__Bacteroidales.f__Bacteroidaceae.g__Phocaeicola.s__	0.278743	0.725905	1.94406	3.16217
UNGROUPED|d__Bacteria.p__Bacteroidota.c__Bacteroidia.o__Bacteroidales.f__Bacteroidaceae.g__Phocaeicola.s__Phocaeicola_dorei	6.53799	5.86481	6.39832	4.80181
UNGROUPED|d__Bacteria.p__Bacteroidota.c__Bacteroidia.o__Bacteroidales.f__Bacteroidaceae.g__Phocaeicola.s__Phocaeicola_sartorii	123.367	147.157	25.4233	28.8426
UNGROUPED|d__Bacteria.p__Bacteroidota.c__Bacteroidia.o__Bacteroidales.f__Bacteroidaceae.g__Phocaeicola.s__Phocaeicola_sp002493165	3.67989	7.9514	50.5471	72.7327
UNGROUPED|d__Bacteria.p__Bacteroidota.c__Bacteroidia.o__Bacteroidales.f__Bacteroidaceae.g__Phocaeicola.s__Phocaeicola_vulgatus	126687	117639	142806	119697
UNGROUPED|d__Bacteria.p__Bacteroidota.c__Bacteroidia.o__Bacteroidales.f__Bacteroidaceae.g__Prevotella.s__	1922.26	1788.3	1085.97	1147.7
UNGROUPED|d__Bacteria.p__Bacteroidota.c__Bacteroidia.o__Bacteroidales.f__Bacteroidaceae.g__Prevotella.s__Prevotella_sp002298815	9374.26	6196.61	5801.34	3897.98
UNGROUPED|d__Bacteria.p__Bacteroidota.c__Bacteroidia.o__Bacteroidales.f__Bacteroidaceae.g__Prevotella.s__Prevotella_sp002933775	9.92835	10.3719	7.49341	11.5965
UNGROUPED|d__Bacteria.p__Bacteroidota.c__Bacteroidia.o__Bacteroidales.f__Bacteroidaceae.g__Prevotella.s__Prevotella_sp004792655	0.0618121	0.0680915	0.0538707	0.0744942
UNGROUPED|d__Bacteria.p__Bacteroidota.c__Bacteroidia.o__Bacteroidales.f__Bacteroidaceae.g__Prevotella.s__Prevotella_sp900545525	0.0316403	0.0437872	0.0347804	0.0974788
UNGROUPED|d__Bacteria.p__Bacteroidota.c__Bacteroidia.o__Bacteroidales.f__Bacteroidaceae.g__Prevotellamassilia.s__	0.35876	0.433552	0.517934	0.139597
UNGROUPED|d__Bacteria.p__Bacteroidota.c__Bacteroidia.o__Bacteroidales.f__Bacteroidaceae.g__Prevotellamassilia.s__Prevotellamassilia_sp002933955	3.10759	1.94408	0.675412	0.944903
UNGROUPED|d__Bacteria.p__Bacteroidota.c__Bacteroidia.o__Bacteroidales.f__Marinifilaceae.g__Butyricimonas.s__Butyricimonas_virosa	0	8.74884e-06	0	1.43746e-05
UNGROUPED|d__Bacteria.p__Bacteroidota.c__Bacteroidia.o__Bacteroidales.f__Marinifilaceae.g__Odoribacter.s__	7636.74	5606.08	14492.5	12554.5
UNGROUPED|d__Bacteria.p__Bacteroidota.c__Bacteroidia.o__Bacteroidales.f__Muribaculaceae.g__.s__	3.20791	1.1381	1.23874	2.57606
UNGROUPED|d__Bacteria.p__Bacteroidota.c__Bacteroidia.o__Bacteroidales.f__Muribaculaceae.g__Amulumruptor.s__Amulumruptor_sp001689515	2092.65	773.871	2283.6	1081.78
UNGROUPED|d__Bacteria.p__Bacteroidota.c__Bacteroidia.o__Bacteroidales.f__Muribaculaceae.g__Amulumruptor.s__Amulumruptor_sp900539915	20.9605	6.27002	3.02762	2.17915
UNGROUPED|d__Bacteria.p__Bacteroidota.c__Bacteroidia.o__Bacteroidales.f__Muribaculaceae.g__CAG-485.s__	5270.98	3037.43	2593.86	2521.36
UNGROUPED|d__Bacteria.p__Bacteroidota.c__Bacteroidia.o__Bacteroidales.f__Muribaculaceae.g__CAG-485.s__CAG-485_sp001701295	0.00199835	0.000590113	0.000571018	0.000718765
UNGROUPED|d__Bacteria.p__Bacteroidota.c__Bacteroidia.o__Bacteroidales.f__Muribaculaceae.g__CAG-485.s__CAG-485_sp002361155	0.576331	0.615857	0.149239	0.389544
UNGROUPED|d__Bacteria.p__Bacteroidota.c__Bacteroidia.o__Bacteroidales.f__Muribaculaceae.g__CAG-485.s__CAG-485_sp002361215	2.33872	1.96186	0.233235	0.084162
UNGROUPED|d__Bacteria.p__Bacteroidota.c__Bacteroidia.o__Bacteroidales.f__Muribaculaceae.g__CAG-485.s__CAG-485_sp002362485	33342.3	37479.3	34602.5	12029.5
UNGROUPED|d__Bacteria.p__Bacteroidota.c__Bacteroidia.o__Bacteroidales.f__Muribaculaceae.g__CAG-485.s__CAG-485_sp002491945	106.032	160.244	2.99928	26.4541
UNGROUPED|d__Bacteria.p__Bacteroidota.c__Bacteroidia.o__Bacteroidales.f__Muribaculaceae.g__CAG-485.s__CAG-485_sp002493045	5981.85	5543.73	489.458	643.539
UNGROUPED|d__Bacteria.p__Bacteroidota.c__Bacteroidia.o__Bacteroidales.f__Muribaculaceae.g__CAG-485.s__CAG-485_sp002493515	63.4514	18.866	40.5518	9.94888
UNGROUPED|d__Bacteria.p__Bacteroidota.c__Bacteroidia.o__Bacteroidales.f__Muribaculaceae.g__CAG-485.s__CAG-485_sp003979075	0.0410241	0.0819322	0.0447143	0.0397072
UNGROUPED|d__Bacteria.p__Bacteroidota.c__Bacteroidia.o__Bacteroidales.f__Muribaculaceae.g__CAG-873.s__	2761.78	1634.6	1318.41	733.297
UNGROUPED|d__Bacteria.p__Bacteroidota.c__Bacteroidia.o__Bacteroidales.f__Muribaculaceae.g__CAG-873.s__CAG-873_sp001689415	0.193974	0.0264266	0.262128	0.0521788
UNGROUPED|d__Bacteria.p__Bacteroidota.c__Bacteroidia.o__Bacteroidales.f__Muribaculaceae.g__CAG-873.s__CAG-873_sp001689665	812.799	787.299	649.426	736.296
UNGROUPED|d__Bacteria.p__Bacteroidota.c__Bacteroidia.o__Bacteroidales.f__Muribaculaceae.g__CAG-873.s__CAG-873_sp002490635	22.7162	7.62127	16.4512	7.94744
UNGROUPED|d__Bacteria.p__Bacteroidota.c__Bacteroidia.o__Bacteroidales.f__Muribaculaceae.g__CAG-873.s__CAG-873_sp002491245	0.0537544	0.000238992	9.66705e-05	0.0119989
UNGROUPED|d__Bacteria.p__Bacteroidota.c__Bacteroidia.o__Bacteroidales.f__Muribaculaceae.g__CAG-873.s__CAG-873_sp002493945	7.70957e-06	2.00172e-05	0.000136206	0.000135935
UNGROUPED|d__Bacteria.p__Bacteroidota.c__Bacteroidia.o__Bacteroidales.f__Muribaculaceae.g__CAG-873.s__CAG-873_sp003979155	58.2495	83.8016	2.51496	11.7936
UNGROUPED|d__Bacteria.p__Bacteroidota.c__Bacteroidia.o__Bacteroidales.f__Muribaculaceae.g__CAG-873.s__CAG-873_sp900550395	0.00297966	0.00107082	5.29685e-05	0.0398823
UNGROUPED|d__Bacteria.p__Bacteroidota.c__Bacteroidia.o__Bacteroidales.f__Muribaculaceae.g__CAG-873.s__CAG-873_sp900555715	0.0217268	0.0209081	0.0338765	0.00105009
UNGROUPED|d__Bacteria.p__Bacteroidota.c__Bacteroidia.o__Bacteroidales.f__Muribaculaceae.g__Duncaniella.s__	28216	24014.5	26009.9	26902.2
UNGROUPED|d__Bacteria.p__Bacteroidota.c__Bacteroidia.o__Bacteroidales.f__Muribaculaceae.g__Duncaniella.s__Duncaniella_muris	6083.62	4420.02	12237.8	10528.2
UNGROUPED|d__Bacteria.p__Bacteroidota.c__Bacteroidia.o__Bacteroidales.f__Muribaculaceae.g__Duncaniella.s__Duncaniella_sp001689425	190.63	140.936	101.781	93.8129
UNGROUPED|d__Bacteria.p__Bacteroidota.c__Bacteroidia.o__Bacteroidales.f__Muribaculaceae.g__Duncaniella.s__Duncaniella_sp001689495	1.20146	1.13436	0.0103546	0.561071
UNGROUPED|d__Bacteria.p__Bacteroidota.c__Bacteroidia.o__Bacteroidales.f__Muribaculaceae.g__Duncaniella.s__Duncaniella_sp001689575	0.281476	0.197767	0.185722	0.162164
UNGROUPED|d__Bacteria.p__Bacteroidota.c__Bacteroidia.o__Bacteroidales.f__Muribaculaceae.g__Duncaniella.s__Duncaniella_sp002492665	313.22	214.72	123.203	67.1605
UNGROUPED|d__Bacteria.p__Bacteroidota.c__Bacteroidia.o__Bacteroidales.f__Muribaculaceae.g__Duncaniella.s__Duncaniella_sp002494015	0.0365609	0.000791128	0.000432143	0.000173326
UNGROUPED|d__Bacteria.p__Bacteroidota.c__Bacteroidia.o__Bacteroidales.f__Muribaculaceae.g__M3.s__M3_sp001689445	0.00743454	0.000438473	0.00024494	0.0182016
UNGROUPED|d__Bacteria.p__Bacteroidota.c__Bacteroidia.o__Bacteroidales.f__Muribaculaceae.g__Muribaculum.s__	2867.16	3045.62	1665.03	672.23
UNGROUPED|d__Bacteria.p__Bacteroidota.c__Bacteroidia.o__Bacteroidales.f__Muribaculaceae.g__Muribaculum.s__Muribaculum_arabinoxylanisolvens	1186.38	860.66	962.856	217.907
UNGROUPED|d__Bacteria.p__Bacteroidota.c__Bacteroidia.o__Bacteroidales.f__Muribaculaceae.g__Muribaculum.s__Muribaculum_intestinale	22722.3	20177.8	20678.7	19866
UNGROUPED|d__Bacteria.p__Bacteroidota.c__Bacteroidia.o__Bacteroidales.f__Muribaculaceae.g__Muribaculum.s__Muribaculum_sp002358615	2363.47	2752.46	335.886	235.627
UNGROUPED|d__Bacteria.p__Bacteroidota.c__Bacteroidia.o__Bacteroidales.f__Muribaculaceae.g__Muribaculum.s__Muribaculum_sp002473395	0.443903	0.792987	0.370624	0.159514
UNGROUPED|d__Bacteria.p__Bacteroidota.c__Bacteroidia.o__Bacteroidales.f__Muribaculaceae.g__Muribaculum.s__Muribaculum_sp002492595	1081.45	4241.67	360.407	736.829
UNGROUPED|d__Bacteria.p__Bacteroidota.c__Bacteroidia.o__Bacteroidales.f__Muribaculaceae.g__Muribaculum.s__Muribaculum_sp003150235	0.00467912	1.37026	0.00034817	0.0172815
UNGROUPED|d__Bacteria.p__Bacteroidota.c__Bacteroidia.o__Bacteroidales.f__Muribaculaceae.g__Paramuribaculum.s__	17694.3	23931.9	4022.73	4147.15
UNGROUPED|d__Bacteria.p__Bacteroidota.c__Bacteroidia.o__Bacteroidales.f__Muribaculaceae.g__Paramuribaculum.s__Paramuribaculum_intestinale	1597.54	1660.14	1592.4	235.247
UNGROUPED|d__Bacteria.p__Bacteroidota.c__Bacteroidia.o__Bacteroidales.f__Muribaculaceae.g__Paramuribaculum.s__Paramuribaculum_sp001689535	0.052615	0.0693428	0.000811221	0.01238
UNGROUPED|d__Bacteria.p__Bacteroidota.c__Bacteroidia.o__Bacteroidales.f__Muribaculaceae.g__Paramuribaculum.s__Paramuribaculum_sp001689565	4.37972	1.59755	0.525658	14.3067
UNGROUPED|d__Bacteria.p__Bacteroidota.c__Bacteroidia.o__Bacteroidales.f__Muribaculaceae.g__Paramuribaculum.s__Paramuribaculum_sp900553585	3034.3	2830.3	1150.65	1208.52
UNGROUPED|d__Bacteria.p__Bacteroidota.c__Bacteroidia.o__Bacteroidales.f__Muribaculaceae.g__UBA3263.s__	0.000286075	0.000132597	4.81282e-05	7.48269e-05
UNGROUPED|d__Bacteria.p__Bacteroidota.c__Bacteroidia.o__Bacteroidales.f__Muribaculaceae.g__UBA3263.s__UBA3263_sp001689615	0.395488	0.341227	0.148319	0.102428
UNGROUPED|d__Bacteria.p__Bacteroidota.c__Bacteroidia.o__Bacteroidales.f__Muribaculaceae.g__UBA7173.s__	891.409	581.465	455.414	533.729
UNGROUPED|d__Bacteria.p__Bacteroidota.c__Bacteroidia.o__Bacteroidales.f__Muribaculaceae.g__UBA7173.s__UBA7173_sp001689485	2276.38	1413.96	1353.11	803.147
UNGROUPED|d__Bacteria.p__Bacteroidota.c__Bacteroidia.o__Bacteroidales.f__Muribaculaceae.g__UBA7173.s__UBA7173_sp001689685	60.8275	24.9524	63.7332	33.2742
UNGROUPED|d__Bacteria.p__Bacteroidota.c__Bacteroidia.o__Bacteroidales.f__Muribaculaceae.g__UBA7173.s__UBA7173_sp001915385	541.729	295.936	390.886	411.064
UNGROUPED|d__Bacteria.p__Bacteroidota.c__Bacteroidia.o__Bacteroidales.f__Muribaculaceae.g__UBA7173.s__UBA7173_sp002491305	942.909	743.59	382.852	238.317
UNGROUPED|d__Bacteria.p__Bacteroidota.c__Bacteroidia.o__Bacteroidales.f__Muribaculaceae.g__UBA7173.s__UBA7173_sp004102805	324.473	400.429	0.564294	6.84807
UNGROUPED|d__Bacteria.p__Bacteroidota.c__Bacteroidia.o__Bacteroidales.f__Muribaculaceae.g__UBA7173.s__UBA7173_sp900548705	8.99693	4.96244	1.0856	1.35536
UNGROUPED|d__Bacteria.p__Bacteroidota.c__Bacteroidia.o__Bacteroidales.f__Muribaculaceae.g__UBA7173.s__UBA7173_sp900555165	6.47423e-05	7.21374e-05	9.5084e-05	0.000252088
UNGROUPED|d__Bacteria.p__Bacteroidota.c__Bacteroidia.o__Bacteroidales.f__P3.g__.s__	19.0465	17.3256	11.0893	13.979
UNGROUPED|d__Bacteria.p__Bacteroidota.c__Bacteroidia.o__Bacteroidales.f__Rikenellaceae.g__Alistipes.s__	14.9657	9.34307	9.09687	1.55617
UNGROUPED|d__Bacteria.p__Bacteroidota.c__Bacteroidia.o__Bacteroidales.f__Rikenellaceae.g__Alistipes.s__Alistipes_finegoldii	0.532841	0.136443	0.271531	0.111519
UNGROUPED|d__Bacteria.p__Bacteroidota.c__Bacteroidia.o__Bacteroidales.f__Rikenellaceae.g__Alistipes.s__Alistipes_onderdonkii	0.00090731	0.000225793	0.00329289	0.00059879
UNGROUPED|d__Bacteria.p__Bacteroidota.c__Bacteroidia.o__Bacteroidales.f__Rikenellaceae.g__Alistipes.s__Alistipes_sp002358415	0.700263	1.02177	0.622364	0.0650165
UNGROUPED|d__Bacteria.p__Bacteroidota.c__Bacteroidia.o__Bacteroidales.f__Rikenellaceae.g__Alistipes.s__Alistipes_sp002362235	635.479	304.673	103.099	65.3855
UNGROUPED|d__Bacteria.p__Bacteroidota.c__Bacteroidia.o__Bacteroidales.f__Rikenellaceae.g__Alistipes.s__Alistipes_sp002428825	1094.14	1090.43	273.475	360.262
UNGROUPED|d__Bacteria.p__Bacteroidota.c__Bacteroidia.o__Bacteroidales.f__Rikenellaceae.g__Alistipes.s__Alistipes_sp003979135	1178.9	1099.19	455.128	395.687
UNGROUPED|d__Bacteria.p__Bacteroidota.c__Bacteroidia.o__Bacteroidales.f__Rikenellaceae.g__Alistipes.s__Alistipes_timonensis	2.20782e-05	0	0	6.69513e-06
UNGROUPED|d__Bacteria.p__Bacteroidota.c__Bacteroidia.o__Bacteroidales.f__Rikenellaceae.g__Rikenella.s__	226.993	416.76	31.6628	162.663
UNGROUPED|d__Bacteria.p__Bacteroidota.c__Bacteroidia.o__Bacteroidales.f__Rikenellaceae.g__Tidjanibacter.s__	2.42014	2.18834	0.758376	2.97399
UNGROUPED|d__Bacteria.p__Bacteroidota.c__Bacteroidia.o__Bacteroidales.f__Tannerellaceae.g__Parabacteroides.s__	0.823518	1.22233	0.533171	0.766064
UNGROUPED|d__Bacteria.p__Bacteroidota.c__Bacteroidia.o__Bacteroidales.f__Tannerellaceae.g__Parabacteroides.s__Parabacteroides_distasonis	133.436	79.0591	199.893	235.484
UNGROUPED|d__Bacteria.p__Bacteroidota.c__Bacteroidia.o__Bacteroidales.f__Tannerellaceae.g__Parabacteroides.s__Parabacteroides_distasonis_A	133.27	120.061	158.455	176.724
UNGROUPED|d__Bacteria.p__Bacteroidota.c__Bacteroidia.o__Bacteroidales.f__Tannerellaceae.g__Parabacteroides.s__Parabacteroides_goldsteinii	2.06227	1.256	0.731553	5.65075
UNGROUPED|d__Bacteria.p__Bacteroidota.c__Bacteroidia.o__Bacteroidales.f__Tannerellaceae.g__Parabacteroides.s__Parabacteroides_merdae	0.00936423	0.000178942	0.00028877	0.118183
UNGROUPED|d__Bacteria.p__Bacteroidota.c__Bacteroidia.o__Bacteroidales.f__UBA932.g__RC9.s__	17915.1	13369.8	12509.4	13835.7
UNGROUPED|d__Bacteria.p__Bacteroidota.c__Bacteroidia.o__Bacteroidales.f__UBA932.g__RC9.s__RC9_sp002298075	12173.8	14322	10318.9	8859.07
UNGROUPED|d__Bacteria.p__Campylobacterota.c__Campylobacteria.o__Campylobacterales.f__Helicobacteraceae.g__Helicobacter_A.s__Helicobacter_A_bilis	0	0	0	0
UNGROUPED|d__Bacteria.p__Campylobacterota.c__Campylobacteria.o__Campylobacterales.f__Helicobacteraceae.g__Helicobacter_C.s__	0	0.0724794	0	0
UNGROUPED|d__Bacteria.p__Campylobacterota.c__Campylobacteria.o__Campylobacterales.f__Helicobacteraceae.g__Helicobacter_C.s__Helicobacter_C_hepaticus	1.5389e-05	0.00550639	0	0
UNGROUPED|d__Bacteria.p__Campylobacterota.c__Campylobacteria.o__Campylobacterales.f__Helicobacteraceae.g__Helicobacter_C.s__Helicobacter_C_japonicus	16204.6	13569.6	18477.5	17996
UNGROUPED|d__Bacteria.p__Campylobacterota.c__Campylobacteria.o__Campylobacterales.f__Helicobacteraceae.g__Helicobacter_C.s__Helicobacter_C_magdeburgensis	0	0.00358799	0	0
UNGROUPED|d__Bacteria.p__Campylobacterota.c__Campylobacteria.o__Campylobacterales.f__Helicobacteraceae.g__Helicobacter_C.s__Helicobacter_C_typhlonius	1713.96	1844.03	5925.34	8939.88
UNGROUPED|d__Bacteria.p__Campylobacterota.c__Campylobacteria.o__Campylobacterales.f__Helicobacteraceae.g__Helicobacter_D.s__Helicobacter_D_apodemus	0	0.005695	0	0
UNGROUPED|d__Bacteria.p__Campylobacterota.c__Campylobacteria.o__Campylobacterales.f__Helicobacteraceae.g__Helicobacter_D.s__Helicobacter_D_ganmani	22051.2	16817.7	40709.2	39659.7
UNGROUPED|d__Bacteria.p__Cyanobacteria.c__Vampirovibrionia.o__Gastranaerophilales.f__.g__.s__	187.704	154.953	145.776	174.06
UNGROUPED|d__Bacteria.p__Cyanobacteria.c__Vampirovibrionia.o__Gastranaerophilales.f__Gastranaerophilaceae.g__.s__	0.000187594	0	0	0.000507895
UNGROUPED|d__Bacteria.p__Cyanobacteria.c__Vampirovibrionia.o__Gastranaerophilales.f__Gastranaerophilaceae.g__CAG-196.s__	0	0	0	0.000192345
UNGROUPED|d__Bacteria.p__Cyanobacteria.c__Vampirovibrionia.o__Gastranaerophilales.f__Gastranaerophilaceae.g__Zag1.s__	0	0	0	0.000190638
UNGROUPED|d__Bacteria.p__Cyanobacteria.c__Vampirovibrionia.o__Gastranaerophilales.f__Gastranaerophilaceae.g__Zag111.s__	0	0.00014451	0	0.000381276
UNGROUPED|d__Bacteria.p__Deferribacterota.c__Deferribacteres.o__Deferribacterales.f__Mucispirillaceae.g__Mucispirillum.s__	0	0.0082138	0	0
UNGROUPED|d__Bacteria.p__Deferribacterota.c__Deferribacteres.o__Deferribacterales.f__Mucispirillaceae.g__Mucispirillum.s__Mucispirillum_schaedleri	1240.84	1299.8	192.612	146.296
UNGROUPED|d__Bacteria.p__Desulfobacterota.c__Desulfovibrionia.o__Desulfovibrionales.f__Desulfovibrionaceae.g__Bilophila.s__	0.569779	0.322894	0.0204557	0.0192134
UNGROUPED|d__Bacteria.p__Desulfobacterota.c__Desulfovibrionia.o__Desulfovibrionales.f__Desulfovibrionaceae.g__Desulfovibrio.s__	14343.8	12262.9	6740.47	6846.81
UNGROUPED|d__Bacteria.p__Desulfobacterota.c__Desulfovibrionia.o__Desulfovibrionales.f__Desulfovibrionaceae.g__Mailhella.s__	1991.76	1742.3	916.493	1229.36
UNGROUPED|d__Bacteria.p__Desulfobacterota.c__Desulfovibrionia.o__Desulfovibrionales.f__Desulfovibrionaceae.g__Mailhella.s__Mailhella_sp003512875	487.221	1190.11	50.5892	367.4
UNGROUPED|d__Bacteria.p__Elusimicrobiota.c__Elusimicrobia.o__Elusimicrobiales.f__Elusimicrobiaceae.g__UBA1436.s__	29.1327	37.2566	2.80349	64.9192
UNGROUPED|d__Bacteria.p__Firmicutes.c__Bacilli.o__Acholeplasmatales.f__Anaeroplasmataceae.g__UMGS268.s__	1056.41	823.545	422.258	4107.4
UNGROUPED|d__Bacteria.p__Firmicutes.c__Bacilli.o__Acholeplasmatales.f__Anaeroplasmataceae.g__UMGS268.s__UMGS268_sp900540705	571.612	786.077	48.8477	300.675
UNGROUPED|d__Bacteria.p__Firmicutes.c__Bacilli.o__Acholeplasmatales.f__CAG-307.g__.s__	0	0	0	0
UNGROUPED|d__Bacteria.p__Firmicutes.c__Bacilli.o__Bacillales.f__Amphibacillaceae.g__Oceanobacillus.s__Oceanobacillus_caeni	5.44847	20.0939	1.40122	17.0868
UNGROUPED|d__Bacteria.p__Firmicutes.c__Bacilli.o__Bacillales.f__Amphibacillaceae.g__Virgibacillus.s__Virgibacillus_sp003612345	3.81342	4.23151	0.0616973	1.41618
UNGROUPED|d__Bacteria.p__Firmicutes.c__Bacilli.o__Bacillales.f__Bacillaceae.g__Bacillus.s__Bacillus_licheniformis	0	0.507131	0	0.161276
UNGROUPED|d__Bacteria.p__Firmicutes.c__Bacilli.o__Bacillales.f__Bacillaceae_A.g__Bacillus_AK.s__	0	0	0	0
UNGROUPED|d__Bacteria.p__Firmicutes.c__Bacilli.o__Bacillales.f__Bacillaceae_G.g__Bacillus_A.s__Bacillus_A_cereus	2.04331	48.4939	0.476597	5.13558
UNGROUPED|d__Bacteria.p__Firmicutes.c__Bacilli.o__Bacillales.f__Bacillaceae_G.g__Bacillus_A.s__Bacillus_A_thuringiensis	0	0	0	0
UNGROUPED|d__Bacteria.p__Firmicutes.c__Bacilli.o__Erysipelotrichales.f__Erysipelatoclostridiaceae.g__.s__	0.0994883	18.1548	0	0.0058139
UNGROUPED|d__Bacteria.p__Firmicutes.c__Bacilli.o__Erysipelotrichales.f__Erysipelatoclostridiaceae.g__CHKCI006.s__	0.0238255	0.0918149	0.000916619	0.184937
UNGROUPED|d__Bacteria.p__Firmicutes.c__Bacilli.o__Erysipelotrichales.f__Erysipelatoclostridiaceae.g__Erysipelatoclostridium.s__Erysipelatoclostridium_cocleatum	0.15081	90.8735	0.0235727	0.198838
UNGROUPED|d__Bacteria.p__Firmicutes.c__Bacilli.o__Erysipelotrichales.f__Erysipelatoclostridiaceae.g__Erysipelatoclostridium.s__Erysipelatoclostridium_ramosum	0.00188124	7.34171e-05	0.000708505	0
UNGROUPED|d__Bacteria.p__Firmicutes.c__Bacilli.o__Erysipelotrichales.f__Erysipelatoclostridiaceae.g__Longibaculum.s__Longibaculum_muris	0.0005385	0.0117346	0	0.000146057
UNGROUPED|d__Bacteria.p__Firmicutes.c__Bacilli.o__Erysipelotrichales.f__Erysipelotrichaceae.g__.s__	4.24692	185.542	0.999259	3.63409
UNGROUPED|d__Bacteria.p__Firmicutes.c__Bacilli.o__Erysipelotrichales.f__Erysipelotrichaceae.g__Allobaculum.s__	10.6056	36.3681	8.63173	353.393
UNGROUPED|d__Bacteria.p__Firmicutes.c__Bacilli.o__Erysipelotrichales.f__Erysipelotrichaceae.g__Dubosiella.s__	0.453078	0.818499	0.190245	0.258109
UNGROUPED|d__Bacteria.p__Firmicutes.c__Bacilli.o__Erysipelotrichales.f__Erysipelotrichaceae.g__Dubosiella.s__Dubosiella_newyorkensis	2938.34	708.972	3084.81	1062.24
UNGROUPED|d__Bacteria.p__Firmicutes.c__Bacilli.o__Erysipelotrichales.f__Erysipelotrichaceae.g__Dubosiella.s__Dubosiella_sp000403415	1.54547	1.02351	1.35065	1.41863
UNGROUPED|d__Bacteria.p__Firmicutes.c__Bacilli.o__Erysipelotrichales.f__Erysipelotrichaceae.g__Dubosiella.s__Dubosiella_sp004793885	29.8416	246.986	2.46942	35.2965
UNGROUPED|d__Bacteria.p__Firmicutes.c__Bacilli.o__Erysipelotrichales.f__Erysipelotrichaceae.g__Faecalibaculum.s__	15.1589	41.2836	0.693021	9.4552
UNGROUPED|d__Bacteria.p__Firmicutes.c__Bacilli.o__Erysipelotrichales.f__Erysipelotrichaceae.g__Faecalibaculum.s__Faecalibaculum_rodentium	823.269	1043.16	122.382	1467.76
UNGROUPED|d__Bacteria.p__Firmicutes.c__Bacilli.o__Erysipelotrichales.f__Erysipelotrichaceae.g__Ileibacterium.s__Ileibacterium_valens	5.91294	2.19477	2.37481	1.53741
UNGROUPED|d__Bacteria.p__Firmicutes.c__Bacilli.o__Erysipelotrichales.f__Erysipelotrichaceae.g__Longicatena.s__Longicatena_caecimuris	0.482943	20.6691	0.0623814	0.132394
UNGROUPED|d__Bacteria.p__Firmicutes.c__Bacilli.o__Erysipelotrichales.f__Erysipelotrichaceae.g__Longicatena.s__Longicatena_innocuum	4.04822	154.197	1.12143	111.863
UNGROUPED|d__Bacteria.p__Firmicutes.c__Bacilli.o__Haloplasmatales.f__Turicibacteraceae.g__Turicibacter.s__Turicibacter_sp002311155	1.91471	85.5425	0.907534	1.88237
UNGROUPED|d__Bacteria.p__Firmicutes.c__Bacilli.o__Lactobacillales.f__Aerococcaceae.g__Granulicatella.s__Granulicatella_adiacens	0	0	0	0
UNGROUPED|d__Bacteria.p__Firmicutes.c__Bacilli.o__Lactobacillales.f__Enterococcaceae.g__Enterococcus.s__Enterococcus_faecalis	0.105243	0.0777223	0	32.7262
UNGROUPED|d__Bacteria.p__Firmicutes.c__Bacilli.o__Lactobacillales.f__Enterococcaceae.g__Enterococcus_A.s__Enterococcus_A_xiangfangensis	0.00898107	0.0217286	0.0048777	0.0988393
UNGROUPED|d__Bacteria.p__Firmicutes.c__Bacilli.o__Lactobacillales.f__Enterococcaceae.g__Enterococcus_B.s__Enterococcus_B_faecium	0	0	0	0.0130289
UNGROUPED|d__Bacteria.p__Firmicutes.c__Bacilli.o__Lactobacillales.f__Enterococcaceae.g__Enterococcus_B.s__Enterococcus_B_hirae	90.0267	69.6569	3.37328	8.77876
UNGROUPED|d__Bacteria.p__Firmicutes.c__Bacilli.o__Lactobacillales.f__Enterococcaceae.g__Enterococcus_C.s__Enterococcus_C_asini	0.117068	0.146723	0.00612307	0.0417416
UNGROUPED|d__Bacteria.p__Firmicutes.c__Bacilli.o__Lactobacillales.f__Enterococcaceae.g__Enterococcus_D.s__Enterococcus_D_gallinarum	0.000242454	0.00534608	0.0048777	0.110332
UNGROUPED|d__Bacteria.p__Firmicutes.c__Bacilli.o__Lactobacillales.f__Lactobacillaceae.g__Lactiplantibacillus.s__Lactiplantibacillus_plantarum	0.029856	0.0228333	7.82465e-05	0.395219
UNGROUPED|d__Bacteria.p__Firmicutes.c__Bacilli.o__Lactobacillales.f__Lactobacillaceae.g__Lactobacillus.s__	0.0777084	0.00860344	0.126258	8.3701
UNGROUPED|d__Bacteria.p__Firmicutes.c__Bacilli.o__Lactobacillales.f__Lactobacillaceae.g__Lactobacillus.s__Lactobacillus_hominis	4.99564e-05	0	5.42325e-05	0.00331116
UNGROUPED|d__Bacteria.p__Firmicutes.c__Bacilli.o__Lactobacillales.f__Lactobacillaceae.g__Lactobacillus.s__Lactobacillus_intestinalis	4.97935	9.16996	5.19754	16.1119
UNGROUPED|d__Bacteria.p__Firmicutes.c__Bacilli.o__Lactobacillales.f__Lactobacillaceae.g__Lactobacillus.s__Lactobacillus_johnsonii	4840.08	5116.4	2277.78	3770.48
UNGROUPED|d__Bacteria.p__Firmicutes.c__Bacilli.o__Lactobacillales.f__Lactobacillaceae.g__Lactobacillus.s__Lactobacillus_rodentium	0.753853	1.11972	0	0.102953
UNGROUPED|d__Bacteria.p__Firmicutes.c__Bacilli.o__Lactobacillales.f__Lactobacillaceae.g__Lactobacillus.s__Lactobacillus_taiwanensis	0.244718	0.454938	0.0558671	17.2206
UNGROUPED|d__Bacteria.p__Firmicutes.c__Bacilli.o__Lactobacillales.f__Lactobacillaceae.g__Leuconostoc.s__Leuconostoc_citreum	22.3795	32.0819	5.78865	3.51459
UNGROUPED|d__Bacteria.p__Firmicutes.c__Bacilli.o__Lactobacillales.f__Lactobacillaceae.g__Leuconostoc.s__Leuconostoc_pseudomesenteroides	0.00600606	0.0205997	0.0372048	0.248791
UNGROUPED|d__Bacteria.p__Firmicutes.c__Bacilli.o__Lactobacillales.f__Lactobacillaceae.g__Ligilactobacillus.s__	0	0.0251376	0	0
UNGROUPED|d__Bacteria.p__Firmicutes.c__Bacilli.o__Lactobacillales.f__Lactobacillaceae.g__Ligilactobacillus.s__Ligilactobacillus_murinus	7215.07	9653.44	1220.88	3370.27
UNGROUPED|d__Bacteria.p__Firmicutes.c__Bacilli.o__Lactobacillales.f__Lactobacillaceae.g__Limosilactobacillus.s__	1.99074	2.92468	0.236337	1.96721
UNGROUPED|d__Bacteria.p__Firmicutes.c__Bacilli.o__Lactobacillales.f__Lactobacillaceae.g__Limosilactobacillus.s__Limosilactobacillus_reuteri	810.432	687.326	270.857	386.883
UNGROUPED|d__Bacteria.p__Firmicutes.c__Bacilli.o__Lactobacillales.f__Lactobacillaceae.g__Limosilactobacillus.s__Limosilactobacillus_reuteri_D	10.5965	12.002	3.24786	174.53
UNGROUPED|d__Bacteria.p__Firmicutes.c__Bacilli.o__Lactobacillales.f__Lactobacillaceae.g__Pediococcus.s__Pediococcus_pentosaceus	264.939	513.221	1.24456	196.546
UNGROUPED|d__Bacteria.p__Firmicutes.c__Bacilli.o__Lactobacillales.f__Lactobacillaceae.g__Weissella.s__Weissella_confusa	0	0	0	0
UNGROUPED|d__Bacteria.p__Firmicutes.c__Bacilli.o__Lactobacillales.f__Streptococcaceae.g__Lactococcus.s__Lactococcus_garvieae	0.000772342	0	0.011801	0.171088
UNGROUPED|d__Bacteria.p__Firmicutes.c__Bacilli.o__Lactobacillales.f__Streptococcaceae.g__Lactococcus.s__Lactococcus_lactis	39.2915	77.7405	49.1909	633.5
UNGROUPED|d__Bacteria.p__Firmicutes.c__Bacilli.o__Lactobacillales.f__Streptococcaceae.g__Lactococcus.s__Lactococcus_lactis_E	6.38535	9.54658	14.3521	52.0723
UNGROUPED|d__Bacteria.p__Firmicutes.c__Bacilli.o__Lactobacillales.f__Streptococcaceae.g__Streptococcus.s__	0	0	0	11.872
UNGROUPED|d__Bacteria.p__Firmicutes.c__Bacilli.o__Lactobacillales.f__Streptococcaceae.g__Streptococcus.s__Streptococcus_oralis	0	0	0	0.00985213
UNGROUPED|d__Bacteria.p__Firmicutes.c__Bacilli.o__Lactobacillales.f__Streptococcaceae.g__Streptococcus.s__Streptococcus_sp002300045	0.138933	0	0	0.000474374
UNGROUPED|d__Bacteria.p__Firmicutes.c__Bacilli.o__Mycoplasmatales.f__Metamycoplasmataceae.g__UBA710.s__UBA710_sp002298905	17303.4	11947.6	11600.1	12497.6
UNGROUPED|d__Bacteria.p__Firmicutes.c__Bacilli.o__Mycoplasmatales.f__Mycoplasmoidaceae.g__.s__	0.000244818	0	0	0
UNGROUPED|d__Bacteria.p__Firmicutes.c__Bacilli.o__Mycoplasmatales.f__Mycoplasmoidaceae.g__Ureaplasma.s__	20.0648	19.7119	0	1.57573
UNGROUPED|d__Bacteria.p__Firmicutes.c__Bacilli.o__Paenibacillales.f__Paenibacillaceae.g__Paenibacillus.s__Paenibacillus_amylolyticus	0.936326	1.75523	0.153498	1.97363
UNGROUPED|d__Bacteria.p__Firmicutes.c__Bacilli.o__Paenibacillales.f__Paenibacillaceae.g__Paenibacillus_A.s__Paenibacillus_A_barengoltzii	0.0309782	0.50173	0	0.226109
UNGROUPED|d__Bacteria.p__Firmicutes.c__Bacilli.o__RF39.f__CAG-1000.g__.s__	7.08901e-05	0	0	0
UNGROUPED|d__Bacteria.p__Firmicutes.c__Bacilli.o__RF39.f__CAG-1000.g__CAG-582.s__	0.379539	0.382036	0	0.0297815
UNGROUPED|d__Bacteria.p__Firmicutes.c__Bacilli.o__RF39.f__CAG-1000.g__CAG-776.s__	0.893626	2.65584	0	0.465765
UNGROUPED|d__Bacteria.p__Firmicutes.c__Bacilli.o__RF39.f__CAG-1000.g__UBA11963.s__	7.08901e-05	0	0	0
UNGROUPED|d__Bacteria.p__Firmicutes.c__Bacilli.o__RF39.f__CAG-1000.g__UMGS1217.s__	0.00028711	0.239489	0	0
UNGROUPED|d__Bacteria.p__Firmicutes.c__Bacilli.o__RF39.f__CAG-611.g__.s__	1.52544	1.69972	0.945611	0.448462
UNGROUPED|d__Bacteria.p__Firmicutes.c__Bacilli.o__RF39.f__CAG-611.g__UBA2730.s__	0	0	0	1.97534e-05
UNGROUPED|d__Bacteria.p__Firmicutes.c__Bacilli.o__RF39.f__CAG-611.g__UBA7057.s__	0	0	0	0
UNGROUPED|d__Bacteria.p__Firmicutes.c__Bacilli.o__RF39.f__CAG-611.g__UMGS995.s__	0.000219132	0	0	0
UNGROUPED|d__Bacteria.p__Firmicutes.c__Bacilli.o__RF39.f__CAG-822.g__.s__	4.10764	44.8961	0.173998	48.8339
UNGROUPED|d__Bacteria.p__Firmicutes.c__Bacilli.o__RF39.f__CAG-822.g__CAG-822.s__	0	0	0	0
UNGROUPED|d__Bacteria.p__Firmicutes.c__Bacilli.o__RF39.f__CAG-822.g__UBA5026.s__	3.65062	3.72513	0.0247064	0.697721
UNGROUPED|d__Bacteria.p__Firmicutes.c__Bacilli.o__RF39.f__CAG-822.g__UBA5578.s__	0	0	0	0
UNGROUPED|d__Bacteria.p__Firmicutes.c__Bacilli.o__RF39.f__CAG-822.g__UMGS1648.s__	0	0.00580446	0.00122266	0.0158524
UNGROUPED|d__Bacteria.p__Firmicutes.c__Bacilli.o__Staphylococcales.f__Salinicoccaceae.g__Jeotgalicoccus.s__Jeotgalicoccus_nanhaiensis	0	0	0	0
UNGROUPED|d__Bacteria.p__Firmicutes.c__Bacilli.o__Staphylococcales.f__Staphylococcaceae.g__Staphylococcus.s__Staphylococcus_epidermidis	0	0	0	0
UNGROUPED|d__Bacteria.p__Firmicutes.c__Bacilli.o__Staphylococcales.f__Staphylococcaceae.g__Staphylococcus.s__Staphylococcus_nepalensis	0	0	0	0
UNGROUPED|d__Bacteria.p__Firmicutes.c__Bacilli.o__Staphylococcales.f__Staphylococcaceae.g__Staphylococcus.s__Staphylococcus_pasteuri_A	0	0	0	0
UNGROUPED|d__Bacteria.p__Firmicutes.c__Bacilli.o__Staphylococcales.f__Staphylococcaceae.g__Staphylococcus.s__Staphylococcus_warneri	0	0	0	0
UNGROUPED|d__Bacteria.p__Firmicutes.c__Bacilli.o__Staphylococcales.f__Staphylococcaceae.g__Staphylococcus.s__Staphylococcus_xylosus	1.40365	2.87448	1.2067	182.375
UNGROUPED|d__Bacteria.p__Firmicutes.c__Bacilli.o__Staphylococcales.f__Staphylococcaceae.g__Staphylococcus_A.s__Staphylococcus_A_lentus	0.00264405	0.0223953	0	0.0112685
UNGROUPED|d__Bacteria.p__Firmicutes.c__Bacilli.o__Staphylococcales.f__Staphylococcaceae.g__Staphylococcus_A.s__Staphylococcus_A_sciuri	0	0	0	0
UNGROUPED|d__Bacteria.p__Firmicutes_A.c__Clostridia.o__4C28d-15.f__UBA3700.g__.s__	24.6272	20.7587	46.4177	53.7582
UNGROUPED|d__Bacteria.p__Firmicutes_A.c__Clostridia.o__Clostridiales.f__Clostridiaceae.g__Clostridium.s__	4.65393	3.28513	5.38889	11.0926
UNGROUPED|d__Bacteria.p__Firmicutes_A.c__Clostridia.o__Clostridiales.f__Clostridiaceae.g__Clostridium.s__Clostridium_chromiireducens	0.00897596	0.0115091	0	0
UNGROUPED|d__Bacteria.p__Firmicutes_A.c__Clostridia.o__Clostridiales.f__Clostridiaceae.g__Clostridium.s__Clostridium_paraputrificum	0.00897596	0.0201472	0	0
UNGROUPED|d__Bacteria.p__Firmicutes_A.c__Clostridia.o__Clostridiales.f__Clostridiaceae.g__Clostridium.s__Clostridium_sartagoforme_B	0.00133707	0.00240351	0	0
UNGROUPED|d__Bacteria.p__Firmicutes_A.c__Clostridia.o__Clostridiales.f__Clostridiaceae.g__Clostridium_F.s__Clostridium_F_tepidum	10.2357	13.2457	3.57051	7.72882
UNGROUPED|d__Bacteria.p__Firmicutes_A.c__Clostridia.o__Clostridiales.f__Clostridiaceae.g__Clostridium_G.s__Clostridium_G_cochlearium	0	0	0	0.0102447
UNGROUPED|d__Bacteria.p__Firmicutes_A.c__Clostridia.o__Clostridiales.f__Clostridiaceae.g__Clostridium_P.s__Clostridium_P_perfringens	2.86865	3.53575	0.231499	0.0645813
UNGROUPED|d__Bacteria.p__Firmicutes_A.c__Clostridia.o__Clostridiales.f__Savagellaceae.g__Savagella.s__Savagella_sp000270205	0.000240035	0	0	0
UNGROUPED|d__Bacteria.p__Firmicutes_A.c__Clostridia.o__Eubacteriales.f__Garciellaceae.g__.s__	37.6466	78.271	3.31866	13.1029
UNGROUPED|d__Bacteria.p__Firmicutes_A.c__Clostridia.o__Lachnospirales.f__Anaerotignaceae.g__ASF356.s__	3.3524	6.62804	0.38324	9.32934
UNGROUPED|d__Bacteria.p__Firmicutes_A.c__Clostridia.o__Lachnospirales.f__Anaerotignaceae.g__ASF356.s__ASF356_sp000364165	0.864257	4.91705	0.310822	0.817487
UNGROUPED|d__Bacteria.p__Firmicutes_A.c__Clostridia.o__Lachnospirales.f__Anaerotignaceae.g__Anaerotignum.s__	92.1598	302.24	1.40771	45.8172
UNGROUPED|d__Bacteria.p__Firmicutes_A.c__Clostridia.o__Lachnospirales.f__CAG-274.g__.s__	2.88393	6.33941	0.0175328	0.0308314
UNGROUPED|d__Bacteria.p__Firmicutes_A.c__Clostridia.o__Lachnospirales.f__Lachnospiraceae.g__.s__	56902.7	73700.8	98873.6	15524.5
UNGROUPED|d__Bacteria.p__Firmicutes_A.c__Clostridia.o__Lachnospirales.f__Lachnospiraceae.g__14-2.s__	29401.6	82037.6	14920.5	19001.4
UNGROUPED|d__Bacteria.p__Firmicutes_A.c__Clostridia.o__Lachnospirales.f__Lachnospiraceae.g__14-2.s__14-2_sp000403255	552.047	1220.49	452.63	393.548
UNGROUPED|d__Bacteria.p__Firmicutes_A.c__Clostridia.o__Lachnospirales.f__Lachnospiraceae.g__14-2.s__14-2_sp000403315	2131.8	5186.06	636.381	1414.46
UNGROUPED|d__Bacteria.p__Firmicutes_A.c__Clostridia.o__Lachnospirales.f__Lachnospiraceae.g__14-2.s__14-2_sp000403845	13.2563	47.2097	0.113344	6.3926
UNGROUPED|d__Bacteria.p__Firmicutes_A.c__Clostridia.o__Lachnospirales.f__Lachnospiraceae.g__14-2.s__14-2_sp004793545	19.534	14.5096	0.3448	7.18313
UNGROUPED|d__Bacteria.p__Firmicutes_A.c__Clostridia.o__Lachnospirales.f__Lachnospiraceae.g__1XD42-69.s__	632.39	1376.61	17.6303	204.688
UNGROUPED|d__Bacteria.p__Firmicutes_A.c__Clostridia.o__Lachnospirales.f__Lachnospiraceae.g__1XD42-69.s__1XD42-69_sp003612565	6.8004	8.88932	0.0849689	3.79677
UNGROUPED|d__Bacteria.p__Firmicutes_A.c__Clostridia.o__Lachnospirales.f__Lachnospiraceae.g__1XD8-76.s__	46.3856	79.2565	0.661081	3.39899
UNGROUPED|d__Bacteria.p__Firmicutes_A.c__Clostridia.o__Lachnospirales.f__Lachnospiraceae.g__1XD8-76.s__1XD8-76_sp003611955	29.4476	154.845	0.353282	7.50381
UNGROUPED|d__Bacteria.p__Firmicutes_A.c__Clostridia.o__Lachnospirales.f__Lachnospiraceae.g__AF33-28.s__	121.903	112.907	17.787	5.30893
UNGROUPED|d__Bacteria.p__Firmicutes_A.c__Clostridia.o__Lachnospirales.f__Lachnospiraceae.g__Acetatifactor.s__	7308.2	7748.36	401.945	2452.02
UNGROUPED|d__Bacteria.p__Firmicutes_A.c__Clostridia.o__Lachnospirales.f__Lachnospiraceae.g__Acetatifactor.s__Acetatifactor_muris	56.6043	132.592	0.626828	151.348
UNGROUPED|d__Bacteria.p__Firmicutes_A.c__Clostridia.o__Lachnospirales.f__Lachnospiraceae.g__Acetatifactor.s__Acetatifactor_sp003612485	351.247	192.724	36.3574	64.688
UNGROUPED|d__Bacteria.p__Firmicutes_A.c__Clostridia.o__Lachnospirales.f__Lachnospiraceae.g__Agathobacter.s__	0.00931784	0.207734	0.00145103	0.0206657
UNGROUPED|d__Bacteria.p__Firmicutes_A.c__Clostridia.o__Lachnospirales.f__Lachnospiraceae.g__An181.s__	57.5845	249.747	6.03565	69.3389
UNGROUPED|d__Bacteria.p__Firmicutes_A.c__Clostridia.o__Lachnospirales.f__Lachnospiraceae.g__Anaerostipes.s__Anaerostipes_sp000508985	62.9418	67.5016	0.151942	1.59302
UNGROUPED|d__Bacteria.p__Firmicutes_A.c__Clostridia.o__Lachnospirales.f__Lachnospiraceae.g__Blautia.s__Blautia_coccoides_A	553.303	841.593	56.2827	97.8933
UNGROUPED|d__Bacteria.p__Firmicutes_A.c__Clostridia.o__Lachnospirales.f__Lachnospiraceae.g__Blautia_A.s__Blautia_A_sp000433815	1101.33	1823.91	9.39075	935.175
UNGROUPED|d__Bacteria.p__Firmicutes_A.c__Clostridia.o__Lachnospirales.f__Lachnospiraceae.g__Blautia_A.s__Blautia_A_sp900551075	0.899822	0.57437	1.19395	1.40818
UNGROUPED|d__Bacteria.p__Firmicutes_A.c__Clostridia.o__Lachnospirales.f__Lachnospiraceae.g__Butyrivibrio_A.s__	0.00378019	0.00924842	0	0.000456125
UNGROUPED|d__Bacteria.p__Firmicutes_A.c__Clostridia.o__Lachnospirales.f__Lachnospiraceae.g__C-53.s__C-53_sp003612525	0.78418	0.998822	0.0165352	0.329949
UNGROUPED|d__Bacteria.p__Firmicutes_A.c__Clostridia.o__Lachnospirales.f__Lachnospiraceae.g__CAG-127.s__CAG-127_sp002493625	0.119306	0.145221	0.0158015	0.135278
UNGROUPED|d__Bacteria.p__Firmicutes_A.c__Clostridia.o__Lachnospirales.f__Lachnospiraceae.g__CAG-303.s__	5621.67	7611.3	22.5685	5202.93
UNGROUPED|d__Bacteria.p__Firmicutes_A.c__Clostridia.o__Lachnospirales.f__Lachnospiraceae.g__CAG-45.s__	0.629153	1.27386	0.000617742	0.13934
UNGROUPED|d__Bacteria.p__Firmicutes_A.c__Clostridia.o__Lachnospirales.f__Lachnospiraceae.g__CAG-510.s__	0.935484	2.27538	0.00132735	0.0347105
UNGROUPED|d__Bacteria.p__Firmicutes_A.c__Clostridia.o__Lachnospirales.f__Lachnospiraceae.g__CAG-510.s__CAG-510_sp003979355	4.04239	6.30206	1.90767	2.78184
UNGROUPED|d__Bacteria.p__Firmicutes_A.c__Clostridia.o__Lachnospirales.f__Lachnospiraceae.g__CAG-56.s__CAG-56_sp004793585	17.9333	18.054	0.269084	12.3456
UNGROUPED|d__Bacteria.p__Firmicutes_A.c__Clostridia.o__Lachnospirales.f__Lachnospiraceae.g__CAG-590.s__	0.276959	0.874637	0.00206029	0.210915
UNGROUPED|d__Bacteria.p__Firmicutes_A.c__Clostridia.o__Lachnospirales.f__Lachnospiraceae.g__CAG-603.s__	497.875	627.933	5.79092	253.553
UNGROUPED|d__Bacteria.p__Firmicutes_A.c__Clostridia.o__Lachnospirales.f__Lachnospiraceae.g__CAG-632.s__	0.0196721	0.0177345	3.51521e-05	0.00183337
UNGROUPED|d__Bacteria.p__Firmicutes_A.c__Clostridia.o__Lachnospirales.f__Lachnospiraceae.g__CAG-81.s__	1482.42	1757.46	1.28601	27.1465
UNGROUPED|d__Bacteria.p__Firmicutes_A.c__Clostridia.o__Lachnospirales.f__Lachnospiraceae.g__CAG-95.s__	389.727	698.578	9.77892	116.849
UNGROUPED|d__Bacteria.p__Firmicutes_A.c__Clostridia.o__Lachnospirales.f__Lachnospiraceae.g__CAG-95.s__CAG-95_sp000403495	30.5965	1100.46	6.51638	117.152
UNGROUPED|d__Bacteria.p__Firmicutes_A.c__Clostridia.o__Lachnospirales.f__Lachnospiraceae.g__CAG-95.s__CAG-95_sp003612395	3063.62	5870.1	58.7783	862.338
UNGROUPED|d__Bacteria.p__Firmicutes_A.c__Clostridia.o__Lachnospirales.f__Lachnospiraceae.g__COE1.s__	1277.45	2606.45	194.471	5162.12
UNGROUPED|d__Bacteria.p__Firmicutes_A.c__Clostridia.o__Lachnospirales.f__Lachnospiraceae.g__COE1.s__COE1_sp000403215	1137.26	818.662	101.244	1117.04
UNGROUPED|d__Bacteria.p__Firmicutes_A.c__Clostridia.o__Lachnospirales.f__Lachnospiraceae.g__COE1.s__COE1_sp000403335	227.186	472.555	2.27469	108.031
UNGROUPED|d__Bacteria.p__Firmicutes_A.c__Clostridia.o__Lachnospirales.f__Lachnospiraceae.g__COE1.s__COE1_sp002358575	13060.5	14083.4	12137.2	7382.12
UNGROUPED|d__Bacteria.p__Firmicutes_A.c__Clostridia.o__Lachnospirales.f__Lachnospiraceae.g__COE1.s__COE1_sp002490665	11849.5	12944.3	6301.75	1924.92
UNGROUPED|d__Bacteria.p__Firmicutes_A.c__Clostridia.o__Lachnospirales.f__Lachnospiraceae.g__COE1.s__COE1_sp003513705	403.789	265.794	115.404	28.4056
UNGROUPED|d__Bacteria.p__Firmicutes_A.c__Clostridia.o__Lachnospirales.f__Lachnospiraceae.g__Clostridium_Q.s__	344.679	470.269	1.01336	196.187
UNGROUPED|d__Bacteria.p__Firmicutes_A.c__Clostridia.o__Lachnospirales.f__Lachnospiraceae.g__Clostridium_Q.s__Clostridium_Q_symbiosum	35.1681	30.1674	0.116957	2.25771
UNGROUPED|d__Bacteria.p__Firmicutes_A.c__Clostridia.o__Lachnospirales.f__Lachnospiraceae.g__Cuneatibacter.s__Cuneatibacter_caecimuris	81.9298	87.9578	31.4278	81.9414
UNGROUPED|d__Bacteria.p__Firmicutes_A.c__Clostridia.o__Lachnospirales.f__Lachnospiraceae.g__Dorea.s__	1332.07	2436.89	33.3377	1584.5
UNGROUPED|d__Bacteria.p__Firmicutes_A.c__Clostridia.o__Lachnospirales.f__Lachnospiraceae.g__Dorea.s__Dorea_muris	20.9925	22.7801	0.106012	2.54538
UNGROUPED|d__Bacteria.p__Firmicutes_A.c__Clostridia.o__Lachnospirales.f__Lachnospiraceae.g__Dorea.s__Dorea_sp000403455	120.581	166.041	0.727903	45.783
UNGROUPED|d__Bacteria.p__Firmicutes_A.c__Clostridia.o__Lachnospirales.f__Lachnospiraceae.g__Dorea.s__Dorea_sp000403475	0.471689	1.78063	0.00295144	0.225715
UNGROUPED|d__Bacteria.p__Firmicutes_A.c__Clostridia.o__Lachnospirales.f__Lachnospiraceae.g__Eisenbergiella.s__	0.0446533	0.186511	0.00709539	0.0113325
UNGROUPED|d__Bacteria.p__Firmicutes_A.c__Clostridia.o__Lachnospirales.f__Lachnospiraceae.g__Enterocloster.s__Enterocloster_aldenensis	15.6527	10.6281	0.376481	0.00403706
UNGROUPED|d__Bacteria.p__Firmicutes_A.c__Clostridia.o__Lachnospirales.f__Lachnospiraceae.g__Enterocloster.s__Enterocloster_bolteae	25.5085	15.4261	0.000477118	2.13005
UNGROUPED|d__Bacteria.p__Firmicutes_A.c__Clostridia.o__Lachnospirales.f__Lachnospiraceae.g__Enterocloster.s__Enterocloster_clostridioformis	609.173	680.035	456.114	1087.34
UNGROUPED|d__Bacteria.p__Firmicutes_A.c__Clostridia.o__Lachnospirales.f__Lachnospiraceae.g__Eubacterium_F.s__	252.637	495.228	18.3626	64.9323
UNGROUPED|d__Bacteria.p__Firmicutes_A.c__Clostridia.o__Lachnospirales.f__Lachnospiraceae.g__Eubacterium_G.s__	11.6045	12.6188	0.668137	8.04109
UNGROUPED|d__Bacteria.p__Firmicutes_A.c__Clostridia.o__Lachnospirales.f__Lachnospiraceae.g__Eubacterium_J.s__	1023.92	1761.13	198.137	507.694
UNGROUPED|d__Bacteria.p__Firmicutes_A.c__Clostridia.o__Lachnospirales.f__Lachnospiraceae.g__Eubacterium_J.s__Eubacterium_J_plexicaudatum	14.6057	11.8368	2.56859	4.1741
UNGROUPED|d__Bacteria.p__Firmicutes_A.c__Clostridia.o__Lachnospirales.f__Lachnospiraceae.g__Frisingicoccus.s__Frisingicoccus_caecimuris	139.74	188.859	90.8458	17.953
UNGROUPED|d__Bacteria.p__Firmicutes_A.c__Clostridia.o__Lachnospirales.f__Lachnospiraceae.g__G11.s__	3.08359	2.24192	0.340883	0.605547
UNGROUPED|d__Bacteria.p__Firmicutes_A.c__Clostridia.o__Lachnospirales.f__Lachnospiraceae.g__Hungatella_A.s__	2782.54	7230.68	22.0284	1896.64
UNGROUPED|d__Bacteria.p__Firmicutes_A.c__Clostridia.o__Lachnospirales.f__Lachnospiraceae.g__Hungatella_A.s__Hungatella_A_sp002358555	100.547	122.365	1.98762	23.2364
UNGROUPED|d__Bacteria.p__Firmicutes_A.c__Clostridia.o__Lachnospirales.f__Lachnospiraceae.g__Kineothrix.s__	3218.56	3934.19	63.5889	1130.88
UNGROUPED|d__Bacteria.p__Firmicutes_A.c__Clostridia.o__Lachnospirales.f__Lachnospiraceae.g__Kineothrix.s__Kineothrix_sp000403275	2581.66	4764.24	922.132	1547.24
UNGROUPED|d__Bacteria.p__Firmicutes_A.c__Clostridia.o__Lachnospirales.f__Lachnospiraceae.g__Lachnospira.s__	1.74348	2.8347	0.630459	1.44072
UNGROUPED|d__Bacteria.p__Firmicutes_A.c__Clostridia.o__Lachnospirales.f__Lachnospiraceae.g__Muricomes.s__Muricomes_intestini	350.485	873.514	0.71685	306.884
UNGROUPED|d__Bacteria.p__Firmicutes_A.c__Clostridia.o__Lachnospirales.f__Lachnospiraceae.g__Muricomes.s__Muricomes_sp000509105	0.187369	0.45546	0	0.0553865
UNGROUPED|d__Bacteria.p__Firmicutes_A.c__Clostridia.o__Lachnospirales.f__Lachnospiraceae.g__Roseburia.s__	0.758466	2.19039	0.916052	0.403048
UNGROUPED|d__Bacteria.p__Firmicutes_A.c__Clostridia.o__Lachnospirales.f__Lachnospiraceae.g__SZUA-378.s__	0.0901919	0.342725	0.0201365	0.0243498
UNGROUPED|d__Bacteria.p__Firmicutes_A.c__Clostridia.o__Lachnospirales.f__Lachnospiraceae.g__Schaedlerella.s__	300.228	620.114	3.74488	408.729
UNGROUPED|d__Bacteria.p__Firmicutes_A.c__Clostridia.o__Lachnospirales.f__Lachnospiraceae.g__Schaedlerella.s__Schaedlerella_sp000364245	105.527	175.605	5.11074	38.1931
UNGROUPED|d__Bacteria.p__Firmicutes_A.c__Clostridia.o__Lachnospirales.f__Lachnospiraceae.g__Schaedlerella.s__Schaedlerella_sp000403295	10.3714	48.2594	0.0378912	9.64889
UNGROUPED|d__Bacteria.p__Firmicutes_A.c__Clostridia.o__Lachnospirales.f__Lachnospiraceae.g__TF01-11.s__	772.402	1219.58	50.3662	1997.36
UNGROUPED|d__Bacteria.p__Firmicutes_A.c__Clostridia.o__Lachnospirales.f__Lachnospiraceae.g__TF01-11.s__TF01-11_sp003611745	3.88093	19.192	0.194746	2.6297
UNGROUPED|d__Bacteria.p__Firmicutes_A.c__Clostridia.o__Lachnospirales.f__Lachnospiraceae.g__TF01-11.s__TF01-11_sp003612285	37.4001	35.2847	0.23892	33.9092
UNGROUPED|d__Bacteria.p__Firmicutes_A.c__Clostridia.o__Lachnospirales.f__Lachnospiraceae.g__UBA11957.s__	1.04348	0.965631	0.00910973	0.331743
UNGROUPED|d__Bacteria.p__Firmicutes_A.c__Clostridia.o__Lachnospirales.f__Lachnospiraceae.g__UBA2882.s__	20.4335	29.6765	0.153628	26.9684
UNGROUPED|d__Bacteria.p__Firmicutes_A.c__Clostridia.o__Lachnospirales.f__Lachnospiraceae.g__UBA3282.s__	2907.03	3599.01	100.738	876.25
UNGROUPED|d__Bacteria.p__Firmicutes_A.c__Clostridia.o__Lachnospirales.f__Lachnospiraceae.g__UBA3282.s__UBA3282_sp003611805	80.4118	120.481	12.4755	38.6983
UNGROUPED|d__Bacteria.p__Firmicutes_A.c__Clostridia.o__Lachnospirales.f__Lachnospiraceae.g__UBA3282.s__UBA3282_sp003612405	1797.39	1394.56	1044.02	650.626
UNGROUPED|d__Bacteria.p__Firmicutes_A.c__Clostridia.o__Lachnospirales.f__Lachnospiraceae.g__UBA7050.s__UBA7050_sp003979345	657.557	512.765	0.579304	18.4737
UNGROUPED|d__Bacteria.p__Firmicutes_A.c__Clostridia.o__Lachnospirales.f__Lachnospiraceae.g__UBA7160.s__UBA7160_sp003612585	160.547	514.854	0.128687	6.21821
UNGROUPED|d__Bacteria.p__Firmicutes_A.c__Clostridia.o__Lachnospirales.f__Lachnospiraceae.g__UBA7182.s__	429.562	632.829	6.21477	137.013
UNGROUPED|d__Bacteria.p__Firmicutes_A.c__Clostridia.o__Lachnospirales.f__Lachnospiraceae.g__UBA9502.s__	587.18	433.092	2.23294	45.6477
UNGROUPED|d__Bacteria.p__Firmicutes_A.c__Clostridia.o__Lachnospirales.f__Lachnospiraceae.g__UBA9502.s__UBA9502_sp003611875	747.796	996.023	2.42509	164.923
UNGROUPED|d__Bacteria.p__Firmicutes_A.c__Clostridia.o__Lachnospirales.f__Lachnospiraceae.g__UBA9502.s__UBA9502_sp003669055	0.674088	0.658543	0.0223715	0.128488
UNGROUPED|d__Bacteria.p__Firmicutes_A.c__Clostridia.o__Lachnospirales.f__Lachnospiraceae.g__UMGS1370.s__	720.338	647.705	7.77403	23.0163
UNGROUPED|d__Bacteria.p__Firmicutes_A.c__Clostridia.o__Monoglobales.f__Monoglobaceae.g__.s__	0.000458878	0.0357576	0	0
UNGROUPED|d__Bacteria.p__Firmicutes_A.c__Clostridia.o__Monoglobales_A.f__UBA1381.g__.s__	0.0452614	1.13719	0.00227565	0.0510049
UNGROUPED|d__Bacteria.p__Firmicutes_A.c__Clostridia.o__Monoglobales_A.f__UBA1381.g__CAG-41.s__	0.0363857	0.30768	0	0
UNGROUPED|d__Bacteria.p__Firmicutes_A.c__Clostridia.o__Oscillospirales.f__Acutalibacteraceae.g__Acutalibacter.s__	100.743	214.081	31.7422	455.167
UNGROUPED|d__Bacteria.p__Firmicutes_A.c__Clostridia.o__Oscillospirales.f__Acutalibacteraceae.g__Acutalibacter.s__Acutalibacter_muris	21.7274	121.46	13.302	19.9864
UNGROUPED|d__Bacteria.p__Firmicutes_A.c__Clostridia.o__Oscillospirales.f__Acutalibacteraceae.g__Acutalibacter.s__Acutalibacter_sp003612555	0.749637	9.70871	0.205395	4.64329
UNGROUPED|d__Bacteria.p__Firmicutes_A.c__Clostridia.o__Oscillospirales.f__Acutalibacteraceae.g__CAG-180.s__CAG-180_sp900540295	87.3028	97.0834	8.113	68.9754
UNGROUPED|d__Bacteria.p__Firmicutes_A.c__Clostridia.o__Oscillospirales.f__Acutalibacteraceae.g__Eubacterium_R.s__	1489.44	2240.32	250.366	282.536
UNGROUPED|d__Bacteria.p__Firmicutes_A.c__Clostridia.o__Oscillospirales.f__Acutalibacteraceae.g__Ruminococcus_E.s__	0.994433	1.53781	0.0300169	11.7422
UNGROUPED|d__Bacteria.p__Firmicutes_A.c__Clostridia.o__Oscillospirales.f__Acutalibacteraceae.g__Ruminococcus_E.s__Ruminococcus_E_sp002493635	0.118799	0.321576	0.000394224	0.0297322
UNGROUPED|d__Bacteria.p__Firmicutes_A.c__Clostridia.o__Oscillospirales.f__Acutalibacteraceae.g__UMGS1071.s__	122.279	215.656	66.439	311.745
UNGROUPED|d__Bacteria.p__Firmicutes_A.c__Clostridia.o__Oscillospirales.f__Butyricicoccaceae.g__.s__	12.8756	13.0281	5.13216	5.98112
UNGROUPED|d__Bacteria.p__Firmicutes_A.c__Clostridia.o__Oscillospirales.f__Butyricicoccaceae.g__AM07-15.s__	134.771	53.7706	0.257814	5.44918
UNGROUPED|d__Bacteria.p__Firmicutes_A.c__Clostridia.o__Oscillospirales.f__Butyricicoccaceae.g__Butyricicoccus.s__	2.2452	1.95444	0.0680783	0.127362
UNGROUPED|d__Bacteria.p__Firmicutes_A.c__Clostridia.o__Oscillospirales.f__CAG-272.g__UMGS1815.s__	0.078686	1.0014	0.175729	0.260777
UNGROUPED|d__Bacteria.p__Firmicutes_A.c__Clostridia.o__Oscillospirales.f__Oscillospiraceae.g__.s__	7057.07	4514.24	365.584	1104.76
UNGROUPED|d__Bacteria.p__Firmicutes_A.c__Clostridia.o__Oscillospirales.f__Oscillospiraceae.g__CAG-110.s__	56.7591	29.15	104.123	10.9981
UNGROUPED|d__Bacteria.p__Firmicutes_A.c__Clostridia.o__Oscillospirales.f__Oscillospiraceae.g__Evtepia.s__	208.427	158.839	1.99055	25.7942
UNGROUPED|d__Bacteria.p__Firmicutes_A.c__Clostridia.o__Oscillospirales.f__Oscillospiraceae.g__Flavonifractor.s__	2222.88	820.881	9.70689	16.3587
UNGROUPED|d__Bacteria.p__Firmicutes_A.c__Clostridia.o__Oscillospirales.f__Oscillospiraceae.g__Flavonifractor.s__Flavonifractor_plautii	38.9413	13.06	0.691503	0.783006
UNGROUPED|d__Bacteria.p__Firmicutes_A.c__Clostridia.o__Oscillospirales.f__Oscillospiraceae.g__Intestinimonas.s__Intestinimonas_butyriciproducens	5.68903	3.02179	0.0805412	0.111653
UNGROUPED|d__Bacteria.p__Firmicutes_A.c__Clostridia.o__Oscillospirales.f__Oscillospiraceae.g__Lawsonibacter.s__	1634.95	1655.33	2418.65	292.705
UNGROUPED|d__Bacteria.p__Firmicutes_A.c__Clostridia.o__Oscillospirales.f__Oscillospiraceae.g__Lawsonibacter.s__Lawsonibacter_sp000492175	10.5953	5.00319	7.76486	1.08503
UNGROUPED|d__Bacteria.p__Firmicutes_A.c__Clostridia.o__Oscillospirales.f__Oscillospiraceae.g__Lawsonibacter.s__Lawsonibacter_sp003612335	44.7335	37.2356	11.819	26.7204
UNGROUPED|d__Bacteria.p__Firmicutes_A.c__Clostridia.o__Oscillospirales.f__Oscillospiraceae.g__Marseille-P3106.s__	80.5292	50.5198	143.909	8.62482
UNGROUPED|d__Bacteria.p__Firmicutes_A.c__Clostridia.o__Oscillospirales.f__Oscillospiraceae.g__Oscillibacter.s__	6331.57	4541.85	18618.4	1138.91
UNGROUPED|d__Bacteria.p__Firmicutes_A.c__Clostridia.o__Oscillospirales.f__Oscillospiraceae.g__Oscillibacter.s__Oscillibacter_sp000403435	325.605	373.881	306.18	31.4779
UNGROUPED|d__Bacteria.p__Firmicutes_A.c__Clostridia.o__Oscillospirales.f__Oscillospiraceae.g__UBA9475.s__	1499.06	4274.53	936.966	1052.63
UNGROUPED|d__Bacteria.p__Firmicutes_A.c__Clostridia.o__Oscillospirales.f__Oscillospiraceae.g__UMGS1872.s__	196.531	1246.45	91.1937	193.031
UNGROUPED|d__Bacteria.p__Firmicutes_A.c__Clostridia.o__Oscillospirales.f__Ruminococcaceae.g__.s__	3.31487	10.3734	0.0915472	1.44436
UNGROUPED|d__Bacteria.p__Firmicutes_A.c__Clostridia.o__Oscillospirales.f__Ruminococcaceae.g__Anaerotruncus.s__	697.548	1149.85	172.218	332.098
UNGROUPED|d__Bacteria.p__Firmicutes_A.c__Clostridia.o__Oscillospirales.f__Ruminococcaceae.g__Anaerotruncus.s__Anaerotruncus_sp000403395	1741.13	1269.82	531.525	1256.16
UNGROUPED|d__Bacteria.p__Firmicutes_A.c__Clostridia.o__Oscillospirales.f__Ruminococcaceae.g__Anaerotruncus.s__Anaerotruncus_sp003612625	272.183	467.987	200.741	155.043
UNGROUPED|d__Bacteria.p__Firmicutes_A.c__Clostridia.o__Oscillospirales.f__Ruminococcaceae.g__Angelakisella.s__	1203.65	1343.44	172.577	105.668
UNGROUPED|d__Bacteria.p__Firmicutes_A.c__Clostridia.o__Oscillospirales.f__Ruminococcaceae.g__CAG-115.s__	1.17417	4.18658	0.486918	1.28708
UNGROUPED|d__Bacteria.p__Firmicutes_A.c__Clostridia.o__Oscillospirales.f__Ruminococcaceae.g__Ruminiclostridium_E.s__	3239.95	3966.75	2869.59	352.745
UNGROUPED|d__Bacteria.p__Firmicutes_A.c__Clostridia.o__Oscillospirales.f__Ruminococcaceae.g__Ruminococcus.s__	0.405625	1.73731	0.224151	0.142896
UNGROUPED|d__Bacteria.p__Firmicutes_A.c__Clostridia.o__Oscillospirales.f__Ruminococcaceae.g__Ruminococcus.s__Ruminococcus_sp002362135	0.165336	0.381374	0.000107488	0.0884601
UNGROUPED|d__Bacteria.p__Firmicutes_A.c__Clostridia.o__Oscillospirales.f__Ruminococcaceae.g__Ruminococcus_C.s__	0.208836	0.398592	0.0268034	0.165185
UNGROUPED|d__Bacteria.p__Firmicutes_A.c__Clostridia.o__Oscillospirales.f__Ruminococcaceae.g__Ruthenibacterium.s__	1.33514	2.3407	1.4293	0.182595
UNGROUPED|d__Bacteria.p__Firmicutes_A.c__Clostridia.o__Oscillospirales.f__Ruminococcaceae.g__Ruthenibacterium.s__Ruthenibacterium_lactatiformans	0.386477	0.654347	0.00319709	0.0599431
UNGROUPED|d__Bacteria.p__Firmicutes_A.c__Clostridia.o__Oscillospirales.f__Ruminococcaceae.g__UBA1394.s__	328.327	377.427	166.947	26.3172
UNGROUPED|d__Bacteria.p__Firmicutes_A.c__Clostridia.o__Oscillospirales.f__Ruminococcaceae.g__UBA1394.s__UBA1394_sp900066845	0.202701	0.318433	0.177775	0.0125003
UNGROUPED|d__Bacteria.p__Firmicutes_A.c__Clostridia.o__Oscillospirales.f__Ruminococcaceae.g__UBA1405.s__	10.5823	24.9598	1.14658	0.656217
UNGROUPED|d__Bacteria.p__Firmicutes_A.c__Clostridia.o__Oscillospirales.f__Ruminococcaceae.g__UBA3818.s__	66.5176	36.3266	0.403221	2.31302
UNGROUPED|d__Bacteria.p__Firmicutes_A.c__Clostridia.o__Oscillospirales.f__Ruminococcaceae.g__UBA7177.s__	1.0103	1.82819	0.292421	0.133855
UNGROUPED|d__Bacteria.p__Firmicutes_A.c__Clostridia.o__Oscillospirales.f__Ruminococcaceae.g__UBA946.s__	256.262	1768.76	7.08424	329.012
UNGROUPED|d__Bacteria.p__Firmicutes_A.c__Clostridia.o__Oscillospirales.f__Ruminococcaceae.g__UMGS363.s__	0.00610143	0.0253326	0.000100104	0.00101375
UNGROUPED|d__Bacteria.p__Firmicutes_A.c__Clostridia.o__Peptostreptococcales.f__Anaerovoracaceae.g__.s__	13.2616	100.702	1.98007	15.9342
UNGROUPED|d__Bacteria.p__Firmicutes_A.c__Clostridia.o__Peptostreptococcales.f__Anaerovoracaceae.g__CAG-145.s__	0.217239	0.253673	0.000156339	0.0607324
UNGROUPED|d__Bacteria.p__Firmicutes_A.c__Clostridia.o__Peptostreptococcales.f__Anaerovoracaceae.g__Emergencia.s__	3.27121	4.0438	0.0101051	0.600803
UNGROUPED|d__Bacteria.p__Firmicutes_A.c__Clostridia.o__Peptostreptococcales.f__Anaerovoracaceae.g__UBA1191.s__	0.148707	0.22394	0.283423	0
UNGROUPED|d__Bacteria.p__Firmicutes_A.c__Clostridia.o__Peptostreptococcales.f__Peptostreptococcaceae.g__Clostridioides.s__Clostridioides_difficile	0.0783309	0.157687	0.0849785	1.38391
UNGROUPED|d__Bacteria.p__Firmicutes_A.c__Clostridia.o__Peptostreptococcales.f__Peptostreptococcaceae.g__Paeniclostridium.s__Paeniclostridium_sordellii	0.164668	0.152222	0.167441	0.472311
UNGROUPED|d__Bacteria.p__Firmicutes_A.c__Clostridia.o__Peptostreptococcales.f__Peptostreptococcaceae.g__Paraclostridium.s__Paraclostridium_bifermentans	213.685	271.276	109.914	113.104
UNGROUPED|d__Bacteria.p__Firmicutes_A.c__Clostridia.o__Peptostreptococcales.f__Peptostreptococcaceae.g__Romboutsia.s__Romboutsia_ilealis	1.04921	1.51554	0.564779	0.26633
UNGROUPED|d__Bacteria.p__Firmicutes_A.c__Clostridia.o__TANB77.f__CAG-508.g__CAG-273.s__	0	0.0507407	0	0.0918805
UNGROUPED|d__Bacteria.p__Firmicutes_A.c__Clostridia.o__Tissierellales.f__Caloranaerobacteraceae.g__Caloranaerobacter.s__Caloranaerobacter_azorensis	0.000146267	0.6985	0	0.00141921
UNGROUPED|d__Bacteria.p__Firmicutes_A.c__Clostridia.o__Tissierellales.f__SIT17.g__Senegalia.s__	0	0.00275695	0	0
UNGROUPED|d__Bacteria.p__Firmicutes_A.c__Clostridia.o__Tissierellales.f__Sporanaerobacteraceae.g__Anaerosalibacter_A.s__Anaerosalibacter_A_massiliensis	0	0.000213527	0	3.23526e-05
UNGROUPED|d__Bacteria.p__Firmicutes_A.c__Clostridia_A.o__Christensenellales.f__.g__.s__	0.017683	0.059504	0	0.0111969
UNGROUPED|d__Bacteria.p__Firmicutes_A.c__Clostridia_A.o__Christensenellales.f__Borkfalkiaceae.g__.s__	1900.82	1880.49	1282	4712.46
UNGROUPED|d__Bacteria.p__Firmicutes_A.c__Clostridia_A.o__Christensenellales.f__Borkfalkiaceae.g__UBA11940.s__	1482.65	1352.32	968.568	6045.78
UNGROUPED|d__Bacteria.p__Firmicutes_A.c__Clostridia_A.o__Christensenellales.f__Borkfalkiaceae.g__UBA11940.s__UBA11940_sp003979335	2935.12	1988.26	140.691	1661.79
UNGROUPED|d__Bacteria.p__Firmicutes_A.c__Clostridia_A.o__Christensenellales.f__Borkfalkiaceae.g__UMGS1004.s__	3.08645	27.1598	16.0309	2141.84
UNGROUPED|d__Bacteria.p__Firmicutes_A.c__Clostridia_A.o__Christensenellales.f__CAG-314.g__CAG-1435.s__	924.672	1283.01	281.418	300.707
UNGROUPED|d__Bacteria.p__Firmicutes_A.c__Clostridia_A.o__Christensenellales.f__CAG-552.g__.s__	885.272	1206.83	259.991	1122.78
UNGROUPED|d__Bacteria.p__Firmicutes_A.c__Clostridia_A.o__Christensenellales.f__CAG-552.g__UMGS1880.s__	0.0213101	0.00639038	0.00791926	0
UNGROUPED|d__Bacteria.p__Firmicutes_A.c__Clostridia_A.o__Christensenellales.f__CAG-917.g__CAG-475.s__	4.49295	1.91843	2.2209	21.9551
UNGROUPED|d__Bacteria.p__Firmicutes_A.c__Clostridia_A.o__Christensenellales.f__Christensenellaceae.g__QANA01.s__	0.437903	0.54401	0	0.34214
UNGROUPED|d__Bacteria.p__Firmicutes_A.c__Clostridia_A.o__Christensenellales.f__UBA1242.g__UBA11517.s__	174.469	207.362	21.9348	141.661
UNGROUPED|d__Bacteria.p__Firmicutes_A.c__Clostridia_A.o__Christensenellales.f__UBA3700.g__.s__	13784	12111	24410	9063.49
UNGROUPED|d__Bacteria.p__Firmicutes_A.c__Clostridia_A.o__Christensenellales.f__UBA3700.g__UBA3700.s__	1976.6	2705.69	285.952	1011.72
UNGROUPED|d__Bacteria.p__Firmicutes_B.c__Peptococcia.o__Peptococcales.f__Peptococcaceae.g__UBA7185.s__	6.79891	363.889	1.16566	12.3164
UNGROUPED|d__Bacteria.p__Firmicutes_C.c__Negativicutes.o__Selenomonadales.f__Selenomonadaceae.g__.s__	0.194744	0.584403	0.0526132	8.21831e-05
UNGROUPED|d__Bacteria.p__Proteobacteria.c__Alphaproteobacteria.o__Paracaedibacterales.f__UBA11393.g__.s__	0	0	0	0
UNGROUPED|d__Bacteria.p__Proteobacteria.c__Alphaproteobacteria.o__RF32.f__CAG-239.g__51-20.s__	22.5109	36.8239	2.84527	2.60163
UNGROUPED|d__Bacteria.p__Proteobacteria.c__Alphaproteobacteria.o__RF32.f__CAG-239.g__CAG-267.s__	1.0192	3.02782	0.0248462	3.87237
UNGROUPED|d__Bacteria.p__Proteobacteria.c__Alphaproteobacteria.o__RF32.f__CAG-239.g__CAG-495.s__	0.0309617	0.298351	0.130688	0.370428
UNGROUPED|d__Bacteria.p__Proteobacteria.c__Alphaproteobacteria.o__RF32.f__CAG-239.g__CAG-495.s__CAG-495_sp900538765	0	1.16425e-05	0	0
UNGROUPED|d__Bacteria.p__Proteobacteria.c__Alphaproteobacteria.o__Sphingomonadales.f__Sphingomonadaceae.g__Sphingomonas.s__Sphingomonas_olei	0	0	0	0.0570293
UNGROUPED|d__Bacteria.p__Proteobacteria.c__Gammaproteobacteria.o__Burkholderiales.f__Burkholderiaceae.g__Parasutterella.s__	1208.56	1858.94	1209.84	2578.87
UNGROUPED|d__Bacteria.p__Proteobacteria.c__Gammaproteobacteria.o__Burkholderiales.f__Burkholderiaceae.g__Parasutterella.s__Parasutterella_excrementihominis	250.24	246.179	470.19	849.653
UNGROUPED|d__Bacteria.p__Proteobacteria.c__Gammaproteobacteria.o__Burkholderiales.f__Burkholderiaceae.g__Parasutterella.s__Parasutterella_sp900552195	26.973	26.1108	65.6844	93.0141
UNGROUPED|d__Bacteria.p__Proteobacteria.c__Gammaproteobacteria.o__Burkholderiales.f__Burkholderiaceae.g__Turicimonas.s__Turicimonas_muris	215.701	223.673	10.4949	28.9095
UNGROUPED|d__Bacteria.p__Proteobacteria.c__Gammaproteobacteria.o__Enterobacterales.f__Enterobacteriaceae.g__Citrobacter_A.s__Citrobacter_A_rodentium	0	0	0	0
UNGROUPED|d__Bacteria.p__Proteobacteria.c__Gammaproteobacteria.o__Enterobacterales.f__Enterobacteriaceae.g__Escherichia.s__Escherichia_coli	2.34392	2.76391	0.765778	7.79664
UNGROUPED|d__Bacteria.p__Proteobacteria.c__Gammaproteobacteria.o__Enterobacterales.f__Enterobacteriaceae.g__Escherichia.s__Escherichia_flexneri	11.4724	6.06147	2.16458	0.571026
UNGROUPED|d__Bacteria.p__Proteobacteria.c__Gammaproteobacteria.o__Enterobacterales.f__Enterobacteriaceae.g__Escherichia.s__Escherichia_sp000208585	0	0	0	0.0169923
UNGROUPED|d__Bacteria.p__Proteobacteria.c__Gammaproteobacteria.o__Enterobacterales.f__Enterobacteriaceae.g__Klebsiella.s__Klebsiella_pneumoniae	0	0	0	0
UNGROUPED|d__Bacteria.p__Proteobacteria.c__Gammaproteobacteria.o__Enterobacterales.f__Enterobacteriaceae.g__Klebsiella.s__Klebsiella_variicola	0	0	0	0
UNGROUPED|d__Bacteria.p__Proteobacteria.c__Gammaproteobacteria.o__Enterobacterales.f__Enterobacteriaceae.g__Proteus.s__Proteus_mirabilis	0.165119	0.127442	0.0941839	0
UNGROUPED|d__Bacteria.p__Proteobacteria.c__Gammaproteobacteria.o__Enterobacterales.f__Pasteurellaceae.g__Rodentibacter.s__Rodentibacter_heylii	27.0178	53.4688	14.8793	45.8353
UNGROUPED|d__Bacteria.p__Proteobacteria.c__Gammaproteobacteria.o__Enterobacterales.f__Pasteurellaceae.g__Rodentibacter.s__Rodentibacter_pneumotropicus	5.05303	8.24625	1.9505	5.1876
UNGROUPED|d__Bacteria.p__Proteobacteria.c__Gammaproteobacteria.o__Pseudomonadales.f__Pseudomonadaceae.g__Pseudomonas_E.s__Pseudomonas_E_fluorescens_BA	0.0405734	0	0	3.35944e-05
UNGROUPED|d__Bacteria.p__Spirochaetota.c__Brachyspirae.o__Brachyspirales.f__Brachyspiraceae.g__Brachyspira.s__	410.826	1274.95	119.08	75.5291
UNGROUPED|d__Bacteria.p__Spirochaetota.c__Spirochaetia.o__Treponematales.f__Treponemataceae.g__Treponema_D.s__	16372.6	12566.5	41602.2	42988.9
UNGROUPED|d__Bacteria.p__Verrucomicrobiota.c__Verrucomicrobiae.o__Verrucomicrobiales.f__Akkermansiaceae.g__Akkermansia.s__Akkermansia_muciniphila	11750.9	13226.4	5547.4	10586.9
UNGROUPED|d__Bacteria.p__Verrucomicrobiota.c__Verrucomicrobiae.o__Verrucomicrobiales.f__Akkermansiaceae.g__Akkermansia.s__Akkermansia_muciniphila_A	2333.21	2784.52	231.039	3418.03
UNGROUPED|d__Bacteria.p__Verrucomicrobiota.c__Verrucomicrobiae.o__Verrucomicrobiales.f__Akkermansiaceae.g__Akkermansia.s__Akkermansia_sp001580195	0.551214	0.687991	0.0130685	0.729445
1-ACYLGLYCEROL-3-P-ACYLTRANSFER-RXN: (expasy) 1-acylglycerol-3-phosphate O-acyltransferase [2.3.1.51]	0.87753	1.04549	0	0.232905
1-ACYLGLYCEROL-3-P-ACYLTRANSFER-RXN: (expasy) 1-acylglycerol-3-phosphate O-acyltransferase [2.3.1.51]|d__Bacteria.p__Firmicutes.c__Bacilli.o__Erysipelotrichales.f__Erysipelotrichaceae.g__.s__	0	0	0	0
1-ACYLGLYCEROL-3-P-ACYLTRANSFER-RXN: (expasy) 1-acylglycerol-3-phosphate O-acyltransferase [2.3.1.51]|d__Bacteria.p__Firmicutes_A.c__Clostridia.o__Lachnospirales.f__Lachnospiraceae.g__.s__	0	0	0	0
1-ACYLGLYCEROL-3-P-ACYLTRANSFER-RXN: (expasy) 1-acylglycerol-3-phosphate O-acyltransferase [2.3.1.51]|d__Bacteria.p__Firmicutes_A.c__Clostridia.o__Lachnospirales.f__Lachnospiraceae.g__1XD42-69.s__	0	0	0	0
1-ACYLGLYCEROL-3-P-ACYLTRANSFER-RXN: (expasy) 1-acylglycerol-3-phosphate O-acyltransferase [2.3.1.51]|d__Bacteria.p__Firmicutes_A.c__Clostridia.o__Lachnospirales.f__Lachnospiraceae.g__Acetatifactor.s__	0.52411	0.424024	0	0.105905
1-ACYLGLYCEROL-3-P-ACYLTRANSFER-RXN: (expasy) 1-acylglycerol-3-phosphate O-acyltransferase [2.3.1.51]|d__Bacteria.p__Firmicutes_A.c__Clostridia.o__Lachnospirales.f__Lachnospiraceae.g__An181.s__	0	0.0374466	0	0
1-ACYLGLYCEROL-3-P-ACYLTRANSFER-RXN: (expasy) 1-acylglycerol-3-phosphate O-acyltransferase [2.3.1.51]|d__Bacteria.p__Firmicutes_A.c__Clostridia.o__Lachnospirales.f__Lachnospiraceae.g__CAG-81.s__	0	0	0	0
1-ACYLGLYCEROL-3-P-ACYLTRANSFER-RXN: (expasy) 1-acylglycerol-3-phosphate O-acyltransferase [2.3.1.51]|d__Bacteria.p__Firmicutes_A.c__Clostridia.o__Lachnospirales.f__Lachnospiraceae.g__COE1.s__	0	0	0	0.0118449
1-ACYLGLYCEROL-3-P-ACYLTRANSFER-RXN: (expasy) 1-acylglycerol-3-phosphate O-acyltransferase [2.3.1.51]|d__Bacteria.p__Firmicutes_A.c__Clostridia.o__Lachnospirales.f__Lachnospiraceae.g__COE1.s__COE1_sp000403215	0	0	0	0.0524624
1-ACYLGLYCEROL-3-P-ACYLTRANSFER-RXN: (expasy) 1-acylglycerol-3-phosphate O-acyltransferase [2.3.1.51]|d__Bacteria.p__Firmicutes_A.c__Clostridia.o__Lachnospirales.f__Lachnospiraceae.g__Dorea.s__	0.124672	0.168272	0	0
1-ACYLGLYCEROL-3-P-ACYLTRANSFER-RXN: (expasy) 1-acylglycerol-3-phosphate O-acyltransferase [2.3.1.51]|d__Bacteria.p__Firmicutes_A.c__Clostridia.o__Lachnospirales.f__Lachnospiraceae.g__Dorea.s__Dorea_sp000403455	0	0	0	0
1-ACYLGLYCEROL-3-P-ACYLTRANSFER-RXN: (expasy) 1-acylglycerol-3-phosphate O-acyltransferase [2.3.1.51]|d__Bacteria.p__Firmicutes_A.c__Clostridia.o__Lachnospirales.f__Lachnospiraceae.g__Hungatella_A.s__	0	0.0547924	0	0
1-ACYLGLYCEROL-3-P-ACYLTRANSFER-RXN: (expasy) 1-acylglycerol-3-phosphate O-acyltransferase [2.3.1.51]|d__Bacteria.p__Firmicutes_A.c__Clostridia.o__Lachnospirales.f__Lachnospiraceae.g__Kineothrix.s__	0	0	0	0
1-ACYLGLYCEROL-3-P-ACYLTRANSFER-RXN: (expasy) 1-acylglycerol-3-phosphate O-acyltransferase [2.3.1.51]|d__Bacteria.p__Firmicutes_A.c__Clostridia.o__Lachnospirales.f__Lachnospiraceae.g__Roseburia.s__	0	0	0	0
1-ACYLGLYCEROL-3-P-ACYLTRANSFER-RXN: (expasy) 1-acylglycerol-3-phosphate O-acyltransferase [2.3.1.51]|d__Bacteria.p__Firmicutes_A.c__Clostridia.o__Lachnospirales.f__Lachnospiraceae.g__Schaedlerella.s__	0	0	0	0
1-ACYLGLYCEROL-3-P-ACYLTRANSFER-RXN: (expasy) 1-acylglycerol-3-phosphate O-acyltransferase [2.3.1.51]|d__Bacteria.p__Firmicutes_A.c__Clostridia.o__Lachnospirales.f__Lachnospiraceae.g__Schaedlerella.s__Schaedlerella_sp000364245	0	0	0	0
1-ACYLGLYCEROL-3-P-ACYLTRANSFER-RXN: (expasy) 1-acylglycerol-3-phosphate O-acyltransferase [2.3.1.51]|d__Bacteria.p__Firmicutes_A.c__Clostridia.o__Lachnospirales.f__Lachnospiraceae.g__UBA7160.s__UBA7160_sp003612585	0.0385925	0.0712299	0	0
1-ACYLGLYCEROL-3-P-ACYLTRANSFER-RXN: (expasy) 1-acylglycerol-3-phosphate O-acyltransferase [2.3.1.51]|d__Bacteria.p__Firmicutes_A.c__Clostridia.o__Lachnospirales.f__Lachnospiraceae.g__UBA7182.s__	0	0	0	0
1-ACYLGLYCEROL-3-P-ACYLTRANSFER-RXN: (expasy) 1-acylglycerol-3-phosphate O-acyltransferase [2.3.1.51]|d__Bacteria.p__Firmicutes_A.c__Clostridia.o__Lachnospirales.f__Lachnospiraceae.g__UBA9502.s__	0	0	0	0
1-ACYLGLYCEROL-3-P-ACYLTRANSFER-RXN: (expasy) 1-acylglycerol-3-phosphate O-acyltransferase [2.3.1.51]|d__Bacteria.p__Firmicutes_A.c__Clostridia.o__Oscillospirales.f__Acutalibacteraceae.g__Acutalibacter.s__	0	0	0	0.0464936
1-ACYLGLYCEROL-3-P-ACYLTRANSFER-RXN: (expasy) 1-acylglycerol-3-phosphate O-acyltransferase [2.3.1.51]|d__Bacteria.p__Firmicutes_A.c__Clostridia.o__Oscillospirales.f__Oscillospiraceae.g__.s__	0.0663965	0.0548838	0	0
1-ACYLGLYCEROL-3-P-ACYLTRANSFER-RXN: (expasy) 1-acylglycerol-3-phosphate O-acyltransferase [2.3.1.51]|d__Bacteria.p__Firmicutes_A.c__Clostridia.o__Oscillospirales.f__Oscillospiraceae.g__Oscillibacter.s__	0.0538493	0.0485864	0	0
1-ACYLGLYCEROL-3-P-ACYLTRANSFER-RXN: (expasy) 1-acylglycerol-3-phosphate O-acyltransferase [2.3.1.51]|d__Bacteria.p__Firmicutes_A.c__Clostridia.o__Oscillospirales.f__Oscillospiraceae.g__UMGS1872.s__	0	0.0791962	0	0.0053895
1-ACYLGLYCEROL-3-P-ACYLTRANSFER-RXN: (expasy) 1-acylglycerol-3-phosphate O-acyltransferase [2.3.1.51]|d__Bacteria.p__Firmicutes_A.c__Clostridia.o__Oscillospirales.f__Ruminococcaceae.g__Anaerotruncus.s__Anaerotruncus_sp000403395	0	0	0	0
1-ACYLGLYCEROL-3-P-ACYLTRANSFER-RXN: (expasy) 1-acylglycerol-3-phosphate O-acyltransferase [2.3.1.51]|d__Bacteria.p__Firmicutes_A.c__Clostridia.o__Oscillospirales.f__Ruminococcaceae.g__Angelakisella.s__	0.0699099	0.107061	0	0.0108095
1-ACYLGLYCEROL-3-P-ACYLTRANSFER-RXN: (expasy) 1-acylglycerol-3-phosphate O-acyltransferase [2.3.1.51]|d__Bacteria.p__Firmicutes_B.c__Peptococcia.o__Peptococcales.f__Peptococcaceae.g__UBA7185.s__	0	0	0	0
1.1.1.136-RXN: (expasy) UDP-N-acetylglucosamine 6-dehydrogenase [1.1.1.136]	0	0	0	0
1.1.1.136-RXN: (expasy) UDP-N-acetylglucosamine 6-dehydrogenase [1.1.1.136]|d__Bacteria.p__Firmicutes_A.c__Clostridia.o__Lachnospirales.f__Lachnospiraceae.g__Acetatifactor.s__	0	0	0	0
1.1.1.251-RXN: (expasy) Galactitol-1-phosphate 5-dehydrogenase [1.1.1.251]	0	0	0	0
1.1.1.251-RXN: (expasy) Galactitol-1-phosphate 5-dehydrogenase [1.1.1.251]|d__Bacteria.p__Firmicutes_A.c__Clostridia.o__Lachnospirales.f__Lachnospiraceae.g__UBA9502.s__	0	0	0	0
1.1.1.261-RXN: (expasy) sn-glycerol-1-phosphate dehydrogenase [1.1.1.261]	0.085021	0.0396496	0	0
1.1.1.261-RXN: (expasy) sn-glycerol-1-phosphate dehydrogenase [1.1.1.261]|d__Bacteria.p__Firmicutes_A.c__Clostridia.o__Lachnospirales.f__Lachnospiraceae.g__.s__	0	0	0	0
1.1.1.261-RXN: (expasy) sn-glycerol-1-phosphate dehydrogenase [1.1.1.261]|d__Bacteria.p__Firmicutes_A.c__Clostridia.o__Lachnospirales.f__Lachnospiraceae.g__14-2.s__	0	0	0	0
1.1.1.261-RXN: (expasy) sn-glycerol-1-phosphate dehydrogenase [1.1.1.261]|d__Bacteria.p__Firmicutes_A.c__Clostridia.o__Lachnospirales.f__Lachnospiraceae.g__14-2.s__14-2_sp000403845	0	0	0	0
1.1.1.261-RXN: (expasy) sn-glycerol-1-phosphate dehydrogenase [1.1.1.261]|d__Bacteria.p__Firmicutes_A.c__Clostridia.o__Lachnospirales.f__Lachnospiraceae.g__Acetatifactor.s__	0.0738658	0.0396496	0	0
1.1.1.261-RXN: (expasy) sn-glycerol-1-phosphate dehydrogenase [1.1.1.261]|d__Bacteria.p__Firmicutes_A.c__Clostridia.o__Lachnospirales.f__Lachnospiraceae.g__UBA3282.s__	0.0111552	0	0	0
1.1.1.271-RXN: (expasy) GDP-L-fucose synthase [1.1.1.271]	0.399019	0.483344	0	0.71858
1.1.1.271-RXN: (expasy) GDP-L-fucose synthase [1.1.1.271]|d__Bacteria.p__Bacteroidota.c__Bacteroidia.o__Bacteroidales.f__Muribaculaceae.g__CAG-485.s__CAG-485_sp002362485	0	0	0	0
1.1.1.271-RXN: (expasy) GDP-L-fucose synthase [1.1.1.271]|d__Bacteria.p__Bacteroidota.c__Bacteroidia.o__Bacteroidales.f__Muribaculaceae.g__Duncaniella.s__	0	0	0	0
1.1.1.271-RXN: (expasy) GDP-L-fucose synthase [1.1.1.271]|d__Bacteria.p__Firmicutes.c__Bacilli.o__Acholeplasmatales.f__Anaeroplasmataceae.g__UMGS268.s__	0	0	0	0
1.1.1.271-RXN: (expasy) GDP-L-fucose synthase [1.1.1.271]|d__Bacteria.p__Firmicutes_A.c__Clostridia.o__Lachnospirales.f__Lachnospiraceae.g__.s__	0	0.0205243	0	0
1.1.1.271-RXN: (expasy) GDP-L-fucose synthase [1.1.1.271]|d__Bacteria.p__Firmicutes_A.c__Clostridia.o__Lachnospirales.f__Lachnospiraceae.g__AF33-28.s__	0.0403552	0.0275723	0	0.0124819
1.1.1.271-RXN: (expasy) GDP-L-fucose synthase [1.1.1.271]|d__Bacteria.p__Firmicutes_A.c__Clostridia.o__Lachnospirales.f__Lachnospiraceae.g__Acetatifactor.s__	0.335552	0.386996	0	0.346937
1.1.1.271-RXN: (expasy) GDP-L-fucose synthase [1.1.1.271]|d__Bacteria.p__Firmicutes_A.c__Clostridia.o__Lachnospirales.f__Lachnospiraceae.g__Acetatifactor.s__Acetatifactor_sp003612485	0	0	0	0
1.1.1.271-RXN: (expasy) GDP-L-fucose synthase [1.1.1.271]|d__Bacteria.p__Firmicutes_A.c__Clostridia.o__Lachnospirales.f__Lachnospiraceae.g__An181.s__	0	0	0	0
1.1.1.271-RXN: (expasy) GDP-L-fucose synthase [1.1.1.271]|d__Bacteria.p__Firmicutes_A.c__Clostridia.o__Lachnospirales.f__Lachnospiraceae.g__CAG-95.s__	0	0	0	0.02813
1.1.1.271-RXN: (expasy) GDP-L-fucose synthase [1.1.1.271]|d__Bacteria.p__Firmicutes_A.c__Clostridia.o__Lachnospirales.f__Lachnospiraceae.g__COE1.s__COE1_sp000403215	0	0	0	0.331031
1.1.1.271-RXN: (expasy) GDP-L-fucose synthase [1.1.1.271]|d__Bacteria.p__Firmicutes_A.c__Clostridia.o__Lachnospirales.f__Lachnospiraceae.g__COE1.s__COE1_sp002358575	0	0	0	0
1.1.1.271-RXN: (expasy) GDP-L-fucose synthase [1.1.1.271]|d__Bacteria.p__Firmicutes_A.c__Clostridia.o__Lachnospirales.f__Lachnospiraceae.g__Eubacterium_G.s__	0	0	0	0
1.1.1.271-RXN: (expasy) GDP-L-fucose synthase [1.1.1.271]|d__Bacteria.p__Firmicutes_A.c__Clostridia.o__Lachnospirales.f__Lachnospiraceae.g__Hungatella_A.s__	0	0.00689307	0	0
1.1.1.271-RXN: (expasy) GDP-L-fucose synthase [1.1.1.271]|d__Bacteria.p__Firmicutes_A.c__Clostridia.o__Lachnospirales.f__Lachnospiraceae.g__Kineothrix.s__	0	0	0	0
1.1.1.271-RXN: (expasy) GDP-L-fucose synthase [1.1.1.271]|d__Bacteria.p__Firmicutes_A.c__Clostridia.o__Lachnospirales.f__Lachnospiraceae.g__Kineothrix.s__Kineothrix_sp000403275	0	0	0	0
1.1.1.271-RXN: (expasy) GDP-L-fucose synthase [1.1.1.271]|d__Bacteria.p__Firmicutes_A.c__Clostridia.o__Lachnospirales.f__Lachnospiraceae.g__Roseburia.s__	0	0	0	0
1.1.1.271-RXN: (expasy) GDP-L-fucose synthase [1.1.1.271]|d__Bacteria.p__Firmicutes_A.c__Clostridia.o__Lachnospirales.f__Lachnospiraceae.g__TF01-11.s__	0	0	0	0
1.1.1.271-RXN: (expasy) GDP-L-fucose synthase [1.1.1.271]|d__Bacteria.p__Firmicutes_A.c__Clostridia.o__Lachnospirales.f__Lachnospiraceae.g__UBA7182.s__	0.0115341	0.0413584	0	0
1.1.1.271-RXN: (expasy) GDP-L-fucose synthase [1.1.1.271]|d__Bacteria.p__Firmicutes_A.c__Clostridia.o__Lachnospirales.f__Lachnospiraceae.g__UMGS1370.s__	0.0115778	0	0	0
1.1.1.272-RXN: (expasy) D-2-hydroxyacid dehydrogenase (NADP(+)) [1.1.1.272]	0.862196	0.323923	0	0.0855766
1.1.1.272-RXN: (expasy) D-2-hydroxyacid dehydrogenase (NADP(+)) [1.1.1.272]|d__Bacteria.p__Firmicutes_A.c__Clostridia.o__Lachnospirales.f__Lachnospiraceae.g__Acetatifactor.s__	0.862196	0.309818	0	0.0823839
1.1.1.272-RXN: (expasy) D-2-hydroxyacid dehydrogenase (NADP(+)) [1.1.1.272]|d__Bacteria.p__Firmicutes_A.c__Clostridia.o__Oscillospirales.f__Oscillospiraceae.g__.s__	0	0.0141055	0	0.00319276
1.1.1.274-RXN: (expasy) 2,5-didehydrogluconate reductase (2-dehydro-D-gluconate-forming) [1.1.1.274]	0.0160259	0	0.0178625	0.0593434
1.1.1.274-RXN: (expasy) 2,5-didehydrogluconate reductase (2-dehydro-D-gluconate-forming) [1.1.1.274]|d__Bacteria.p__Bacteroidota.c__Bacteroidia.o__Bacteroidales.f__Bacteroidaceae.g__Bacteroides.s__Bacteroides_thetaiotaomicron	0.0160259	0	0.0178625	0.0593434
1.1.1.292-RXN: (expasy) 1,5-anhydro-D-fructose reductase (1,5-anhydro-D-mannitol-forming) [1.1.1.292]	11.314	7.05047	5.48869	3.98404
1.1.1.292-RXN: (expasy) 1,5-anhydro-D-fructose reductase (1,5-anhydro-D-mannitol-forming) [1.1.1.292]|d__Bacteria.p__Bacteroidota.c__Bacteroidia.o__Bacteroidales.f__Bacteroidaceae.g__Bacteroides.s__Bacteroides_thetaiotaomicron	11.314	7.00765	5.48869	3.98404
1.1.1.292-RXN: (expasy) 1,5-anhydro-D-fructose reductase (1,5-anhydro-D-mannitol-forming) [1.1.1.292]|d__Bacteria.p__Firmicutes_A.c__Clostridia.o__Lachnospirales.f__Lachnospiraceae.g__Acetatifactor.s__	0	0	0	0
1.1.1.292-RXN: (expasy) 1,5-anhydro-D-fructose reductase (1,5-anhydro-D-mannitol-forming) [1.1.1.292]|d__Bacteria.p__Firmicutes_A.c__Clostridia.o__Lachnospirales.f__Lachnospiraceae.g__Dorea.s__	0	0	0	0
1.1.1.292-RXN: (expasy) 1,5-anhydro-D-fructose reductase (1,5-anhydro-D-mannitol-forming) [1.1.1.292]|d__Bacteria.p__Firmicutes_A.c__Clostridia.o__Lachnospirales.f__Lachnospiraceae.g__UMGS1370.s__	0	0.0428186	0	0
1.1.1.292-RXN: (expasy) 1,5-anhydro-D-fructose reductase (1,5-anhydro-D-mannitol-forming) [1.1.1.292]|d__Bacteria.p__Firmicutes_A.c__Clostridia_A.o__Christensenellales.f__Christensenellaceae.g__QANA01.s__	0	0	0	0
1.1.1.39-RXN: (expasy) Malate dehydrogenase (oxaloacetate-decarboxylating) [1.1.1.38]	3.7118	2.7476	10.6742	0.697698
1.1.1.39-RXN: (expasy) Malate dehydrogenase (oxaloacetate-decarboxylating) [1.1.1.38]|d__Bacteria.p__Firmicutes.c__Bacilli.o__Lactobacillales.f__Streptococcaceae.g__Lactococcus.s__Lactococcus_lactis	0	0	0.0117511	0.227984
1.1.1.39-RXN: (expasy) Malate dehydrogenase (oxaloacetate-decarboxylating) [1.1.1.38]|d__Bacteria.p__Firmicutes.c__Bacilli.o__Lactobacillales.f__Streptococcaceae.g__Lactococcus.s__Lactococcus_lactis_E	0	0	0.01561	0.00660678
1.1.1.39-RXN: (expasy) Malate dehydrogenase (oxaloacetate-decarboxylating) [1.1.1.38]|d__Bacteria.p__Firmicutes_A.c__Clostridia.o__Lachnospirales.f__Lachnospiraceae.g__AF33-28.s__	0	0.0428517	0	0
1.1.1.39-RXN: (expasy) Malate dehydrogenase (oxaloacetate-decarboxylating) [1.1.1.38]|d__Bacteria.p__Firmicutes_A.c__Clostridia.o__Oscillospirales.f__Oscillospiraceae.g__.s__	3.43059	2.58842	0	0.21475
1.1.1.39-RXN: (expasy) Malate dehydrogenase (oxaloacetate-decarboxylating) [1.1.1.38]|d__Bacteria.p__Firmicutes_A.c__Clostridia.o__Oscillospirales.f__Oscillospiraceae.g__Evtepia.s__	0	0.0172135	0	0
1.1.1.39-RXN: (expasy) Malate dehydrogenase (oxaloacetate-decarboxylating) [1.1.1.38]|d__Bacteria.p__Firmicutes_A.c__Clostridia.o__Oscillospirales.f__Oscillospiraceae.g__Lawsonibacter.s__	0	0.0107315	0	0
1.1.1.39-RXN: (expasy) Malate dehydrogenase (oxaloacetate-decarboxylating) [1.1.1.38]|d__Bacteria.p__Firmicutes_A.c__Clostridia.o__Oscillospirales.f__Oscillospiraceae.g__Oscillibacter.s__	0.276732	0.0696383	10.6468	0.244908
1.1.1.39-RXN: (expasy) Malate dehydrogenase (oxaloacetate-decarboxylating) [1.1.1.38]|d__Bacteria.p__Firmicutes_A.c__Clostridia.o__Oscillospirales.f__Oscillospiraceae.g__UBA9475.s__	0.00448171	0.00535679	0	0
1.1.1.39-RXN: (expasy) Malate dehydrogenase (oxaloacetate-decarboxylating) [1.1.1.38]|d__Bacteria.p__Firmicutes_A.c__Clostridia.o__Oscillospirales.f__Oscillospiraceae.g__UMGS1872.s__	0	0.013392	0	0.00344794
1.1.1.39-RXN: (expasy) Malate dehydrogenase (oxaloacetate-decarboxylating) [1.1.1.38]|d__Bacteria.p__Firmicutes_A.c__Clostridia_A.o__Christensenellales.f__Christensenellaceae.g__QANA01.s__	0	0	0	0
1.1.99.28-RXN: (expasy) Glucose-fructose oxidoreductase [1.1.99.28]	0.715229	0.610319	0	0.0981128
1.1.99.28-RXN: (expasy) Glucose-fructose oxidoreductase [1.1.99.28]|d__Bacteria.p__Firmicutes_A.c__Clostridia.o__Lachnospirales.f__Lachnospiraceae.g__Acetatifactor.s__	0.695699	0.563631	0	0.0981128
1.1.99.28-RXN: (expasy) Glucose-fructose oxidoreductase [1.1.99.28]|d__Bacteria.p__Firmicutes_A.c__Clostridia.o__Lachnospirales.f__Lachnospiraceae.g__Dorea.s__	0.0195305	0.0466879	0	0
1.1.99.28-RXN: (expasy) Glucose-fructose oxidoreductase [1.1.99.28]|d__Bacteria.p__Firmicutes_A.c__Clostridia_A.o__Christensenellales.f__CAG-552.g__.s__	0	0	0	0
1.12.1.3-RXN: (expasy) Hydrogen dehydrogenase (NADP(+)) [1.12.1.3]	0.143578	0	0	0.69582
1.12.1.3-RXN: (expasy) Hydrogen dehydrogenase (NADP(+)) [1.12.1.3]|d__Bacteria.p__Firmicutes_A.c__Clostridia.o__Lachnospirales.f__Lachnospiraceae.g__.s__	0	0	0	0.69582
1.12.1.3-RXN: (expasy) Hydrogen dehydrogenase (NADP(+)) [1.12.1.3]|d__Bacteria.p__Firmicutes_A.c__Clostridia.o__Oscillospirales.f__Oscillospiraceae.g__UBA9475.s__	0.123469	0	0	0
1.12.1.3-RXN: (expasy) Hydrogen dehydrogenase (NADP(+)) [1.12.1.3]|d__Bacteria.p__Firmicutes_A.c__Clostridia.o__Oscillospirales.f__Ruminococcaceae.g__Angelakisella.s__	0.0201087	0	0	0
1.17.4.2-RXN: (expasy) Ribonucleoside-triphosphate reductase (thioredoxin) [1.17.4.2]	1.8445	1.16808	0.245812	0.452098
1.17.4.2-RXN: (expasy) Ribonucleoside-triphosphate reductase (thioredoxin) [1.17.4.2]|d__Bacteria.p__Actinobacteriota.c__Coriobacteriia.o__Coriobacteriales.f__Eggerthellaceae.g__Adlercreutzia.s__	0	0	0	0
1.17.4.2-RXN: (expasy) Ribonucleoside-triphosphate reductase (thioredoxin) [1.17.4.2]|d__Bacteria.p__Actinobacteriota.c__Coriobacteriia.o__Coriobacteriales.f__Eggerthellaceae.g__D16-63.s__	0	0	0	0
1.17.4.2-RXN: (expasy) Ribonucleoside-triphosphate reductase (thioredoxin) [1.17.4.2]|d__Bacteria.p__Bacteroidota.c__Bacteroidia.o__Bacteroidales.f__Bacteroidaceae.g__Phocaeicola.s__Phocaeicola_vulgatus	2.12609e-05	0	0	0
1.17.4.2-RXN: (expasy) Ribonucleoside-triphosphate reductase (thioredoxin) [1.17.4.2]|d__Bacteria.p__Firmicutes.c__Bacilli.o__Lactobacillales.f__Streptococcaceae.g__Lactococcus.s__Lactococcus_lactis	0	0	0	0.177829
1.17.4.2-RXN: (expasy) Ribonucleoside-triphosphate reductase (thioredoxin) [1.17.4.2]|d__Bacteria.p__Firmicutes.c__Bacilli.o__Lactobacillales.f__Streptococcaceae.g__Lactococcus.s__Lactococcus_lactis_E	0	0	0	0.0281232
1.17.4.2-RXN: (expasy) Ribonucleoside-triphosphate reductase (thioredoxin) [1.17.4.2]|d__Bacteria.p__Firmicutes_A.c__Clostridia.o__Lachnospirales.f__Anaerotignaceae.g__Anaerotignum.s__	0	0	0	0
1.17.4.2-RXN: (expasy) Ribonucleoside-triphosphate reductase (thioredoxin) [1.17.4.2]|d__Bacteria.p__Firmicutes_A.c__Clostridia.o__Lachnospirales.f__Lachnospiraceae.g__.s__	0.00291871	0.0105846	0	0
1.17.4.2-RXN: (expasy) Ribonucleoside-triphosphate reductase (thioredoxin) [1.17.4.2]|d__Bacteria.p__Firmicutes_A.c__Clostridia.o__Lachnospirales.f__Lachnospiraceae.g__14-2.s__	4.05997e-05	0	0	0
1.17.4.2-RXN: (expasy) Ribonucleoside-triphosphate reductase (thioredoxin) [1.17.4.2]|d__Bacteria.p__Firmicutes_A.c__Clostridia.o__Lachnospirales.f__Lachnospiraceae.g__1XD42-69.s__	0	0	0	0
1.17.4.2-RXN: (expasy) Ribonucleoside-triphosphate reductase (thioredoxin) [1.17.4.2]|d__Bacteria.p__Firmicutes_A.c__Clostridia.o__Lachnospirales.f__Lachnospiraceae.g__1XD8-76.s__	0	0	0	0
1.17.4.2-RXN: (expasy) Ribonucleoside-triphosphate reductase (thioredoxin) [1.17.4.2]|d__Bacteria.p__Firmicutes_A.c__Clostridia.o__Lachnospirales.f__Lachnospiraceae.g__Acetatifactor.s__	1.0057	0.647484	0.0627153	0.126879
1.17.4.2-RXN: (expasy) Ribonucleoside-triphosphate reductase (thioredoxin) [1.17.4.2]|d__Bacteria.p__Firmicutes_A.c__Clostridia.o__Lachnospirales.f__Lachnospiraceae.g__Acetatifactor.s__Acetatifactor_muris	7.06932e-06	5.41866e-06	0	0
1.17.4.2-RXN: (expasy) Ribonucleoside-triphosphate reductase (thioredoxin) [1.17.4.2]|d__Bacteria.p__Firmicutes_A.c__Clostridia.o__Lachnospirales.f__Lachnospiraceae.g__Acetatifactor.s__Acetatifactor_sp003612485	0.000163055	0.00402941	0	0
1.17.4.2-RXN: (expasy) Ribonucleoside-triphosphate reductase (thioredoxin) [1.17.4.2]|d__Bacteria.p__Firmicutes_A.c__Clostridia.o__Lachnospirales.f__Lachnospiraceae.g__C-53.s__C-53_sp003612525	1.45112e-05	0	0	0
1.17.4.2-RXN: (expasy) Ribonucleoside-triphosphate reductase (thioredoxin) [1.17.4.2]|d__Bacteria.p__Firmicutes_A.c__Clostridia.o__Lachnospirales.f__Lachnospiraceae.g__CAG-56.s__CAG-56_sp004793585	3.53428e-06	0.0013085	0	0
1.17.4.2-RXN: (expasy) Ribonucleoside-triphosphate reductase (thioredoxin) [1.17.4.2]|d__Bacteria.p__Firmicutes_A.c__Clostridia.o__Lachnospirales.f__Lachnospiraceae.g__COE1.s__	4.12237e-06	9.47695e-06	0	0
1.17.4.2-RXN: (expasy) Ribonucleoside-triphosphate reductase (thioredoxin) [1.17.4.2]|d__Bacteria.p__Firmicutes_A.c__Clostridia.o__Lachnospirales.f__Lachnospiraceae.g__Eubacterium_F.s__	1.85308e-06	6.52629e-06	0	0
1.17.4.2-RXN: (expasy) Ribonucleoside-triphosphate reductase (thioredoxin) [1.17.4.2]|d__Bacteria.p__Firmicutes_A.c__Clostridia.o__Lachnospirales.f__Lachnospiraceae.g__Hungatella_A.s__Hungatella_A_sp002358555	0	0.00974077	0	0
1.17.4.2-RXN: (expasy) Ribonucleoside-triphosphate reductase (thioredoxin) [1.17.4.2]|d__Bacteria.p__Firmicutes_A.c__Clostridia.o__Lachnospirales.f__Lachnospiraceae.g__Kineothrix.s__Kineothrix_sp000403275	2.44795e-05	6.41279e-05	0	0
1.17.4.2-RXN: (expasy) Ribonucleoside-triphosphate reductase (thioredoxin) [1.17.4.2]|d__Bacteria.p__Firmicutes_A.c__Clostridia.o__Lachnospirales.f__Lachnospiraceae.g__UBA2882.s__	4.19326e-05	0	0	0
1.17.4.2-RXN: (expasy) Ribonucleoside-triphosphate reductase (thioredoxin) [1.17.4.2]|d__Bacteria.p__Firmicutes_A.c__Clostridia.o__Lachnospirales.f__Lachnospiraceae.g__UBA3282.s__	0.00125602	0.00167733	0	0
1.17.4.2-RXN: (expasy) Ribonucleoside-triphosphate reductase (thioredoxin) [1.17.4.2]|d__Bacteria.p__Firmicutes_A.c__Clostridia.o__Lachnospirales.f__Lachnospiraceae.g__UBA3282.s__UBA3282_sp003611805	0.000737796	0.0016261	0	0
1.17.4.2-RXN: (expasy) Ribonucleoside-triphosphate reductase (thioredoxin) [1.17.4.2]|d__Bacteria.p__Firmicutes_A.c__Clostridia.o__Lachnospirales.f__Lachnospiraceae.g__UBA3282.s__UBA3282_sp003612405	0.00311734	0.00178502	0	0
1.17.4.2-RXN: (expasy) Ribonucleoside-triphosphate reductase (thioredoxin) [1.17.4.2]|d__Bacteria.p__Firmicutes_A.c__Clostridia.o__Lachnospirales.f__Lachnospiraceae.g__UBA7160.s__UBA7160_sp003612585	0.0816424	0.120655	0	0
1.17.4.2-RXN: (expasy) Ribonucleoside-triphosphate reductase (thioredoxin) [1.17.4.2]|d__Bacteria.p__Firmicutes_A.c__Clostridia.o__Lachnospirales.f__Lachnospiraceae.g__UBA7182.s__	0.509421	0	0	0
1.17.4.2-RXN: (expasy) Ribonucleoside-triphosphate reductase (thioredoxin) [1.17.4.2]|d__Bacteria.p__Firmicutes_A.c__Clostridia.o__Lachnospirales.f__Lachnospiraceae.g__UBA9502.s__	0	0	0	0
1.17.4.2-RXN: (expasy) Ribonucleoside-triphosphate reductase (thioredoxin) [1.17.4.2]|d__Bacteria.p__Firmicutes_A.c__Clostridia.o__Lachnospirales.f__Lachnospiraceae.g__UBA9502.s__UBA9502_sp003611875	0	0	0	0
1.17.4.2-RXN: (expasy) Ribonucleoside-triphosphate reductase (thioredoxin) [1.17.4.2]|d__Bacteria.p__Firmicutes_A.c__Clostridia.o__Lachnospirales.f__Lachnospiraceae.g__UBA9502.s__UBA9502_sp003669055	0	0	0	0
1.17.4.2-RXN: (expasy) Ribonucleoside-triphosphate reductase (thioredoxin) [1.17.4.2]|d__Bacteria.p__Firmicutes_A.c__Clostridia.o__Lachnospirales.f__Lachnospiraceae.g__UMGS1370.s__	0	0	0	0
1.17.4.2-RXN: (expasy) Ribonucleoside-triphosphate reductase (thioredoxin) [1.17.4.2]|d__Bacteria.p__Firmicutes_A.c__Clostridia.o__Oscillospirales.f__Acutalibacteraceae.g__Acutalibacter.s__	0	0	0	0
1.17.4.2-RXN: (expasy) Ribonucleoside-triphosphate reductase (thioredoxin) [1.17.4.2]|d__Bacteria.p__Firmicutes_A.c__Clostridia.o__Oscillospirales.f__Oscillospiraceae.g__.s__	0	0	0	0
1.17.4.2-RXN: (expasy) Ribonucleoside-triphosphate reductase (thioredoxin) [1.17.4.2]|d__Bacteria.p__Firmicutes_A.c__Clostridia.o__Oscillospirales.f__Oscillospiraceae.g__Lawsonibacter.s__	0	0.0303573	0.0332117	0
1.17.4.2-RXN: (expasy) Ribonucleoside-triphosphate reductase (thioredoxin) [1.17.4.2]|d__Bacteria.p__Firmicutes_A.c__Clostridia.o__Oscillospirales.f__Oscillospiraceae.g__Marseille-P3106.s__	0.0403355	0.140513	0	0
1.17.4.2-RXN: (expasy) Ribonucleoside-triphosphate reductase (thioredoxin) [1.17.4.2]|d__Bacteria.p__Firmicutes_A.c__Clostridia.o__Oscillospirales.f__Oscillospiraceae.g__UMGS1872.s__	0	0	0	0
1.17.4.2-RXN: (expasy) Ribonucleoside-triphosphate reductase (thioredoxin) [1.17.4.2]|d__Bacteria.p__Firmicutes_A.c__Clostridia.o__Oscillospirales.f__Ruminococcaceae.g__Angelakisella.s__	0.0788148	0.130733	0.00877222	0
1.17.4.2-RXN: (expasy) Ribonucleoside-triphosphate reductase (thioredoxin) [1.17.4.2]|d__Bacteria.p__Proteobacteria.c__Gammaproteobacteria.o__Burkholderiales.f__Burkholderiaceae.g__Parasutterella.s__Parasutterella_excrementihominis	0.0911287	0.0557425	0.109269	0.0939275
1.17.4.2-RXN: (expasy) Ribonucleoside-triphosphate reductase (thioredoxin) [1.17.4.2]|d__Bacteria.p__Proteobacteria.c__Gammaproteobacteria.o__Burkholderiales.f__Burkholderiaceae.g__Parasutterella.s__Parasutterella_sp900552195	0.0290979	0.0117597	0.0318439	0.0253398
1.18.1.2-RXN: (expasy) Ferredoxin--NADP(+) reductase [1.18.1.2]	0.221408	0.55281	0.236523	0.521879
1.18.1.2-RXN: (expasy) Ferredoxin--NADP(+) reductase [1.18.1.2]|d__Bacteria.p__Firmicutes.c__Bacilli.o__Lactobacillales.f__Lactobacillaceae.g__Lactobacillus.s__	0	0	0	0
1.18.1.2-RXN: (expasy) Ferredoxin--NADP(+) reductase [1.18.1.2]|d__Bacteria.p__Firmicutes.c__Bacilli.o__Lactobacillales.f__Lactobacillaceae.g__Lactobacillus.s__Lactobacillus_johnsonii	0	0	0	0
1.18.1.2-RXN: (expasy) Ferredoxin--NADP(+) reductase [1.18.1.2]|d__Bacteria.p__Firmicutes.c__Bacilli.o__Lactobacillales.f__Streptococcaceae.g__Lactococcus.s__Lactococcus_lactis	0	0.0268627	0.0379689	0.217066
1.18.1.2-RXN: (expasy) Ferredoxin--NADP(+) reductase [1.18.1.2]|d__Bacteria.p__Firmicutes_A.c__Clostridia.o__Lachnospirales.f__Lachnospiraceae.g__COE1.s__COE1_sp000403215	0	0	0	0.0874034
1.18.1.2-RXN: (expasy) Ferredoxin--NADP(+) reductase [1.18.1.2]|d__Bacteria.p__Firmicutes_A.c__Clostridia.o__Lachnospirales.f__Lachnospiraceae.g__UBA7160.s__UBA7160_sp003612585	0.110804	0.41221	0	0
1.18.1.2-RXN: (expasy) Ferredoxin--NADP(+) reductase [1.18.1.2]|d__Bacteria.p__Proteobacteria.c__Gammaproteobacteria.o__Burkholderiales.f__Burkholderiaceae.g__Parasutterella.s__Parasutterella_excrementihominis	0.110604	0.113737	0.198554	0.21741
1.2.1.58-RXN: (expasy) Phenylglyoxylate dehydrogenase (acylating) [1.2.1.58]	0.177533	0.205541	0	0
1.2.1.58-RXN: (expasy) Phenylglyoxylate dehydrogenase (acylating) [1.2.1.58]|d__Bacteria.p__Firmicutes_A.c__Clostridia.o__Lachnospirales.f__Lachnospiraceae.g__UBA9502.s__	0	0.0381615	0	0
1.2.1.58-RXN: (expasy) Phenylglyoxylate dehydrogenase (acylating) [1.2.1.58]|d__Bacteria.p__Firmicutes_A.c__Clostridia.o__Oscillospirales.f__Oscillospiraceae.g__.s__	0	0	0	0
1.2.1.58-RXN: (expasy) Phenylglyoxylate dehydrogenase (acylating) [1.2.1.58]|d__Bacteria.p__Firmicutes_A.c__Clostridia.o__Oscillospirales.f__Oscillospiraceae.g__UMGS1872.s__	0	0	0	0
1.2.1.58-RXN: (expasy) Phenylglyoxylate dehydrogenase (acylating) [1.2.1.58]|d__Bacteria.p__Firmicutes_A.c__Clostridia.o__Oscillospirales.f__Ruminococcaceae.g__Angelakisella.s__	0.177533	0.16738	0	0
1.2.4.4-RXN: (expasy) 3-methyl-2-oxobutanoate dehydrogenase (2-methylpropanoyl-transferring) [1.2.4.4]	0	0	0	0
1.2.4.4-RXN: (expasy) 3-methyl-2-oxobutanoate dehydrogenase (2-methylpropanoyl-transferring) [1.2.4.4]|d__Bacteria.p__Firmicutes_A.c__Clostridia.o__Lachnospirales.f__Anaerotignaceae.g__Anaerotignum.s__	0	0	0	0
1.2.7.4-RXN: (expasy) Anaerobic carbon-monoxide dehydrogenase [1.2.7.4]	2.28514	3.96482	0	2.07975
1.2.7.4-RXN: (expasy) Anaerobic carbon-monoxide dehydrogenase [1.2.7.4]|d__Bacteria.p__Firmicutes_A.c__Clostridia.o__Lachnospirales.f__Lachnospiraceae.g__.s__	0.013152	0.108924	0	1.27956
1.2.7.4-RXN: (expasy) Anaerobic carbon-monoxide dehydrogenase [1.2.7.4]|d__Bacteria.p__Firmicutes_A.c__Clostridia.o__Lachnospirales.f__Lachnospiraceae.g__AF33-28.s__	1.45492	1.78387	0	0.0880646
1.2.7.4-RXN: (expasy) Anaerobic carbon-monoxide dehydrogenase [1.2.7.4]|d__Bacteria.p__Firmicutes_A.c__Clostridia.o__Lachnospirales.f__Lachnospiraceae.g__CAG-56.s__CAG-56_sp004793585	0	0	0	0.0891963
1.2.7.4-RXN: (expasy) Anaerobic carbon-monoxide dehydrogenase [1.2.7.4]|d__Bacteria.p__Firmicutes_A.c__Clostridia.o__Lachnospirales.f__Lachnospiraceae.g__CAG-81.s__	0	0	0	0.000100712
1.2.7.4-RXN: (expasy) Anaerobic carbon-monoxide dehydrogenase [1.2.7.4]|d__Bacteria.p__Firmicutes_A.c__Clostridia.o__Lachnospirales.f__Lachnospiraceae.g__Dorea.s__	0	0.0126404	0	0
1.2.7.4-RXN: (expasy) Anaerobic carbon-monoxide dehydrogenase [1.2.7.4]|d__Bacteria.p__Firmicutes_A.c__Clostridia.o__Lachnospirales.f__Lachnospiraceae.g__Hungatella_A.s__	0	0.0490577	0	0.0121993
1.2.7.4-RXN: (expasy) Anaerobic carbon-monoxide dehydrogenase [1.2.7.4]|d__Bacteria.p__Firmicutes_A.c__Clostridia.o__Lachnospirales.f__Lachnospiraceae.g__UBA7160.s__UBA7160_sp003612585	0.171823	0.780302	0	0.00287547
1.2.7.4-RXN: (expasy) Anaerobic carbon-monoxide dehydrogenase [1.2.7.4]|d__Bacteria.p__Firmicutes_A.c__Clostridia.o__Lachnospirales.f__Lachnospiraceae.g__UBA7182.s__	0.152672	0.668837	0	0.0810032
1.2.7.4-RXN: (expasy) Anaerobic carbon-monoxide dehydrogenase [1.2.7.4]|d__Bacteria.p__Firmicutes_A.c__Clostridia.o__Lachnospirales.f__Lachnospiraceae.g__UBA9502.s__	0	0.122062	0	0
1.2.7.4-RXN: (expasy) Anaerobic carbon-monoxide dehydrogenase [1.2.7.4]|d__Bacteria.p__Firmicutes_A.c__Clostridia.o__Oscillospirales.f__Oscillospiraceae.g__.s__	0.473909	0.433443	0	0.407581
1.2.7.4-RXN: (expasy) Anaerobic carbon-monoxide dehydrogenase [1.2.7.4]|d__Bacteria.p__Firmicutes_A.c__Clostridia.o__Oscillospirales.f__Oscillospiraceae.g__UMGS1872.s__	0.0186653	0.00568396	0	0.119169
1.2.7.4-RXN: (expasy) Anaerobic carbon-monoxide dehydrogenase [1.2.7.4]|d__Bacteria.p__Firmicutes_A.c__Clostridia.o__Oscillospirales.f__Ruminococcaceae.g__Anaerotruncus.s__Anaerotruncus_sp000403395	0	0	0	0
1.2.7.7-RXN: (expasy) 3-methyl-2-oxobutanoate dehydrogenase (ferredoxin) [1.2.7.7]	9.19672	4.32875	3.59127	2.11578
1.2.7.7-RXN: (expasy) 3-methyl-2-oxobutanoate dehydrogenase (ferredoxin) [1.2.7.7]|d__Bacteria.p__Bacteroidota.c__Bacteroidia.o__Bacteroidales.f__Muribaculaceae.g__CAG-485.s__CAG-485_sp002362485	0.982431	2.04427	0.0220793	0.841957
1.2.7.7-RXN: (expasy) 3-methyl-2-oxobutanoate dehydrogenase (ferredoxin) [1.2.7.7]|d__Bacteria.p__Bacteroidota.c__Bacteroidia.o__Bacteroidales.f__Muribaculaceae.g__CAG-485.s__CAG-485_sp002493045	0	0.00291799	0	0
1.2.7.7-RXN: (expasy) 3-methyl-2-oxobutanoate dehydrogenase (ferredoxin) [1.2.7.7]|d__Bacteria.p__Bacteroidota.c__Bacteroidia.o__Bacteroidales.f__Muribaculaceae.g__CAG-873.s__	8.21429	2.15846	3.56919	1.2439
1.2.7.7-RXN: (expasy) 3-methyl-2-oxobutanoate dehydrogenase (ferredoxin) [1.2.7.7]|d__Bacteria.p__Bacteroidota.c__Bacteroidia.o__Bacteroidales.f__Muribaculaceae.g__Muribaculum.s__Muribaculum_sp003150235	0	0	0	0
1.2.7.7-RXN: (expasy) 3-methyl-2-oxobutanoate dehydrogenase (ferredoxin) [1.2.7.7]|d__Bacteria.p__Firmicutes_A.c__Clostridia.o__Oscillospirales.f__Oscillospiraceae.g__.s__	0	0.00300438	0	0.0299216
1.2.7.7-RXN: (expasy) 3-methyl-2-oxobutanoate dehydrogenase (ferredoxin) [1.2.7.7]|d__Bacteria.p__Firmicutes_A.c__Clostridia.o__Oscillospirales.f__Oscillospiraceae.g__Oscillibacter.s__	0	0	0	0
1.2.7.7-RXN: (expasy) 3-methyl-2-oxobutanoate dehydrogenase (ferredoxin) [1.2.7.7]|d__Bacteria.p__Firmicutes_A.c__Clostridia.o__Oscillospirales.f__Oscillospiraceae.g__UMGS1872.s__	0	0.120095	0	0
1.2.7.8-RXN: (expasy) Indolepyruvate ferredoxin oxidoreductase [1.2.7.8]	4.90984	1.94332	2.0079	0.8687
1.2.7.8-RXN: (expasy) Indolepyruvate ferredoxin oxidoreductase [1.2.7.8]|d__Bacteria.p__Bacteroidota.c__Bacteroidia.o__Bacteroidales.f__Muribaculaceae.g__CAG-485.s__CAG-485_sp002362485	0	0	0	0
1.2.7.8-RXN: (expasy) Indolepyruvate ferredoxin oxidoreductase [1.2.7.8]|d__Bacteria.p__Bacteroidota.c__Bacteroidia.o__Bacteroidales.f__Muribaculaceae.g__CAG-873.s__	4.16664	0.967889	1.77744	0.629784
1.2.7.8-RXN: (expasy) Indolepyruvate ferredoxin oxidoreductase [1.2.7.8]|d__Bacteria.p__Firmicutes_A.c__Clostridia.o__Lachnospirales.f__Anaerotignaceae.g__Anaerotignum.s__	0	0.170851	0	0.00344552
1.2.7.8-RXN: (expasy) Indolepyruvate ferredoxin oxidoreductase [1.2.7.8]|d__Bacteria.p__Firmicutes_A.c__Clostridia.o__Lachnospirales.f__Lachnospiraceae.g__.s__	0.00574088	0	0	0.050558
1.2.7.8-RXN: (expasy) Indolepyruvate ferredoxin oxidoreductase [1.2.7.8]|d__Bacteria.p__Firmicutes_A.c__Clostridia.o__Lachnospirales.f__Lachnospiraceae.g__1XD42-69.s__	0	0	0	0
1.2.7.8-RXN: (expasy) Indolepyruvate ferredoxin oxidoreductase [1.2.7.8]|d__Bacteria.p__Firmicutes_A.c__Clostridia.o__Lachnospirales.f__Lachnospiraceae.g__Acetatifactor.s__	0.0477237	0	0	0
1.2.7.8-RXN: (expasy) Indolepyruvate ferredoxin oxidoreductase [1.2.7.8]|d__Bacteria.p__Firmicutes_A.c__Clostridia.o__Lachnospirales.f__Lachnospiraceae.g__Acetatifactor.s__Acetatifactor_sp003612485	0	0	0	0
1.2.7.8-RXN: (expasy) Indolepyruvate ferredoxin oxidoreductase [1.2.7.8]|d__Bacteria.p__Firmicutes_A.c__Clostridia.o__Lachnospirales.f__Lachnospiraceae.g__An181.s__	0	0.0514049	0	0
1.2.7.8-RXN: (expasy) Indolepyruvate ferredoxin oxidoreductase [1.2.7.8]|d__Bacteria.p__Firmicutes_A.c__Clostridia.o__Lachnospirales.f__Lachnospiraceae.g__CAG-95.s__	0	0	0	0
1.2.7.8-RXN: (expasy) Indolepyruvate ferredoxin oxidoreductase [1.2.7.8]|d__Bacteria.p__Firmicutes_A.c__Clostridia.o__Lachnospirales.f__Lachnospiraceae.g__Dorea.s__	0.114079	0.116058	0	0.040187
1.2.7.8-RXN: (expasy) Indolepyruvate ferredoxin oxidoreductase [1.2.7.8]|d__Bacteria.p__Firmicutes_A.c__Clostridia.o__Lachnospirales.f__Lachnospiraceae.g__Dorea.s__Dorea_sp000403455	0	0	0	0.00618173
1.2.7.8-RXN: (expasy) Indolepyruvate ferredoxin oxidoreductase [1.2.7.8]|d__Bacteria.p__Firmicutes_A.c__Clostridia.o__Lachnospirales.f__Lachnospiraceae.g__Dorea.s__Dorea_sp000403475	0	0	0	0
1.2.7.8-RXN: (expasy) Indolepyruvate ferredoxin oxidoreductase [1.2.7.8]|d__Bacteria.p__Firmicutes_A.c__Clostridia.o__Lachnospirales.f__Lachnospiraceae.g__Kineothrix.s__	0	0	0	0
1.2.7.8-RXN: (expasy) Indolepyruvate ferredoxin oxidoreductase [1.2.7.8]|d__Bacteria.p__Firmicutes_A.c__Clostridia.o__Lachnospirales.f__Lachnospiraceae.g__Schaedlerella.s__	0	0	0	2.95348e-05
1.2.7.8-RXN: (expasy) Indolepyruvate ferredoxin oxidoreductase [1.2.7.8]|d__Bacteria.p__Firmicutes_A.c__Clostridia.o__Lachnospirales.f__Lachnospiraceae.g__UBA3282.s__	0	0	0	0
1.2.7.8-RXN: (expasy) Indolepyruvate ferredoxin oxidoreductase [1.2.7.8]|d__Bacteria.p__Firmicutes_A.c__Clostridia.o__Lachnospirales.f__Lachnospiraceae.g__UBA3282.s__UBA3282_sp003611805	0	0	0	0
1.2.7.8-RXN: (expasy) Indolepyruvate ferredoxin oxidoreductase [1.2.7.8]|d__Bacteria.p__Firmicutes_A.c__Clostridia.o__Lachnospirales.f__Lachnospiraceae.g__UBA3282.s__UBA3282_sp003612405	0	0	0	0
1.2.7.8-RXN: (expasy) Indolepyruvate ferredoxin oxidoreductase [1.2.7.8]|d__Bacteria.p__Firmicutes_A.c__Clostridia.o__Lachnospirales.f__Lachnospiraceae.g__UMGS1370.s__	0.0230384	0.071698	0	0
1.2.7.8-RXN: (expasy) Indolepyruvate ferredoxin oxidoreductase [1.2.7.8]|d__Bacteria.p__Firmicutes_A.c__Clostridia.o__Oscillospirales.f__Acutalibacteraceae.g__Acutalibacter.s__	0	0	0	0.00625274
1.2.7.8-RXN: (expasy) Indolepyruvate ferredoxin oxidoreductase [1.2.7.8]|d__Bacteria.p__Firmicutes_A.c__Clostridia.o__Oscillospirales.f__Acutalibacteraceae.g__Acutalibacter.s__Acutalibacter_muris	0	0.0469829	0	0
1.2.7.8-RXN: (expasy) Indolepyruvate ferredoxin oxidoreductase [1.2.7.8]|d__Bacteria.p__Firmicutes_A.c__Clostridia.o__Oscillospirales.f__Oscillospiraceae.g__.s__	0.129363	0.0813641	0	0.0462911
1.2.7.8-RXN: (expasy) Indolepyruvate ferredoxin oxidoreductase [1.2.7.8]|d__Bacteria.p__Firmicutes_A.c__Clostridia.o__Oscillospirales.f__Oscillospiraceae.g__Evtepia.s__	0.0289752	0	0	0
1.2.7.8-RXN: (expasy) Indolepyruvate ferredoxin oxidoreductase [1.2.7.8]|d__Bacteria.p__Firmicutes_A.c__Clostridia.o__Oscillospirales.f__Oscillospiraceae.g__Lawsonibacter.s__	0.174326	0.208171	0.185611	0.018605
1.2.7.8-RXN: (expasy) Indolepyruvate ferredoxin oxidoreductase [1.2.7.8]|d__Bacteria.p__Firmicutes_A.c__Clostridia.o__Oscillospirales.f__Oscillospiraceae.g__Lawsonibacter.s__Lawsonibacter_sp000492175	0.00291098	0	0	0
1.2.7.8-RXN: (expasy) Indolepyruvate ferredoxin oxidoreductase [1.2.7.8]|d__Bacteria.p__Firmicutes_A.c__Clostridia.o__Oscillospirales.f__Oscillospiraceae.g__Lawsonibacter.s__Lawsonibacter_sp003612335	0.00571492	0	0	0
1.2.7.8-RXN: (expasy) Indolepyruvate ferredoxin oxidoreductase [1.2.7.8]|d__Bacteria.p__Firmicutes_A.c__Clostridia.o__Oscillospirales.f__Oscillospiraceae.g__Oscillibacter.s__	0.154684	0.0426423	0.044847	0
1.2.7.8-RXN: (expasy) Indolepyruvate ferredoxin oxidoreductase [1.2.7.8]|d__Bacteria.p__Firmicutes_A.c__Clostridia.o__Oscillospirales.f__Oscillospiraceae.g__UMGS1872.s__	0	0.139576	0	0.0248218
1.2.7.8-RXN: (expasy) Indolepyruvate ferredoxin oxidoreductase [1.2.7.8]|d__Bacteria.p__Firmicutes_A.c__Clostridia.o__Oscillospirales.f__Ruminococcaceae.g__Angelakisella.s__	0.0306768	0.0293582	0	0.0231014
1.2.7.8-RXN: (expasy) Indolepyruvate ferredoxin oxidoreductase [1.2.7.8]|d__Bacteria.p__Firmicutes_A.c__Clostridia.o__Peptostreptococcales.f__Peptostreptococcaceae.g__Romboutsia.s__Romboutsia_ilealis	0	0	0	0
1.2.7.8-RXN: (expasy) Indolepyruvate ferredoxin oxidoreductase [1.2.7.8]|d__Bacteria.p__Firmicutes_A.c__Clostridia_A.o__Christensenellales.f__UBA3700.g__.s__	0.025965	0.0173287	0	0.0194421
1.2.99.7-RXN: (expasy) Aldehyde dehydrogenase (FAD-independent) [1.2.99.7]	0	0	0	0.0281046
1.2.99.7-RXN: (expasy) Aldehyde dehydrogenase (FAD-independent) [1.2.99.7]|d__Bacteria.p__Actinobacteriota.c__Coriobacteriia.o__Coriobacteriales.f__Atopobiaceae.g__NM07-P-09.s__NM07-P-09_sp004793665	0	0	0	0.00710824
1.2.99.7-RXN: (expasy) Aldehyde dehydrogenase (FAD-independent) [1.2.99.7]|d__Bacteria.p__Firmicutes_A.c__Clostridia.o__Oscillospirales.f__Oscillospiraceae.g__.s__	0	0	0	0.00493707
1.2.99.7-RXN: (expasy) Aldehyde dehydrogenase (FAD-independent) [1.2.99.7]|d__Bacteria.p__Firmicutes_A.c__Clostridia.o__Oscillospirales.f__Oscillospiraceae.g__Oscillibacter.s__	0	0	0	0.0160593
1.21.4.1-RXN: (expasy) D-proline reductase [1.21.4.1]	0.0755766	0.338148	0	0
1.21.4.1-RXN: (expasy) D-proline reductase [1.21.4.1]|d__Bacteria.p__Firmicutes_A.c__Clostridia.o__Lachnospirales.f__Lachnospiraceae.g__Dorea.s__	0.0755766	0.338148	0	0
1.21.4.1-RXN: (expasy) D-proline reductase [1.21.4.1]|d__Bacteria.p__Firmicutes_A.c__Clostridia.o__Lachnospirales.f__Lachnospiraceae.g__Dorea.s__Dorea_sp000403455	0	0	0	0
1.21.4.3-RXN: (expasy) Sarcosine reductase [1.21.4.3]	2.55048	1.53737	0	0.144178
1.21.4.3-RXN: (expasy) Sarcosine reductase [1.21.4.3]|d__Bacteria.p__Firmicutes_A.c__Clostridia.o__Lachnospirales.f__Lachnospiraceae.g__CAG-81.s__	0.22924	0	0	0
1.21.4.3-RXN: (expasy) Sarcosine reductase [1.21.4.3]|d__Bacteria.p__Firmicutes_A.c__Clostridia.o__Oscillospirales.f__Butyricicoccaceae.g__AM07-15.s__	0.175668	0.145036	0	0
1.21.4.3-RXN: (expasy) Sarcosine reductase [1.21.4.3]|d__Bacteria.p__Firmicutes_A.c__Clostridia.o__Oscillospirales.f__Oscillospiraceae.g__Flavonifractor.s__	2.14557	1.39234	0	0.144178
1.21.4.4-RXN: (expasy) Betaine reductase [1.21.4.4]	40.5725	56.3669	0	0.888856
1.21.4.4-RXN: (expasy) Betaine reductase [1.21.4.4]|d__Bacteria.p__Firmicutes_A.c__Clostridia.o__Lachnospirales.f__Lachnospiraceae.g__CAG-81.s__	38.2512	54.8295	0	0.744678
1.21.4.4-RXN: (expasy) Betaine reductase [1.21.4.4]|d__Bacteria.p__Firmicutes_A.c__Clostridia.o__Oscillospirales.f__Butyricicoccaceae.g__AM07-15.s__	0.175668	0.145036	0	0
1.21.4.4-RXN: (expasy) Betaine reductase [1.21.4.4]|d__Bacteria.p__Firmicutes_A.c__Clostridia.o__Oscillospirales.f__Oscillospiraceae.g__Flavonifractor.s__	2.14557	1.39234	0	0.144178
1.3.1.20-RXN: (expasy) Trans-1,2-dihydrobenzene-1,2-diol dehydrogenase [1.3.1.20]	0	0	0	0
1.3.1.20-RXN: (expasy) Trans-1,2-dihydrobenzene-1,2-diol dehydrogenase [1.3.1.20]|d__Bacteria.p__Firmicutes_A.c__Clostridia.o__Lachnospirales.f__Lachnospiraceae.g__.s__	0	0	0	0
1.3.1.20-RXN: (expasy) Trans-1,2-dihydrobenzene-1,2-diol dehydrogenase [1.3.1.20]|d__Bacteria.p__Firmicutes_A.c__Clostridia.o__Lachnospirales.f__Lachnospiraceae.g__Dorea.s__	0	0	0	0
1.3.1.20-RXN: (expasy) Trans-1,2-dihydrobenzene-1,2-diol dehydrogenase [1.3.1.20]|d__Bacteria.p__Firmicutes_A.c__Clostridia.o__Lachnospirales.f__Lachnospiraceae.g__Hungatella_A.s__	0	0	0	0
1.3.1.20-RXN: (expasy) Trans-1,2-dihydrobenzene-1,2-diol dehydrogenase [1.3.1.20]|d__Bacteria.p__Firmicutes_A.c__Clostridia.o__Oscillospirales.f__Ruminococcaceae.g__Angelakisella.s__	0	0	0	0
1.3.1.54-RXN: (expasy) Precorrin-6A reductase [1.3.1.54]	0	0.0606979	0	0
1.3.1.54-RXN: (expasy) Precorrin-6A reductase [1.3.1.54]|d__Bacteria.p__Firmicutes_A.c__Clostridia.o__Lachnospirales.f__Lachnospiraceae.g__UBA7160.s__UBA7160_sp003612585	0	0.0606979	0	0
1.3.1.54-RXN: (expasy) Precorrin-6A reductase [1.3.1.54]|d__Bacteria.p__Firmicutes_A.c__Clostridia.o__Oscillospirales.f__Oscillospiraceae.g__Evtepia.s__	0	0	0	0
1.3.1.54-RXN: (expasy) Precorrin-6A reductase [1.3.1.54]|d__Bacteria.p__Firmicutes_A.c__Clostridia.o__Oscillospirales.f__Ruminococcaceae.g__Angelakisella.s__	0	0	0	0
1.3.99.15-RXN: (expasy) Benzoyl-CoA reductase [1.3.7.8]	0	0.0438377	0	0
1.3.99.15-RXN: (expasy) Benzoyl-CoA reductase [1.3.7.8]|d__Bacteria.p__Firmicutes_A.c__Clostridia.o__Lachnospirales.f__Lachnospiraceae.g__Dorea.s__	0	0.0438377	0	0
1.4.1.21-RXN: (expasy) Aspartate dehydrogenase [1.4.1.21]	0	0	0	0
1.4.1.21-RXN: (expasy) Aspartate dehydrogenase [1.4.1.21]|d__Bacteria.p__Firmicutes_A.c__Clostridia.o__Oscillospirales.f__Ruminococcaceae.g__Angelakisella.s__	0	0	0	0
1.4.99.5-RXN: (expasy) Glycine dehydrogenase (cyanide-forming) [1.4.99.5]	0.238947	0.335835	0.177984	0
1.4.99.5-RXN: (expasy) Glycine dehydrogenase (cyanide-forming) [1.4.99.5]|d__Bacteria.p__Firmicutes_A.c__Clostridia.o__Lachnospirales.f__Lachnospiraceae.g__UMGS1370.s__	0	0.00272123	0	0
1.4.99.5-RXN: (expasy) Glycine dehydrogenase (cyanide-forming) [1.4.99.5]|d__Bacteria.p__Firmicutes_A.c__Clostridia.o__Oscillospirales.f__Ruminococcaceae.g__Angelakisella.s__	0.238947	0.333114	0.177984	0
1.5.1.20-RXN: (expasy) Methylenetetrahydrofolate reductase (NAD(P)H) [1.5.1.20]	8.80036	8.68412	1.05674	3.11822
1.5.1.20-RXN: (expasy) Methylenetetrahydrofolate reductase (NAD(P)H) [1.5.1.20]|d__Bacteria.p__Bacteroidota.c__Bacteroidia.o__Bacteroidales.f__Muribaculaceae.g__CAG-485.s__CAG-485_sp002362485	0	0	0	0
1.5.1.20-RXN: (expasy) Methylenetetrahydrofolate reductase (NAD(P)H) [1.5.1.20]|d__Bacteria.p__Firmicutes_A.c__Clostridia.o__Lachnospirales.f__Lachnospiraceae.g__.s__	0.029463	0.00383101	0	0.407097
1.5.1.20-RXN: (expasy) Methylenetetrahydrofolate reductase (NAD(P)H) [1.5.1.20]|d__Bacteria.p__Firmicutes_A.c__Clostridia.o__Lachnospirales.f__Lachnospiraceae.g__14-2.s__	0.184997	0.422209	0	0.0475889
1.5.1.20-RXN: (expasy) Methylenetetrahydrofolate reductase (NAD(P)H) [1.5.1.20]|d__Bacteria.p__Firmicutes_A.c__Clostridia.o__Lachnospirales.f__Lachnospiraceae.g__14-2.s__14-2_sp000403315	0.00305119	0.0571612	0	0.00358034
1.5.1.20-RXN: (expasy) Methylenetetrahydrofolate reductase (NAD(P)H) [1.5.1.20]|d__Bacteria.p__Firmicutes_A.c__Clostridia.o__Lachnospirales.f__Lachnospiraceae.g__AF33-28.s__	0.813146	1.40413	0	0.0318261
1.5.1.20-RXN: (expasy) Methylenetetrahydrofolate reductase (NAD(P)H) [1.5.1.20]|d__Bacteria.p__Firmicutes_A.c__Clostridia.o__Lachnospirales.f__Lachnospiraceae.g__Acetatifactor.s__	0.369727	0.247651	0	0.0348682
1.5.1.20-RXN: (expasy) Methylenetetrahydrofolate reductase (NAD(P)H) [1.5.1.20]|d__Bacteria.p__Firmicutes_A.c__Clostridia.o__Lachnospirales.f__Lachnospiraceae.g__Acetatifactor.s__Acetatifactor_sp003612485	0	0	0	0
1.5.1.20-RXN: (expasy) Methylenetetrahydrofolate reductase (NAD(P)H) [1.5.1.20]|d__Bacteria.p__Firmicutes_A.c__Clostridia.o__Lachnospirales.f__Lachnospiraceae.g__CAG-56.s__CAG-56_sp004793585	0.00247787	0	0	0
1.5.1.20-RXN: (expasy) Methylenetetrahydrofolate reductase (NAD(P)H) [1.5.1.20]|d__Bacteria.p__Firmicutes_A.c__Clostridia.o__Lachnospirales.f__Lachnospiraceae.g__CAG-81.s__	0.0742435	0.0591632	0	0
1.5.1.20-RXN: (expasy) Methylenetetrahydrofolate reductase (NAD(P)H) [1.5.1.20]|d__Bacteria.p__Firmicutes_A.c__Clostridia.o__Lachnospirales.f__Lachnospiraceae.g__Dorea.s__	0	0	0	0
1.5.1.20-RXN: (expasy) Methylenetetrahydrofolate reductase (NAD(P)H) [1.5.1.20]|d__Bacteria.p__Firmicutes_A.c__Clostridia.o__Lachnospirales.f__Lachnospiraceae.g__Hungatella_A.s__	0.0506477	0	0	0.0209597
1.5.1.20-RXN: (expasy) Methylenetetrahydrofolate reductase (NAD(P)H) [1.5.1.20]|d__Bacteria.p__Firmicutes_A.c__Clostridia.o__Lachnospirales.f__Lachnospiraceae.g__Kineothrix.s__	0	0	0	0
1.5.1.20-RXN: (expasy) Methylenetetrahydrofolate reductase (NAD(P)H) [1.5.1.20]|d__Bacteria.p__Firmicutes_A.c__Clostridia.o__Lachnospirales.f__Lachnospiraceae.g__Schaedlerella.s__	0	0	0	0.0206731
1.5.1.20-RXN: (expasy) Methylenetetrahydrofolate reductase (NAD(P)H) [1.5.1.20]|d__Bacteria.p__Firmicutes_A.c__Clostridia.o__Lachnospirales.f__Lachnospiraceae.g__Schaedlerella.s__Schaedlerella_sp000364245	0.0827809	0.167439	0	0.0413462
1.5.1.20-RXN: (expasy) Methylenetetrahydrofolate reductase (NAD(P)H) [1.5.1.20]|d__Bacteria.p__Firmicutes_A.c__Clostridia.o__Lachnospirales.f__Lachnospiraceae.g__Schaedlerella.s__Schaedlerella_sp000403295	0	0.011386	0	0
1.5.1.20-RXN: (expasy) Methylenetetrahydrofolate reductase (NAD(P)H) [1.5.1.20]|d__Bacteria.p__Firmicutes_A.c__Clostridia.o__Lachnospirales.f__Lachnospiraceae.g__UBA3282.s__	0.156256	0.25982	0	0.0127006
1.5.1.20-RXN: (expasy) Methylenetetrahydrofolate reductase (NAD(P)H) [1.5.1.20]|d__Bacteria.p__Firmicutes_A.c__Clostridia.o__Lachnospirales.f__Lachnospiraceae.g__UBA7160.s__UBA7160_sp003612585	0.163424	0.796316	0	0.0136119
1.5.1.20-RXN: (expasy) Methylenetetrahydrofolate reductase (NAD(P)H) [1.5.1.20]|d__Bacteria.p__Firmicutes_A.c__Clostridia.o__Lachnospirales.f__Lachnospiraceae.g__UBA7182.s__	0.100177	0.669349	0	0.0951573
1.5.1.20-RXN: (expasy) Methylenetetrahydrofolate reductase (NAD(P)H) [1.5.1.20]|d__Bacteria.p__Firmicutes_A.c__Clostridia.o__Lachnospirales.f__Lachnospiraceae.g__UMGS1370.s__	0.0706882	0.137773	0	0.00694895
1.5.1.20-RXN: (expasy) Methylenetetrahydrofolate reductase (NAD(P)H) [1.5.1.20]|d__Bacteria.p__Firmicutes_A.c__Clostridia.o__Oscillospirales.f__Oscillospiraceae.g__.s__	3.98012	2.46663	0	0.790424
1.5.1.20-RXN: (expasy) Methylenetetrahydrofolate reductase (NAD(P)H) [1.5.1.20]|d__Bacteria.p__Firmicutes_A.c__Clostridia.o__Oscillospirales.f__Oscillospiraceae.g__Evtepia.s__	0	0	0	0
1.5.1.20-RXN: (expasy) Methylenetetrahydrofolate reductase (NAD(P)H) [1.5.1.20]|d__Bacteria.p__Firmicutes_A.c__Clostridia.o__Oscillospirales.f__Oscillospiraceae.g__Lawsonibacter.s__	0.254326	0.0687865	0.462274	0.0381824
1.5.1.20-RXN: (expasy) Methylenetetrahydrofolate reductase (NAD(P)H) [1.5.1.20]|d__Bacteria.p__Firmicutes_A.c__Clostridia.o__Oscillospirales.f__Oscillospiraceae.g__Lawsonibacter.s__Lawsonibacter_sp000492175	0.0032432	0	0	0.00333685
1.5.1.20-RXN: (expasy) Methylenetetrahydrofolate reductase (NAD(P)H) [1.5.1.20]|d__Bacteria.p__Firmicutes_A.c__Clostridia.o__Oscillospirales.f__Oscillospiraceae.g__Lawsonibacter.s__Lawsonibacter_sp003612335	0	0	0	0
1.5.1.20-RXN: (expasy) Methylenetetrahydrofolate reductase (NAD(P)H) [1.5.1.20]|d__Bacteria.p__Firmicutes_A.c__Clostridia.o__Oscillospirales.f__Oscillospiraceae.g__UMGS1872.s__	0.302584	0.883341	0.0217652	0.1528
1.5.1.20-RXN: (expasy) Methylenetetrahydrofolate reductase (NAD(P)H) [1.5.1.20]|d__Bacteria.p__Firmicutes_A.c__Clostridia.o__Oscillospirales.f__Ruminococcaceae.g__Angelakisella.s__	0.0767698	0.129741	0	0
1.5.1.20-RXN: (expasy) Methylenetetrahydrofolate reductase (NAD(P)H) [1.5.1.20]|d__Bacteria.p__Verrucomicrobiota.c__Verrucomicrobiae.o__Verrucomicrobiales.f__Akkermansiaceae.g__Akkermansia.s__Akkermansia_muciniphila	2.08224	0.899387	0.572696	1.39712
1.5.1.24-RXN: (expasy) N(5)-(carboxyethyl)ornithine synthase [1.5.1.24]	0	0	0.0198472	0.314077
1.5.1.24-RXN: (expasy) N(5)-(carboxyethyl)ornithine synthase [1.5.1.24]|d__Bacteria.p__Firmicutes.c__Bacilli.o__Lactobacillales.f__Streptococcaceae.g__Lactococcus.s__Lactococcus_lactis	0	0	0.0198472	0.314077
1.5.1.7-RXN: (expasy) Saccharopine dehydrogenase (NAD(+), L-lysine-forming) [1.5.1.7]	3.55716	2.82767	1.83682	1.53898
1.5.1.7-RXN: (expasy) Saccharopine dehydrogenase (NAD(+), L-lysine-forming) [1.5.1.7]|d__Bacteria.p__Bacteroidota.c__Bacteroidia.o__Bacteroidales.f__Bacteroidaceae.g__Bacteroides.s__Bacteroides_thetaiotaomicron	3.48338	2.73326	1.76843	1.49326
1.5.1.7-RXN: (expasy) Saccharopine dehydrogenase (NAD(+), L-lysine-forming) [1.5.1.7]|d__Bacteria.p__Bacteroidota.c__Bacteroidia.o__Bacteroidales.f__Muribaculaceae.g__CAG-485.s__CAG-485_sp002362485	0.0737713	0.0944102	0.068391	0.0457191
1.7.2.2-RXN: (expasy) Nitrite reductase (cytochrome; ammonia-forming) [1.7.2.2]	2.0673	1.82863	1.79826	3.52732
1.7.2.2-RXN: (expasy) Nitrite reductase (cytochrome; ammonia-forming) [1.7.2.2]|d__Bacteria.p__Bacteroidota.c__Bacteroidia.o__Bacteroidales.f__Bacteroidaceae.g__Bacteroides.s__Bacteroides_thetaiotaomicron	2.0673	1.82863	1.79826	3.43238
1.7.2.2-RXN: (expasy) Nitrite reductase (cytochrome; ammonia-forming) [1.7.2.2]|d__Bacteria.p__Firmicutes_A.c__Clostridia.o__Lachnospirales.f__Lachnospiraceae.g__.s__	0	0	0	0.0949442
1.7.2.3-RXN: (expasy) Trimethylamine-N-oxide reductase [1.7.2.3]	0.0105053	0.0251999	0.0188721	0.0236455
1.7.2.3-RXN: (expasy) Trimethylamine-N-oxide reductase [1.7.2.3]|d__Bacteria.p__Proteobacteria.c__Gammaproteobacteria.o__Burkholderiales.f__Burkholderiaceae.g__Parasutterella.s__Parasutterella_excrementihominis	0.00984872	0.0239623	0.0146808	0.0202458
1.7.2.3-RXN: (expasy) Trimethylamine-N-oxide reductase [1.7.2.3]|d__Bacteria.p__Proteobacteria.c__Gammaproteobacteria.o__Burkholderiales.f__Burkholderiaceae.g__Parasutterella.s__Parasutterella_sp900552195	0.000656582	0.00123758	0.00419127	0.00339973
1.8.1.4-RXN: (expasy) Dihydrolipoyl dehydrogenase [1.8.1.4]	6.16737	5.51715	3.67367	6.29287
1.8.1.4-RXN: (expasy) Dihydrolipoyl dehydrogenase [1.8.1.4]|d__Bacteria.p__Bacteroidota.c__Bacteroidia.o__Bacteroidales.f__Bacteroidaceae.g__Bacteroides.s__Bacteroides_thetaiotaomicron	0.111251	0.0755388	0.0867673	0.501649
1.8.1.4-RXN: (expasy) Dihydrolipoyl dehydrogenase [1.8.1.4]|d__Bacteria.p__Bacteroidota.c__Bacteroidia.o__Bacteroidales.f__Muribaculaceae.g__CAG-873.s__	0.0366543	0.0155718	0	0
1.8.1.4-RXN: (expasy) Dihydrolipoyl dehydrogenase [1.8.1.4]|d__Bacteria.p__Firmicutes.c__Bacilli.o__Lactobacillales.f__Streptococcaceae.g__Lactococcus.s__Lactococcus_lactis	0	0.0172717	0.0286037	0.254645
1.8.1.4-RXN: (expasy) Dihydrolipoyl dehydrogenase [1.8.1.4]|d__Bacteria.p__Firmicutes_A.c__Clostridia.o__Lachnospirales.f__Anaerotignaceae.g__Anaerotignum.s__	0	0	0	0
1.8.1.4-RXN: (expasy) Dihydrolipoyl dehydrogenase [1.8.1.4]|d__Bacteria.p__Firmicutes_A.c__Clostridia.o__Lachnospirales.f__Lachnospiraceae.g__.s__	0.0037004	0	0	0.536512
1.8.1.4-RXN: (expasy) Dihydrolipoyl dehydrogenase [1.8.1.4]|d__Bacteria.p__Firmicutes_A.c__Clostridia.o__Lachnospirales.f__Lachnospiraceae.g__AF33-28.s__	0.475402	0.763152	0	0.0260356
1.8.1.4-RXN: (expasy) Dihydrolipoyl dehydrogenase [1.8.1.4]|d__Bacteria.p__Firmicutes_A.c__Clostridia.o__Lachnospirales.f__Lachnospiraceae.g__Dorea.s__	0.0479651	0.256575	0	0.0389081
1.8.1.4-RXN: (expasy) Dihydrolipoyl dehydrogenase [1.8.1.4]|d__Bacteria.p__Firmicutes_A.c__Clostridia.o__Lachnospirales.f__Lachnospiraceae.g__Dorea.s__Dorea_sp000403455	0.00611369	0.0292948	0	0.00780118
1.8.1.4-RXN: (expasy) Dihydrolipoyl dehydrogenase [1.8.1.4]|d__Bacteria.p__Firmicutes_A.c__Clostridia.o__Lachnospirales.f__Lachnospiraceae.g__Hungatella_A.s__	0.0340684	0.0608888	0	0
1.8.1.4-RXN: (expasy) Dihydrolipoyl dehydrogenase [1.8.1.4]|d__Bacteria.p__Firmicutes_A.c__Clostridia.o__Lachnospirales.f__Lachnospiraceae.g__Hungatella_A.s__Hungatella_A_sp002358555	0	0	0	0
1.8.1.4-RXN: (expasy) Dihydrolipoyl dehydrogenase [1.8.1.4]|d__Bacteria.p__Firmicutes_A.c__Clostridia.o__Lachnospirales.f__Lachnospiraceae.g__UBA3282.s__	0.0262219	0.044185	0	0.00200224
1.8.1.4-RXN: (expasy) Dihydrolipoyl dehydrogenase [1.8.1.4]|d__Bacteria.p__Firmicutes_A.c__Clostridia.o__Lachnospirales.f__Lachnospiraceae.g__UBA9502.s__	0.0143513	0.0214397	0	0
1.8.1.4-RXN: (expasy) Dihydrolipoyl dehydrogenase [1.8.1.4]|d__Bacteria.p__Firmicutes_A.c__Clostridia.o__Lachnospirales.f__Lachnospiraceae.g__UBA9502.s__UBA9502_sp003611875	0	0	0	0
1.8.1.4-RXN: (expasy) Dihydrolipoyl dehydrogenase [1.8.1.4]|d__Bacteria.p__Firmicutes_A.c__Clostridia.o__Lachnospirales.f__Lachnospiraceae.g__UMGS1370.s__	0.0796711	0.17739	0	0
1.8.1.4-RXN: (expasy) Dihydrolipoyl dehydrogenase [1.8.1.4]|d__Bacteria.p__Firmicutes_A.c__Clostridia.o__Oscillospirales.f__Oscillospiraceae.g__.s__	0	0	0	0
1.8.1.4-RXN: (expasy) Dihydrolipoyl dehydrogenase [1.8.1.4]|d__Bacteria.p__Firmicutes_A.c__Clostridia.o__Oscillospirales.f__Oscillospiraceae.g__Evtepia.s__	0	0	0	0
1.8.1.4-RXN: (expasy) Dihydrolipoyl dehydrogenase [1.8.1.4]|d__Bacteria.p__Firmicutes_A.c__Clostridia.o__Oscillospirales.f__Oscillospiraceae.g__Oscillibacter.s__	0	0	0	0
1.8.1.4-RXN: (expasy) Dihydrolipoyl dehydrogenase [1.8.1.4]|d__Bacteria.p__Firmicutes_A.c__Clostridia_A.o__Christensenellales.f__Christensenellaceae.g__QANA01.s__	0	0	0	0
1.8.1.4-RXN: (expasy) Dihydrolipoyl dehydrogenase [1.8.1.4]|d__Bacteria.p__Proteobacteria.c__Gammaproteobacteria.o__Burkholderiales.f__Burkholderiaceae.g__Parasutterella.s__Parasutterella_excrementihominis	0.0912586	0.0800761	0.336463	0.276304
1.8.1.4-RXN: (expasy) Dihydrolipoyl dehydrogenase [1.8.1.4]|d__Bacteria.p__Proteobacteria.c__Gammaproteobacteria.o__Burkholderiales.f__Burkholderiaceae.g__Parasutterella.s__Parasutterella_sp900552195	0.0232698	0.0191911	0.0794115	0.0753246
1.8.1.4-RXN: (expasy) Dihydrolipoyl dehydrogenase [1.8.1.4]|d__Bacteria.p__Verrucomicrobiota.c__Verrucomicrobiae.o__Verrucomicrobiales.f__Akkermansiaceae.g__Akkermansia.s__Akkermansia_muciniphila	5.21668	3.95657	3.14242	4.57369
1.8.1.4-RXN: (expasy) Dihydrolipoyl dehydrogenase [1.8.1.4]|d__Bacteria.p__Verrucomicrobiota.c__Verrucomicrobiae.o__Verrucomicrobiales.f__Akkermansiaceae.g__Akkermansia.s__Akkermansia_sp001580195	0.000766643	0	0	0
1.8.4.12-RXN: (expasy) Peptide-methionine (R)-S-oxide reductase [1.8.4.12]	1.53493	1.17394	1.0764	1.78138
1.8.4.12-RXN: (expasy) Peptide-methionine (R)-S-oxide reductase [1.8.4.12]|d__Bacteria.p__Bacteroidota.c__Bacteroidia.o__Bacteroidales.f__Muribaculaceae.g__CAG-873.s__	0.0634447	0.0139835	0	0.0503667
1.8.4.12-RXN: (expasy) Peptide-methionine (R)-S-oxide reductase [1.8.4.12]|d__Bacteria.p__Firmicutes.c__Bacilli.o__Erysipelotrichales.f__Erysipelotrichaceae.g__Dubosiella.s__Dubosiella_newyorkensis	0.115031	0	0	0
1.8.4.12-RXN: (expasy) Peptide-methionine (R)-S-oxide reductase [1.8.4.12]|d__Bacteria.p__Firmicutes_A.c__Clostridia.o__Lachnospirales.f__Lachnospiraceae.g__Dorea.s__	0	0	0	0
1.8.4.12-RXN: (expasy) Peptide-methionine (R)-S-oxide reductase [1.8.4.12]|d__Bacteria.p__Verrucomicrobiota.c__Verrucomicrobiae.o__Verrucomicrobiales.f__Akkermansiaceae.g__Akkermansia.s__Akkermansia_muciniphila	1.35645	1.15996	1.0764	1.73101
1.8.4.14-RXN: (expasy) L-methionine (R)-S-oxide reductase [1.8.4.14]	0.0288352	0	0	0
1.8.4.14-RXN: (expasy) L-methionine (R)-S-oxide reductase [1.8.4.14]|d__Bacteria.p__Firmicutes_A.c__Clostridia.o__Lachnospirales.f__Lachnospiraceae.g__Acetatifactor.s__	0.0288352	0	0	0
13-PROPANEDIOL-DEHYDROGENASE-RXN: (expasy) 1,3-propanediol dehydrogenase [1.1.1.202]	0	0	0	0
13-PROPANEDIOL-DEHYDROGENASE-RXN: (expasy) 1,3-propanediol dehydrogenase [1.1.1.202]|d__Bacteria.p__Firmicutes_B.c__Peptococcia.o__Peptococcales.f__Peptococcaceae.g__UBA7185.s__	0	0	0	0
1PFRUCTPHOSN-RXN: (expasy) 1-phosphofructokinase [2.7.1.56]	0.00522725	0	0	0
1PFRUCTPHOSN-RXN: (expasy) 1-phosphofructokinase [2.7.1.56]|d__Bacteria.p__Firmicutes_A.c__Clostridia.o__Lachnospirales.f__Lachnospiraceae.g__1XD8-76.s__	0.00522725	0	0	0
1TRANSKETO-RXN: (expasy) Transketolase [2.2.1.1]	4.32214	7.48775	0	2.66294
1TRANSKETO-RXN: (expasy) Transketolase [2.2.1.1]|d__Bacteria.p__Bacteroidota.c__Bacteroidia.o__Bacteroidales.f__Bacteroidaceae.g__Bacteroides.s__Bacteroides_thetaiotaomicron	0.0203658	0.0489285	0	0.531235
1TRANSKETO-RXN: (expasy) Transketolase [2.2.1.1]|d__Bacteria.p__Bacteroidota.c__Bacteroidia.o__Bacteroidales.f__Muribaculaceae.g__CAG-485.s__CAG-485_sp002362485	0	0	0	0
1TRANSKETO-RXN: (expasy) Transketolase [2.2.1.1]|d__Bacteria.p__Bacteroidota.c__Bacteroidia.o__Bacteroidales.f__Muribaculaceae.g__Muribaculum.s__Muribaculum_intestinale	0	0	0	0
1TRANSKETO-RXN: (expasy) Transketolase [2.2.1.1]|d__Bacteria.p__Firmicutes_A.c__Clostridia.o__Lachnospirales.f__Anaerotignaceae.g__Anaerotignum.s__	0	0.0687074	0	0
1TRANSKETO-RXN: (expasy) Transketolase [2.2.1.1]|d__Bacteria.p__Firmicutes_A.c__Clostridia.o__Lachnospirales.f__Lachnospiraceae.g__.s__	0	0.006972	0	0.0673753
1TRANSKETO-RXN: (expasy) Transketolase [2.2.1.1]|d__Bacteria.p__Firmicutes_A.c__Clostridia.o__Lachnospirales.f__Lachnospiraceae.g__14-2.s__	1.08246	3.6741	0	0.589365
1TRANSKETO-RXN: (expasy) Transketolase [2.2.1.1]|d__Bacteria.p__Firmicutes_A.c__Clostridia.o__Lachnospirales.f__Lachnospiraceae.g__1XD42-69.s__	0	0	0	0
1TRANSKETO-RXN: (expasy) Transketolase [2.2.1.1]|d__Bacteria.p__Firmicutes_A.c__Clostridia.o__Lachnospirales.f__Lachnospiraceae.g__Acetatifactor.s__	0.23229	0.115042	0	0.505911
1TRANSKETO-RXN: (expasy) Transketolase [2.2.1.1]|d__Bacteria.p__Firmicutes_A.c__Clostridia.o__Lachnospirales.f__Lachnospiraceae.g__An181.s__	0	0.0397216	0	0.0216662
1TRANSKETO-RXN: (expasy) Transketolase [2.2.1.1]|d__Bacteria.p__Firmicutes_A.c__Clostridia.o__Lachnospirales.f__Lachnospiraceae.g__CAG-81.s__	0.533591	0.486528	0	0
1TRANSKETO-RXN: (expasy) Transketolase [2.2.1.1]|d__Bacteria.p__Firmicutes_A.c__Clostridia.o__Lachnospirales.f__Lachnospiraceae.g__COE1.s__	0	0	0	0.012769
1TRANSKETO-RXN: (expasy) Transketolase [2.2.1.1]|d__Bacteria.p__Firmicutes_A.c__Clostridia.o__Lachnospirales.f__Lachnospiraceae.g__COE1.s__COE1_sp000403215	0	0	0	0.298884
1TRANSKETO-RXN: (expasy) Transketolase [2.2.1.1]|d__Bacteria.p__Firmicutes_A.c__Clostridia.o__Lachnospirales.f__Lachnospiraceae.g__Dorea.s__	0	0.0159534	0	0.00722205
1TRANSKETO-RXN: (expasy) Transketolase [2.2.1.1]|d__Bacteria.p__Firmicutes_A.c__Clostridia.o__Lachnospirales.f__Lachnospiraceae.g__Eubacterium_F.s__	0	0	0	0.0219478
1TRANSKETO-RXN: (expasy) Transketolase [2.2.1.1]|d__Bacteria.p__Firmicutes_A.c__Clostridia.o__Lachnospirales.f__Lachnospiraceae.g__Hungatella_A.s__	0.0250118	0	0	0
1TRANSKETO-RXN: (expasy) Transketolase [2.2.1.1]|d__Bacteria.p__Firmicutes_A.c__Clostridia.o__Lachnospirales.f__Lachnospiraceae.g__Schaedlerella.s__	0	0	0	0
1TRANSKETO-RXN: (expasy) Transketolase [2.2.1.1]|d__Bacteria.p__Firmicutes_A.c__Clostridia.o__Lachnospirales.f__Lachnospiraceae.g__UBA9502.s__	0.0696124	0	0	0
1TRANSKETO-RXN: (expasy) Transketolase [2.2.1.1]|d__Bacteria.p__Firmicutes_A.c__Clostridia.o__Oscillospirales.f__Acutalibacteraceae.g__Acutalibacter.s__	0	0	0	0.158194
1TRANSKETO-RXN: (expasy) Transketolase [2.2.1.1]|d__Bacteria.p__Firmicutes_A.c__Clostridia.o__Oscillospirales.f__Oscillospiraceae.g__.s__	2.3588	1.82694	0	0.396332
1TRANSKETO-RXN: (expasy) Transketolase [2.2.1.1]|d__Bacteria.p__Firmicutes_A.c__Clostridia.o__Oscillospirales.f__Oscillospiraceae.g__Lawsonibacter.s__	0	0.0978209	0	0.012842
1TRANSKETO-RXN: (expasy) Transketolase [2.2.1.1]|d__Bacteria.p__Firmicutes_A.c__Clostridia.o__Oscillospirales.f__Oscillospiraceae.g__Oscillibacter.s__	0	0	0	0
1TRANSKETO-RXN: (expasy) Transketolase [2.2.1.1]|d__Bacteria.p__Firmicutes_A.c__Clostridia.o__Oscillospirales.f__Oscillospiraceae.g__UMGS1872.s__	0	1.04891	0	0.0320299
1TRANSKETO-RXN: (expasy) Transketolase [2.2.1.1]|d__Bacteria.p__Firmicutes_A.c__Clostridia.o__Oscillospirales.f__Ruminococcaceae.g__Ruminiclostridium_E.s__	0	0	0	0.00715952
1TRANSKETO-RXN: (expasy) Transketolase [2.2.1.1]|d__Bacteria.p__Firmicutes_A.c__Clostridia.o__Oscillospirales.f__Ruminococcaceae.g__UBA3818.s__	0	0	0	0
1TRANSKETO-RXN: (expasy) Transketolase [2.2.1.1]|d__Bacteria.p__Firmicutes_A.c__Clostridia_A.o__Christensenellales.f__Borkfalkiaceae.g__UBA11940.s__	0	0	0	0
1TRANSKETO-RXN: (expasy) Transketolase [2.2.1.1]|d__Bacteria.p__Firmicutes_A.c__Clostridia_A.o__Christensenellales.f__Christensenellaceae.g__QANA01.s__	0	0	0	0
1TRANSKETO-RXN: (expasy) Transketolase [2.2.1.1]|d__Bacteria.p__Firmicutes_B.c__Peptococcia.o__Peptococcales.f__Peptococcaceae.g__UBA7185.s__	0	0.0581211	0	0
2-AMINOADIPATE-AMINOTRANSFERASE-RXN: (expasy) 2-aminoadipate transaminase [2.6.1.39]	0	0.0342182	0	0
2-AMINOADIPATE-AMINOTRANSFERASE-RXN: (expasy) 2-aminoadipate transaminase [2.6.1.39]|d__Bacteria.p__Firmicutes_A.c__Clostridia.o__Oscillospirales.f__Oscillospiraceae.g__Flavonifractor.s__	0	0.0342182	0	0
2-DEHYDROPANTOATE-REDUCT-RXN: (expasy) 2-dehydropantoate 2-reductase [1.1.1.169]	0.203474	0.267004	0.0262617	0.357286
2-DEHYDROPANTOATE-REDUCT-RXN: (expasy) 2-dehydropantoate 2-reductase [1.1.1.169]|d__Bacteria.p__Firmicutes.c__Bacilli.o__Erysipelotrichales.f__Erysipelotrichaceae.g__Dubosiella.s__Dubosiella_newyorkensis	0	0	0	0.0062884
2-DEHYDROPANTOATE-REDUCT-RXN: (expasy) 2-dehydropantoate 2-reductase [1.1.1.169]|d__Bacteria.p__Firmicutes.c__Bacilli.o__Lactobacillales.f__Lactobacillaceae.g__Lactobacillus.s__Lactobacillus_johnsonii	0	0	0	0.0559334
2-DEHYDROPANTOATE-REDUCT-RXN: (expasy) 2-dehydropantoate 2-reductase [1.1.1.169]|d__Bacteria.p__Firmicutes.c__Bacilli.o__Lactobacillales.f__Lactobacillaceae.g__Limosilactobacillus.s__Limosilactobacillus_reuteri	0	0	0	0.0188862
2-DEHYDROPANTOATE-REDUCT-RXN: (expasy) 2-dehydropantoate 2-reductase [1.1.1.169]|d__Bacteria.p__Firmicutes.c__Bacilli.o__Lactobacillales.f__Streptococcaceae.g__Lactococcus.s__Lactococcus_lactis	0	0	0.0262617	0.266746
2-DEHYDROPANTOATE-REDUCT-RXN: (expasy) 2-dehydropantoate 2-reductase [1.1.1.169]|d__Bacteria.p__Firmicutes.c__Bacilli.o__Lactobacillales.f__Streptococcaceae.g__Lactococcus.s__Lactococcus_lactis_E	0	0	0	0.0094326
2-DEHYDROPANTOATE-REDUCT-RXN: (expasy) 2-dehydropantoate 2-reductase [1.1.1.169]|d__Bacteria.p__Firmicutes_A.c__Clostridia.o__Lachnospirales.f__Lachnospiraceae.g__.s__	0	0.0291102	0	0
2-DEHYDROPANTOATE-REDUCT-RXN: (expasy) 2-dehydropantoate 2-reductase [1.1.1.169]|d__Bacteria.p__Firmicutes_A.c__Clostridia.o__Lachnospirales.f__Lachnospiraceae.g__CAG-81.s__	0.167841	0.152218	0	0
2-DEHYDROPANTOATE-REDUCT-RXN: (expasy) 2-dehydropantoate 2-reductase [1.1.1.169]|d__Bacteria.p__Firmicutes_A.c__Clostridia.o__Lachnospirales.f__Lachnospiraceae.g__Dorea.s__	0	0	0	0
2-DEHYDROPANTOATE-REDUCT-RXN: (expasy) 2-dehydropantoate 2-reductase [1.1.1.169]|d__Bacteria.p__Firmicutes_A.c__Clostridia.o__Lachnospirales.f__Lachnospiraceae.g__UBA7182.s__	0.0356332	0	0	0
2-DEHYDROPANTOATE-REDUCT-RXN: (expasy) 2-dehydropantoate 2-reductase [1.1.1.169]|d__Bacteria.p__Firmicutes_A.c__Clostridia.o__Lachnospirales.f__Lachnospiraceae.g__UBA9502.s__	0	0.0143268	0	0
2-DEHYDROPANTOATE-REDUCT-RXN: (expasy) 2-dehydropantoate 2-reductase [1.1.1.169]|d__Bacteria.p__Firmicutes_A.c__Clostridia.o__Lachnospirales.f__Lachnospiraceae.g__UMGS1370.s__	0	0.0433201	0	0
2-DEHYDROPANTOATE-REDUCT-RXN: (expasy) 2-dehydropantoate 2-reductase [1.1.1.169]|d__Bacteria.p__Firmicutes_A.c__Clostridia.o__Oscillospirales.f__Oscillospiraceae.g__Lawsonibacter.s__Lawsonibacter_sp003612335	0	0.0136318	0	0
2-DEHYDROPANTOATE-REDUCT-RXN: (expasy) 2-dehydropantoate 2-reductase [1.1.1.169]|d__Bacteria.p__Firmicutes_B.c__Peptococcia.o__Peptococcales.f__Peptococcaceae.g__UBA7185.s__	0	0.0143973	0	0
2-DEHYDROPANTOATE-REDUCT-RXN: (expasy) 2-dehydropantoate 2-reductase [1.1.1.169]|d__Bacteria.p__Proteobacteria.c__Gammaproteobacteria.o__Burkholderiales.f__Burkholderiaceae.g__Parasutterella.s__Parasutterella_excrementihominis	0	0	0	0
2-DEHYDROPANTOATE-REDUCT-RXN: (expasy) 2-dehydropantoate 2-reductase [1.1.1.169]|d__Bacteria.p__Proteobacteria.c__Gammaproteobacteria.o__Burkholderiales.f__Burkholderiaceae.g__Parasutterella.s__Parasutterella_sp900552195	0	0	0	0
2-ISOPROPYLMALATESYN-RXN: (expasy) 2-isopropylmalate synthase [2.3.3.13]	3.33565	2.3952	0.901191	2.14424
2-ISOPROPYLMALATESYN-RXN: (expasy) 2-isopropylmalate synthase [2.3.3.13]|d__Bacteria.p__Bacteroidota.c__Bacteroidia.o__Bacteroidales.f__Bacteroidaceae.g__Bacteroides.s__Bacteroides_thetaiotaomicron	0.897207	0.595985	0.299178	0.625327
2-ISOPROPYLMALATESYN-RXN: (expasy) 2-isopropylmalate synthase [2.3.3.13]|d__Bacteria.p__Bacteroidota.c__Bacteroidia.o__Bacteroidales.f__Muribaculaceae.g__CAG-485.s__CAG-485_sp002362485	0.0150064	0.00595652	0.00183816	0.0176543
2-ISOPROPYLMALATESYN-RXN: (expasy) 2-isopropylmalate synthase [2.3.3.13]|d__Bacteria.p__Firmicutes.c__Bacilli.o__Erysipelotrichales.f__Erysipelotrichaceae.g__.s__	0.00300248	0	0	0
2-ISOPROPYLMALATESYN-RXN: (expasy) 2-isopropylmalate synthase [2.3.3.13]|d__Bacteria.p__Firmicutes.c__Bacilli.o__Erysipelotrichales.f__Erysipelotrichaceae.g__Dubosiella.s__Dubosiella_newyorkensis	0	0	0	0
2-ISOPROPYLMALATESYN-RXN: (expasy) 2-isopropylmalate synthase [2.3.3.13]|d__Bacteria.p__Firmicutes.c__Bacilli.o__Lactobacillales.f__Streptococcaceae.g__Lactococcus.s__Lactococcus_lactis	0	0	0	0.149306
2-ISOPROPYLMALATESYN-RXN: (expasy) 2-isopropylmalate synthase [2.3.3.13]|d__Bacteria.p__Firmicutes_A.c__Clostridia.o__Lachnospirales.f__Lachnospiraceae.g__.s__	0.0119473	0.0109007	0	0.022809
2-ISOPROPYLMALATESYN-RXN: (expasy) 2-isopropylmalate synthase [2.3.3.13]|d__Bacteria.p__Firmicutes_A.c__Clostridia.o__Lachnospirales.f__Lachnospiraceae.g__1XD42-69.s__	0	0	0	0
2-ISOPROPYLMALATESYN-RXN: (expasy) 2-isopropylmalate synthase [2.3.3.13]|d__Bacteria.p__Firmicutes_A.c__Clostridia.o__Lachnospirales.f__Lachnospiraceae.g__Acetatifactor.s__	0.535869	0.301617	0	0.128372
2-ISOPROPYLMALATESYN-RXN: (expasy) 2-isopropylmalate synthase [2.3.3.13]|d__Bacteria.p__Firmicutes_A.c__Clostridia.o__Lachnospirales.f__Lachnospiraceae.g__Acetatifactor.s__Acetatifactor_sp003612485	0	0.00301255	0	0
2-ISOPROPYLMALATESYN-RXN: (expasy) 2-isopropylmalate synthase [2.3.3.13]|d__Bacteria.p__Firmicutes_A.c__Clostridia.o__Lachnospirales.f__Lachnospiraceae.g__An181.s__	0	0.0685197	0	0
2-ISOPROPYLMALATESYN-RXN: (expasy) 2-isopropylmalate synthase [2.3.3.13]|d__Bacteria.p__Firmicutes_A.c__Clostridia.o__Lachnospirales.f__Lachnospiraceae.g__CAG-510.s__	0	0	0	0
2-ISOPROPYLMALATESYN-RXN: (expasy) 2-isopropylmalate synthase [2.3.3.13]|d__Bacteria.p__Firmicutes_A.c__Clostridia.o__Lachnospirales.f__Lachnospiraceae.g__CAG-56.s__CAG-56_sp004793585	0	0	0	0.00328145
2-ISOPROPYLMALATESYN-RXN: (expasy) 2-isopropylmalate synthase [2.3.3.13]|d__Bacteria.p__Firmicutes_A.c__Clostridia.o__Lachnospirales.f__Lachnospiraceae.g__CAG-81.s__	0.414635	0.308124	0	0
2-ISOPROPYLMALATESYN-RXN: (expasy) 2-isopropylmalate synthase [2.3.3.13]|d__Bacteria.p__Firmicutes_A.c__Clostridia.o__Lachnospirales.f__Lachnospiraceae.g__CAG-95.s__	0.00122819	0	0	0
2-ISOPROPYLMALATESYN-RXN: (expasy) 2-isopropylmalate synthase [2.3.3.13]|d__Bacteria.p__Firmicutes_A.c__Clostridia.o__Lachnospirales.f__Lachnospiraceae.g__COE1.s__	0	0	0	0
2-ISOPROPYLMALATESYN-RXN: (expasy) 2-isopropylmalate synthase [2.3.3.13]|d__Bacteria.p__Firmicutes_A.c__Clostridia.o__Lachnospirales.f__Lachnospiraceae.g__COE1.s__COE1_sp000403215	0	0	0	0.0646358
2-ISOPROPYLMALATESYN-RXN: (expasy) 2-isopropylmalate synthase [2.3.3.13]|d__Bacteria.p__Firmicutes_A.c__Clostridia.o__Lachnospirales.f__Lachnospiraceae.g__Dorea.s__	0.023838	0.00281116	0	0.00856467
2-ISOPROPYLMALATESYN-RXN: (expasy) 2-isopropylmalate synthase [2.3.3.13]|d__Bacteria.p__Firmicutes_A.c__Clostridia.o__Lachnospirales.f__Lachnospiraceae.g__Dorea.s__Dorea_sp000403475	0	0.000294244	0	0
2-ISOPROPYLMALATESYN-RXN: (expasy) 2-isopropylmalate synthase [2.3.3.13]|d__Bacteria.p__Firmicutes_A.c__Clostridia.o__Lachnospirales.f__Lachnospiraceae.g__Kineothrix.s__	0.0183087	0.04213	0	0.0165924
2-ISOPROPYLMALATESYN-RXN: (expasy) 2-isopropylmalate synthase [2.3.3.13]|d__Bacteria.p__Firmicutes_A.c__Clostridia.o__Lachnospirales.f__Lachnospiraceae.g__Kineothrix.s__Kineothrix_sp000403275	0.00220403	0	0	0
2-ISOPROPYLMALATESYN-RXN: (expasy) 2-isopropylmalate synthase [2.3.3.13]|d__Bacteria.p__Firmicutes_A.c__Clostridia.o__Lachnospirales.f__Lachnospiraceae.g__UBA7050.s__UBA7050_sp003979345	0	0	0	0
2-ISOPROPYLMALATESYN-RXN: (expasy) 2-isopropylmalate synthase [2.3.3.13]|d__Bacteria.p__Firmicutes_A.c__Clostridia.o__Lachnospirales.f__Lachnospiraceae.g__UBA7160.s__UBA7160_sp003612585	0.0120129	0.0287099	0	0
2-ISOPROPYLMALATESYN-RXN: (expasy) 2-isopropylmalate synthase [2.3.3.13]|d__Bacteria.p__Firmicutes_A.c__Clostridia.o__Lachnospirales.f__Lachnospiraceae.g__UBA7182.s__	0.0121592	0.0108946	0	0.0163328
2-ISOPROPYLMALATESYN-RXN: (expasy) 2-isopropylmalate synthase [2.3.3.13]|d__Bacteria.p__Firmicutes_A.c__Clostridia.o__Lachnospirales.f__Lachnospiraceae.g__UBA9502.s__	0.297816	0.0862643	0	0
2-ISOPROPYLMALATESYN-RXN: (expasy) 2-isopropylmalate synthase [2.3.3.13]|d__Bacteria.p__Firmicutes_A.c__Clostridia.o__Lachnospirales.f__Lachnospiraceae.g__UBA9502.s__UBA9502_sp003611875	0	0	0	0
2-ISOPROPYLMALATESYN-RXN: (expasy) 2-isopropylmalate synthase [2.3.3.13]|d__Bacteria.p__Firmicutes_A.c__Clostridia.o__Lachnospirales.f__Lachnospiraceae.g__UBA9502.s__UBA9502_sp003669055	0	0	0	0
2-ISOPROPYLMALATESYN-RXN: (expasy) 2-isopropylmalate synthase [2.3.3.13]|d__Bacteria.p__Firmicutes_A.c__Clostridia.o__Lachnospirales.f__Lachnospiraceae.g__UMGS1370.s__	0.309982	0.173231	0	0.024724
2-ISOPROPYLMALATESYN-RXN: (expasy) 2-isopropylmalate synthase [2.3.3.13]|d__Bacteria.p__Firmicutes_A.c__Clostridia.o__Oscillospirales.f__Acutalibacteraceae.g__Acutalibacter.s__	0	0	0	0
2-ISOPROPYLMALATESYN-RXN: (expasy) 2-isopropylmalate synthase [2.3.3.13]|d__Bacteria.p__Firmicutes_A.c__Clostridia.o__Oscillospirales.f__Oscillospiraceae.g__.s__	0.380556	0.184072	0	0.0347864
2-ISOPROPYLMALATESYN-RXN: (expasy) 2-isopropylmalate synthase [2.3.3.13]|d__Bacteria.p__Firmicutes_A.c__Clostridia.o__Oscillospirales.f__Oscillospiraceae.g__Evtepia.s__	0	0	0	0
2-ISOPROPYLMALATESYN-RXN: (expasy) 2-isopropylmalate synthase [2.3.3.13]|d__Bacteria.p__Firmicutes_A.c__Clostridia.o__Oscillospirales.f__Oscillospiraceae.g__Lawsonibacter.s__	0.0672313	0.0339474	0.131715	0
2-ISOPROPYLMALATESYN-RXN: (expasy) 2-isopropylmalate synthase [2.3.3.13]|d__Bacteria.p__Firmicutes_A.c__Clostridia.o__Oscillospirales.f__Oscillospiraceae.g__Lawsonibacter.s__Lawsonibacter_sp000492175	0	0	0	0
2-ISOPROPYLMALATESYN-RXN: (expasy) 2-isopropylmalate synthase [2.3.3.13]|d__Bacteria.p__Firmicutes_A.c__Clostridia.o__Oscillospirales.f__Oscillospiraceae.g__Oscillibacter.s__	0.0623739	0.0035677	0.0667441	0
2-ISOPROPYLMALATESYN-RXN: (expasy) 2-isopropylmalate synthase [2.3.3.13]|d__Bacteria.p__Firmicutes_A.c__Clostridia.o__Oscillospirales.f__Oscillospiraceae.g__Oscillibacter.s__Oscillibacter_sp000403435	0	0	0	0
2-ISOPROPYLMALATESYN-RXN: (expasy) 2-isopropylmalate synthase [2.3.3.13]|d__Bacteria.p__Firmicutes_A.c__Clostridia.o__Oscillospirales.f__Oscillospiraceae.g__UBA9475.s__	0	0	0	0
2-ISOPROPYLMALATESYN-RXN: (expasy) 2-isopropylmalate synthase [2.3.3.13]|d__Bacteria.p__Firmicutes_A.c__Clostridia.o__Oscillospirales.f__Oscillospiraceae.g__UMGS1872.s__	0	0	0	0.00197357
2-ISOPROPYLMALATESYN-RXN: (expasy) 2-isopropylmalate synthase [2.3.3.13]|d__Bacteria.p__Firmicutes_A.c__Clostridia.o__Oscillospirales.f__Ruminococcaceae.g__Anaerotruncus.s__Anaerotruncus_sp000403395	0	0	0	0.0235623
2-ISOPROPYLMALATESYN-RXN: (expasy) 2-isopropylmalate synthase [2.3.3.13]|d__Bacteria.p__Firmicutes_A.c__Clostridia.o__Oscillospirales.f__Ruminococcaceae.g__Angelakisella.s__	0	0	0	0
2-ISOPROPYLMALATESYN-RXN: (expasy) 2-isopropylmalate synthase [2.3.3.13]|d__Bacteria.p__Firmicutes_A.c__Clostridia.o__Oscillospirales.f__Ruminococcaceae.g__Ruthenibacterium.s__	0	0	0	0
2-ISOPROPYLMALATESYN-RXN: (expasy) 2-isopropylmalate synthase [2.3.3.13]|d__Bacteria.p__Firmicutes_A.c__Clostridia.o__Oscillospirales.f__Ruminococcaceae.g__Ruthenibacterium.s__Ruthenibacterium_lactatiformans	0	0	0	0
2-ISOPROPYLMALATESYN-RXN: (expasy) 2-isopropylmalate synthase [2.3.3.13]|d__Bacteria.p__Firmicutes_A.c__Clostridia.o__Oscillospirales.f__Ruminococcaceae.g__UBA3818.s__	0	0	0	0
2-ISOPROPYLMALATESYN-RXN: (expasy) 2-isopropylmalate synthase [2.3.3.13]|d__Bacteria.p__Firmicutes_A.c__Clostridia.o__Oscillospirales.f__Ruminococcaceae.g__UBA946.s__	0	0	0	0
2-ISOPROPYLMALATESYN-RXN: (expasy) 2-isopropylmalate synthase [2.3.3.13]|d__Bacteria.p__Firmicutes_A.c__Clostridia.o__Oscillospirales.f__Ruminococcaceae.g__UMGS363.s__	0	0	0	0
2-ISOPROPYLMALATESYN-RXN: (expasy) 2-isopropylmalate synthase [2.3.3.13]|d__Bacteria.p__Firmicutes_A.c__Clostridia_A.o__Christensenellales.f__Borkfalkiaceae.g__UMGS1004.s__	0	0	0	0.522625
2-ISOPROPYLMALATESYN-RXN: (expasy) 2-isopropylmalate synthase [2.3.3.13]|d__Bacteria.p__Firmicutes_A.c__Clostridia_A.o__Christensenellales.f__UBA3700.g__.s__	0.270268	0.430674	0.401716	0.483689
2-ISOPROPYLMALATESYN-RXN: (expasy) 2-isopropylmalate synthase [2.3.3.13]|d__Bacteria.p__Firmicutes_A.c__Clostridia_A.o__Christensenellales.f__UBA3700.g__UBA3700.s__	0	0	0	0
2-ISOPROPYLMALATESYN-RXN: (expasy) 2-isopropylmalate synthase [2.3.3.13]|d__Bacteria.p__Firmicutes_B.c__Peptococcia.o__Peptococcales.f__Peptococcaceae.g__UBA7185.s__	0	0.104486	0	0
2-ISOPROPYLMALATESYN-RXN: (expasy) 2-isopropylmalate synthase [2.3.3.13]|d__Bacteria.p__Verrucomicrobiota.c__Verrucomicrobiae.o__Verrucomicrobiales.f__Akkermansiaceae.g__Akkermansia.s__Akkermansia_muciniphila	0	0	0	0
2-NITROPROPANE-DIOXYGENASE-RXN: (expasy) Nitronate monooxygenase [1.13.12.16]	6.16302	0.119353	0.0886481	0.041756
2-NITROPROPANE-DIOXYGENASE-RXN: (expasy) Nitronate monooxygenase [1.13.12.16]|d__Bacteria.p__Firmicutes_A.c__Clostridia.o__Lachnospirales.f__Lachnospiraceae.g__.s__	0.0558452	0	0	0
2-NITROPROPANE-DIOXYGENASE-RXN: (expasy) Nitronate monooxygenase [1.13.12.16]|d__Bacteria.p__Firmicutes_A.c__Clostridia.o__Lachnospirales.f__Lachnospiraceae.g__14-2.s__	0	0	0	0
2-NITROPROPANE-DIOXYGENASE-RXN: (expasy) Nitronate monooxygenase [1.13.12.16]|d__Bacteria.p__Firmicutes_A.c__Clostridia.o__Lachnospirales.f__Lachnospiraceae.g__AF33-28.s__	0.0667744	0	0	0
2-NITROPROPANE-DIOXYGENASE-RXN: (expasy) Nitronate monooxygenase [1.13.12.16]|d__Bacteria.p__Firmicutes_A.c__Clostridia.o__Lachnospirales.f__Lachnospiraceae.g__Acetatifactor.s__	3.83346	0	0	0.0180449
2-NITROPROPANE-DIOXYGENASE-RXN: (expasy) Nitronate monooxygenase [1.13.12.16]|d__Bacteria.p__Firmicutes_A.c__Clostridia.o__Lachnospirales.f__Lachnospiraceae.g__CAG-81.s__	1.61284	0.0597179	0	0
2-NITROPROPANE-DIOXYGENASE-RXN: (expasy) Nitronate monooxygenase [1.13.12.16]|d__Bacteria.p__Firmicutes_A.c__Clostridia.o__Lachnospirales.f__Lachnospiraceae.g__Clostridium_Q.s__	0.236514	0.0105385	0	0
2-NITROPROPANE-DIOXYGENASE-RXN: (expasy) Nitronate monooxygenase [1.13.12.16]|d__Bacteria.p__Firmicutes_A.c__Clostridia.o__Lachnospirales.f__Lachnospiraceae.g__Dorea.s__	0	0	0	0
2-NITROPROPANE-DIOXYGENASE-RXN: (expasy) Nitronate monooxygenase [1.13.12.16]|d__Bacteria.p__Firmicutes_A.c__Clostridia.o__Lachnospirales.f__Lachnospiraceae.g__Kineothrix.s__	0	0	0	0
2-NITROPROPANE-DIOXYGENASE-RXN: (expasy) Nitronate monooxygenase [1.13.12.16]|d__Bacteria.p__Firmicutes_A.c__Clostridia.o__Lachnospirales.f__Lachnospiraceae.g__UBA9502.s__	0.195427	0.0283204	0	0
2-NITROPROPANE-DIOXYGENASE-RXN: (expasy) Nitronate monooxygenase [1.13.12.16]|d__Bacteria.p__Firmicutes_A.c__Clostridia.o__Oscillospirales.f__CAG-272.g__UMGS1815.s__	0	0	0	0
2-NITROPROPANE-DIOXYGENASE-RXN: (expasy) Nitronate monooxygenase [1.13.12.16]|d__Bacteria.p__Firmicutes_A.c__Clostridia.o__Oscillospirales.f__Oscillospiraceae.g__Oscillibacter.s__	0.108892	0	0.0886481	0
2-NITROPROPANE-DIOXYGENASE-RXN: (expasy) Nitronate monooxygenase [1.13.12.16]|d__Bacteria.p__Firmicutes_A.c__Clostridia.o__Oscillospirales.f__Ruminococcaceae.g__Angelakisella.s__	0.0532715	0.0207766	0	0.0237111
2-OCTAPRENYL-6-OHPHENOL-METHY-RXN: (metacyc) 2-octaprenyl-6-hydroxyphenyl methylase [2.1.1.222]	0	0.035817	0	0
2-OCTAPRENYL-6-OHPHENOL-METHY-RXN: (metacyc) 2-octaprenyl-6-hydroxyphenyl methylase [2.1.1.222]|d__Bacteria.p__Firmicutes_A.c__Clostridia.o__Lachnospirales.f__Lachnospiraceae.g__.s__	0	0.035817	0	0
2-OXOBUTYRATE-SYNTHASE-RXN: (expasy) 3-methyl-2-oxobutanoate dehydrogenase (ferredoxin) [1.2.7.7]	9.19672	4.32875	3.59127	2.11578
2-OXOBUTYRATE-SYNTHASE-RXN: (expasy) 3-methyl-2-oxobutanoate dehydrogenase (ferredoxin) [1.2.7.7]|d__Bacteria.p__Bacteroidota.c__Bacteroidia.o__Bacteroidales.f__Muribaculaceae.g__CAG-485.s__CAG-485_sp002362485	0.982431	2.04427	0.0220793	0.841957
2-OXOBUTYRATE-SYNTHASE-RXN: (expasy) 3-methyl-2-oxobutanoate dehydrogenase (ferredoxin) [1.2.7.7]|d__Bacteria.p__Bacteroidota.c__Bacteroidia.o__Bacteroidales.f__Muribaculaceae.g__CAG-485.s__CAG-485_sp002493045	0	0.00291799	0	0
2-OXOBUTYRATE-SYNTHASE-RXN: (expasy) 3-methyl-2-oxobutanoate dehydrogenase (ferredoxin) [1.2.7.7]|d__Bacteria.p__Bacteroidota.c__Bacteroidia.o__Bacteroidales.f__Muribaculaceae.g__CAG-873.s__	8.21429	2.15846	3.56919	1.2439
2-OXOBUTYRATE-SYNTHASE-RXN: (expasy) 3-methyl-2-oxobutanoate dehydrogenase (ferredoxin) [1.2.7.7]|d__Bacteria.p__Bacteroidota.c__Bacteroidia.o__Bacteroidales.f__Muribaculaceae.g__Muribaculum.s__Muribaculum_sp003150235	0	0	0	0
2-OXOBUTYRATE-SYNTHASE-RXN: (expasy) 3-methyl-2-oxobutanoate dehydrogenase (ferredoxin) [1.2.7.7]|d__Bacteria.p__Firmicutes_A.c__Clostridia.o__Oscillospirales.f__Oscillospiraceae.g__.s__	0	0.00300438	0	0.0299216
2-OXOBUTYRATE-SYNTHASE-RXN: (expasy) 3-methyl-2-oxobutanoate dehydrogenase (ferredoxin) [1.2.7.7]|d__Bacteria.p__Firmicutes_A.c__Clostridia.o__Oscillospirales.f__Oscillospiraceae.g__Oscillibacter.s__	0	0	0	0
2-OXOBUTYRATE-SYNTHASE-RXN: (expasy) 3-methyl-2-oxobutanoate dehydrogenase (ferredoxin) [1.2.7.7]|d__Bacteria.p__Firmicutes_A.c__Clostridia.o__Oscillospirales.f__Oscillospiraceae.g__UMGS1872.s__	0	0.120095	0	0
2-OXOGLUTARATE-SYNTHASE-RXN: (expasy) 2-oxoglutarate synthase [1.2.7.3]	0	0	0	0
2-OXOGLUTARATE-SYNTHASE-RXN: (expasy) 2-oxoglutarate synthase [1.2.7.3]|d__Bacteria.p__Firmicutes_A.c__Clostridia.o__Oscillospirales.f__Acutalibacteraceae.g__Acutalibacter.s__	0	0	0	0
2-OXOGLUTARATE-SYNTHASE-RXN: (expasy) 2-oxoglutarate synthase [1.2.7.3]|d__Bacteria.p__Firmicutes_A.c__Clostridia.o__Oscillospirales.f__Oscillospiraceae.g__.s__	0	0	0	0
2-OXOGLUTARATE-SYNTHASE-RXN: (expasy) 2-oxoglutarate synthase [1.2.7.3]|d__Bacteria.p__Firmicutes_A.c__Clostridia.o__Oscillospirales.f__Oscillospiraceae.g__Oscillibacter.s__	0	0	0	0
2.1.1.130-RXN: (expasy) Precorrin-2 C(20)-methyltransferase [2.1.1.130]	0.34075	0.190694	0	0
2.1.1.130-RXN: (expasy) Precorrin-2 C(20)-methyltransferase [2.1.1.130]|d__Bacteria.p__Firmicutes_A.c__Clostridia.o__Lachnospirales.f__Lachnospiraceae.g__AF33-28.s__	0.125964	0.110412	0	0
2.1.1.130-RXN: (expasy) Precorrin-2 C(20)-methyltransferase [2.1.1.130]|d__Bacteria.p__Firmicutes_A.c__Clostridia.o__Lachnospirales.f__Lachnospiraceae.g__CAG-81.s__	0.00839705	0	0	0
2.1.1.130-RXN: (expasy) Precorrin-2 C(20)-methyltransferase [2.1.1.130]|d__Bacteria.p__Firmicutes_A.c__Clostridia.o__Lachnospirales.f__Lachnospiraceae.g__UBA7160.s__UBA7160_sp003612585	0.0217962	0.0604275	0	0
2.1.1.130-RXN: (expasy) Precorrin-2 C(20)-methyltransferase [2.1.1.130]|d__Bacteria.p__Firmicutes_A.c__Clostridia.o__Lachnospirales.f__Lachnospiraceae.g__UBA9502.s__	0.0584582	0	0	0
2.1.1.130-RXN: (expasy) Precorrin-2 C(20)-methyltransferase [2.1.1.130]|d__Bacteria.p__Firmicutes_A.c__Clostridia.o__Lachnospirales.f__Lachnospiraceae.g__UMGS1370.s__	0.0347333	0	0	0
2.1.1.130-RXN: (expasy) Precorrin-2 C(20)-methyltransferase [2.1.1.130]|d__Bacteria.p__Firmicutes_A.c__Clostridia.o__Oscillospirales.f__Butyricicoccaceae.g__AM07-15.s__	0.0914014	0.0198551	0	0
2.1.1.131-RXN: (expasy) Precorrin-3B C(17)-methyltransferase [2.1.1.131]	0	0.122397	0	0
2.1.1.131-RXN: (expasy) Precorrin-3B C(17)-methyltransferase [2.1.1.131]|d__Bacteria.p__Firmicutes_A.c__Clostridia.o__Lachnospirales.f__Lachnospiraceae.g__UBA7160.s__UBA7160_sp003612585	0	0.122397	0	0
2.1.1.131-RXN: (expasy) Precorrin-3B C(17)-methyltransferase [2.1.1.131]|d__Bacteria.p__Firmicutes_A.c__Clostridia.o__Lachnospirales.f__Lachnospiraceae.g__UBA9502.s__	0	0	0	0
2.1.1.131-RXN: (expasy) Precorrin-3B C(17)-methyltransferase [2.1.1.131]|d__Bacteria.p__Firmicutes_A.c__Clostridia.o__Lachnospirales.f__Lachnospiraceae.g__UBA9502.s__UBA9502_sp003611875	0	0	0	0
2.1.1.132-RXN: (expasy) Precorrin-6B C(5,15)-methyltransferase (decarboxylating) [2.1.1.132]	0	0	0.307849	0.0649502
2.1.1.132-RXN: (expasy) Precorrin-6B C(5,15)-methyltransferase (decarboxylating) [2.1.1.132]|d__Bacteria.p__Firmicutes_A.c__Clostridia.o__Lachnospirales.f__Lachnospiraceae.g__.s__	0	0	0	0
2.1.1.132-RXN: (expasy) Precorrin-6B C(5,15)-methyltransferase (decarboxylating) [2.1.1.132]|d__Bacteria.p__Firmicutes_A.c__Clostridia.o__Oscillospirales.f__Oscillospiraceae.g__Lawsonibacter.s__	0	0	0.307849	0.0649502
2.1.1.133-RXN: (expasy) Precorrin-4 C(11)-methyltransferase [2.1.1.133]	0	0.0606002	0	0
2.1.1.133-RXN: (expasy) Precorrin-4 C(11)-methyltransferase [2.1.1.133]|d__Bacteria.p__Firmicutes_A.c__Clostridia.o__Lachnospirales.f__Lachnospiraceae.g__UBA7160.s__UBA7160_sp003612585	0	0.0606002	0	0
2.1.1.151-RXN: (expasy) Cobalt-factor II C(20)-methyltransferase [2.1.1.151]	0.383918	0.342437	0	0.0548237
2.1.1.151-RXN: (expasy) Cobalt-factor II C(20)-methyltransferase [2.1.1.151]|d__Bacteria.p__Firmicutes_A.c__Clostridia.o__Oscillospirales.f__Oscillospiraceae.g__.s__	0.383918	0.292554	0	0
2.1.1.151-RXN: (expasy) Cobalt-factor II C(20)-methyltransferase [2.1.1.151]|d__Bacteria.p__Firmicutes_A.c__Clostridia.o__Oscillospirales.f__Oscillospiraceae.g__UBA9475.s__	0	0	0	0
2.1.1.151-RXN: (expasy) Cobalt-factor II C(20)-methyltransferase [2.1.1.151]|d__Bacteria.p__Firmicutes_A.c__Clostridia.o__Oscillospirales.f__Oscillospiraceae.g__UMGS1872.s__	0	0.0498829	0	0.0548237
2.1.1.63-RXN: (expasy) Methylated-DNA--[protein]-cysteine S-methyltransferase [2.1.1.63]	4.68709	3.21216	1.87735	5.18684
2.1.1.63-RXN: (expasy) Methylated-DNA--[protein]-cysteine S-methyltransferase [2.1.1.63]|d__Bacteria.p__Bacteroidota.c__Bacteroidia.o__Bacteroidales.f__Bacteroidaceae.g__Bacteroides.s__Bacteroides_thetaiotaomicron	1.897	1.50762	1.51334	2.83562
2.1.1.63-RXN: (expasy) Methylated-DNA--[protein]-cysteine S-methyltransferase [2.1.1.63]|d__Bacteria.p__Bacteroidota.c__Bacteroidia.o__Bacteroidales.f__Muribaculaceae.g__CAG-873.s__	0.278032	0	0.0697659	0
2.1.1.63-RXN: (expasy) Methylated-DNA--[protein]-cysteine S-methyltransferase [2.1.1.63]|d__Bacteria.p__Bacteroidota.c__Bacteroidia.o__Bacteroidales.f__Muribaculaceae.g__Duncaniella.s__Duncaniella_sp002492665	0	0.0154802	0	0
2.1.1.63-RXN: (expasy) Methylated-DNA--[protein]-cysteine S-methyltransferase [2.1.1.63]|d__Bacteria.p__Firmicutes.c__Bacilli.o__Lactobacillales.f__Streptococcaceae.g__Lactococcus.s__Lactococcus_lactis	0.0250819	0.096017	0.0287784	0.774825
2.1.1.63-RXN: (expasy) Methylated-DNA--[protein]-cysteine S-methyltransferase [2.1.1.63]|d__Bacteria.p__Firmicutes_A.c__Clostridia.o__Lachnospirales.f__Anaerotignaceae.g__Anaerotignum.s__	0	0	0	0
2.1.1.63-RXN: (expasy) Methylated-DNA--[protein]-cysteine S-methyltransferase [2.1.1.63]|d__Bacteria.p__Firmicutes_A.c__Clostridia.o__Lachnospirales.f__Lachnospiraceae.g__.s__	0	0	0	0
2.1.1.63-RXN: (expasy) Methylated-DNA--[protein]-cysteine S-methyltransferase [2.1.1.63]|d__Bacteria.p__Firmicutes_A.c__Clostridia.o__Lachnospirales.f__Lachnospiraceae.g__14-2.s__	0	0	0	0
2.1.1.63-RXN: (expasy) Methylated-DNA--[protein]-cysteine S-methyltransferase [2.1.1.63]|d__Bacteria.p__Firmicutes_A.c__Clostridia.o__Lachnospirales.f__Lachnospiraceae.g__Acetatifactor.s__	0.143275	0.0991557	0	0.126036
2.1.1.63-RXN: (expasy) Methylated-DNA--[protein]-cysteine S-methyltransferase [2.1.1.63]|d__Bacteria.p__Firmicutes_A.c__Clostridia.o__Lachnospirales.f__Lachnospiraceae.g__CAG-95.s__	0.0109538	0	0	0
2.1.1.63-RXN: (expasy) Methylated-DNA--[protein]-cysteine S-methyltransferase [2.1.1.63]|d__Bacteria.p__Firmicutes_A.c__Clostridia.o__Lachnospirales.f__Lachnospiraceae.g__COE1.s__	0	0	0	0.0191879
2.1.1.63-RXN: (expasy) Methylated-DNA--[protein]-cysteine S-methyltransferase [2.1.1.63]|d__Bacteria.p__Firmicutes_A.c__Clostridia.o__Lachnospirales.f__Lachnospiraceae.g__COE1.s__COE1_sp000403215	0	0	0	0.0965022
2.1.1.63-RXN: (expasy) Methylated-DNA--[protein]-cysteine S-methyltransferase [2.1.1.63]|d__Bacteria.p__Firmicutes_A.c__Clostridia.o__Lachnospirales.f__Lachnospiraceae.g__Dorea.s__	0	0.0143832	0	0
2.1.1.63-RXN: (expasy) Methylated-DNA--[protein]-cysteine S-methyltransferase [2.1.1.63]|d__Bacteria.p__Firmicutes_A.c__Clostridia.o__Lachnospirales.f__Lachnospiraceae.g__Hungatella_A.s__	0.0112372	0	0	0
2.1.1.63-RXN: (expasy) Methylated-DNA--[protein]-cysteine S-methyltransferase [2.1.1.63]|d__Bacteria.p__Firmicutes_A.c__Clostridia.o__Lachnospirales.f__Lachnospiraceae.g__Kineothrix.s__	0	0	0	0
2.1.1.63-RXN: (expasy) Methylated-DNA--[protein]-cysteine S-methyltransferase [2.1.1.63]|d__Bacteria.p__Firmicutes_A.c__Clostridia.o__Lachnospirales.f__Lachnospiraceae.g__UBA7160.s__UBA7160_sp003612585	0	0.0428125	0	0
2.1.1.63-RXN: (expasy) Methylated-DNA--[protein]-cysteine S-methyltransferase [2.1.1.63]|d__Bacteria.p__Firmicutes_A.c__Clostridia.o__Lachnospirales.f__Lachnospiraceae.g__UBA9502.s__	0.0111552	0.0142708	0	0
2.1.1.63-RXN: (expasy) Methylated-DNA--[protein]-cysteine S-methyltransferase [2.1.1.63]|d__Bacteria.p__Firmicutes_A.c__Clostridia.o__Oscillospirales.f__Acutalibacteraceae.g__Acutalibacter.s__	0	0	0	0
2.1.1.63-RXN: (expasy) Methylated-DNA--[protein]-cysteine S-methyltransferase [2.1.1.63]|d__Bacteria.p__Firmicutes_A.c__Clostridia.o__Oscillospirales.f__Oscillospiraceae.g__.s__	0.416575	0.288391	0	0.130564
2.1.1.63-RXN: (expasy) Methylated-DNA--[protein]-cysteine S-methyltransferase [2.1.1.63]|d__Bacteria.p__Firmicutes_A.c__Clostridia.o__Oscillospirales.f__Oscillospiraceae.g__CAG-110.s__	0	0	0	0
2.1.1.63-RXN: (expasy) Methylated-DNA--[protein]-cysteine S-methyltransferase [2.1.1.63]|d__Bacteria.p__Firmicutes_A.c__Clostridia.o__Oscillospirales.f__Oscillospiraceae.g__Flavonifractor.s__	0.694749	0.350235	0	0
2.1.1.63-RXN: (expasy) Methylated-DNA--[protein]-cysteine S-methyltransferase [2.1.1.63]|d__Bacteria.p__Firmicutes_A.c__Clostridia.o__Oscillospirales.f__Oscillospiraceae.g__Lawsonibacter.s__	0.122224	0	0	0
2.1.1.63-RXN: (expasy) Methylated-DNA--[protein]-cysteine S-methyltransferase [2.1.1.63]|d__Bacteria.p__Firmicutes_A.c__Clostridia.o__Oscillospirales.f__Oscillospiraceae.g__Oscillibacter.s__	0.105982	0	0	0
2.1.1.63-RXN: (expasy) Methylated-DNA--[protein]-cysteine S-methyltransferase [2.1.1.63]|d__Bacteria.p__Firmicutes_A.c__Clostridia.o__Oscillospirales.f__Oscillospiraceae.g__UBA9475.s__	0	0.0464406	0	0
2.1.1.63-RXN: (expasy) Methylated-DNA--[protein]-cysteine S-methyltransferase [2.1.1.63]|d__Bacteria.p__Firmicutes_A.c__Clostridia.o__Oscillospirales.f__Ruminococcaceae.g__Angelakisella.s__	0.024567	0.0441935	0	0.0264616
2.1.1.63-RXN: (expasy) Methylated-DNA--[protein]-cysteine S-methyltransferase [2.1.1.63]|d__Bacteria.p__Firmicutes_A.c__Clostridia.o__Oscillospirales.f__Ruminococcaceae.g__UBA7177.s__	0	0	0	0
2.1.1.63-RXN: (expasy) Methylated-DNA--[protein]-cysteine S-methyltransferase [2.1.1.63]|d__Bacteria.p__Proteobacteria.c__Gammaproteobacteria.o__Burkholderiales.f__Burkholderiaceae.g__Parasutterella.s__Parasutterella_excrementihominis	0	0	0	0.0167246
2.1.1.63-RXN: (expasy) Methylated-DNA--[protein]-cysteine S-methyltransferase [2.1.1.63]|d__Bacteria.p__Proteobacteria.c__Gammaproteobacteria.o__Burkholderiales.f__Burkholderiaceae.g__Parasutterella.s__Parasutterella_sp900552195	0	0	0	0.0167994
2.1.1.63-RXN: (expasy) Methylated-DNA--[protein]-cysteine S-methyltransferase [2.1.1.63]|d__Bacteria.p__Verrucomicrobiota.c__Verrucomicrobiae.o__Verrucomicrobiales.f__Akkermansiaceae.g__Akkermansia.s__Akkermansia_muciniphila	0.946255	0.693166	0.265467	1.14412
2.1.1.64-RXN: (expasy) 3-demethylubiquinol 3-O-methyltransferase [2.1.1.64]	0	0.035817	0	0
2.1.1.64-RXN: (expasy) 3-demethylubiquinol 3-O-methyltransferase [2.1.1.64]|d__Bacteria.p__Firmicutes_A.c__Clostridia.o__Lachnospirales.f__Lachnospiraceae.g__.s__	0	0.035817	0	0
2.1.1.72-RXN: (expasy) Site-specific DNA-methyltransferase (adenine-specific) [2.1.1.72]	0.176459	0.403381	0.191473	0.0125877
2.1.1.72-RXN: (expasy) Site-specific DNA-methyltransferase (adenine-specific) [2.1.1.72]|d__Bacteria.p__Bacteroidota.c__Bacteroidia.o__Bacteroidales.f__Bacteroidaceae.g__Bacteroides.s__Bacteroides_acidifaciens	0	0	0	0
2.1.1.72-RXN: (expasy) Site-specific DNA-methyltransferase (adenine-specific) [2.1.1.72]|d__Bacteria.p__Bacteroidota.c__Bacteroidia.o__Bacteroidales.f__Bacteroidaceae.g__Bacteroides.s__Bacteroides_thetaiotaomicron	0	0	0	0
2.1.1.72-RXN: (expasy) Site-specific DNA-methyltransferase (adenine-specific) [2.1.1.72]|d__Bacteria.p__Bacteroidota.c__Bacteroidia.o__Bacteroidales.f__Bacteroidaceae.g__Bacteroides.s__Bacteroides_uniformis	0	0.00200732	0	0
2.1.1.72-RXN: (expasy) Site-specific DNA-methyltransferase (adenine-specific) [2.1.1.72]|d__Bacteria.p__Bacteroidota.c__Bacteroidia.o__Bacteroidales.f__Bacteroidaceae.g__Phocaeicola.s__Phocaeicola_dorei	0	0	0	0
2.1.1.72-RXN: (expasy) Site-specific DNA-methyltransferase (adenine-specific) [2.1.1.72]|d__Bacteria.p__Bacteroidota.c__Bacteroidia.o__Bacteroidales.f__Bacteroidaceae.g__Phocaeicola.s__Phocaeicola_sp002493165	0	0	0	0
2.1.1.72-RXN: (expasy) Site-specific DNA-methyltransferase (adenine-specific) [2.1.1.72]|d__Bacteria.p__Bacteroidota.c__Bacteroidia.o__Bacteroidales.f__Bacteroidaceae.g__Phocaeicola.s__Phocaeicola_vulgatus	0	0	0	0.00846681
2.1.1.72-RXN: (expasy) Site-specific DNA-methyltransferase (adenine-specific) [2.1.1.72]|d__Bacteria.p__Bacteroidota.c__Bacteroidia.o__Bacteroidales.f__Muribaculaceae.g__CAG-485.s__CAG-485_sp002362485	0	0	0	0
2.1.1.72-RXN: (expasy) Site-specific DNA-methyltransferase (adenine-specific) [2.1.1.72]|d__Bacteria.p__Bacteroidota.c__Bacteroidia.o__Bacteroidales.f__Muribaculaceae.g__Duncaniella.s__	0	0	0	0
2.1.1.72-RXN: (expasy) Site-specific DNA-methyltransferase (adenine-specific) [2.1.1.72]|d__Bacteria.p__Bacteroidota.c__Bacteroidia.o__Bacteroidales.f__Muribaculaceae.g__Paramuribaculum.s__Paramuribaculum_sp900553585	0	0	0	0
2.1.1.72-RXN: (expasy) Site-specific DNA-methyltransferase (adenine-specific) [2.1.1.72]|d__Bacteria.p__Bacteroidota.c__Bacteroidia.o__Bacteroidales.f__UBA932.g__RC9.s__RC9_sp002298075	0	0.0218401	0	0
2.1.1.72-RXN: (expasy) Site-specific DNA-methyltransferase (adenine-specific) [2.1.1.72]|d__Bacteria.p__Firmicutes.c__Bacilli.o__Erysipelotrichales.f__Erysipelatoclostridiaceae.g__Erysipelatoclostridium.s__Erysipelatoclostridium_cocleatum	0	0	0	0
2.1.1.72-RXN: (expasy) Site-specific DNA-methyltransferase (adenine-specific) [2.1.1.72]|d__Bacteria.p__Firmicutes_A.c__Clostridia.o__Lachnospirales.f__Lachnospiraceae.g__.s__	0.00672269	0.0414462	0	0
2.1.1.72-RXN: (expasy) Site-specific DNA-methyltransferase (adenine-specific) [2.1.1.72]|d__Bacteria.p__Firmicutes_A.c__Clostridia.o__Lachnospirales.f__Lachnospiraceae.g__14-2.s__	0	0.019437	0	0
2.1.1.72-RXN: (expasy) Site-specific DNA-methyltransferase (adenine-specific) [2.1.1.72]|d__Bacteria.p__Firmicutes_A.c__Clostridia.o__Lachnospirales.f__Lachnospiraceae.g__1XD42-69.s__	0	0	0	0
2.1.1.72-RXN: (expasy) Site-specific DNA-methyltransferase (adenine-specific) [2.1.1.72]|d__Bacteria.p__Firmicutes_A.c__Clostridia.o__Lachnospirales.f__Lachnospiraceae.g__1XD8-76.s__	0	0	0	0
2.1.1.72-RXN: (expasy) Site-specific DNA-methyltransferase (adenine-specific) [2.1.1.72]|d__Bacteria.p__Firmicutes_A.c__Clostridia.o__Lachnospirales.f__Lachnospiraceae.g__Acetatifactor.s__	0.00787614	0	0	0.00412089
2.1.1.72-RXN: (expasy) Site-specific DNA-methyltransferase (adenine-specific) [2.1.1.72]|d__Bacteria.p__Firmicutes_A.c__Clostridia.o__Lachnospirales.f__Lachnospiraceae.g__Acetatifactor.s__Acetatifactor_muris	0	0	0	0
2.1.1.72-RXN: (expasy) Site-specific DNA-methyltransferase (adenine-specific) [2.1.1.72]|d__Bacteria.p__Firmicutes_A.c__Clostridia.o__Lachnospirales.f__Lachnospiraceae.g__An181.s__	0	0	0	0
2.1.1.72-RXN: (expasy) Site-specific DNA-methyltransferase (adenine-specific) [2.1.1.72]|d__Bacteria.p__Firmicutes_A.c__Clostridia.o__Lachnospirales.f__Lachnospiraceae.g__CAG-81.s__	0	0.00521547	0	0
2.1.1.72-RXN: (expasy) Site-specific DNA-methyltransferase (adenine-specific) [2.1.1.72]|d__Bacteria.p__Firmicutes_A.c__Clostridia.o__Lachnospirales.f__Lachnospiraceae.g__CAG-95.s__	0	0	0	0
2.1.1.72-RXN: (expasy) Site-specific DNA-methyltransferase (adenine-specific) [2.1.1.72]|d__Bacteria.p__Firmicutes_A.c__Clostridia.o__Lachnospirales.f__Lachnospiraceae.g__COE1.s__	0.0210912	0.0544589	0	0
2.1.1.72-RXN: (expasy) Site-specific DNA-methyltransferase (adenine-specific) [2.1.1.72]|d__Bacteria.p__Firmicutes_A.c__Clostridia.o__Lachnospirales.f__Lachnospiraceae.g__COE1.s__COE1_sp000403215	0	0	0	0
2.1.1.72-RXN: (expasy) Site-specific DNA-methyltransferase (adenine-specific) [2.1.1.72]|d__Bacteria.p__Firmicutes_A.c__Clostridia.o__Lachnospirales.f__Lachnospiraceae.g__COE1.s__COE1_sp002358575	0	0	0	0
2.1.1.72-RXN: (expasy) Site-specific DNA-methyltransferase (adenine-specific) [2.1.1.72]|d__Bacteria.p__Firmicutes_A.c__Clostridia.o__Lachnospirales.f__Lachnospiraceae.g__COE1.s__COE1_sp003513705	0	0	0	0
2.1.1.72-RXN: (expasy) Site-specific DNA-methyltransferase (adenine-specific) [2.1.1.72]|d__Bacteria.p__Firmicutes_A.c__Clostridia.o__Lachnospirales.f__Lachnospiraceae.g__Clostridium_Q.s__	0	0	0	0
2.1.1.72-RXN: (expasy) Site-specific DNA-methyltransferase (adenine-specific) [2.1.1.72]|d__Bacteria.p__Firmicutes_A.c__Clostridia.o__Lachnospirales.f__Lachnospiraceae.g__Dorea.s__	0	0	0	0
2.1.1.72-RXN: (expasy) Site-specific DNA-methyltransferase (adenine-specific) [2.1.1.72]|d__Bacteria.p__Firmicutes_A.c__Clostridia.o__Lachnospirales.f__Lachnospiraceae.g__Eubacterium_J.s__	0	0	0	0
2.1.1.72-RXN: (expasy) Site-specific DNA-methyltransferase (adenine-specific) [2.1.1.72]|d__Bacteria.p__Firmicutes_A.c__Clostridia.o__Lachnospirales.f__Lachnospiraceae.g__Hungatella_A.s__	0.00262588	0	0	0
2.1.1.72-RXN: (expasy) Site-specific DNA-methyltransferase (adenine-specific) [2.1.1.72]|d__Bacteria.p__Firmicutes_A.c__Clostridia.o__Lachnospirales.f__Lachnospiraceae.g__Kineothrix.s__	0.0109156	0.0109956	0	0
2.1.1.72-RXN: (expasy) Site-specific DNA-methyltransferase (adenine-specific) [2.1.1.72]|d__Bacteria.p__Firmicutes_A.c__Clostridia.o__Lachnospirales.f__Lachnospiraceae.g__UBA3282.s__	0.00139935	0.0131437	0	0
2.1.1.72-RXN: (expasy) Site-specific DNA-methyltransferase (adenine-specific) [2.1.1.72]|d__Bacteria.p__Firmicutes_A.c__Clostridia.o__Lachnospirales.f__Lachnospiraceae.g__UBA7182.s__	0.0220838	0	0	0
2.1.1.72-RXN: (expasy) Site-specific DNA-methyltransferase (adenine-specific) [2.1.1.72]|d__Bacteria.p__Firmicutes_A.c__Clostridia.o__Lachnospirales.f__Lachnospiraceae.g__UBA9502.s__	0	0.0090434	0	0
2.1.1.72-RXN: (expasy) Site-specific DNA-methyltransferase (adenine-specific) [2.1.1.72]|d__Bacteria.p__Firmicutes_A.c__Clostridia.o__Lachnospirales.f__Lachnospiraceae.g__UBA9502.s__UBA9502_sp003611875	0	0.026318	0	0
2.1.1.72-RXN: (expasy) Site-specific DNA-methyltransferase (adenine-specific) [2.1.1.72]|d__Bacteria.p__Firmicutes_A.c__Clostridia.o__Lachnospirales.f__Lachnospiraceae.g__UMGS1370.s__	0.0494943	0.07572	0	0
2.1.1.72-RXN: (expasy) Site-specific DNA-methyltransferase (adenine-specific) [2.1.1.72]|d__Bacteria.p__Firmicutes_A.c__Clostridia.o__Oscillospirales.f__Acutalibacteraceae.g__Acutalibacter.s__	0	0	0.0243459	0
2.1.1.72-RXN: (expasy) Site-specific DNA-methyltransferase (adenine-specific) [2.1.1.72]|d__Bacteria.p__Firmicutes_A.c__Clostridia.o__Oscillospirales.f__Butyricicoccaceae.g__AM07-15.s__	0.0262588	0.0188316	0	0
2.1.1.72-RXN: (expasy) Site-specific DNA-methyltransferase (adenine-specific) [2.1.1.72]|d__Bacteria.p__Firmicutes_A.c__Clostridia.o__Oscillospirales.f__CAG-272.g__UMGS1815.s__	0	0	0	0
2.1.1.72-RXN: (expasy) Site-specific DNA-methyltransferase (adenine-specific) [2.1.1.72]|d__Bacteria.p__Firmicutes_A.c__Clostridia.o__Oscillospirales.f__Oscillospiraceae.g__.s__	0	0.0395486	0.101901	0
2.1.1.72-RXN: (expasy) Site-specific DNA-methyltransferase (adenine-specific) [2.1.1.72]|d__Bacteria.p__Firmicutes_A.c__Clostridia.o__Oscillospirales.f__Oscillospiraceae.g__Lawsonibacter.s__	0.0041747	0	0.0621205	0
2.1.1.72-RXN: (expasy) Site-specific DNA-methyltransferase (adenine-specific) [2.1.1.72]|d__Bacteria.p__Firmicutes_A.c__Clostridia.o__Oscillospirales.f__Oscillospiraceae.g__Oscillibacter.s__	0.00140976	0.0270217	0.00310559	0
2.1.1.72-RXN: (expasy) Site-specific DNA-methyltransferase (adenine-specific) [2.1.1.72]|d__Bacteria.p__Firmicutes_A.c__Clostridia.o__Oscillospirales.f__Oscillospiraceae.g__UBA9475.s__	0.0197804	0	0	0
2.1.1.72-RXN: (expasy) Site-specific DNA-methyltransferase (adenine-specific) [2.1.1.72]|d__Bacteria.p__Firmicutes_A.c__Clostridia.o__Oscillospirales.f__Oscillospiraceae.g__UMGS1872.s__	0	0	0	0
2.1.1.72-RXN: (expasy) Site-specific DNA-methyltransferase (adenine-specific) [2.1.1.72]|d__Bacteria.p__Firmicutes_A.c__Clostridia.o__Oscillospirales.f__Ruminococcaceae.g__Anaerotruncus.s__Anaerotruncus_sp000403395	0.00262681	0.00941572	0	0
2.1.1.72-RXN: (expasy) Site-specific DNA-methyltransferase (adenine-specific) [2.1.1.72]|d__Bacteria.p__Firmicutes_A.c__Clostridia.o__Oscillospirales.f__Ruminococcaceae.g__Ruminiclostridium_E.s__	0	0.028938	0	0
2.1.1.72-RXN: (expasy) Site-specific DNA-methyltransferase (adenine-specific) [2.1.1.72]|d__Bacteria.p__Firmicutes_A.c__Clostridia_A.o__Christensenellales.f__CAG-552.g__.s__	0	0	0	0
2.1.1.72-RXN: (expasy) Site-specific DNA-methyltransferase (adenine-specific) [2.1.1.72]|d__Bacteria.p__Firmicutes_A.c__Clostridia_A.o__Christensenellales.f__UBA3700.g__.s__	0	0	0	0
2.1.1.72-RXN: (expasy) Site-specific DNA-methyltransferase (adenine-specific) [2.1.1.72]|d__Bacteria.p__Firmicutes_B.c__Peptococcia.o__Peptococcales.f__Peptococcaceae.g__UBA7185.s__	0	0	0	0
2.1.1.74-RXN: (expasy) (NAD(P)H-oxidizing) [2.1.1.74]	1.55611	1.19431	0.362197	1.37252
2.1.1.74-RXN: (expasy) (NAD(P)H-oxidizing) [2.1.1.74]|d__Bacteria.p__Actinobacteriota.c__Coriobacteriia.o__Coriobacteriales.f__Eggerthellaceae.g__Adlercreutzia.s__	0	0	0	0
2.1.1.74-RXN: (expasy) (NAD(P)H-oxidizing) [2.1.1.74]|d__Bacteria.p__Firmicutes.c__Bacilli.o__Erysipelotrichales.f__Erysipelotrichaceae.g__Dubosiella.s__Dubosiella_newyorkensis	0	0	0	0
2.1.1.74-RXN: (expasy) (NAD(P)H-oxidizing) [2.1.1.74]|d__Bacteria.p__Firmicutes.c__Bacilli.o__Lactobacillales.f__Lactobacillaceae.g__Lactobacillus.s__	0	0	0	0
2.1.1.74-RXN: (expasy) (NAD(P)H-oxidizing) [2.1.1.74]|d__Bacteria.p__Firmicutes.c__Bacilli.o__Lactobacillales.f__Lactobacillaceae.g__Lactobacillus.s__Lactobacillus_johnsonii	0	0	0	0
2.1.1.74-RXN: (expasy) (NAD(P)H-oxidizing) [2.1.1.74]|d__Bacteria.p__Firmicutes.c__Bacilli.o__Lactobacillales.f__Lactobacillaceae.g__Lactobacillus.s__Lactobacillus_taiwanensis	0	0	0	0
2.1.1.74-RXN: (expasy) (NAD(P)H-oxidizing) [2.1.1.74]|d__Bacteria.p__Firmicutes.c__Bacilli.o__Lactobacillales.f__Lactobacillaceae.g__Limosilactobacillus.s__Limosilactobacillus_reuteri_D	0	0	0	0
2.1.1.74-RXN: (expasy) (NAD(P)H-oxidizing) [2.1.1.74]|d__Bacteria.p__Firmicutes_A.c__Clostridia.o__Oscillospirales.f__Butyricicoccaceae.g__AM07-15.s__	0.0663125	0	0	0
2.1.1.74-RXN: (expasy) (NAD(P)H-oxidizing) [2.1.1.74]|d__Bacteria.p__Firmicutes_A.c__Clostridia.o__Oscillospirales.f__Oscillospiraceae.g__.s__	0	0	0	0.00431815
2.1.1.74-RXN: (expasy) (NAD(P)H-oxidizing) [2.1.1.74]|d__Bacteria.p__Firmicutes_A.c__Clostridia.o__Oscillospirales.f__Oscillospiraceae.g__Evtepia.s__	0.0582662	0	0	0
2.1.1.74-RXN: (expasy) (NAD(P)H-oxidizing) [2.1.1.74]|d__Bacteria.p__Firmicutes_A.c__Clostridia.o__Oscillospirales.f__Oscillospiraceae.g__Lawsonibacter.s__	0	0	0	0
2.1.1.74-RXN: (expasy) (NAD(P)H-oxidizing) [2.1.1.74]|d__Bacteria.p__Firmicutes_A.c__Clostridia.o__Oscillospirales.f__Oscillospiraceae.g__Lawsonibacter.s__Lawsonibacter_sp003612335	0	0	0	0
2.1.1.74-RXN: (expasy) (NAD(P)H-oxidizing) [2.1.1.74]|d__Bacteria.p__Firmicutes_A.c__Clostridia.o__Oscillospirales.f__Oscillospiraceae.g__Marseille-P3106.s__	0	0	0.0715713	0
2.1.1.74-RXN: (expasy) (NAD(P)H-oxidizing) [2.1.1.74]|d__Bacteria.p__Firmicutes_A.c__Clostridia.o__Oscillospirales.f__Oscillospiraceae.g__Oscillibacter.s__	1.07229	0.487323	0.221946	0.036419
2.1.1.74-RXN: (expasy) (NAD(P)H-oxidizing) [2.1.1.74]|d__Bacteria.p__Firmicutes_A.c__Clostridia.o__Oscillospirales.f__Oscillospiraceae.g__Oscillibacter.s__Oscillibacter_sp000403435	0	0	0	0
2.1.1.74-RXN: (expasy) (NAD(P)H-oxidizing) [2.1.1.74]|d__Bacteria.p__Firmicutes_A.c__Clostridia.o__Oscillospirales.f__Oscillospiraceae.g__UBA9475.s__	0	0.0335522	0	0.0215345
2.1.1.74-RXN: (expasy) (NAD(P)H-oxidizing) [2.1.1.74]|d__Bacteria.p__Firmicutes_A.c__Clostridia.o__Oscillospirales.f__Ruminococcaceae.g__Anaerotruncus.s__Anaerotruncus_sp000403395	0	0	0	0.0258781
2.1.1.74-RXN: (expasy) (NAD(P)H-oxidizing) [2.1.1.74]|d__Bacteria.p__Firmicutes_A.c__Clostridia_A.o__Christensenellales.f__Borkfalkiaceae.g__UMGS1004.s__	0	0	0	0.902193
2.1.1.74-RXN: (expasy) (NAD(P)H-oxidizing) [2.1.1.74]|d__Bacteria.p__Firmicutes_A.c__Clostridia_A.o__Christensenellales.f__UBA3700.g__.s__	0.359246	0.588228	0.0686795	0.382177
2.1.1.74-RXN: (expasy) (NAD(P)H-oxidizing) [2.1.1.74]|d__Bacteria.p__Firmicutes_B.c__Peptococcia.o__Peptococcales.f__Peptococcaceae.g__UBA7185.s__	0	0.0852064	0	0
2.1.1.79-RXN: (expasy) Cyclopropane-fatty-acyl-phospholipid synthase [2.1.1.79]	0	0.0262452	0	0.199593
2.1.1.79-RXN: (expasy) Cyclopropane-fatty-acyl-phospholipid synthase [2.1.1.79]|d__Bacteria.p__Firmicutes.c__Bacilli.o__Lactobacillales.f__Streptococcaceae.g__Lactococcus.s__Lactococcus_lactis	0	0.0262452	0	0.199593
2.1.3.1-RXN: (expasy) Methylmalonyl-CoA carboxytransferase [2.1.3.1]	5.62771	1.81138	1.65953	0.801356
2.1.3.1-RXN: (expasy) Methylmalonyl-CoA carboxytransferase [2.1.3.1]|d__Bacteria.p__Bacteroidota.c__Bacteroidia.o__Bacteroidales.f__Muribaculaceae.g__CAG-873.s__	5.54887	1.5504	1.65953	0.671477
2.1.3.1-RXN: (expasy) Methylmalonyl-CoA carboxytransferase [2.1.3.1]|d__Bacteria.p__Firmicutes_A.c__Clostridia.o__Lachnospirales.f__Lachnospiraceae.g__.s__	0	0	0	0
2.1.3.1-RXN: (expasy) Methylmalonyl-CoA carboxytransferase [2.1.3.1]|d__Bacteria.p__Firmicutes_A.c__Clostridia.o__Lachnospirales.f__Lachnospiraceae.g__UBA7182.s__	0.0544512	0.0477276	0	0
2.1.3.1-RXN: (expasy) Methylmalonyl-CoA carboxytransferase [2.1.3.1]|d__Bacteria.p__Firmicutes_A.c__Clostridia.o__Oscillospirales.f__Oscillospiraceae.g__.s__	0	0.164536	0	0.129879
2.1.3.1-RXN: (expasy) Methylmalonyl-CoA carboxytransferase [2.1.3.1]|d__Bacteria.p__Firmicutes_A.c__Clostridia.o__Oscillospirales.f__Oscillospiraceae.g__Lawsonibacter.s__	0	0	0	0
2.1.3.1-RXN: (expasy) Methylmalonyl-CoA carboxytransferase [2.1.3.1]|d__Bacteria.p__Firmicutes_A.c__Clostridia.o__Oscillospirales.f__Ruminococcaceae.g__Anaerotruncus.s__	0	0	0	0
2.1.3.1-RXN: (expasy) Methylmalonyl-CoA carboxytransferase [2.1.3.1]|d__Bacteria.p__Firmicutes_A.c__Clostridia_A.o__Christensenellales.f__UBA3700.g__.s__	0.0243872	0.0487128	0	0
2.3.1.128-RXN: (expasy) [Ribosomal protein S18]-alanine N-acetyltransferase [2.3.1.266]	2.03243	0.978369	0.0776748	0.210208
2.3.1.128-RXN: (expasy) [Ribosomal protein S18]-alanine N-acetyltransferase [2.3.1.266]|d__Bacteria.p__Firmicutes.c__Bacilli.o__Erysipelotrichales.f__Erysipelotrichaceae.g__Dubosiella.s__Dubosiella_newyorkensis	0	0	0	0
2.3.1.128-RXN: (expasy) [Ribosomal protein S18]-alanine N-acetyltransferase [2.3.1.266]|d__Bacteria.p__Firmicutes_A.c__Clostridia.o__Lachnospirales.f__Lachnospiraceae.g__.s__	0	0	0	0
2.3.1.128-RXN: (expasy) [Ribosomal protein S18]-alanine N-acetyltransferase [2.3.1.266]|d__Bacteria.p__Firmicutes_A.c__Clostridia.o__Lachnospirales.f__Lachnospiraceae.g__1XD8-76.s__	0	0.0289433	0	0
2.3.1.128-RXN: (expasy) [Ribosomal protein S18]-alanine N-acetyltransferase [2.3.1.266]|d__Bacteria.p__Firmicutes_A.c__Clostridia.o__Lachnospirales.f__Lachnospiraceae.g__Acetatifactor.s__	1.24064	0.237406	0	0.135227
2.3.1.128-RXN: (expasy) [Ribosomal protein S18]-alanine N-acetyltransferase [2.3.1.266]|d__Bacteria.p__Firmicutes_A.c__Clostridia.o__Lachnospirales.f__Lachnospiraceae.g__Acetatifactor.s__Acetatifactor_sp003612485	0	0	0	0
2.3.1.128-RXN: (expasy) [Ribosomal protein S18]-alanine N-acetyltransferase [2.3.1.266]|d__Bacteria.p__Firmicutes_A.c__Clostridia.o__Lachnospirales.f__Lachnospiraceae.g__CAG-95.s__	0	0.0559183	0	0
2.3.1.128-RXN: (expasy) [Ribosomal protein S18]-alanine N-acetyltransferase [2.3.1.266]|d__Bacteria.p__Firmicutes_A.c__Clostridia.o__Lachnospirales.f__Lachnospiraceae.g__Dorea.s__	0	0.0380555	0	0
2.3.1.128-RXN: (expasy) [Ribosomal protein S18]-alanine N-acetyltransferase [2.3.1.266]|d__Bacteria.p__Firmicutes_A.c__Clostridia.o__Lachnospirales.f__Lachnospiraceae.g__Hungatella_A.s__	0.0643479	0.0385584	0	0
2.3.1.128-RXN: (expasy) [Ribosomal protein S18]-alanine N-acetyltransferase [2.3.1.266]|d__Bacteria.p__Firmicutes_A.c__Clostridia.o__Lachnospirales.f__Lachnospiraceae.g__UBA7160.s__UBA7160_sp003612585	0	0.0931972	0	0
2.3.1.128-RXN: (expasy) [Ribosomal protein S18]-alanine N-acetyltransferase [2.3.1.266]|d__Bacteria.p__Firmicutes_A.c__Clostridia.o__Lachnospirales.f__Lachnospiraceae.g__UBA7182.s__	0	0	0	0
2.3.1.128-RXN: (expasy) [Ribosomal protein S18]-alanine N-acetyltransferase [2.3.1.266]|d__Bacteria.p__Firmicutes_A.c__Clostridia.o__Lachnospirales.f__Lachnospiraceae.g__UBA9502.s__	0.0142828	0	0	0
2.3.1.128-RXN: (expasy) [Ribosomal protein S18]-alanine N-acetyltransferase [2.3.1.266]|d__Bacteria.p__Firmicutes_A.c__Clostridia.o__Lachnospirales.f__Lachnospiraceae.g__UMGS1370.s__	0.332502	0.0951061	0	0.0172276
2.3.1.128-RXN: (expasy) [Ribosomal protein S18]-alanine N-acetyltransferase [2.3.1.266]|d__Bacteria.p__Firmicutes_A.c__Clostridia.o__Oscillospirales.f__Acutalibacteraceae.g__Acutalibacter.s__	0	0	0	0
2.3.1.128-RXN: (expasy) [Ribosomal protein S18]-alanine N-acetyltransferase [2.3.1.266]|d__Bacteria.p__Firmicutes_A.c__Clostridia.o__Oscillospirales.f__Butyricicoccaceae.g__AM07-15.s__	0.0144176	0.0516981	0	0
2.3.1.128-RXN: (expasy) [Ribosomal protein S18]-alanine N-acetyltransferase [2.3.1.266]|d__Bacteria.p__Firmicutes_A.c__Clostridia.o__Oscillospirales.f__CAG-272.g__UMGS1815.s__	0	0.0172327	0	0
2.3.1.128-RXN: (expasy) [Ribosomal protein S18]-alanine N-acetyltransferase [2.3.1.266]|d__Bacteria.p__Firmicutes_A.c__Clostridia.o__Oscillospirales.f__Oscillospiraceae.g__.s__	0.14983	0.0627404	0	0
2.3.1.128-RXN: (expasy) [Ribosomal protein S18]-alanine N-acetyltransferase [2.3.1.266]|d__Bacteria.p__Firmicutes_A.c__Clostridia.o__Oscillospirales.f__Oscillospiraceae.g__Lawsonibacter.s__	0	0.0164564	0.0776748	0
2.3.1.128-RXN: (expasy) [Ribosomal protein S18]-alanine N-acetyltransferase [2.3.1.266]|d__Bacteria.p__Firmicutes_A.c__Clostridia.o__Oscillospirales.f__Oscillospiraceae.g__Lawsonibacter.s__Lawsonibacter_sp003612335	0	0	0	0
2.3.1.128-RXN: (expasy) [Ribosomal protein S18]-alanine N-acetyltransferase [2.3.1.266]|d__Bacteria.p__Firmicutes_A.c__Clostridia.o__Oscillospirales.f__Ruminococcaceae.g__Angelakisella.s__	0	0.042872	0	0
2.3.1.128-RXN: (expasy) [Ribosomal protein S18]-alanine N-acetyltransferase [2.3.1.266]|d__Bacteria.p__Firmicutes_A.c__Clostridia_A.o__Christensenellales.f__UBA3700.g__.s__	0.216413	0.200185	0	0.0577537
2.3.1.157-RXN: (expasy) Glucosamine-1-phosphate N-acetyltransferase [2.3.1.157]	2.8764	2.98049	1.96093	0.417903
2.3.1.157-RXN: (expasy) Glucosamine-1-phosphate N-acetyltransferase [2.3.1.157]|d__Bacteria.p__Firmicutes.c__Bacilli.o__Erysipelotrichales.f__Erysipelatoclostridiaceae.g__Erysipelatoclostridium.s__Erysipelatoclostridium_cocleatum	0	0.0222764	0	0
2.3.1.157-RXN: (expasy) Glucosamine-1-phosphate N-acetyltransferase [2.3.1.157]|d__Bacteria.p__Firmicutes.c__Bacilli.o__Erysipelotrichales.f__Erysipelotrichaceae.g__.s__	0	0.022718	0	0
2.3.1.157-RXN: (expasy) Glucosamine-1-phosphate N-acetyltransferase [2.3.1.157]|d__Bacteria.p__Firmicutes.c__Bacilli.o__Erysipelotrichales.f__Erysipelotrichaceae.g__Dubosiella.s__Dubosiella_newyorkensis	0	0	0	0
2.3.1.157-RXN: (expasy) Glucosamine-1-phosphate N-acetyltransferase [2.3.1.157]|d__Bacteria.p__Firmicutes.c__Bacilli.o__Lactobacillales.f__Streptococcaceae.g__Lactococcus.s__Lactococcus_lactis	0	0	0	0.161638
2.3.1.157-RXN: (expasy) Glucosamine-1-phosphate N-acetyltransferase [2.3.1.157]|d__Bacteria.p__Firmicutes_A.c__Clostridia.o__Lachnospirales.f__Anaerotignaceae.g__Anaerotignum.s__	0	0.0314132	0	0
2.3.1.157-RXN: (expasy) Glucosamine-1-phosphate N-acetyltransferase [2.3.1.157]|d__Bacteria.p__Firmicutes_A.c__Clostridia.o__Oscillospirales.f__Oscillospiraceae.g__.s__	1.20682	1.65079	0	0.239559
2.3.1.157-RXN: (expasy) Glucosamine-1-phosphate N-acetyltransferase [2.3.1.157]|d__Bacteria.p__Firmicutes_A.c__Clostridia.o__Oscillospirales.f__Oscillospiraceae.g__Flavonifractor.s__	0.978919	0.314942	0	0
2.3.1.157-RXN: (expasy) Glucosamine-1-phosphate N-acetyltransferase [2.3.1.157]|d__Bacteria.p__Firmicutes_A.c__Clostridia.o__Oscillospirales.f__Oscillospiraceae.g__Lawsonibacter.s__	0	0	0	0
2.3.1.157-RXN: (expasy) Glucosamine-1-phosphate N-acetyltransferase [2.3.1.157]|d__Bacteria.p__Firmicutes_A.c__Clostridia.o__Oscillospirales.f__Oscillospiraceae.g__Oscillibacter.s__	0.570331	0.252639	1.96093	0
2.3.1.157-RXN: (expasy) Glucosamine-1-phosphate N-acetyltransferase [2.3.1.157]|d__Bacteria.p__Firmicutes_A.c__Clostridia.o__Oscillospirales.f__Oscillospiraceae.g__Oscillibacter.s__Oscillibacter_sp000403435	0	0	0	0
2.3.1.157-RXN: (expasy) Glucosamine-1-phosphate N-acetyltransferase [2.3.1.157]|d__Bacteria.p__Firmicutes_A.c__Clostridia.o__Oscillospirales.f__Oscillospiraceae.g__UMGS1872.s__	0	0.490573	0	0.0167064
2.3.1.157-RXN: (expasy) Glucosamine-1-phosphate N-acetyltransferase [2.3.1.157]|d__Bacteria.p__Firmicutes_A.c__Clostridia.o__Oscillospirales.f__Ruminococcaceae.g__Anaerotruncus.s__Anaerotruncus_sp000403395	0	0	0	0
2.3.1.157-RXN: (expasy) Glucosamine-1-phosphate N-acetyltransferase [2.3.1.157]|d__Bacteria.p__Firmicutes_A.c__Clostridia.o__Oscillospirales.f__Ruminococcaceae.g__Angelakisella.s__	0.120329	0.195149	0	0
2.3.1.157-RXN: (expasy) Glucosamine-1-phosphate N-acetyltransferase [2.3.1.157]|d__Bacteria.p__Firmicutes_A.c__Clostridia_A.o__Christensenellales.f__Christensenellaceae.g__QANA01.s__	0	0	0	0
2.3.1.179-RXN: (expasy) Beta-ketoacyl-[acyl-carrier-protein] synthase II [2.3.1.179]	6.70085	0.626295	0.105167	0.185362
2.3.1.179-RXN: (expasy) Beta-ketoacyl-[acyl-carrier-protein] synthase II [2.3.1.179]|d__Bacteria.p__Bacteroidota.c__Bacteroidia.o__Bacteroidales.f__Muribaculaceae.g__CAG-485.s__CAG-485_sp002362485	0	0.217197	0	0
2.3.1.179-RXN: (expasy) Beta-ketoacyl-[acyl-carrier-protein] synthase II [2.3.1.179]|d__Bacteria.p__Bacteroidota.c__Bacteroidia.o__Bacteroidales.f__Muribaculaceae.g__Duncaniella.s__	0	0.0489722	0	0.00309365
2.3.1.179-RXN: (expasy) Beta-ketoacyl-[acyl-carrier-protein] synthase II [2.3.1.179]|d__Bacteria.p__Bacteroidota.c__Bacteroidia.o__Bacteroidales.f__Muribaculaceae.g__Duncaniella.s__Duncaniella_muris	0	0	0	4.45527e-05
2.3.1.179-RXN: (expasy) Beta-ketoacyl-[acyl-carrier-protein] synthase II [2.3.1.179]|d__Bacteria.p__Bacteroidota.c__Bacteroidia.o__Bacteroidales.f__Muribaculaceae.g__Duncaniella.s__Duncaniella_sp001689425	0	0	0	0.00705704
2.3.1.179-RXN: (expasy) Beta-ketoacyl-[acyl-carrier-protein] synthase II [2.3.1.179]|d__Bacteria.p__Bacteroidota.c__Bacteroidia.o__Bacteroidales.f__Muribaculaceae.g__Duncaniella.s__Duncaniella_sp001689575	0	0	0	0.00218943
2.3.1.179-RXN: (expasy) Beta-ketoacyl-[acyl-carrier-protein] synthase II [2.3.1.179]|d__Bacteria.p__Bacteroidota.c__Bacteroidia.o__Bacteroidales.f__Muribaculaceae.g__Duncaniella.s__Duncaniella_sp002492665	0	0	0	2.81559e-05
2.3.1.179-RXN: (expasy) Beta-ketoacyl-[acyl-carrier-protein] synthase II [2.3.1.179]|d__Bacteria.p__Firmicutes_A.c__Clostridia.o__Lachnospirales.f__Lachnospiraceae.g__.s__	0.0084164	0	0	0.0404523
2.3.1.179-RXN: (expasy) Beta-ketoacyl-[acyl-carrier-protein] synthase II [2.3.1.179]|d__Bacteria.p__Firmicutes_A.c__Clostridia.o__Lachnospirales.f__Lachnospiraceae.g__14-2.s__	0	0	0	0
2.3.1.179-RXN: (expasy) Beta-ketoacyl-[acyl-carrier-protein] synthase II [2.3.1.179]|d__Bacteria.p__Firmicutes_A.c__Clostridia.o__Lachnospirales.f__Lachnospiraceae.g__1XD42-69.s__	0	0	0	0
2.3.1.179-RXN: (expasy) Beta-ketoacyl-[acyl-carrier-protein] synthase II [2.3.1.179]|d__Bacteria.p__Firmicutes_A.c__Clostridia.o__Lachnospirales.f__Lachnospiraceae.g__1XD8-76.s__	0.00842018	0	0	0
2.3.1.179-RXN: (expasy) Beta-ketoacyl-[acyl-carrier-protein] synthase II [2.3.1.179]|d__Bacteria.p__Firmicutes_A.c__Clostridia.o__Lachnospirales.f__Lachnospiraceae.g__Acetatifactor.s__	2.67488	0.171891	0	0.0137981
2.3.1.179-RXN: (expasy) Beta-ketoacyl-[acyl-carrier-protein] synthase II [2.3.1.179]|d__Bacteria.p__Firmicutes_A.c__Clostridia.o__Lachnospirales.f__Lachnospiraceae.g__CAG-81.s__	2.00757	0.0151381	0	0
2.3.1.179-RXN: (expasy) Beta-ketoacyl-[acyl-carrier-protein] synthase II [2.3.1.179]|d__Bacteria.p__Firmicutes_A.c__Clostridia.o__Lachnospirales.f__Lachnospiraceae.g__Clostridium_Q.s__	0.340439	0.00504604	0	0
2.3.1.179-RXN: (expasy) Beta-ketoacyl-[acyl-carrier-protein] synthase II [2.3.1.179]|d__Bacteria.p__Firmicutes_A.c__Clostridia.o__Lachnospirales.f__Lachnospiraceae.g__Dorea.s__	0.0126303	0	0	0
2.3.1.179-RXN: (expasy) Beta-ketoacyl-[acyl-carrier-protein] synthase II [2.3.1.179]|d__Bacteria.p__Firmicutes_A.c__Clostridia.o__Lachnospirales.f__Lachnospiraceae.g__Eubacterium_F.s__	0.00210505	0	0	0
2.3.1.179-RXN: (expasy) Beta-ketoacyl-[acyl-carrier-protein] synthase II [2.3.1.179]|d__Bacteria.p__Firmicutes_A.c__Clostridia.o__Lachnospirales.f__Lachnospiraceae.g__Hungatella_A.s__	0.518076	0.00475694	0	0
2.3.1.179-RXN: (expasy) Beta-ketoacyl-[acyl-carrier-protein] synthase II [2.3.1.179]|d__Bacteria.p__Firmicutes_A.c__Clostridia.o__Lachnospirales.f__Lachnospiraceae.g__Hungatella_A.s__Hungatella_A_sp002358555	0	0	0	0.00911212
2.3.1.179-RXN: (expasy) Beta-ketoacyl-[acyl-carrier-protein] synthase II [2.3.1.179]|d__Bacteria.p__Firmicutes_A.c__Clostridia.o__Lachnospirales.f__Lachnospiraceae.g__Roseburia.s__	0	0	0	0
2.3.1.179-RXN: (expasy) Beta-ketoacyl-[acyl-carrier-protein] synthase II [2.3.1.179]|d__Bacteria.p__Firmicutes_A.c__Clostridia.o__Lachnospirales.f__Lachnospiraceae.g__UBA9502.s__	0.447762	0.107451	0	0
2.3.1.179-RXN: (expasy) Beta-ketoacyl-[acyl-carrier-protein] synthase II [2.3.1.179]|d__Bacteria.p__Firmicutes_A.c__Clostridia.o__Lachnospirales.f__Lachnospiraceae.g__UMGS1370.s__	0.348722	0.0100921	0	0
2.3.1.179-RXN: (expasy) Beta-ketoacyl-[acyl-carrier-protein] synthase II [2.3.1.179]|d__Bacteria.p__Firmicutes_A.c__Clostridia.o__Oscillospirales.f__Acutalibacteraceae.g__Acutalibacter.s__	0	0	0	0.109587
2.3.1.179-RXN: (expasy) Beta-ketoacyl-[acyl-carrier-protein] synthase II [2.3.1.179]|d__Bacteria.p__Firmicutes_A.c__Clostridia.o__Oscillospirales.f__Acutalibacteraceae.g__Acutalibacter.s__Acutalibacter_muris	0	0	0	0
2.3.1.179-RXN: (expasy) Beta-ketoacyl-[acyl-carrier-protein] synthase II [2.3.1.179]|d__Bacteria.p__Firmicutes_A.c__Clostridia.o__Oscillospirales.f__Oscillospiraceae.g__Lawsonibacter.s__	0	0	0.105167	0
2.3.1.179-RXN: (expasy) Beta-ketoacyl-[acyl-carrier-protein] synthase II [2.3.1.179]|d__Bacteria.p__Firmicutes_A.c__Clostridia.o__Oscillospirales.f__Oscillospiraceae.g__Lawsonibacter.s__Lawsonibacter_sp003612335	0	0	0	0
2.3.1.179-RXN: (expasy) Beta-ketoacyl-[acyl-carrier-protein] synthase II [2.3.1.179]|d__Bacteria.p__Firmicutes_A.c__Clostridia.o__Oscillospirales.f__Oscillospiraceae.g__Oscillibacter.s__	0.2433	0	0	0
2.3.1.179-RXN: (expasy) Beta-ketoacyl-[acyl-carrier-protein] synthase II [2.3.1.179]|d__Bacteria.p__Firmicutes_A.c__Clostridia.o__Oscillospirales.f__Ruminococcaceae.g__Anaerotruncus.s__	0	0	0	0
2.3.1.179-RXN: (expasy) Beta-ketoacyl-[acyl-carrier-protein] synthase II [2.3.1.179]|d__Bacteria.p__Firmicutes_A.c__Clostridia.o__Oscillospirales.f__Ruminococcaceae.g__Angelakisella.s__	0.0503943	0.0457517	0	0
2.3.1.179-RXN: (expasy) Beta-ketoacyl-[acyl-carrier-protein] synthase II [2.3.1.179]|d__Bacteria.p__Firmicutes_A.c__Clostridia.o__Oscillospirales.f__Ruminococcaceae.g__UBA3818.s__	0.0381488	0	0	0
2.3.1.180-RXN: (expasy) Beta-ketoacyl-[acyl-carrier-protein] synthase III [2.3.1.180]	18.4313	8.58743	10.961	7.58016
2.3.1.180-RXN: (expasy) Beta-ketoacyl-[acyl-carrier-protein] synthase III [2.3.1.180]|d__Bacteria.p__Bacteroidota.c__Bacteroidia.o__Bacteroidales.f__Bacteroidaceae.g__Bacteroides.s__Bacteroides_thetaiotaomicron	11.945	6.25239	3.78624	5.18749
2.3.1.180-RXN: (expasy) Beta-ketoacyl-[acyl-carrier-protein] synthase III [2.3.1.180]|d__Bacteria.p__Bacteroidota.c__Bacteroidia.o__Bacteroidales.f__Bacteroidaceae.g__Bacteroides.s__Bacteroides_uniformis	0	0.00319347	0	0.0144567
2.3.1.180-RXN: (expasy) Beta-ketoacyl-[acyl-carrier-protein] synthase III [2.3.1.180]|d__Bacteria.p__Bacteroidota.c__Bacteroidia.o__Bacteroidales.f__Bacteroidaceae.g__Prevotella.s__Prevotella_sp002933775	0.0107023	0.00265359	0.00303891	0.00579882
2.3.1.180-RXN: (expasy) Beta-ketoacyl-[acyl-carrier-protein] synthase III [2.3.1.180]|d__Bacteria.p__Bacteroidota.c__Bacteroidia.o__Bacteroidales.f__Muribaculaceae.g__Duncaniella.s__	0	0.0394244	0	0
2.3.1.180-RXN: (expasy) Beta-ketoacyl-[acyl-carrier-protein] synthase III [2.3.1.180]|d__Bacteria.p__Firmicutes.c__Bacilli.o__Lactobacillales.f__Streptococcaceae.g__Lactococcus.s__Lactococcus_lactis	0	0	0	0.156767
2.3.1.180-RXN: (expasy) Beta-ketoacyl-[acyl-carrier-protein] synthase III [2.3.1.180]|d__Bacteria.p__Firmicutes_A.c__Clostridia.o__Lachnospirales.f__Anaerotignaceae.g__Anaerotignum.s__	0.0254511	0	0	0
2.3.1.180-RXN: (expasy) Beta-ketoacyl-[acyl-carrier-protein] synthase III [2.3.1.180]|d__Bacteria.p__Firmicutes_A.c__Clostridia.o__Lachnospirales.f__Lachnospiraceae.g__.s__	0	0	0	0
2.3.1.180-RXN: (expasy) Beta-ketoacyl-[acyl-carrier-protein] synthase III [2.3.1.180]|d__Bacteria.p__Firmicutes_A.c__Clostridia.o__Lachnospirales.f__Lachnospiraceae.g__14-2.s__	0.00285124	0.00677017	0	0
2.3.1.180-RXN: (expasy) Beta-ketoacyl-[acyl-carrier-protein] synthase III [2.3.1.180]|d__Bacteria.p__Firmicutes_A.c__Clostridia.o__Lachnospirales.f__Lachnospiraceae.g__14-2.s__14-2_sp000403315	0.0182107	0.0441038	0	0
2.3.1.180-RXN: (expasy) Beta-ketoacyl-[acyl-carrier-protein] synthase III [2.3.1.180]|d__Bacteria.p__Firmicutes_A.c__Clostridia.o__Lachnospirales.f__Lachnospiraceae.g__Acetatifactor.s__	1.46232	0.446135	0	0
2.3.1.180-RXN: (expasy) Beta-ketoacyl-[acyl-carrier-protein] synthase III [2.3.1.180]|d__Bacteria.p__Firmicutes_A.c__Clostridia.o__Lachnospirales.f__Lachnospiraceae.g__Acetatifactor.s__Acetatifactor_sp003612485	0.0122875	0.0101969	0	0
2.3.1.180-RXN: (expasy) Beta-ketoacyl-[acyl-carrier-protein] synthase III [2.3.1.180]|d__Bacteria.p__Firmicutes_A.c__Clostridia.o__Lachnospirales.f__Lachnospiraceae.g__An181.s__	0	0	0	0
2.3.1.180-RXN: (expasy) Beta-ketoacyl-[acyl-carrier-protein] synthase III [2.3.1.180]|d__Bacteria.p__Firmicutes_A.c__Clostridia.o__Lachnospirales.f__Lachnospiraceae.g__CAG-56.s__CAG-56_sp004793585	0.00288951	0	0	0
2.3.1.180-RXN: (expasy) Beta-ketoacyl-[acyl-carrier-protein] synthase III [2.3.1.180]|d__Bacteria.p__Firmicutes_A.c__Clostridia.o__Lachnospirales.f__Lachnospiraceae.g__CAG-95.s__	0.00839659	0.00681591	0	0
2.3.1.180-RXN: (expasy) Beta-ketoacyl-[acyl-carrier-protein] synthase III [2.3.1.180]|d__Bacteria.p__Firmicutes_A.c__Clostridia.o__Lachnospirales.f__Lachnospiraceae.g__COE1.s__COE1_sp000403215	0	0	0	0.143306
2.3.1.180-RXN: (expasy) Beta-ketoacyl-[acyl-carrier-protein] synthase III [2.3.1.180]|d__Bacteria.p__Firmicutes_A.c__Clostridia.o__Lachnospirales.f__Lachnospiraceae.g__Dorea.s__	1.3705	0.0323878	0	0
2.3.1.180-RXN: (expasy) Beta-ketoacyl-[acyl-carrier-protein] synthase III [2.3.1.180]|d__Bacteria.p__Firmicutes_A.c__Clostridia.o__Lachnospirales.f__Lachnospiraceae.g__Dorea.s__Dorea_sp000403455	0	0	0	0
2.3.1.180-RXN: (expasy) Beta-ketoacyl-[acyl-carrier-protein] synthase III [2.3.1.180]|d__Bacteria.p__Firmicutes_A.c__Clostridia.o__Lachnospirales.f__Lachnospiraceae.g__Eubacterium_F.s__	0.000439175	0	0	0
2.3.1.180-RXN: (expasy) Beta-ketoacyl-[acyl-carrier-protein] synthase III [2.3.1.180]|d__Bacteria.p__Firmicutes_A.c__Clostridia.o__Lachnospirales.f__Lachnospiraceae.g__Hungatella_A.s__	0.0339179	0	0	0
2.3.1.180-RXN: (expasy) Beta-ketoacyl-[acyl-carrier-protein] synthase III [2.3.1.180]|d__Bacteria.p__Firmicutes_A.c__Clostridia.o__Lachnospirales.f__Lachnospiraceae.g__Kineothrix.s__	0.057722	0	0	0
2.3.1.180-RXN: (expasy) Beta-ketoacyl-[acyl-carrier-protein] synthase III [2.3.1.180]|d__Bacteria.p__Firmicutes_A.c__Clostridia.o__Lachnospirales.f__Lachnospiraceae.g__Schaedlerella.s__	0	0	0	0
2.3.1.180-RXN: (expasy) Beta-ketoacyl-[acyl-carrier-protein] synthase III [2.3.1.180]|d__Bacteria.p__Firmicutes_A.c__Clostridia.o__Lachnospirales.f__Lachnospiraceae.g__Schaedlerella.s__Schaedlerella_sp000364245	0	0	0	0
2.3.1.180-RXN: (expasy) Beta-ketoacyl-[acyl-carrier-protein] synthase III [2.3.1.180]|d__Bacteria.p__Firmicutes_A.c__Clostridia.o__Lachnospirales.f__Lachnospiraceae.g__UBA9502.s__	0.0394754	0	0	0
2.3.1.180-RXN: (expasy) Beta-ketoacyl-[acyl-carrier-protein] synthase III [2.3.1.180]|d__Bacteria.p__Firmicutes_A.c__Clostridia.o__Lachnospirales.f__Lachnospiraceae.g__UMGS1370.s__	0.152969	0	0	0
2.3.1.180-RXN: (expasy) Beta-ketoacyl-[acyl-carrier-protein] synthase III [2.3.1.180]|d__Bacteria.p__Firmicutes_A.c__Clostridia.o__Oscillospirales.f__Acutalibacteraceae.g__Acutalibacter.s__	0	0	0	0.0583875
2.3.1.180-RXN: (expasy) Beta-ketoacyl-[acyl-carrier-protein] synthase III [2.3.1.180]|d__Bacteria.p__Firmicutes_A.c__Clostridia.o__Oscillospirales.f__Acutalibacteraceae.g__Acutalibacter.s__Acutalibacter_muris	0	0	0	0
2.3.1.180-RXN: (expasy) Beta-ketoacyl-[acyl-carrier-protein] synthase III [2.3.1.180]|d__Bacteria.p__Firmicutes_A.c__Clostridia.o__Oscillospirales.f__CAG-272.g__UMGS1815.s__	0	0	0	0
2.3.1.180-RXN: (expasy) Beta-ketoacyl-[acyl-carrier-protein] synthase III [2.3.1.180]|d__Bacteria.p__Firmicutes_A.c__Clostridia.o__Oscillospirales.f__Oscillospiraceae.g__Lawsonibacter.s__	0.581431	0.0898744	6.05495	0.0309882
2.3.1.180-RXN: (expasy) Beta-ketoacyl-[acyl-carrier-protein] synthase III [2.3.1.180]|d__Bacteria.p__Firmicutes_A.c__Clostridia.o__Oscillospirales.f__Oscillospiraceae.g__Lawsonibacter.s__Lawsonibacter_sp000492175	0	0	0	0
2.3.1.180-RXN: (expasy) Beta-ketoacyl-[acyl-carrier-protein] synthase III [2.3.1.180]|d__Bacteria.p__Firmicutes_A.c__Clostridia.o__Oscillospirales.f__Oscillospiraceae.g__Lawsonibacter.s__Lawsonibacter_sp003612335	0.0231555	0	0	0.0375836
2.3.1.180-RXN: (expasy) Beta-ketoacyl-[acyl-carrier-protein] synthase III [2.3.1.180]|d__Bacteria.p__Firmicutes_A.c__Clostridia.o__Oscillospirales.f__Oscillospiraceae.g__Oscillibacter.s__	0	0	0.0224247	0
2.3.1.180-RXN: (expasy) Beta-ketoacyl-[acyl-carrier-protein] synthase III [2.3.1.180]|d__Bacteria.p__Firmicutes_A.c__Clostridia.o__Oscillospirales.f__Ruminococcaceae.g__Anaerotruncus.s__Anaerotruncus_sp000403395	0	0	0	0
2.3.1.180-RXN: (expasy) Beta-ketoacyl-[acyl-carrier-protein] synthase III [2.3.1.180]|d__Bacteria.p__Firmicutes_A.c__Clostridia.o__Oscillospirales.f__Ruminococcaceae.g__Angelakisella.s__	0.102066	0.0407434	0	0
2.3.1.180-RXN: (expasy) Beta-ketoacyl-[acyl-carrier-protein] synthase III [2.3.1.180]|d__Bacteria.p__Verrucomicrobiota.c__Verrucomicrobiae.o__Verrucomicrobiales.f__Akkermansiaceae.g__Akkermansia.s__Akkermansia_muciniphila	2.52874	1.57812	1.06753	1.88851
2.3.1.180-RXN: (expasy) Beta-ketoacyl-[acyl-carrier-protein] synthase III [2.3.1.180]|d__Bacteria.p__Verrucomicrobiota.c__Verrucomicrobiae.o__Verrucomicrobiales.f__Akkermansiaceae.g__Akkermansia.s__Akkermansia_muciniphila_A	0.0527253	0.0346186	0.0267738	0.0568716
2.3.1.89-RXN: (expasy) Tetrahydrodipicolinate N-acetyltransferase [2.3.1.89]	1.5451	1.20772	3.33119	0.843373
2.3.1.89-RXN: (expasy) Tetrahydrodipicolinate N-acetyltransferase [2.3.1.89]|d__Bacteria.p__Bacteroidota.c__Bacteroidia.o__Bacteroidales.f__Bacteroidaceae.g__Bacteroides.s__Bacteroides_thetaiotaomicron	0.34717	0.478234	0.0764881	0.682732
2.3.1.89-RXN: (expasy) Tetrahydrodipicolinate N-acetyltransferase [2.3.1.89]|d__Bacteria.p__Firmicutes.c__Bacilli.o__Erysipelotrichales.f__Erysipelotrichaceae.g__Dubosiella.s__Dubosiella_newyorkensis	0	0	0	0
2.3.1.89-RXN: (expasy) Tetrahydrodipicolinate N-acetyltransferase [2.3.1.89]|d__Bacteria.p__Firmicutes_A.c__Clostridia.o__Lachnospirales.f__Anaerotignaceae.g__Anaerotignum.s__	0	0.0291489	0	0
2.3.1.89-RXN: (expasy) Tetrahydrodipicolinate N-acetyltransferase [2.3.1.89]|d__Bacteria.p__Firmicutes_A.c__Clostridia.o__Lachnospirales.f__Lachnospiraceae.g__.s__	0	0	0	0
2.3.1.89-RXN: (expasy) Tetrahydrodipicolinate N-acetyltransferase [2.3.1.89]|d__Bacteria.p__Firmicutes_A.c__Clostridia.o__Oscillospirales.f__Oscillospiraceae.g__.s__	0	0.0249544	0	0.106119
2.3.1.89-RXN: (expasy) Tetrahydrodipicolinate N-acetyltransferase [2.3.1.89]|d__Bacteria.p__Firmicutes_A.c__Clostridia.o__Oscillospirales.f__Oscillospiraceae.g__Evtepia.s__	0.0755581	0	0	0
2.3.1.89-RXN: (expasy) Tetrahydrodipicolinate N-acetyltransferase [2.3.1.89]|d__Bacteria.p__Firmicutes_A.c__Clostridia.o__Oscillospirales.f__Oscillospiraceae.g__Oscillibacter.s__	1.12237	0.66136	3.25471	0.0545225
2.3.1.89-RXN: (expasy) Tetrahydrodipicolinate N-acetyltransferase [2.3.1.89]|d__Bacteria.p__Firmicutes_A.c__Clostridia.o__Oscillospirales.f__Oscillospiraceae.g__UMGS1872.s__	0	0.0140189	0	0
2.3.2.13-RXN: (expasy) Protein-glutamine gamma-glutamyltransferase [2.3.2.13]	0	0	0	0
2.3.2.13-RXN: (expasy) Protein-glutamine gamma-glutamyltransferase [2.3.2.13]|d__Bacteria.p__Firmicutes_A.c__Clostridia.o__Lachnospirales.f__Lachnospiraceae.g__Acetatifactor.s__	0	0	0	0
2.4.1.125-RXN: (expasy) AMBIGUOUS [2.4.1.125; 2.4.1.5]	0.419494	0.906088	0	0
2.4.1.125-RXN: (expasy) AMBIGUOUS [2.4.1.125; 2.4.1.5]|d__Bacteria.p__Firmicutes_A.c__Clostridia.o__Lachnospirales.f__Lachnospiraceae.g__CAG-81.s__	0.419494	0.906088	0	0
2.4.1.129-RXN: (expasy) Peptidoglycan glycosyltransferase [2.4.1.129]	1.73529	1.10767	1.17965	1.28354
2.4.1.129-RXN: (expasy) Peptidoglycan glycosyltransferase [2.4.1.129]|d__Bacteria.p__Bacteroidota.c__Bacteroidia.o__Bacteroidales.f__Bacteroidaceae.g__Bacteroides.s__Bacteroides_thetaiotaomicron	1.6364	0.963398	1.16	1.06985
2.4.1.129-RXN: (expasy) Peptidoglycan glycosyltransferase [2.4.1.129]|d__Bacteria.p__Firmicutes.c__Bacilli.o__Lactobacillales.f__Streptococcaceae.g__Lactococcus.s__Lactococcus_lactis	0	0.0196945	0.019649	0.192462
2.4.1.129-RXN: (expasy) Peptidoglycan glycosyltransferase [2.4.1.129]|d__Bacteria.p__Firmicutes_A.c__Clostridia.o__Lachnospirales.f__Lachnospiraceae.g__.s__	0	0	0	0
2.4.1.129-RXN: (expasy) Peptidoglycan glycosyltransferase [2.4.1.129]|d__Bacteria.p__Firmicutes_A.c__Clostridia.o__Oscillospirales.f__Oscillospiraceae.g__.s__	0.0988876	0.0510551	0	0
2.4.1.129-RXN: (expasy) Peptidoglycan glycosyltransferase [2.4.1.129]|d__Bacteria.p__Firmicutes_A.c__Clostridia.o__Oscillospirales.f__Oscillospiraceae.g__UMGS1872.s__	0	0.0735218	0	0
2.4.1.129-RXN: (expasy) Peptidoglycan glycosyltransferase [2.4.1.129]|d__Bacteria.p__Firmicutes_A.c__Clostridia.o__Oscillospirales.f__Ruminococcaceae.g__Angelakisella.s__	0	0	0	0
2.4.1.129-RXN: (expasy) Peptidoglycan glycosyltransferase [2.4.1.129]|d__Bacteria.p__Firmicutes_A.c__Clostridia_A.o__Christensenellales.f__Borkfalkiaceae.g__UMGS1004.s__	0	0	0	0.0212268
2.4.1.129-RXN: (expasy) Peptidoglycan glycosyltransferase [2.4.1.129]|d__Bacteria.p__Proteobacteria.c__Gammaproteobacteria.o__Burkholderiales.f__Burkholderiaceae.g__Parasutterella.s__Parasutterella_excrementihominis	0	0	0	0
2.4.1.211-RXN: (expasy) 1,3-beta-galactosyl-N-acetylhexosamine phosphorylase [2.4.1.211]	0.547418	0.802389	0	0.0565851
2.4.1.211-RXN: (expasy) 1,3-beta-galactosyl-N-acetylhexosamine phosphorylase [2.4.1.211]|d__Bacteria.p__Firmicutes_A.c__Clostridia.o__Lachnospirales.f__Lachnospiraceae.g__.s__	0	0.00535885	0	0
2.4.1.211-RXN: (expasy) 1,3-beta-galactosyl-N-acetylhexosamine phosphorylase [2.4.1.211]|d__Bacteria.p__Firmicutes_A.c__Clostridia.o__Lachnospirales.f__Lachnospiraceae.g__1XD8-76.s__	0	0.0308303	0	0
2.4.1.211-RXN: (expasy) 1,3-beta-galactosyl-N-acetylhexosamine phosphorylase [2.4.1.211]|d__Bacteria.p__Firmicutes_A.c__Clostridia.o__Lachnospirales.f__Lachnospiraceae.g__1XD8-76.s__1XD8-76_sp003611955	0	0.00282984	0	0
2.4.1.211-RXN: (expasy) 1,3-beta-galactosyl-N-acetylhexosamine phosphorylase [2.4.1.211]|d__Bacteria.p__Firmicutes_A.c__Clostridia.o__Lachnospirales.f__Lachnospiraceae.g__CAG-56.s__CAG-56_sp004793585	0	0	0	0.0188331
2.4.1.211-RXN: (expasy) 1,3-beta-galactosyl-N-acetylhexosamine phosphorylase [2.4.1.211]|d__Bacteria.p__Firmicutes_A.c__Clostridia.o__Lachnospirales.f__Lachnospiraceae.g__Dorea.s__	0	0.010873	0	0
2.4.1.211-RXN: (expasy) 1,3-beta-galactosyl-N-acetylhexosamine phosphorylase [2.4.1.211]|d__Bacteria.p__Firmicutes_A.c__Clostridia.o__Oscillospirales.f__Oscillospiraceae.g__.s__	0	0.00575114	0	0.00183626
2.4.1.211-RXN: (expasy) 1,3-beta-galactosyl-N-acetylhexosamine phosphorylase [2.4.1.211]|d__Bacteria.p__Firmicutes_A.c__Clostridia.o__Oscillospirales.f__Oscillospiraceae.g__Flavonifractor.s__	0.528267	0.46067	0	0
2.4.1.211-RXN: (expasy) 1,3-beta-galactosyl-N-acetylhexosamine phosphorylase [2.4.1.211]|d__Bacteria.p__Firmicutes_A.c__Clostridia.o__Oscillospirales.f__Oscillospiraceae.g__UBA9475.s__	0.0103736	0.0280033	0	0.0309849
2.4.1.211-RXN: (expasy) 1,3-beta-galactosyl-N-acetylhexosamine phosphorylase [2.4.1.211]|d__Bacteria.p__Firmicutes_A.c__Clostridia.o__Oscillospirales.f__Oscillospiraceae.g__UMGS1872.s__	0.00877769	0.258072	0	0.00493074
2.4.1.212-RXN: (expasy) Hyaluronan synthase [2.4.1.212]	0.779681	0.698051	0.0431676	0.405195
2.4.1.212-RXN: (expasy) Hyaluronan synthase [2.4.1.212]|d__Bacteria.p__Bacteroidota.c__Bacteroidia.o__Bacteroidales.f__Bacteroidaceae.g__Bacteroides.s__Bacteroides_thetaiotaomicron	0.240149	0.373037	0.0431676	0.196996
2.4.1.212-RXN: (expasy) Hyaluronan synthase [2.4.1.212]|d__Bacteria.p__Firmicutes.c__Bacilli.o__Acholeplasmatales.f__Anaeroplasmataceae.g__UMGS268.s__UMGS268_sp900540705	0	0.0035975	0	0.00305155
2.4.1.212-RXN: (expasy) Hyaluronan synthase [2.4.1.212]|d__Bacteria.p__Firmicutes_A.c__Clostridia.o__Lachnospirales.f__Lachnospiraceae.g__Acetatifactor.s__	0.539532	0.321417	0	0.205147
2.4.1.212-RXN: (expasy) Hyaluronan synthase [2.4.1.212]|d__Bacteria.p__Firmicutes_A.c__Clostridia.o__Lachnospirales.f__Lachnospiraceae.g__Acetatifactor.s__Acetatifactor_sp003612485	0	0	0	0
2.4.1.212-RXN: (expasy) Hyaluronan synthase [2.4.1.212]|d__Bacteria.p__Firmicutes_A.c__Clostridia.o__Lachnospirales.f__Lachnospiraceae.g__CAG-95.s__	0	0	0	0
2.4.1.212-RXN: (expasy) Hyaluronan synthase [2.4.1.212]|d__Bacteria.p__Firmicutes_A.c__Clostridia.o__Lachnospirales.f__Lachnospiraceae.g__UBA7182.s__	0	0	0	0
2.4.1.216-RXN: (expasy) Trehalose 6-phosphate phosphorylase [2.4.1.216]	0	0	0	0.206096
2.4.1.216-RXN: (expasy) Trehalose 6-phosphate phosphorylase [2.4.1.216]|d__Bacteria.p__Firmicutes.c__Bacilli.o__Lactobacillales.f__Streptococcaceae.g__Lactococcus.s__Lactococcus_lactis	0	0	0	0.206096
2.4.1.54-RXN: (expasy) Undecaprenyl-phosphate mannosyltransferase [2.4.1.54]	0.355496	0.280462	0	0.0895202
2.4.1.54-RXN: (expasy) Undecaprenyl-phosphate mannosyltransferase [2.4.1.54]|d__Bacteria.p__Firmicutes_A.c__Clostridia.o__Lachnospirales.f__Lachnospiraceae.g__Acetatifactor.s__	0.355496	0.280462	0	0.0895202
2.5.1.19-RXN: (expasy) 3-phosphoshikimate 1-carboxyvinyltransferase [2.5.1.19]	2.31777	1.46518	2.4791	1.97935
2.5.1.19-RXN: (expasy) 3-phosphoshikimate 1-carboxyvinyltransferase [2.5.1.19]|d__Bacteria.p__Firmicutes.c__Bacilli.o__Erysipelotrichales.f__Erysipelotrichaceae.g__Dubosiella.s__Dubosiella_newyorkensis	0	0	0	0
2.5.1.19-RXN: (expasy) 3-phosphoshikimate 1-carboxyvinyltransferase [2.5.1.19]|d__Bacteria.p__Firmicutes.c__Bacilli.o__Lactobacillales.f__Streptococcaceae.g__Lactococcus.s__Lactococcus_lactis	0.0240671	0	0	0.19302
2.5.1.19-RXN: (expasy) 3-phosphoshikimate 1-carboxyvinyltransferase [2.5.1.19]|d__Bacteria.p__Firmicutes_A.c__Clostridia.o__Lachnospirales.f__Anaerotignaceae.g__Anaerotignum.s__	0	0.0146895	0	0
2.5.1.19-RXN: (expasy) 3-phosphoshikimate 1-carboxyvinyltransferase [2.5.1.19]|d__Bacteria.p__Firmicutes_A.c__Clostridia.o__Lachnospirales.f__Lachnospiraceae.g__14-2.s__	0	0	0	0
2.5.1.19-RXN: (expasy) 3-phosphoshikimate 1-carboxyvinyltransferase [2.5.1.19]|d__Bacteria.p__Firmicutes_A.c__Clostridia.o__Lachnospirales.f__Lachnospiraceae.g__1XD42-69.s__	0	0	0	0
2.5.1.19-RXN: (expasy) 3-phosphoshikimate 1-carboxyvinyltransferase [2.5.1.19]|d__Bacteria.p__Firmicutes_A.c__Clostridia.o__Lachnospirales.f__Lachnospiraceae.g__Acetatifactor.s__	0.23902	0.133245	0	0.0740479
2.5.1.19-RXN: (expasy) 3-phosphoshikimate 1-carboxyvinyltransferase [2.5.1.19]|d__Bacteria.p__Firmicutes_A.c__Clostridia.o__Lachnospirales.f__Lachnospiraceae.g__COE1.s__COE1_sp000403215	0	0	0	0.0551105
2.5.1.19-RXN: (expasy) 3-phosphoshikimate 1-carboxyvinyltransferase [2.5.1.19]|d__Bacteria.p__Firmicutes_A.c__Clostridia.o__Lachnospirales.f__Lachnospiraceae.g__Dorea.s__	0	0	0	0
2.5.1.19-RXN: (expasy) 3-phosphoshikimate 1-carboxyvinyltransferase [2.5.1.19]|d__Bacteria.p__Firmicutes_A.c__Clostridia.o__Lachnospirales.f__Lachnospiraceae.g__Roseburia.s__	0	0	0	0
2.5.1.19-RXN: (expasy) 3-phosphoshikimate 1-carboxyvinyltransferase [2.5.1.19]|d__Bacteria.p__Firmicutes_A.c__Clostridia.o__Lachnospirales.f__Lachnospiraceae.g__UBA7160.s__UBA7160_sp003612585	0	0	0	0
2.5.1.19-RXN: (expasy) 3-phosphoshikimate 1-carboxyvinyltransferase [2.5.1.19]|d__Bacteria.p__Firmicutes_A.c__Clostridia.o__Oscillospirales.f__Acutalibacteraceae.g__Acutalibacter.s__	0	0	0	0
2.5.1.19-RXN: (expasy) 3-phosphoshikimate 1-carboxyvinyltransferase [2.5.1.19]|d__Bacteria.p__Firmicutes_A.c__Clostridia.o__Oscillospirales.f__Oscillospiraceae.g__.s__	0.482694	0.36857	0	0
2.5.1.19-RXN: (expasy) 3-phosphoshikimate 1-carboxyvinyltransferase [2.5.1.19]|d__Bacteria.p__Firmicutes_A.c__Clostridia.o__Oscillospirales.f__Oscillospiraceae.g__Lawsonibacter.s__	0.0456957	0	1.51798	0
2.5.1.19-RXN: (expasy) 3-phosphoshikimate 1-carboxyvinyltransferase [2.5.1.19]|d__Bacteria.p__Firmicutes_A.c__Clostridia.o__Oscillospirales.f__Oscillospiraceae.g__Oscillibacter.s__	0.038313	0	0.0628434	0
2.5.1.19-RXN: (expasy) 3-phosphoshikimate 1-carboxyvinyltransferase [2.5.1.19]|d__Bacteria.p__Firmicutes_A.c__Clostridia.o__Oscillospirales.f__Oscillospiraceae.g__Oscillibacter.s__Oscillibacter_sp000403435	0.0124249	0	0	0
2.5.1.19-RXN: (expasy) 3-phosphoshikimate 1-carboxyvinyltransferase [2.5.1.19]|d__Bacteria.p__Firmicutes_A.c__Clostridia.o__Oscillospirales.f__Oscillospiraceae.g__UBA9475.s__	0	0	0	0
2.5.1.19-RXN: (expasy) 3-phosphoshikimate 1-carboxyvinyltransferase [2.5.1.19]|d__Bacteria.p__Firmicutes_A.c__Clostridia.o__Oscillospirales.f__Oscillospiraceae.g__UMGS1872.s__	0	0	0	0
2.5.1.19-RXN: (expasy) 3-phosphoshikimate 1-carboxyvinyltransferase [2.5.1.19]|d__Bacteria.p__Firmicutes_A.c__Clostridia.o__Oscillospirales.f__Ruminococcaceae.g__Anaerotruncus.s__Anaerotruncus_sp000403395	0	0	0	0
2.5.1.19-RXN: (expasy) 3-phosphoshikimate 1-carboxyvinyltransferase [2.5.1.19]|d__Bacteria.p__Firmicutes_A.c__Clostridia_A.o__Christensenellales.f__Borkfalkiaceae.g__UMGS1004.s__	0	0	0	0.0686424
2.5.1.19-RXN: (expasy) 3-phosphoshikimate 1-carboxyvinyltransferase [2.5.1.19]|d__Bacteria.p__Proteobacteria.c__Gammaproteobacteria.o__Burkholderiales.f__Burkholderiaceae.g__Parasutterella.s__Parasutterella_excrementihominis	0.00076946	0	0.0122461	0.0117294
2.5.1.19-RXN: (expasy) 3-phosphoshikimate 1-carboxyvinyltransferase [2.5.1.19]|d__Bacteria.p__Proteobacteria.c__Gammaproteobacteria.o__Burkholderiales.f__Burkholderiaceae.g__Parasutterella.s__Parasutterella_sp900552195	0.000567883	0	0	0
2.5.1.19-RXN: (expasy) 3-phosphoshikimate 1-carboxyvinyltransferase [2.5.1.19]|d__Bacteria.p__Verrucomicrobiota.c__Verrucomicrobiae.o__Verrucomicrobiales.f__Akkermansiaceae.g__Akkermansia.s__Akkermansia_muciniphila	1.47422	0.948677	0.886031	1.5768
2.5.1.64-RXN: (expasy) synthase [2.2.1.9]	4.19706	2.20665	2.39053	3.08487
2.5.1.64-RXN: (expasy) synthase [2.2.1.9]|d__Bacteria.p__Bacteroidota.c__Bacteroidia.o__Bacteroidales.f__Bacteroidaceae.g__Bacteroides.s__Bacteroides_thetaiotaomicron	1.88391	1.11141	1.67796	1.58449
2.5.1.64-RXN: (expasy) synthase [2.2.1.9]|d__Bacteria.p__Firmicutes.c__Bacilli.o__Lactobacillales.f__Streptococcaceae.g__Lactococcus.s__Lactococcus_lactis	0	0.0169436	0.0172517	0.0927129
2.5.1.64-RXN: (expasy) synthase [2.2.1.9]|d__Bacteria.p__Verrucomicrobiota.c__Verrucomicrobiae.o__Verrucomicrobiales.f__Akkermansiaceae.g__Akkermansia.s__Akkermansia_muciniphila	2.31315	1.0783	0.695323	1.40767
2.6.1.33-RXN: (expasy) dTDP-4-amino-4,6-dideoxy-D-glucose transaminase [2.6.1.33]	0	0.12804	0	0
2.6.1.33-RXN: (expasy) dTDP-4-amino-4,6-dideoxy-D-glucose transaminase [2.6.1.33]|d__Bacteria.p__Firmicutes_A.c__Clostridia.o__Lachnospirales.f__Lachnospiraceae.g__Acetatifactor.s__	0	0.0341433	0	0
2.6.1.33-RXN: (expasy) dTDP-4-amino-4,6-dideoxy-D-glucose transaminase [2.6.1.33]|d__Bacteria.p__Firmicutes_A.c__Clostridia.o__Lachnospirales.f__Lachnospiraceae.g__An181.s__	0	0.0226384	0	0
2.6.1.33-RXN: (expasy) dTDP-4-amino-4,6-dideoxy-D-glucose transaminase [2.6.1.33]|d__Bacteria.p__Firmicutes_A.c__Clostridia.o__Lachnospirales.f__Lachnospiraceae.g__CAG-95.s__	0	0.0171325	0	0
2.6.1.33-RXN: (expasy) dTDP-4-amino-4,6-dideoxy-D-glucose transaminase [2.6.1.33]|d__Bacteria.p__Firmicutes_A.c__Clostridia.o__Lachnospirales.f__Lachnospiraceae.g__Kineothrix.s__	0	0.0341623	0	0
2.6.1.33-RXN: (expasy) dTDP-4-amino-4,6-dideoxy-D-glucose transaminase [2.6.1.33]|d__Bacteria.p__Firmicutes_B.c__Peptococcia.o__Peptococcales.f__Peptococcaceae.g__UBA7185.s__	0	0.0199638	0	0
2.6.1.37-RXN: (metacyc) phosphonoacetaldehyde transaminase [2.6.1.37]	0.0324247	0.0171923	0	0.495911
2.6.1.37-RXN: (metacyc) phosphonoacetaldehyde transaminase [2.6.1.37]|d__Bacteria.p__Bacteroidota.c__Bacteroidia.o__Bacteroidales.f__Bacteroidaceae.g__Bacteroides.s__Bacteroides_thetaiotaomicron	0	0	0	0.399246
2.6.1.37-RXN: (metacyc) phosphonoacetaldehyde transaminase [2.6.1.37]|d__Bacteria.p__Firmicutes.c__Bacilli.o__Erysipelotrichales.f__Erysipelotrichaceae.g__.s__	0	0.0171923	0	0
2.6.1.37-RXN: (metacyc) phosphonoacetaldehyde transaminase [2.6.1.37]|d__Bacteria.p__Firmicutes_A.c__Clostridia.o__Lachnospirales.f__Lachnospiraceae.g__Acetatifactor.s__	0	0	0	0
2.6.1.37-RXN: (metacyc) phosphonoacetaldehyde transaminase [2.6.1.37]|d__Bacteria.p__Firmicutes_A.c__Clostridia.o__Lachnospirales.f__Lachnospiraceae.g__COE1.s__	0	0	0	0
2.6.1.37-RXN: (metacyc) phosphonoacetaldehyde transaminase [2.6.1.37]|d__Bacteria.p__Firmicutes_A.c__Clostridia.o__Lachnospirales.f__Lachnospiraceae.g__COE1.s__COE1_sp000403215	0	0	0	0.0966649
2.6.1.37-RXN: (metacyc) phosphonoacetaldehyde transaminase [2.6.1.37]|d__Bacteria.p__Firmicutes_A.c__Clostridia.o__Lachnospirales.f__Lachnospiraceae.g__Hungatella_A.s__	0.0324247	0	0	0
2.6.1.37-RXN: (metacyc) phosphonoacetaldehyde transaminase [2.6.1.37]|d__Bacteria.p__Firmicutes_A.c__Clostridia.o__Lachnospirales.f__Lachnospiraceae.g__TF01-11.s__TF01-11_sp003611745	0	0	0	0
2.7.1.121-RXN: (expasy) Phosphoenolpyruvate--glycerone phosphotransferase [2.7.1.121]	0.0106872	0.0493693	0	1.21982
2.7.1.121-RXN: (expasy) Phosphoenolpyruvate--glycerone phosphotransferase [2.7.1.121]|d__Bacteria.p__Firmicutes.c__Bacilli.o__Lactobacillales.f__Streptococcaceae.g__Lactococcus.s__Lactococcus_lactis	0.0106872	0.0493693	0	1.21982
2.7.1.121-RXN: (expasy) Phosphoenolpyruvate--glycerone phosphotransferase [2.7.1.121]|d__Bacteria.p__Firmicutes_A.c__Clostridia.o__Lachnospirales.f__Lachnospiraceae.g__Hungatella_A.s__	0	0	0	0
2.7.1.148-RXN: (expasy) 4-(cytidine 5'-diphospho)-2-C-methyl-D-erythritol kinase [2.7.1.148]	1.13463	0.931453	0.298368	1.68785
2.7.1.148-RXN: (expasy) 4-(cytidine 5'-diphospho)-2-C-methyl-D-erythritol kinase [2.7.1.148]|d__Bacteria.p__Bacteroidota.c__Bacteroidia.o__Bacteroidales.f__Bacteroidaceae.g__Bacteroides.s__Bacteroides_thetaiotaomicron	0.616787	0.448941	0.169114	0.467506
2.7.1.148-RXN: (expasy) 4-(cytidine 5'-diphospho)-2-C-methyl-D-erythritol kinase [2.7.1.148]|d__Bacteria.p__Bacteroidota.c__Bacteroidia.o__Bacteroidales.f__Muribaculaceae.g__CAG-873.s__	0.263455	0.0707693	0.0297655	0.0499006
2.7.1.148-RXN: (expasy) 4-(cytidine 5'-diphospho)-2-C-methyl-D-erythritol kinase [2.7.1.148]|d__Bacteria.p__Firmicutes.c__Bacilli.o__Erysipelotrichales.f__Erysipelotrichaceae.g__Dubosiella.s__Dubosiella_newyorkensis	0	0	0	0
2.7.1.148-RXN: (expasy) 4-(cytidine 5'-diphospho)-2-C-methyl-D-erythritol kinase [2.7.1.148]|d__Bacteria.p__Firmicutes_A.c__Clostridia.o__Lachnospirales.f__Anaerotignaceae.g__Anaerotignum.s__	0	0.0356906	0	0
2.7.1.148-RXN: (expasy) 4-(cytidine 5'-diphospho)-2-C-methyl-D-erythritol kinase [2.7.1.148]|d__Bacteria.p__Firmicutes_A.c__Clostridia.o__Lachnospirales.f__Lachnospiraceae.g__.s__	0	0.0228333	0	0
2.7.1.148-RXN: (expasy) 4-(cytidine 5'-diphospho)-2-C-methyl-D-erythritol kinase [2.7.1.148]|d__Bacteria.p__Firmicutes_A.c__Clostridia.o__Lachnospirales.f__Lachnospiraceae.g__14-2.s__	0	0	0	0
2.7.1.148-RXN: (expasy) 4-(cytidine 5'-diphospho)-2-C-methyl-D-erythritol kinase [2.7.1.148]|d__Bacteria.p__Firmicutes_A.c__Clostridia.o__Lachnospirales.f__Lachnospiraceae.g__1XD8-76.s__	0	0	0	0
2.7.1.148-RXN: (expasy) 4-(cytidine 5'-diphospho)-2-C-methyl-D-erythritol kinase [2.7.1.148]|d__Bacteria.p__Firmicutes_A.c__Clostridia.o__Lachnospirales.f__Lachnospiraceae.g__Acetatifactor.s__	0.0388542	0	0	0.192155
2.7.1.148-RXN: (expasy) 4-(cytidine 5'-diphospho)-2-C-methyl-D-erythritol kinase [2.7.1.148]|d__Bacteria.p__Firmicutes_A.c__Clostridia.o__Lachnospirales.f__Lachnospiraceae.g__Acetatifactor.s__Acetatifactor_sp003612485	0	0	0	0
2.7.1.148-RXN: (expasy) 4-(cytidine 5'-diphospho)-2-C-methyl-D-erythritol kinase [2.7.1.148]|d__Bacteria.p__Firmicutes_A.c__Clostridia.o__Lachnospirales.f__Lachnospiraceae.g__An181.s__	0	0	0	0
2.7.1.148-RXN: (expasy) 4-(cytidine 5'-diphospho)-2-C-methyl-D-erythritol kinase [2.7.1.148]|d__Bacteria.p__Firmicutes_A.c__Clostridia.o__Lachnospirales.f__Lachnospiraceae.g__COE1.s__COE1_sp000403215	0	0	0	0.176602
2.7.1.148-RXN: (expasy) 4-(cytidine 5'-diphospho)-2-C-methyl-D-erythritol kinase [2.7.1.148]|d__Bacteria.p__Firmicutes_A.c__Clostridia.o__Lachnospirales.f__Lachnospiraceae.g__Dorea.s__	0.145219	0.0972979	0	0
2.7.1.148-RXN: (expasy) 4-(cytidine 5'-diphospho)-2-C-methyl-D-erythritol kinase [2.7.1.148]|d__Bacteria.p__Firmicutes_A.c__Clostridia.o__Lachnospirales.f__Lachnospiraceae.g__Dorea.s__Dorea_sp000403455	0	0	0	0
2.7.1.148-RXN: (expasy) 4-(cytidine 5'-diphospho)-2-C-methyl-D-erythritol kinase [2.7.1.148]|d__Bacteria.p__Firmicutes_A.c__Clostridia.o__Lachnospirales.f__Lachnospiraceae.g__Schaedlerella.s__	0	0	0	0
2.7.1.148-RXN: (expasy) 4-(cytidine 5'-diphospho)-2-C-methyl-D-erythritol kinase [2.7.1.148]|d__Bacteria.p__Firmicutes_A.c__Clostridia.o__Lachnospirales.f__Lachnospiraceae.g__Schaedlerella.s__Schaedlerella_sp000364245	0	0.0528374	0	0
2.7.1.148-RXN: (expasy) 4-(cytidine 5'-diphospho)-2-C-methyl-D-erythritol kinase [2.7.1.148]|d__Bacteria.p__Firmicutes_A.c__Clostridia.o__Lachnospirales.f__Lachnospiraceae.g__Schaedlerella.s__Schaedlerella_sp000403295	0	0.0113075	0	0
2.7.1.148-RXN: (expasy) 4-(cytidine 5'-diphospho)-2-C-methyl-D-erythritol kinase [2.7.1.148]|d__Bacteria.p__Firmicutes_A.c__Clostridia.o__Lachnospirales.f__Lachnospiraceae.g__UBA7160.s__UBA7160_sp003612585	0.0189454	0	0	0
2.7.1.148-RXN: (expasy) 4-(cytidine 5'-diphospho)-2-C-methyl-D-erythritol kinase [2.7.1.148]|d__Bacteria.p__Firmicutes_A.c__Clostridia.o__Lachnospirales.f__Lachnospiraceae.g__UBA7182.s__	0	0.00748126	0	0
2.7.1.148-RXN: (expasy) 4-(cytidine 5'-diphospho)-2-C-methyl-D-erythritol kinase [2.7.1.148]|d__Bacteria.p__Firmicutes_A.c__Clostridia.o__Oscillospirales.f__Acutalibacteraceae.g__Acutalibacter.s__	0	0	0	0
2.7.1.148-RXN: (expasy) 4-(cytidine 5'-diphospho)-2-C-methyl-D-erythritol kinase [2.7.1.148]|d__Bacteria.p__Firmicutes_A.c__Clostridia.o__Oscillospirales.f__Butyricicoccaceae.g__AM07-15.s__	0	0.0077401	0	0
2.7.1.148-RXN: (expasy) 4-(cytidine 5'-diphospho)-2-C-methyl-D-erythritol kinase [2.7.1.148]|d__Bacteria.p__Firmicutes_A.c__Clostridia.o__Oscillospirales.f__Oscillospiraceae.g__Evtepia.s__	0	0	0	0
2.7.1.148-RXN: (expasy) 4-(cytidine 5'-diphospho)-2-C-methyl-D-erythritol kinase [2.7.1.148]|d__Bacteria.p__Firmicutes_A.c__Clostridia.o__Oscillospirales.f__Oscillospiraceae.g__Lawsonibacter.s__	0	0.0587053	0.0994887	0
2.7.1.148-RXN: (expasy) 4-(cytidine 5'-diphospho)-2-C-methyl-D-erythritol kinase [2.7.1.148]|d__Bacteria.p__Firmicutes_A.c__Clostridia.o__Oscillospirales.f__Oscillospiraceae.g__Lawsonibacter.s__Lawsonibacter_sp000492175	0	0	0	0
2.7.1.148-RXN: (expasy) 4-(cytidine 5'-diphospho)-2-C-methyl-D-erythritol kinase [2.7.1.148]|d__Bacteria.p__Firmicutes_A.c__Clostridia.o__Oscillospirales.f__Oscillospiraceae.g__Oscillibacter.s__	0.0513702	0	0	0
2.7.1.148-RXN: (expasy) 4-(cytidine 5'-diphospho)-2-C-methyl-D-erythritol kinase [2.7.1.148]|d__Bacteria.p__Firmicutes_A.c__Clostridia.o__Oscillospirales.f__Oscillospiraceae.g__UBA9475.s__	0	0	0	0
2.7.1.148-RXN: (expasy) 4-(cytidine 5'-diphospho)-2-C-methyl-D-erythritol kinase [2.7.1.148]|d__Bacteria.p__Firmicutes_A.c__Clostridia.o__Oscillospirales.f__Ruminococcaceae.g__Anaerotruncus.s__Anaerotruncus_sp000403395	0	0	0	0
2.7.1.148-RXN: (expasy) 4-(cytidine 5'-diphospho)-2-C-methyl-D-erythritol kinase [2.7.1.148]|d__Bacteria.p__Firmicutes_A.c__Clostridia_A.o__Christensenellales.f__Borkfalkiaceae.g__UBA11940.s__	0	0	0	0
2.7.1.148-RXN: (expasy) 4-(cytidine 5'-diphospho)-2-C-methyl-D-erythritol kinase [2.7.1.148]|d__Bacteria.p__Firmicutes_A.c__Clostridia_A.o__Christensenellales.f__Borkfalkiaceae.g__UMGS1004.s__	0	0	0	0.801689
2.7.1.148-RXN: (expasy) 4-(cytidine 5'-diphospho)-2-C-methyl-D-erythritol kinase [2.7.1.148]|d__Bacteria.p__Firmicutes_B.c__Peptococcia.o__Peptococcales.f__Peptococcaceae.g__UBA7185.s__	0	0.117849	0	0
2.7.1.156-RXN: (expasy) Adenosylcobinamide kinase [2.7.1.156]	0	0	0	0.0508877
2.7.1.156-RXN: (expasy) Adenosylcobinamide kinase [2.7.1.156]|d__Bacteria.p__Firmicutes_A.c__Clostridia.o__Oscillospirales.f__Oscillospiraceae.g__UMGS1872.s__	0	0	0	0.0508877
2.7.1.63-RXN: (expasy) Polyphosphate--glucose phosphotransferase [2.7.1.63]	0	0	0	0
2.7.1.63-RXN: (expasy) Polyphosphate--glucose phosphotransferase [2.7.1.63]|d__Bacteria.p__Actinobacteriota.c__Actinomycetia.o__Actinomycetales.f__Bifidobacteriaceae.g__Bifidobacterium.s__Bifidobacterium_globosum	0	0	0	0
2.7.1.90-RXN: (expasy) Diphosphate--fructose-6-phosphate 1-phosphotransferase [2.7.1.90]	20.7688	14.5661	18.9565	5.46327
2.7.1.90-RXN: (expasy) Diphosphate--fructose-6-phosphate 1-phosphotransferase [2.7.1.90]|d__Bacteria.p__Bacteroidota.c__Bacteroidia.o__Bacteroidales.f__Bacteroidaceae.g__Bacteroides.s__Bacteroides_thetaiotaomicron	0.468015	0.163252	0.258956	0.186158
2.7.1.90-RXN: (expasy) Diphosphate--fructose-6-phosphate 1-phosphotransferase [2.7.1.90]|d__Bacteria.p__Bacteroidota.c__Bacteroidia.o__Bacteroidales.f__Muribaculaceae.g__CAG-485.s__CAG-485_sp002362485	0.301272	0.403951	0	0.158786
2.7.1.90-RXN: (expasy) Diphosphate--fructose-6-phosphate 1-phosphotransferase [2.7.1.90]|d__Bacteria.p__Bacteroidota.c__Bacteroidia.o__Bacteroidales.f__Muribaculaceae.g__CAG-873.s__	1.47337	0.504923	0.94191	0.358088
2.7.1.90-RXN: (expasy) Diphosphate--fructose-6-phosphate 1-phosphotransferase [2.7.1.90]|d__Bacteria.p__Firmicutes.c__Bacilli.o__Erysipelotrichales.f__Erysipelotrichaceae.g__.s__	0	0.0721886	0	0
2.7.1.90-RXN: (expasy) Diphosphate--fructose-6-phosphate 1-phosphotransferase [2.7.1.90]|d__Bacteria.p__Firmicutes.c__Bacilli.o__Erysipelotrichales.f__Erysipelotrichaceae.g__Dubosiella.s__Dubosiella_newyorkensis	0.0425372	0	0.0411599	0
2.7.1.90-RXN: (expasy) Diphosphate--fructose-6-phosphate 1-phosphotransferase [2.7.1.90]|d__Bacteria.p__Firmicutes_A.c__Clostridia.o__Lachnospirales.f__Anaerotignaceae.g__Anaerotignum.s__	0	0	0	0
2.7.1.90-RXN: (expasy) Diphosphate--fructose-6-phosphate 1-phosphotransferase [2.7.1.90]|d__Bacteria.p__Firmicutes_A.c__Clostridia.o__Lachnospirales.f__Lachnospiraceae.g__.s__	0.0530379	0.0739101	0	0.0980704
2.7.1.90-RXN: (expasy) Diphosphate--fructose-6-phosphate 1-phosphotransferase [2.7.1.90]|d__Bacteria.p__Firmicutes_A.c__Clostridia.o__Lachnospirales.f__Lachnospiraceae.g__14-2.s__	0	0	0	0.0136286
2.7.1.90-RXN: (expasy) Diphosphate--fructose-6-phosphate 1-phosphotransferase [2.7.1.90]|d__Bacteria.p__Firmicutes_A.c__Clostridia.o__Lachnospirales.f__Lachnospiraceae.g__1XD8-76.s__	0.029797	0.0508773	0	0
2.7.1.90-RXN: (expasy) Diphosphate--fructose-6-phosphate 1-phosphotransferase [2.7.1.90]|d__Bacteria.p__Firmicutes_A.c__Clostridia.o__Lachnospirales.f__Lachnospiraceae.g__Acetatifactor.s__	6.1068	3.89665	0.0962031	1.90592
2.7.1.90-RXN: (expasy) Diphosphate--fructose-6-phosphate 1-phosphotransferase [2.7.1.90]|d__Bacteria.p__Firmicutes_A.c__Clostridia.o__Lachnospirales.f__Lachnospiraceae.g__CAG-81.s__	0.318082	0.153454	0	0
2.7.1.90-RXN: (expasy) Diphosphate--fructose-6-phosphate 1-phosphotransferase [2.7.1.90]|d__Bacteria.p__Firmicutes_A.c__Clostridia.o__Lachnospirales.f__Lachnospiraceae.g__COE1.s__	0	0	0	0.029533
2.7.1.90-RXN: (expasy) Diphosphate--fructose-6-phosphate 1-phosphotransferase [2.7.1.90]|d__Bacteria.p__Firmicutes_A.c__Clostridia.o__Lachnospirales.f__Lachnospiraceae.g__COE1.s__COE1_sp000403215	0	0	0	0.722808
2.7.1.90-RXN: (expasy) Diphosphate--fructose-6-phosphate 1-phosphotransferase [2.7.1.90]|d__Bacteria.p__Firmicutes_A.c__Clostridia.o__Lachnospirales.f__Lachnospiraceae.g__Dorea.s__	0.971405	0.573193	0	0.747185
2.7.1.90-RXN: (expasy) Diphosphate--fructose-6-phosphate 1-phosphotransferase [2.7.1.90]|d__Bacteria.p__Firmicutes_A.c__Clostridia.o__Lachnospirales.f__Lachnospiraceae.g__Dorea.s__Dorea_sp000403455	0	0.00982078	0	0.0133355
2.7.1.90-RXN: (expasy) Diphosphate--fructose-6-phosphate 1-phosphotransferase [2.7.1.90]|d__Bacteria.p__Firmicutes_A.c__Clostridia.o__Lachnospirales.f__Lachnospiraceae.g__Eubacterium_F.s__	0	0	0	0
2.7.1.90-RXN: (expasy) Diphosphate--fructose-6-phosphate 1-phosphotransferase [2.7.1.90]|d__Bacteria.p__Firmicutes_A.c__Clostridia.o__Lachnospirales.f__Lachnospiraceae.g__Hungatella_A.s__	0.0377518	0.0683467	0	0
2.7.1.90-RXN: (expasy) Diphosphate--fructose-6-phosphate 1-phosphotransferase [2.7.1.90]|d__Bacteria.p__Firmicutes_A.c__Clostridia.o__Lachnospirales.f__Lachnospiraceae.g__Kineothrix.s__	0	0	0	0
2.7.1.90-RXN: (expasy) Diphosphate--fructose-6-phosphate 1-phosphotransferase [2.7.1.90]|d__Bacteria.p__Firmicutes_A.c__Clostridia.o__Lachnospirales.f__Lachnospiraceae.g__Kineothrix.s__Kineothrix_sp000403275	0	0	0	0
2.7.1.90-RXN: (expasy) Diphosphate--fructose-6-phosphate 1-phosphotransferase [2.7.1.90]|d__Bacteria.p__Firmicutes_A.c__Clostridia.o__Lachnospirales.f__Lachnospiraceae.g__Roseburia.s__	0	0	0	0
2.7.1.90-RXN: (expasy) Diphosphate--fructose-6-phosphate 1-phosphotransferase [2.7.1.90]|d__Bacteria.p__Firmicutes_A.c__Clostridia.o__Lachnospirales.f__Lachnospiraceae.g__UBA3282.s__	0	0.0101764	0	0
2.7.1.90-RXN: (expasy) Diphosphate--fructose-6-phosphate 1-phosphotransferase [2.7.1.90]|d__Bacteria.p__Firmicutes_A.c__Clostridia.o__Lachnospirales.f__Lachnospiraceae.g__UBA7182.s__	0.0209313	0.0698793	0	0.00752439
2.7.1.90-RXN: (expasy) Diphosphate--fructose-6-phosphate 1-phosphotransferase [2.7.1.90]|d__Bacteria.p__Firmicutes_A.c__Clostridia.o__Lachnospirales.f__Lachnospiraceae.g__UBA9502.s__	0.209431	0.225882	0	0
2.7.1.90-RXN: (expasy) Diphosphate--fructose-6-phosphate 1-phosphotransferase [2.7.1.90]|d__Bacteria.p__Firmicutes_A.c__Clostridia.o__Lachnospirales.f__Lachnospiraceae.g__UBA9502.s__UBA9502_sp003611875	0	0	0	0
2.7.1.90-RXN: (expasy) Diphosphate--fructose-6-phosphate 1-phosphotransferase [2.7.1.90]|d__Bacteria.p__Firmicutes_A.c__Clostridia.o__Lachnospirales.f__Lachnospiraceae.g__UBA9502.s__UBA9502_sp003669055	0	0	0	0
2.7.1.90-RXN: (expasy) Diphosphate--fructose-6-phosphate 1-phosphotransferase [2.7.1.90]|d__Bacteria.p__Firmicutes_A.c__Clostridia.o__Lachnospirales.f__Lachnospiraceae.g__UMGS1370.s__	0.436128	0.411576	0	0.00454354
2.7.1.90-RXN: (expasy) Diphosphate--fructose-6-phosphate 1-phosphotransferase [2.7.1.90]|d__Bacteria.p__Firmicutes_A.c__Clostridia.o__Oscillospirales.f__Acutalibacteraceae.g__Acutalibacter.s__	0	0	0	0
2.7.1.90-RXN: (expasy) Diphosphate--fructose-6-phosphate 1-phosphotransferase [2.7.1.90]|d__Bacteria.p__Firmicutes_A.c__Clostridia.o__Oscillospirales.f__Butyricicoccaceae.g__.s__	0	0	0	0
2.7.1.90-RXN: (expasy) Diphosphate--fructose-6-phosphate 1-phosphotransferase [2.7.1.90]|d__Bacteria.p__Firmicutes_A.c__Clostridia.o__Oscillospirales.f__Oscillospiraceae.g__.s__	2.25258	1.88453	0.016688	0.405916
2.7.1.90-RXN: (expasy) Diphosphate--fructose-6-phosphate 1-phosphotransferase [2.7.1.90]|d__Bacteria.p__Firmicutes_A.c__Clostridia.o__Oscillospirales.f__Oscillospiraceae.g__Evtepia.s__	0.0860076	0.0760051	0	0
2.7.1.90-RXN: (expasy) Diphosphate--fructose-6-phosphate 1-phosphotransferase [2.7.1.90]|d__Bacteria.p__Firmicutes_A.c__Clostridia.o__Oscillospirales.f__Oscillospiraceae.g__Lawsonibacter.s__	2.2086	1.51433	3.04342	0.332654
2.7.1.90-RXN: (expasy) Diphosphate--fructose-6-phosphate 1-phosphotransferase [2.7.1.90]|d__Bacteria.p__Firmicutes_A.c__Clostridia.o__Oscillospirales.f__Oscillospiraceae.g__Lawsonibacter.s__Lawsonibacter_sp000492175	0.0572944	0.00499743	0.00244309	0.00455606
2.7.1.90-RXN: (expasy) Diphosphate--fructose-6-phosphate 1-phosphotransferase [2.7.1.90]|d__Bacteria.p__Firmicutes_A.c__Clostridia.o__Oscillospirales.f__Oscillospiraceae.g__Lawsonibacter.s__Lawsonibacter_sp003612335	0.0353008	0.0130877	0	0.0146212
2.7.1.90-RXN: (expasy) Diphosphate--fructose-6-phosphate 1-phosphotransferase [2.7.1.90]|d__Bacteria.p__Firmicutes_A.c__Clostridia.o__Oscillospirales.f__Oscillospiraceae.g__Oscillibacter.s__	5.10196	3.49298	14.4279	0.372973
2.7.1.90-RXN: (expasy) Diphosphate--fructose-6-phosphate 1-phosphotransferase [2.7.1.90]|d__Bacteria.p__Firmicutes_A.c__Clostridia.o__Oscillospirales.f__Oscillospiraceae.g__Oscillibacter.s__Oscillibacter_sp000403435	0.0171044	0.0130321	0.0272338	0
2.7.1.90-RXN: (expasy) Diphosphate--fructose-6-phosphate 1-phosphotransferase [2.7.1.90]|d__Bacteria.p__Firmicutes_A.c__Clostridia.o__Oscillospirales.f__Oscillospiraceae.g__UBA9475.s__	0.268417	0.0733197	0	0
2.7.1.90-RXN: (expasy) Diphosphate--fructose-6-phosphate 1-phosphotransferase [2.7.1.90]|d__Bacteria.p__Firmicutes_A.c__Clostridia.o__Oscillospirales.f__Oscillospiraceae.g__UMGS1872.s__	0.0849823	0.292497	0.07456	0.00742832
2.7.1.90-RXN: (expasy) Diphosphate--fructose-6-phosphate 1-phosphotransferase [2.7.1.90]|d__Bacteria.p__Firmicutes_A.c__Clostridia.o__Oscillospirales.f__Ruminococcaceae.g__Anaerotruncus.s__Anaerotruncus_sp000403395	0	0	0	0.033752
2.7.1.90-RXN: (expasy) Diphosphate--fructose-6-phosphate 1-phosphotransferase [2.7.1.90]|d__Bacteria.p__Firmicutes_A.c__Clostridia.o__Oscillospirales.f__Ruminococcaceae.g__Angelakisella.s__	0.166735	0.487884	0	0
2.7.1.90-RXN: (expasy) Diphosphate--fructose-6-phosphate 1-phosphotransferase [2.7.1.90]|d__Bacteria.p__Firmicutes_A.c__Clostridia_A.o__Christensenellales.f__UBA3700.g__.s__	0.0212259	0.0253703	0.0259771	0.0457856
2.7.1.90-RXN: (expasy) Diphosphate--fructose-6-phosphate 1-phosphotransferase [2.7.1.90]|d__Bacteria.p__Verrucomicrobiota.c__Verrucomicrobiae.o__Verrucomicrobiales.f__Akkermansiaceae.g__Akkermansia.s__Akkermansia_muciniphila	0	0	0	0
2.7.10.1-RXN: (expasy) AMBIGUOUS [2.7.10.1; 2.7.10.2; 2.7.12.1]	0.721503	0.509116	0.37399	0.216524
2.7.10.1-RXN: (expasy) AMBIGUOUS [2.7.10.1; 2.7.10.2; 2.7.12.1]|d__Bacteria.p__Bacteroidota.c__Bacteroidia.o__Bacteroidales.f__Bacteroidaceae.g__Bacteroides.s__Bacteroides_thetaiotaomicron	0.721503	0.509116	0.37399	0.216524
2.7.13.3-RXN: (expasy) Histidine kinase [2.7.13.3]	40.7231	33.4979	22.5998	33.2274
2.7.13.3-RXN: (expasy) Histidine kinase [2.7.13.3]|d__Bacteria.p__Bacteroidota.c__Bacteroidia.o__Bacteroidales.f__Bacteroidaceae.g__Bacteroides.s__Bacteroides_acidifaciens	0	0	0	0
2.7.13.3-RXN: (expasy) Histidine kinase [2.7.13.3]|d__Bacteria.p__Bacteroidota.c__Bacteroidia.o__Bacteroidales.f__Bacteroidaceae.g__Bacteroides.s__Bacteroides_congonensis	0	0	0	0.00281235
2.7.13.3-RXN: (expasy) Histidine kinase [2.7.13.3]|d__Bacteria.p__Bacteroidota.c__Bacteroidia.o__Bacteroidales.f__Bacteroidaceae.g__Bacteroides.s__Bacteroides_intestinalis	0.00153133	0.00551554	0	0
2.7.13.3-RXN: (expasy) Histidine kinase [2.7.13.3]|d__Bacteria.p__Bacteroidota.c__Bacteroidia.o__Bacteroidales.f__Bacteroidaceae.g__Bacteroides.s__Bacteroides_sp002491635	0	0	0	0
2.7.13.3-RXN: (expasy) Histidine kinase [2.7.13.3]|d__Bacteria.p__Bacteroidota.c__Bacteroidia.o__Bacteroidales.f__Bacteroidaceae.g__Bacteroides.s__Bacteroides_thetaiotaomicron	23.7591	18.0969	18.634	26.0768
2.7.13.3-RXN: (expasy) Histidine kinase [2.7.13.3]|d__Bacteria.p__Bacteroidota.c__Bacteroidia.o__Bacteroidales.f__Bacteroidaceae.g__Phocaeicola.s__Phocaeicola_dorei	0	0	0	0
2.7.13.3-RXN: (expasy) Histidine kinase [2.7.13.3]|d__Bacteria.p__Bacteroidota.c__Bacteroidia.o__Bacteroidales.f__Bacteroidaceae.g__Phocaeicola.s__Phocaeicola_sp002493165	0	0	0	0
2.7.13.3-RXN: (expasy) Histidine kinase [2.7.13.3]|d__Bacteria.p__Bacteroidota.c__Bacteroidia.o__Bacteroidales.f__Bacteroidaceae.g__Phocaeicola.s__Phocaeicola_vulgatus	0	0	0	0
2.7.13.3-RXN: (expasy) Histidine kinase [2.7.13.3]|d__Bacteria.p__Bacteroidota.c__Bacteroidia.o__Bacteroidales.f__Bacteroidaceae.g__Prevotella.s__	0	0	0	0
2.7.13.3-RXN: (expasy) Histidine kinase [2.7.13.3]|d__Bacteria.p__Bacteroidota.c__Bacteroidia.o__Bacteroidales.f__Bacteroidaceae.g__Prevotella.s__Prevotella_sp002298815	0.00152217	0.00363877	0	0
2.7.13.3-RXN: (expasy) Histidine kinase [2.7.13.3]|d__Bacteria.p__Bacteroidota.c__Bacteroidia.o__Bacteroidales.f__Bacteroidaceae.g__Prevotella.s__Prevotella_sp002933775	0	0.00339529	0.00320949	0.00614814
2.7.13.3-RXN: (expasy) Histidine kinase [2.7.13.3]|d__Bacteria.p__Bacteroidota.c__Bacteroidia.o__Bacteroidales.f__Marinifilaceae.g__Odoribacter.s__	0.00191993	0.00493203	0	0
2.7.13.3-RXN: (expasy) Histidine kinase [2.7.13.3]|d__Bacteria.p__Bacteroidota.c__Bacteroidia.o__Bacteroidales.f__Muribaculaceae.g__CAG-485.s__CAG-485_sp002362485	0.0334758	0.0283914	0.02123	0.034294
2.7.13.3-RXN: (expasy) Histidine kinase [2.7.13.3]|d__Bacteria.p__Bacteroidota.c__Bacteroidia.o__Bacteroidales.f__Muribaculaceae.g__CAG-873.s__CAG-873_sp002490635	0	0	0	0
2.7.13.3-RXN: (expasy) Histidine kinase [2.7.13.3]|d__Bacteria.p__Bacteroidota.c__Bacteroidia.o__Bacteroidales.f__Muribaculaceae.g__Duncaniella.s__Duncaniella_sp002492665	0	0	0	0
2.7.13.3-RXN: (expasy) Histidine kinase [2.7.13.3]|d__Bacteria.p__Bacteroidota.c__Bacteroidia.o__Bacteroidales.f__Muribaculaceae.g__Muribaculum.s__Muribaculum_intestinale	0	0	0	0
2.7.13.3-RXN: (expasy) Histidine kinase [2.7.13.3]|d__Bacteria.p__Bacteroidota.c__Bacteroidia.o__Bacteroidales.f__Muribaculaceae.g__Muribaculum.s__Muribaculum_sp002473395	0	0	0	0
2.7.13.3-RXN: (expasy) Histidine kinase [2.7.13.3]|d__Bacteria.p__Bacteroidota.c__Bacteroidia.o__Bacteroidales.f__Muribaculaceae.g__Paramuribaculum.s__Paramuribaculum_intestinale	0	0	0	0
2.7.13.3-RXN: (expasy) Histidine kinase [2.7.13.3]|d__Bacteria.p__Bacteroidota.c__Bacteroidia.o__Bacteroidales.f__Muribaculaceae.g__Paramuribaculum.s__Paramuribaculum_sp001689565	0	0	0	0
2.7.13.3-RXN: (expasy) Histidine kinase [2.7.13.3]|d__Bacteria.p__Bacteroidota.c__Bacteroidia.o__Bacteroidales.f__Muribaculaceae.g__Paramuribaculum.s__Paramuribaculum_sp900553585	0	0.00421275	0	0
2.7.13.3-RXN: (expasy) Histidine kinase [2.7.13.3]|d__Bacteria.p__Bacteroidota.c__Bacteroidia.o__Bacteroidales.f__Muribaculaceae.g__UBA7173.s__	0	0	0	0
2.7.13.3-RXN: (expasy) Histidine kinase [2.7.13.3]|d__Bacteria.p__Bacteroidota.c__Bacteroidia.o__Bacteroidales.f__Rikenellaceae.g__Alistipes.s__	0.00141609	0.00189399	0	0
2.7.13.3-RXN: (expasy) Histidine kinase [2.7.13.3]|d__Bacteria.p__Bacteroidota.c__Bacteroidia.o__Bacteroidales.f__Tannerellaceae.g__Parabacteroides.s__	0	0.0107574	0.0068021	0.00653696
2.7.13.3-RXN: (expasy) Histidine kinase [2.7.13.3]|d__Bacteria.p__Bacteroidota.c__Bacteroidia.o__Bacteroidales.f__UBA932.g__RC9.s__RC9_sp002298075	0.00758601	0	0.00281222	0
2.7.13.3-RXN: (expasy) Histidine kinase [2.7.13.3]|d__Bacteria.p__Desulfobacterota.c__Desulfovibrionia.o__Desulfovibrionales.f__Desulfovibrionaceae.g__Mailhella.s__	0.00859952	0.0019404	0	0
2.7.13.3-RXN: (expasy) Histidine kinase [2.7.13.3]|d__Bacteria.p__Desulfobacterota.c__Desulfovibrionia.o__Desulfovibrionales.f__Desulfovibrionaceae.g__Mailhella.s__Mailhella_sp003512875	0.0434824	0.0419505	0.00168954	0.026044
2.7.13.3-RXN: (expasy) Histidine kinase [2.7.13.3]|d__Bacteria.p__Firmicutes.c__Bacilli.o__Erysipelotrichales.f__Erysipelotrichaceae.g__.s__	0	0.0591559	0	0
2.7.13.3-RXN: (expasy) Histidine kinase [2.7.13.3]|d__Bacteria.p__Firmicutes.c__Bacilli.o__Erysipelotrichales.f__Erysipelotrichaceae.g__Dubosiella.s__Dubosiella_newyorkensis	0	0	0	0
2.7.13.3-RXN: (expasy) Histidine kinase [2.7.13.3]|d__Bacteria.p__Firmicutes.c__Bacilli.o__Erysipelotrichales.f__Erysipelotrichaceae.g__Faecalibaculum.s__Faecalibaculum_rodentium	0.00736402	0.00298662	0.0509508	0.00196419
2.7.13.3-RXN: (expasy) Histidine kinase [2.7.13.3]|d__Bacteria.p__Firmicutes.c__Bacilli.o__Lactobacillales.f__Lactobacillaceae.g__Lactobacillus.s__	0	0	0	0.000300781
2.7.13.3-RXN: (expasy) Histidine kinase [2.7.13.3]|d__Bacteria.p__Firmicutes.c__Bacilli.o__Lactobacillales.f__Lactobacillaceae.g__Lactobacillus.s__Lactobacillus_intestinalis	0	0	0	0
2.7.13.3-RXN: (expasy) Histidine kinase [2.7.13.3]|d__Bacteria.p__Firmicutes.c__Bacilli.o__Lactobacillales.f__Lactobacillaceae.g__Lactobacillus.s__Lactobacillus_johnsonii	0	0	0	0.0140167
2.7.13.3-RXN: (expasy) Histidine kinase [2.7.13.3]|d__Bacteria.p__Firmicutes.c__Bacilli.o__Lactobacillales.f__Lactobacillaceae.g__Lactobacillus.s__Lactobacillus_taiwanensis	0	0	0	0
2.7.13.3-RXN: (expasy) Histidine kinase [2.7.13.3]|d__Bacteria.p__Firmicutes.c__Bacilli.o__Lactobacillales.f__Lactobacillaceae.g__Ligilactobacillus.s__Ligilactobacillus_murinus	0	0	0	0
2.7.13.3-RXN: (expasy) Histidine kinase [2.7.13.3]|d__Bacteria.p__Firmicutes.c__Bacilli.o__Lactobacillales.f__Streptococcaceae.g__Lactococcus.s__Lactococcus_lactis	0.0708697	0	0	0.2781
2.7.13.3-RXN: (expasy) Histidine kinase [2.7.13.3]|d__Bacteria.p__Firmicutes.c__Bacilli.o__Lactobacillales.f__Streptococcaceae.g__Lactococcus.s__Lactococcus_lactis_E	0.00152217	0	0	0
2.7.13.3-RXN: (expasy) Histidine kinase [2.7.13.3]|d__Bacteria.p__Firmicutes.c__Bacilli.o__RF39.f__CAG-1000.g__CAG-582.s__	0	0	0	0
2.7.13.3-RXN: (expasy) Histidine kinase [2.7.13.3]|d__Bacteria.p__Firmicutes_A.c__Clostridia.o__Lachnospirales.f__Anaerotignaceae.g__ASF356.s__	0	0.00545774	0	0
2.7.13.3-RXN: (expasy) Histidine kinase [2.7.13.3]|d__Bacteria.p__Firmicutes_A.c__Clostridia.o__Lachnospirales.f__Anaerotignaceae.g__Anaerotignum.s__	0.00165871	0.119662	0	0
2.7.13.3-RXN: (expasy) Histidine kinase [2.7.13.3]|d__Bacteria.p__Firmicutes_A.c__Clostridia.o__Lachnospirales.f__Lachnospiraceae.g__.s__	0.141635	0.0618246	0.0719529	0.122954
2.7.13.3-RXN: (expasy) Histidine kinase [2.7.13.3]|d__Bacteria.p__Firmicutes_A.c__Clostridia.o__Lachnospirales.f__Lachnospiraceae.g__14-2.s__	0.0777684	0.14617	0.00339457	0.0667853
2.7.13.3-RXN: (expasy) Histidine kinase [2.7.13.3]|d__Bacteria.p__Firmicutes_A.c__Clostridia.o__Lachnospirales.f__Lachnospiraceae.g__14-2.s__14-2_sp000403255	0	0	0	0
2.7.13.3-RXN: (expasy) Histidine kinase [2.7.13.3]|d__Bacteria.p__Firmicutes_A.c__Clostridia.o__Lachnospirales.f__Lachnospiraceae.g__14-2.s__14-2_sp000403315	0	0	0	0
2.7.13.3-RXN: (expasy) Histidine kinase [2.7.13.3]|d__Bacteria.p__Firmicutes_A.c__Clostridia.o__Lachnospirales.f__Lachnospiraceae.g__14-2.s__14-2_sp000403845	0	0	0	0
2.7.13.3-RXN: (expasy) Histidine kinase [2.7.13.3]|d__Bacteria.p__Firmicutes_A.c__Clostridia.o__Lachnospirales.f__Lachnospiraceae.g__14-2.s__14-2_sp004793545	0	0	0	0
2.7.13.3-RXN: (expasy) Histidine kinase [2.7.13.3]|d__Bacteria.p__Firmicutes_A.c__Clostridia.o__Lachnospirales.f__Lachnospiraceae.g__1XD42-69.s__	0.00222131	0.000360312	0	0
2.7.13.3-RXN: (expasy) Histidine kinase [2.7.13.3]|d__Bacteria.p__Firmicutes_A.c__Clostridia.o__Lachnospirales.f__Lachnospiraceae.g__1XD42-69.s__1XD42-69_sp003612565	0	0	0	0
2.7.13.3-RXN: (expasy) Histidine kinase [2.7.13.3]|d__Bacteria.p__Firmicutes_A.c__Clostridia.o__Lachnospirales.f__Lachnospiraceae.g__1XD8-76.s__	0.0254711	0.0106429	0	0
2.7.13.3-RXN: (expasy) Histidine kinase [2.7.13.3]|d__Bacteria.p__Firmicutes_A.c__Clostridia.o__Lachnospirales.f__Lachnospiraceae.g__AF33-28.s__	0.0669715	0.026227	0	0
2.7.13.3-RXN: (expasy) Histidine kinase [2.7.13.3]|d__Bacteria.p__Firmicutes_A.c__Clostridia.o__Lachnospirales.f__Lachnospiraceae.g__Acetatifactor.s__	9.73559	6.22461	0.371408	2.11037
2.7.13.3-RXN: (expasy) Histidine kinase [2.7.13.3]|d__Bacteria.p__Firmicutes_A.c__Clostridia.o__Lachnospirales.f__Lachnospiraceae.g__Acetatifactor.s__Acetatifactor_muris	0.00693219	0.000741073	0	0
2.7.13.3-RXN: (expasy) Histidine kinase [2.7.13.3]|d__Bacteria.p__Firmicutes_A.c__Clostridia.o__Lachnospirales.f__Lachnospiraceae.g__Acetatifactor.s__Acetatifactor_sp003612485	0	0.00855733	0	0
2.7.13.3-RXN: (expasy) Histidine kinase [2.7.13.3]|d__Bacteria.p__Firmicutes_A.c__Clostridia.o__Lachnospirales.f__Lachnospiraceae.g__An181.s__	0	0.0528071	0	0
2.7.13.3-RXN: (expasy) Histidine kinase [2.7.13.3]|d__Bacteria.p__Firmicutes_A.c__Clostridia.o__Lachnospirales.f__Lachnospiraceae.g__CAG-127.s__CAG-127_sp002493625	0	0.00183033	0	0
2.7.13.3-RXN: (expasy) Histidine kinase [2.7.13.3]|d__Bacteria.p__Firmicutes_A.c__Clostridia.o__Lachnospirales.f__Lachnospiraceae.g__CAG-303.s__	0.00182807	0.000619277	0	0
2.7.13.3-RXN: (expasy) Histidine kinase [2.7.13.3]|d__Bacteria.p__Firmicutes_A.c__Clostridia.o__Lachnospirales.f__Lachnospiraceae.g__CAG-45.s__	0	0.000625641	0	0
2.7.13.3-RXN: (expasy) Histidine kinase [2.7.13.3]|d__Bacteria.p__Firmicutes_A.c__Clostridia.o__Lachnospirales.f__Lachnospiraceae.g__CAG-510.s__CAG-510_sp003979355	0	0.00365094	0	0
2.7.13.3-RXN: (expasy) Histidine kinase [2.7.13.3]|d__Bacteria.p__Firmicutes_A.c__Clostridia.o__Lachnospirales.f__Lachnospiraceae.g__CAG-56.s__CAG-56_sp004793585	0	0.00585331	0	0
2.7.13.3-RXN: (expasy) Histidine kinase [2.7.13.3]|d__Bacteria.p__Firmicutes_A.c__Clostridia.o__Lachnospirales.f__Lachnospiraceae.g__CAG-590.s__	0	0	0	0
2.7.13.3-RXN: (expasy) Histidine kinase [2.7.13.3]|d__Bacteria.p__Firmicutes_A.c__Clostridia.o__Lachnospirales.f__Lachnospiraceae.g__CAG-603.s__	0.00652166	0.00107065	0.000887439	0
2.7.13.3-RXN: (expasy) Histidine kinase [2.7.13.3]|d__Bacteria.p__Firmicutes_A.c__Clostridia.o__Lachnospirales.f__Lachnospiraceae.g__CAG-81.s__	0.263108	0.372507	0	0
2.7.13.3-RXN: (expasy) Histidine kinase [2.7.13.3]|d__Bacteria.p__Firmicutes_A.c__Clostridia.o__Lachnospirales.f__Lachnospiraceae.g__CAG-95.s__	0.00934503	0.0336308	0.00291185	0
2.7.13.3-RXN: (expasy) Histidine kinase [2.7.13.3]|d__Bacteria.p__Firmicutes_A.c__Clostridia.o__Lachnospirales.f__Lachnospiraceae.g__CAG-95.s__CAG-95_sp000403495	0.00185127	0.0227818	0	0
2.7.13.3-RXN: (expasy) Histidine kinase [2.7.13.3]|d__Bacteria.p__Firmicutes_A.c__Clostridia.o__Lachnospirales.f__Lachnospiraceae.g__CAG-95.s__CAG-95_sp003612395	0.0018556	0	0	0
2.7.13.3-RXN: (expasy) Histidine kinase [2.7.13.3]|d__Bacteria.p__Firmicutes_A.c__Clostridia.o__Lachnospirales.f__Lachnospiraceae.g__COE1.s__	0.0828501	0.0470405	0.00725507	0.0196719
2.7.13.3-RXN: (expasy) Histidine kinase [2.7.13.3]|d__Bacteria.p__Firmicutes_A.c__Clostridia.o__Lachnospirales.f__Lachnospiraceae.g__COE1.s__COE1_sp000403215	0.0437746	0.0320435	0	0.836536
2.7.13.3-RXN: (expasy) Histidine kinase [2.7.13.3]|d__Bacteria.p__Firmicutes_A.c__Clostridia.o__Lachnospirales.f__Lachnospiraceae.g__COE1.s__COE1_sp000403335	0.00879691	0.00210071	0	0
2.7.13.3-RXN: (expasy) Histidine kinase [2.7.13.3]|d__Bacteria.p__Firmicutes_A.c__Clostridia.o__Lachnospirales.f__Lachnospiraceae.g__COE1.s__COE1_sp002358575	0.00970168	0.0206063	0	0
2.7.13.3-RXN: (expasy) Histidine kinase [2.7.13.3]|d__Bacteria.p__Firmicutes_A.c__Clostridia.o__Lachnospirales.f__Lachnospiraceae.g__COE1.s__COE1_sp002490665	0	0.00155634	0.0138392	0.0357095
2.7.13.3-RXN: (expasy) Histidine kinase [2.7.13.3]|d__Bacteria.p__Firmicutes_A.c__Clostridia.o__Lachnospirales.f__Lachnospiraceae.g__COE1.s__COE1_sp003513705	0.00151099	0.00781962	0	0
2.7.13.3-RXN: (expasy) Histidine kinase [2.7.13.3]|d__Bacteria.p__Firmicutes_A.c__Clostridia.o__Lachnospirales.f__Lachnospiraceae.g__Clostridium_Q.s__	0	0	0	0
2.7.13.3-RXN: (expasy) Histidine kinase [2.7.13.3]|d__Bacteria.p__Firmicutes_A.c__Clostridia.o__Lachnospirales.f__Lachnospiraceae.g__Dorea.s__	0.0888325	0.272649	0.00542644	0.149482
2.7.13.3-RXN: (expasy) Histidine kinase [2.7.13.3]|d__Bacteria.p__Firmicutes_A.c__Clostridia.o__Lachnospirales.f__Lachnospiraceae.g__Dorea.s__Dorea_sp000403455	0.00152217	0.00353687	0	0
2.7.13.3-RXN: (expasy) Histidine kinase [2.7.13.3]|d__Bacteria.p__Firmicutes_A.c__Clostridia.o__Lachnospirales.f__Lachnospiraceae.g__Dorea.s__Dorea_sp000403475	0	0	0	0
2.7.13.3-RXN: (expasy) Histidine kinase [2.7.13.3]|d__Bacteria.p__Firmicutes_A.c__Clostridia.o__Lachnospirales.f__Lachnospiraceae.g__Eubacterium_F.s__	0.00779416	0.00329893	0.00281222	0
2.7.13.3-RXN: (expasy) Histidine kinase [2.7.13.3]|d__Bacteria.p__Firmicutes_A.c__Clostridia.o__Lachnospirales.f__Lachnospiraceae.g__Eubacterium_G.s__	0	0.00209324	0	0
2.7.13.3-RXN: (expasy) Histidine kinase [2.7.13.3]|d__Bacteria.p__Firmicutes_A.c__Clostridia.o__Lachnospirales.f__Lachnospiraceae.g__Eubacterium_J.s__	0.0150876	0.0178608	0	0
2.7.13.3-RXN: (expasy) Histidine kinase [2.7.13.3]|d__Bacteria.p__Firmicutes_A.c__Clostridia.o__Lachnospirales.f__Lachnospiraceae.g__Eubacterium_J.s__Eubacterium_J_plexicaudatum	0	0	0	0
2.7.13.3-RXN: (expasy) Histidine kinase [2.7.13.3]|d__Bacteria.p__Firmicutes_A.c__Clostridia.o__Lachnospirales.f__Lachnospiraceae.g__Hungatella_A.s__	0.258191	0.363748	0	0.0378069
2.7.13.3-RXN: (expasy) Histidine kinase [2.7.13.3]|d__Bacteria.p__Firmicutes_A.c__Clostridia.o__Lachnospirales.f__Lachnospiraceae.g__Hungatella_A.s__Hungatella_A_sp002358555	0	0	0	0
2.7.13.3-RXN: (expasy) Histidine kinase [2.7.13.3]|d__Bacteria.p__Firmicutes_A.c__Clostridia.o__Lachnospirales.f__Lachnospiraceae.g__Kineothrix.s__	0.00752354	0.00842973	0.00349536	0
2.7.13.3-RXN: (expasy) Histidine kinase [2.7.13.3]|d__Bacteria.p__Firmicutes_A.c__Clostridia.o__Lachnospirales.f__Lachnospiraceae.g__Kineothrix.s__Kineothrix_sp000403275	0.00391112	0.0140512	0	0
2.7.13.3-RXN: (expasy) Histidine kinase [2.7.13.3]|d__Bacteria.p__Firmicutes_A.c__Clostridia.o__Lachnospirales.f__Lachnospiraceae.g__Roseburia.s__	0	0.0222764	2.99912e-06	0
2.7.13.3-RXN: (expasy) Histidine kinase [2.7.13.3]|d__Bacteria.p__Firmicutes_A.c__Clostridia.o__Lachnospirales.f__Lachnospiraceae.g__Schaedlerella.s__	0.00359345	0.0024719	0	0.00260654
2.7.13.3-RXN: (expasy) Histidine kinase [2.7.13.3]|d__Bacteria.p__Firmicutes_A.c__Clostridia.o__Lachnospirales.f__Lachnospiraceae.g__Schaedlerella.s__Schaedlerella_sp000364245	0.13218	0.148172	0	0
2.7.13.3-RXN: (expasy) Histidine kinase [2.7.13.3]|d__Bacteria.p__Firmicutes_A.c__Clostridia.o__Lachnospirales.f__Lachnospiraceae.g__Schaedlerella.s__Schaedlerella_sp000403295	0.00659273	0.00384256	0	0
2.7.13.3-RXN: (expasy) Histidine kinase [2.7.13.3]|d__Bacteria.p__Firmicutes_A.c__Clostridia.o__Lachnospirales.f__Lachnospiraceae.g__TF01-11.s__	0.00182807	0.00430622	0	0
2.7.13.3-RXN: (expasy) Histidine kinase [2.7.13.3]|d__Bacteria.p__Firmicutes_A.c__Clostridia.o__Lachnospirales.f__Lachnospiraceae.g__TF01-11.s__TF01-11_sp003611745	0.00237308	0	0	0
2.7.13.3-RXN: (expasy) Histidine kinase [2.7.13.3]|d__Bacteria.p__Firmicutes_A.c__Clostridia.o__Lachnospirales.f__Lachnospiraceae.g__UBA2882.s__	0.00154419	0.00103825	0	0
2.7.13.3-RXN: (expasy) Histidine kinase [2.7.13.3]|d__Bacteria.p__Firmicutes_A.c__Clostridia.o__Lachnospirales.f__Lachnospiraceae.g__UBA3282.s__	0.0302869	0.0194712	0.119039	0.0026675
2.7.13.3-RXN: (expasy) Histidine kinase [2.7.13.3]|d__Bacteria.p__Firmicutes_A.c__Clostridia.o__Lachnospirales.f__Lachnospiraceae.g__UBA3282.s__UBA3282_sp003611805	0.00176013	0.00240543	0	0
2.7.13.3-RXN: (expasy) Histidine kinase [2.7.13.3]|d__Bacteria.p__Firmicutes_A.c__Clostridia.o__Lachnospirales.f__Lachnospiraceae.g__UBA3282.s__UBA3282_sp003612405	0.0151091	0.00626907	0	0
2.7.13.3-RXN: (expasy) Histidine kinase [2.7.13.3]|d__Bacteria.p__Firmicutes_A.c__Clostridia.o__Lachnospirales.f__Lachnospiraceae.g__UBA7050.s__UBA7050_sp003979345	0.00664462	0	0	0
2.7.13.3-RXN: (expasy) Histidine kinase [2.7.13.3]|d__Bacteria.p__Firmicutes_A.c__Clostridia.o__Lachnospirales.f__Lachnospiraceae.g__UBA7160.s__UBA7160_sp003612585	0.296004	1.76606	0	0
2.7.13.3-RXN: (expasy) Histidine kinase [2.7.13.3]|d__Bacteria.p__Firmicutes_A.c__Clostridia.o__Lachnospirales.f__Lachnospiraceae.g__UBA7182.s__	0.0385972	0.058003	0.00393782	0.0108095
2.7.13.3-RXN: (expasy) Histidine kinase [2.7.13.3]|d__Bacteria.p__Firmicutes_A.c__Clostridia.o__Lachnospirales.f__Lachnospiraceae.g__UBA9502.s__	0.691549	0.377808	0.00271373	0.00438723
2.7.13.3-RXN: (expasy) Histidine kinase [2.7.13.3]|d__Bacteria.p__Firmicutes_A.c__Clostridia.o__Lachnospirales.f__Lachnospiraceae.g__UBA9502.s__UBA9502_sp003611875	0.00152217	0.00546929	0	0
2.7.13.3-RXN: (expasy) Histidine kinase [2.7.13.3]|d__Bacteria.p__Firmicutes_A.c__Clostridia.o__Lachnospirales.f__Lachnospiraceae.g__UBA9502.s__UBA9502_sp003669055	0	0	0	0
2.7.13.3-RXN: (expasy) Histidine kinase [2.7.13.3]|d__Bacteria.p__Firmicutes_A.c__Clostridia.o__Lachnospirales.f__Lachnospiraceae.g__UMGS1370.s__	0.525646	0.597012	0.00308863	0.00134343
2.7.13.3-RXN: (expasy) Histidine kinase [2.7.13.3]|d__Bacteria.p__Firmicutes_A.c__Clostridia.o__Oscillospirales.f__Acutalibacteraceae.g__Acutalibacter.s__	0	0.000756899	0	0.269348
2.7.13.3-RXN: (expasy) Histidine kinase [2.7.13.3]|d__Bacteria.p__Firmicutes_A.c__Clostridia.o__Oscillospirales.f__Acutalibacteraceae.g__Acutalibacter.s__Acutalibacter_muris	0	0	0	0.00658357
2.7.13.3-RXN: (expasy) Histidine kinase [2.7.13.3]|d__Bacteria.p__Firmicutes_A.c__Clostridia.o__Oscillospirales.f__Acutalibacteraceae.g__Acutalibacter.s__Acutalibacter_sp003612555	0.00400769	0.0023272	0	0
2.7.13.3-RXN: (expasy) Histidine kinase [2.7.13.3]|d__Bacteria.p__Firmicutes_A.c__Clostridia.o__Oscillospirales.f__Acutalibacteraceae.g__Eubacterium_R.s__	0	0.00181939	0	0.00328051
2.7.13.3-RXN: (expasy) Histidine kinase [2.7.13.3]|d__Bacteria.p__Firmicutes_A.c__Clostridia.o__Oscillospirales.f__Acutalibacteraceae.g__UMGS1071.s__	0.00209969	0	0	0
2.7.13.3-RXN: (expasy) Histidine kinase [2.7.13.3]|d__Bacteria.p__Firmicutes_A.c__Clostridia.o__Oscillospirales.f__Butyricicoccaceae.g__.s__	0.00741751	0.00514392	0	0
2.7.13.3-RXN: (expasy) Histidine kinase [2.7.13.3]|d__Bacteria.p__Firmicutes_A.c__Clostridia.o__Oscillospirales.f__Oscillospiraceae.g__.s__	1.85017	1.32683	0.114564	0.264289
2.7.13.3-RXN: (expasy) Histidine kinase [2.7.13.3]|d__Bacteria.p__Firmicutes_A.c__Clostridia.o__Oscillospirales.f__Oscillospiraceae.g__Evtepia.s__	0.0818526	0.115301	0	0.0180707
2.7.13.3-RXN: (expasy) Histidine kinase [2.7.13.3]|d__Bacteria.p__Firmicutes_A.c__Clostridia.o__Oscillospirales.f__Oscillospiraceae.g__Flavonifractor.s__	0.269574	0.0675604	0	0
2.7.13.3-RXN: (expasy) Histidine kinase [2.7.13.3]|d__Bacteria.p__Firmicutes_A.c__Clostridia.o__Oscillospirales.f__Oscillospiraceae.g__Lawsonibacter.s__	0.746034	0.356413	2.1858	0.0261844
2.7.13.3-RXN: (expasy) Histidine kinase [2.7.13.3]|d__Bacteria.p__Firmicutes_A.c__Clostridia.o__Oscillospirales.f__Oscillospiraceae.g__Lawsonibacter.s__Lawsonibacter_sp000492175	0.0421481	0.0161115	0.0116521	0
2.7.13.3-RXN: (expasy) Histidine kinase [2.7.13.3]|d__Bacteria.p__Firmicutes_A.c__Clostridia.o__Oscillospirales.f__Oscillospiraceae.g__Lawsonibacter.s__Lawsonibacter_sp003612335	0.0114125	0.0351288	0	0
2.7.13.3-RXN: (expasy) Histidine kinase [2.7.13.3]|d__Bacteria.p__Firmicutes_A.c__Clostridia.o__Oscillospirales.f__Oscillospiraceae.g__Marseille-P3106.s__	0.00197543	0.00485815	0	0
2.7.13.3-RXN: (expasy) Histidine kinase [2.7.13.3]|d__Bacteria.p__Firmicutes_A.c__Clostridia.o__Oscillospirales.f__Oscillospiraceae.g__Oscillibacter.s__	0.390306	0.15974	0.458399	0.0399969
2.7.13.3-RXN: (expasy) Histidine kinase [2.7.13.3]|d__Bacteria.p__Firmicutes_A.c__Clostridia.o__Oscillospirales.f__Oscillospiraceae.g__Oscillibacter.s__Oscillibacter_sp000403435	0.0152707	0.00558715	0.0234776	0.00382454
2.7.13.3-RXN: (expasy) Histidine kinase [2.7.13.3]|d__Bacteria.p__Firmicutes_A.c__Clostridia.o__Oscillospirales.f__Oscillospiraceae.g__UBA9475.s__	0.168273	0.146129	0.23881	0.00201198
2.7.13.3-RXN: (expasy) Histidine kinase [2.7.13.3]|d__Bacteria.p__Firmicutes_A.c__Clostridia.o__Oscillospirales.f__Oscillospiraceae.g__UMGS1872.s__	0.0134401	1.35614	0	0.0139944
2.7.13.3-RXN: (expasy) Histidine kinase [2.7.13.3]|d__Bacteria.p__Firmicutes_A.c__Clostridia.o__Oscillospirales.f__Ruminococcaceae.g__.s__	0.00778849	0.0132051	0	0
2.7.13.3-RXN: (expasy) Histidine kinase [2.7.13.3]|d__Bacteria.p__Firmicutes_A.c__Clostridia.o__Oscillospirales.f__Ruminococcaceae.g__Anaerotruncus.s__	0.00414778	0.0132873	0.0173577	0.00181651
2.7.13.3-RXN: (expasy) Histidine kinase [2.7.13.3]|d__Bacteria.p__Firmicutes_A.c__Clostridia.o__Oscillospirales.f__Ruminococcaceae.g__Anaerotruncus.s__Anaerotruncus_sp000403395	0.026826	0.00364272	0.0046557	0.00738837
2.7.13.3-RXN: (expasy) Histidine kinase [2.7.13.3]|d__Bacteria.p__Firmicutes_A.c__Clostridia.o__Oscillospirales.f__Ruminococcaceae.g__Anaerotruncus.s__Anaerotruncus_sp003612625	0.00145066	0.00179726	0.0043313	0
2.7.13.3-RXN: (expasy) Histidine kinase [2.7.13.3]|d__Bacteria.p__Firmicutes_A.c__Clostridia.o__Oscillospirales.f__Ruminococcaceae.g__Angelakisella.s__	0.223839	0.284873	0.0307374	0.0100214
2.7.13.3-RXN: (expasy) Histidine kinase [2.7.13.3]|d__Bacteria.p__Firmicutes_A.c__Clostridia.o__Oscillospirales.f__Ruminococcaceae.g__CAG-115.s__	0	0	0	0
2.7.13.3-RXN: (expasy) Histidine kinase [2.7.13.3]|d__Bacteria.p__Firmicutes_A.c__Clostridia.o__Oscillospirales.f__Ruminococcaceae.g__Ruminiclostridium_E.s__	0	0.000164107	0	0
2.7.13.3-RXN: (expasy) Histidine kinase [2.7.13.3]|d__Bacteria.p__Firmicutes_A.c__Clostridia.o__Oscillospirales.f__Ruminococcaceae.g__Ruminococcus.s__	0	0.0001612	0	0
2.7.13.3-RXN: (expasy) Histidine kinase [2.7.13.3]|d__Bacteria.p__Firmicutes_A.c__Clostridia.o__Oscillospirales.f__Ruminococcaceae.g__Ruthenibacterium.s__	0	0	0	0
2.7.13.3-RXN: (expasy) Histidine kinase [2.7.13.3]|d__Bacteria.p__Firmicutes_A.c__Clostridia.o__Oscillospirales.f__Ruminococcaceae.g__UBA1394.s__	0.00222131	0.000162841	0	0
2.7.13.3-RXN: (expasy) Histidine kinase [2.7.13.3]|d__Bacteria.p__Firmicutes_A.c__Clostridia.o__Oscillospirales.f__Ruminococcaceae.g__UBA3818.s__	0.000154769	0	0	0.00546345
2.7.13.3-RXN: (expasy) Histidine kinase [2.7.13.3]|d__Bacteria.p__Firmicutes_A.c__Clostridia.o__Oscillospirales.f__Ruminococcaceae.g__UBA7177.s__	0.000136556	0	0	0
2.7.13.3-RXN: (expasy) Histidine kinase [2.7.13.3]|d__Bacteria.p__Firmicutes_A.c__Clostridia.o__Oscillospirales.f__Ruminococcaceae.g__UBA946.s__	0.00932619	0.00391428	0.00805782	0
2.7.13.3-RXN: (expasy) Histidine kinase [2.7.13.3]|d__Bacteria.p__Firmicutes_A.c__Clostridia.o__Peptostreptococcales.f__Anaerovoracaceae.g__.s__	0	0.0036266	0	0
2.7.13.3-RXN: (expasy) Histidine kinase [2.7.13.3]|d__Bacteria.p__Firmicutes_A.c__Clostridia_A.o__Christensenellales.f__Borkfalkiaceae.g__UBA11940.s__	0	0.00190085	0	0
2.7.13.3-RXN: (expasy) Histidine kinase [2.7.13.3]|d__Bacteria.p__Firmicutes_A.c__Clostridia_A.o__Christensenellales.f__Borkfalkiaceae.g__UBA11940.s__UBA11940_sp003979335	0	0	0	0
2.7.13.3-RXN: (expasy) Histidine kinase [2.7.13.3]|d__Bacteria.p__Firmicutes_A.c__Clostridia_A.o__Christensenellales.f__Borkfalkiaceae.g__UMGS1004.s__	0	0	0	2.09232
2.7.13.3-RXN: (expasy) Histidine kinase [2.7.13.3]|d__Bacteria.p__Firmicutes_A.c__Clostridia_A.o__Christensenellales.f__CAG-552.g__.s__	0.0034498	0	0	0
2.7.13.3-RXN: (expasy) Histidine kinase [2.7.13.3]|d__Bacteria.p__Firmicutes_A.c__Clostridia_A.o__Christensenellales.f__UBA3700.g__.s__	0.206192	0.336752	0.0633653	0.204093
2.7.13.3-RXN: (expasy) Histidine kinase [2.7.13.3]|d__Bacteria.p__Firmicutes_B.c__Peptococcia.o__Peptococcales.f__Peptococcaceae.g__UBA7185.s__	0	0	0	0
2.7.13.3-RXN: (expasy) Histidine kinase [2.7.13.3]|d__Bacteria.p__Proteobacteria.c__Alphaproteobacteria.o__RF32.f__CAG-239.g__CAG-267.s__	0.00191033	0.000644987	0	0
2.7.13.3-RXN: (expasy) Histidine kinase [2.7.13.3]|d__Bacteria.p__Proteobacteria.c__Gammaproteobacteria.o__Burkholderiales.f__Burkholderiaceae.g__Parasutterella.s__Parasutterella_excrementihominis	0.058939	0.0463904	0.0910765	0.187161
2.7.13.3-RXN: (expasy) Histidine kinase [2.7.13.3]|d__Bacteria.p__Proteobacteria.c__Gammaproteobacteria.o__Burkholderiales.f__Burkholderiaceae.g__Parasutterella.s__Parasutterella_sp900552195	0.00270915	0.00511345	0.0110331	0.0166325
2.7.13.3-RXN: (expasy) Histidine kinase [2.7.13.3]|d__Bacteria.p__Verrucomicrobiota.c__Verrucomicrobiae.o__Verrucomicrobiales.f__Akkermansiaceae.g__Akkermansia.s__Akkermansia_muciniphila	0.00234961	0	0	0.206731
2.7.13.3-RXN: (expasy) Histidine kinase [2.7.13.3]|d__Bacteria.p__Verrucomicrobiota.c__Verrucomicrobiae.o__Verrucomicrobiales.f__Akkermansiaceae.g__Akkermansia.s__Akkermansia_muciniphila_A	0.001747	0.00563785	0.00364284	0
2.7.3.9-RXN: (expasy) Phosphoenolpyruvate--protein phosphotransferase [2.7.3.9]	5.79247	4.38657	2.64198	4.65677
2.7.3.9-RXN: (expasy) Phosphoenolpyruvate--protein phosphotransferase [2.7.3.9]|d__Bacteria.p__Firmicutes.c__Bacilli.o__Erysipelotrichales.f__Erysipelatoclostridiaceae.g__.s__	0	0.00350607	0	0
2.7.3.9-RXN: (expasy) Phosphoenolpyruvate--protein phosphotransferase [2.7.3.9]|d__Bacteria.p__Firmicutes.c__Bacilli.o__Erysipelotrichales.f__Erysipelatoclostridiaceae.g__Erysipelatoclostridium.s__Erysipelatoclostridium_cocleatum	0	0.101869	0	0
2.7.3.9-RXN: (expasy) Phosphoenolpyruvate--protein phosphotransferase [2.7.3.9]|d__Bacteria.p__Firmicutes.c__Bacilli.o__Lactobacillales.f__Enterococcaceae.g__Enterococcus.s__Enterococcus_faecalis	0	0	0	0.242017
2.7.3.9-RXN: (expasy) Phosphoenolpyruvate--protein phosphotransferase [2.7.3.9]|d__Bacteria.p__Firmicutes.c__Bacilli.o__Lactobacillales.f__Streptococcaceae.g__Lactococcus.s__Lactococcus_lactis	0	0	0	0.158886
2.7.3.9-RXN: (expasy) Phosphoenolpyruvate--protein phosphotransferase [2.7.3.9]|d__Bacteria.p__Firmicutes.c__Bacilli.o__Staphylococcales.f__Staphylococcaceae.g__Staphylococcus.s__Staphylococcus_xylosus	0	0.0104981	0	0
2.7.3.9-RXN: (expasy) Phosphoenolpyruvate--protein phosphotransferase [2.7.3.9]|d__Bacteria.p__Firmicutes.c__Bacilli.o__Staphylococcales.f__Staphylococcaceae.g__Staphylococcus_A.s__Staphylococcus_A_lentus	0	0	0	0
2.7.3.9-RXN: (expasy) Phosphoenolpyruvate--protein phosphotransferase [2.7.3.9]|d__Bacteria.p__Firmicutes_A.c__Clostridia.o__Clostridiales.f__Clostridiaceae.g__Clostridium.s__	0	0	0	0
2.7.3.9-RXN: (expasy) Phosphoenolpyruvate--protein phosphotransferase [2.7.3.9]|d__Bacteria.p__Firmicutes_A.c__Clostridia.o__Lachnospirales.f__Lachnospiraceae.g__.s__	0	0.0225016	0	0.0450476
2.7.3.9-RXN: (expasy) Phosphoenolpyruvate--protein phosphotransferase [2.7.3.9]|d__Bacteria.p__Firmicutes_A.c__Clostridia.o__Lachnospirales.f__Lachnospiraceae.g__1XD8-76.s__	0	0.0337577	0	0
2.7.3.9-RXN: (expasy) Phosphoenolpyruvate--protein phosphotransferase [2.7.3.9]|d__Bacteria.p__Firmicutes_A.c__Clostridia.o__Lachnospirales.f__Lachnospiraceae.g__Acetatifactor.s__	0.0152217	0.0709793	0	0
2.7.3.9-RXN: (expasy) Phosphoenolpyruvate--protein phosphotransferase [2.7.3.9]|d__Bacteria.p__Firmicutes_A.c__Clostridia.o__Lachnospirales.f__Lachnospiraceae.g__An181.s__	0	0.142195	0	0.0574663
2.7.3.9-RXN: (expasy) Phosphoenolpyruvate--protein phosphotransferase [2.7.3.9]|d__Bacteria.p__Firmicutes_A.c__Clostridia.o__Lachnospirales.f__Lachnospiraceae.g__CAG-95.s__	0.00458917	0	0	0
2.7.3.9-RXN: (expasy) Phosphoenolpyruvate--protein phosphotransferase [2.7.3.9]|d__Bacteria.p__Firmicutes_A.c__Clostridia.o__Lachnospirales.f__Lachnospiraceae.g__CAG-95.s__CAG-95_sp003612395	0	0	0	0
2.7.3.9-RXN: (expasy) Phosphoenolpyruvate--protein phosphotransferase [2.7.3.9]|d__Bacteria.p__Firmicutes_A.c__Clostridia.o__Lachnospirales.f__Lachnospiraceae.g__COE1.s__	0	0	0	0.00167056
2.7.3.9-RXN: (expasy) Phosphoenolpyruvate--protein phosphotransferase [2.7.3.9]|d__Bacteria.p__Firmicutes_A.c__Clostridia.o__Lachnospirales.f__Lachnospiraceae.g__COE1.s__COE1_sp000403215	0	0	0	0.102697
2.7.3.9-RXN: (expasy) Phosphoenolpyruvate--protein phosphotransferase [2.7.3.9]|d__Bacteria.p__Firmicutes_A.c__Clostridia.o__Lachnospirales.f__Lachnospiraceae.g__Dorea.s__	0.021164	0.0250434	0	0
2.7.3.9-RXN: (expasy) Phosphoenolpyruvate--protein phosphotransferase [2.7.3.9]|d__Bacteria.p__Firmicutes_A.c__Clostridia.o__Lachnospirales.f__Lachnospiraceae.g__Dorea.s__Dorea_sp000403455	0.0470163	0.0474833	0	0
2.7.3.9-RXN: (expasy) Phosphoenolpyruvate--protein phosphotransferase [2.7.3.9]|d__Bacteria.p__Firmicutes_A.c__Clostridia.o__Lachnospirales.f__Lachnospiraceae.g__UBA7182.s__	0.0343781	0.0897198	0	0.0676894
2.7.3.9-RXN: (expasy) Phosphoenolpyruvate--protein phosphotransferase [2.7.3.9]|d__Bacteria.p__Firmicutes_A.c__Clostridia.o__Oscillospirales.f__Oscillospiraceae.g__.s__	1.00943	0.596543	0.0183267	0.482085
2.7.3.9-RXN: (expasy) Phosphoenolpyruvate--protein phosphotransferase [2.7.3.9]|d__Bacteria.p__Firmicutes_A.c__Clostridia.o__Oscillospirales.f__Oscillospiraceae.g__Lawsonibacter.s__	0.342976	0.46706	0.829557	0.215926
2.7.3.9-RXN: (expasy) Phosphoenolpyruvate--protein phosphotransferase [2.7.3.9]|d__Bacteria.p__Firmicutes_A.c__Clostridia.o__Oscillospirales.f__Oscillospiraceae.g__Lawsonibacter.s__Lawsonibacter_sp000492175	0.141113	0.0343327	0.0265877	0.0788791
2.7.3.9-RXN: (expasy) Phosphoenolpyruvate--protein phosphotransferase [2.7.3.9]|d__Bacteria.p__Firmicutes_A.c__Clostridia.o__Oscillospirales.f__Oscillospiraceae.g__Lawsonibacter.s__Lawsonibacter_sp003612335	0	0.0147296	0	0.0233878
2.7.3.9-RXN: (expasy) Phosphoenolpyruvate--protein phosphotransferase [2.7.3.9]|d__Bacteria.p__Firmicutes_A.c__Clostridia.o__Oscillospirales.f__Oscillospiraceae.g__Oscillibacter.s__	0.0414899	0.0770792	0.120411	0
2.7.3.9-RXN: (expasy) Phosphoenolpyruvate--protein phosphotransferase [2.7.3.9]|d__Bacteria.p__Firmicutes_A.c__Clostridia.o__Oscillospirales.f__Oscillospiraceae.g__Oscillibacter.s__Oscillibacter_sp000403435	0.0146991	0.0262567	0.034517	0
2.7.3.9-RXN: (expasy) Phosphoenolpyruvate--protein phosphotransferase [2.7.3.9]|d__Bacteria.p__Firmicutes_A.c__Clostridia.o__Oscillospirales.f__Oscillospiraceae.g__UBA9475.s__	0.171476	0	0	0
2.7.3.9-RXN: (expasy) Phosphoenolpyruvate--protein phosphotransferase [2.7.3.9]|d__Bacteria.p__Firmicutes_A.c__Clostridia.o__Oscillospirales.f__Oscillospiraceae.g__UMGS1872.s__	0	0.00732647	0	0.0111526
2.7.3.9-RXN: (expasy) Phosphoenolpyruvate--protein phosphotransferase [2.7.3.9]|d__Bacteria.p__Firmicutes_A.c__Clostridia.o__Oscillospirales.f__Ruminococcaceae.g__Angelakisella.s__	0.272085	0.471477	0.0254955	0.015727
2.7.3.9-RXN: (expasy) Phosphoenolpyruvate--protein phosphotransferase [2.7.3.9]|d__Bacteria.p__Verrucomicrobiota.c__Verrucomicrobiae.o__Verrucomicrobiales.f__Akkermansiaceae.g__Akkermansia.s__Akkermansia_muciniphila	3.67683	2.14421	1.58708	3.15414
2.7.7.13-RXN: (expasy) Mannose-1-phosphate guanylyltransferase [2.7.7.13]	3.32354	2.54689	2.69752	3.47037
2.7.7.13-RXN: (expasy) Mannose-1-phosphate guanylyltransferase [2.7.7.13]|d__Bacteria.p__Bacteroidota.c__Bacteroidia.o__Bacteroidales.f__Bacteroidaceae.g__Bacteroides.s__Bacteroides_thetaiotaomicron	3.32354	2.54689	2.69752	3.32429
2.7.7.13-RXN: (expasy) Mannose-1-phosphate guanylyltransferase [2.7.7.13]|d__Bacteria.p__Firmicutes_A.c__Clostridia_A.o__Christensenellales.f__Borkfalkiaceae.g__UMGS1004.s__	0	0	0	0.146075
2.7.7.33-RXN: (expasy) Glucose-1-phosphate cytidylyltransferase [2.7.7.33]	1.43434	1.28419	3.50137	1.25492
2.7.7.33-RXN: (expasy) Glucose-1-phosphate cytidylyltransferase [2.7.7.33]|d__Bacteria.p__Bacteroidota.c__Bacteroidia.o__Bacteroidales.f__Bacteroidaceae.g__Bacteroides.s__Bacteroides_acidifaciens	0.291792	0.0899848	0.141239	0.20005
2.7.7.33-RXN: (expasy) Glucose-1-phosphate cytidylyltransferase [2.7.7.33]|d__Bacteria.p__Bacteroidota.c__Bacteroidia.o__Bacteroidales.f__Bacteroidaceae.g__Bacteroides.s__Bacteroides_thetaiotaomicron	1.04908	0.994033	0.631589	0.903987
2.7.7.33-RXN: (expasy) Glucose-1-phosphate cytidylyltransferase [2.7.7.33]|d__Bacteria.p__Bacteroidota.c__Bacteroidia.o__Bacteroidales.f__Tannerellaceae.g__Parabacteroides.s__	0.0115001	0.00470597	0	0.00417639
2.7.7.33-RXN: (expasy) Glucose-1-phosphate cytidylyltransferase [2.7.7.33]|d__Bacteria.p__Firmicutes_A.c__Clostridia.o__Lachnospirales.f__Lachnospiraceae.g__.s__	0.00358988	0.0273164	0	0
2.7.7.33-RXN: (expasy) Glucose-1-phosphate cytidylyltransferase [2.7.7.33]|d__Bacteria.p__Firmicutes_A.c__Clostridia.o__Lachnospirales.f__Lachnospiraceae.g__1XD42-69.s__	0	0	0	0
2.7.7.33-RXN: (expasy) Glucose-1-phosphate cytidylyltransferase [2.7.7.33]|d__Bacteria.p__Firmicutes_A.c__Clostridia.o__Lachnospirales.f__Lachnospiraceae.g__AF33-28.s__	0.0253978	0	0	0
2.7.7.33-RXN: (expasy) Glucose-1-phosphate cytidylyltransferase [2.7.7.33]|d__Bacteria.p__Firmicutes_A.c__Clostridia.o__Lachnospirales.f__Lachnospiraceae.g__CAG-81.s__	0	0.0114524	0	0
2.7.7.33-RXN: (expasy) Glucose-1-phosphate cytidylyltransferase [2.7.7.33]|d__Bacteria.p__Firmicutes_A.c__Clostridia.o__Lachnospirales.f__Lachnospiraceae.g__CAG-95.s__	0	9.57832e-05	0	0
2.7.7.33-RXN: (expasy) Glucose-1-phosphate cytidylyltransferase [2.7.7.33]|d__Bacteria.p__Firmicutes_A.c__Clostridia.o__Lachnospirales.f__Lachnospiraceae.g__Dorea.s__	0	0.0912162	0	0
2.7.7.33-RXN: (expasy) Glucose-1-phosphate cytidylyltransferase [2.7.7.33]|d__Bacteria.p__Firmicutes_A.c__Clostridia.o__Lachnospirales.f__Lachnospiraceae.g__Hungatella_A.s__	0	0.000139405	0	0
2.7.7.33-RXN: (expasy) Glucose-1-phosphate cytidylyltransferase [2.7.7.33]|d__Bacteria.p__Firmicutes_A.c__Clostridia.o__Lachnospirales.f__Lachnospiraceae.g__Kineothrix.s__	0	0.000480037	0	0
2.7.7.33-RXN: (expasy) Glucose-1-phosphate cytidylyltransferase [2.7.7.33]|d__Bacteria.p__Firmicutes_A.c__Clostridia.o__Lachnospirales.f__Lachnospiraceae.g__TF01-11.s__	0	0.000480037	0	0
2.7.7.33-RXN: (expasy) Glucose-1-phosphate cytidylyltransferase [2.7.7.33]|d__Bacteria.p__Firmicutes_A.c__Clostridia.o__Lachnospirales.f__Lachnospiraceae.g__UBA2882.s__	0	4.64684e-05	0	0
2.7.7.33-RXN: (expasy) Glucose-1-phosphate cytidylyltransferase [2.7.7.33]|d__Bacteria.p__Firmicutes_A.c__Clostridia.o__Oscillospirales.f__Acutalibacteraceae.g__Acutalibacter.s__	0.00411109	0	0	0
2.7.7.33-RXN: (expasy) Glucose-1-phosphate cytidylyltransferase [2.7.7.33]|d__Bacteria.p__Firmicutes_A.c__Clostridia.o__Oscillospirales.f__Oscillospiraceae.g__Lawsonibacter.s__	0	0	0	0
2.7.7.33-RXN: (expasy) Glucose-1-phosphate cytidylyltransferase [2.7.7.33]|d__Bacteria.p__Firmicutes_A.c__Clostridia.o__Oscillospirales.f__Oscillospiraceae.g__Marseille-P3106.s__	0.0122261	0	0	0
2.7.7.33-RXN: (expasy) Glucose-1-phosphate cytidylyltransferase [2.7.7.33]|d__Bacteria.p__Firmicutes_A.c__Clostridia.o__Oscillospirales.f__Oscillospiraceae.g__Oscillibacter.s__	0	0	2.72854	0.146712
2.7.7.33-RXN: (expasy) Glucose-1-phosphate cytidylyltransferase [2.7.7.33]|d__Bacteria.p__Firmicutes_A.c__Clostridia.o__Oscillospirales.f__Ruminococcaceae.g__Anaerotruncus.s__	0.00370651	0	0	0
2.7.7.33-RXN: (expasy) Glucose-1-phosphate cytidylyltransferase [2.7.7.33]|d__Bacteria.p__Firmicutes_A.c__Clostridia.o__Oscillospirales.f__Ruminococcaceae.g__Anaerotruncus.s__Anaerotruncus_sp000403395	0.0094193	0.0410424	0	0
2.7.7.33-RXN: (expasy) Glucose-1-phosphate cytidylyltransferase [2.7.7.33]|d__Bacteria.p__Firmicutes_A.c__Clostridia.o__Oscillospirales.f__Ruminococcaceae.g__Angelakisella.s__	0.00308604	0.0231979	0	0
2.7.7.33-RXN: (expasy) Glucose-1-phosphate cytidylyltransferase [2.7.7.33]|d__Bacteria.p__Firmicutes_A.c__Clostridia.o__Oscillospirales.f__Ruminococcaceae.g__CAG-115.s__	0.00381224	0	0	0
2.7.7.33-RXN: (expasy) Glucose-1-phosphate cytidylyltransferase [2.7.7.33]|d__Bacteria.p__Firmicutes_A.c__Clostridia.o__Oscillospirales.f__Ruminococcaceae.g__Ruminiclostridium_E.s__	0.0166223	0	0	0
2.7.7.39-RXN: (expasy) Glycerol-3-phosphate cytidylyltransferase [2.7.7.39]	0.333948	0.488426	0.0371671	0.356455
2.7.7.39-RXN: (expasy) Glycerol-3-phosphate cytidylyltransferase [2.7.7.39]|d__Bacteria.p__Firmicutes.c__Bacilli.o__Lactobacillales.f__Streptococcaceae.g__Lactococcus.s__Lactococcus_lactis	0.0821647	0.0589247	0.0371671	0.309482
2.7.7.39-RXN: (expasy) Glycerol-3-phosphate cytidylyltransferase [2.7.7.39]|d__Bacteria.p__Firmicutes_A.c__Clostridia.o__Lachnospirales.f__Lachnospiraceae.g__Acetatifactor.s__	0.241942	0.251081	0	0.0459091
2.7.7.39-RXN: (expasy) Glycerol-3-phosphate cytidylyltransferase [2.7.7.39]|d__Bacteria.p__Firmicutes_A.c__Clostridia.o__Lachnospirales.f__Lachnospiraceae.g__An181.s__	0	0	0	0
2.7.7.39-RXN: (expasy) Glycerol-3-phosphate cytidylyltransferase [2.7.7.39]|d__Bacteria.p__Firmicutes_A.c__Clostridia.o__Lachnospirales.f__Lachnospiraceae.g__CAG-303.s__	0	0	0	0
2.7.7.39-RXN: (expasy) Glycerol-3-phosphate cytidylyltransferase [2.7.7.39]|d__Bacteria.p__Firmicutes_A.c__Clostridia.o__Lachnospirales.f__Lachnospiraceae.g__CAG-56.s__CAG-56_sp004793585	0	0	0	0
2.7.7.39-RXN: (expasy) Glycerol-3-phosphate cytidylyltransferase [2.7.7.39]|d__Bacteria.p__Firmicutes_A.c__Clostridia.o__Lachnospirales.f__Lachnospiraceae.g__Dorea.s__	0	0	0	0
2.7.7.39-RXN: (expasy) Glycerol-3-phosphate cytidylyltransferase [2.7.7.39]|d__Bacteria.p__Firmicutes_A.c__Clostridia.o__Lachnospirales.f__Lachnospiraceae.g__Dorea.s__Dorea_sp000403455	0	0	0	0
2.7.7.39-RXN: (expasy) Glycerol-3-phosphate cytidylyltransferase [2.7.7.39]|d__Bacteria.p__Firmicutes_A.c__Clostridia.o__Lachnospirales.f__Lachnospiraceae.g__UBA7160.s__UBA7160_sp003612585	0	0.101481	0	0
2.7.7.39-RXN: (expasy) Glycerol-3-phosphate cytidylyltransferase [2.7.7.39]|d__Bacteria.p__Firmicutes_A.c__Clostridia.o__Oscillospirales.f__Acutalibacteraceae.g__Acutalibacter.s__	0	0	0	0
2.7.7.39-RXN: (expasy) Glycerol-3-phosphate cytidylyltransferase [2.7.7.39]|d__Bacteria.p__Firmicutes_A.c__Clostridia.o__Oscillospirales.f__Ruminococcaceae.g__UBA1394.s__	0	0	0	0
2.7.7.39-RXN: (expasy) Glycerol-3-phosphate cytidylyltransferase [2.7.7.39]|d__Bacteria.p__Firmicutes_B.c__Peptococcia.o__Peptococcales.f__Peptococcaceae.g__UBA7185.s__	0.00984096	0.0769393	0	0.00106425
2.7.7.40-RXN: (expasy) D-ribitol-5-phosphate cytidylyltransferase [2.7.7.40]	0	0	0	0
2.7.7.40-RXN: (expasy) D-ribitol-5-phosphate cytidylyltransferase [2.7.7.40]|d__Bacteria.p__Firmicutes_A.c__Clostridia.o__Oscillospirales.f__Acutalibacteraceae.g__Acutalibacter.s__	0	0	0	0
2.7.7.40-RXN: (expasy) D-ribitol-5-phosphate cytidylyltransferase [2.7.7.40]|d__Bacteria.p__Firmicutes_A.c__Clostridia.o__Oscillospirales.f__Oscillospiraceae.g__Oscillibacter.s__	0	0	0	0
2.7.7.40-RXN: (expasy) D-ribitol-5-phosphate cytidylyltransferase [2.7.7.40]|d__Bacteria.p__Firmicutes_A.c__Clostridia.o__Oscillospirales.f__Oscillospiraceae.g__UBA9475.s__	0	0	0	0
2.7.7.40-RXN: (expasy) D-ribitol-5-phosphate cytidylyltransferase [2.7.7.40]|d__Bacteria.p__Firmicutes_A.c__Clostridia.o__Oscillospirales.f__Oscillospiraceae.g__UMGS1872.s__	0	0	0	0
2.7.7.60-RXN: (expasy) 2-C-methyl-D-erythritol 4-phosphate cytidylyltransferase [2.7.7.60]	6.11192	3.81477	4.44618	3.84441
2.7.7.60-RXN: (expasy) 2-C-methyl-D-erythritol 4-phosphate cytidylyltransferase [2.7.7.60]|d__Bacteria.p__Actinobacteriota.c__Coriobacteriia.o__Coriobacteriales.f__Eggerthellaceae.g__Adlercreutzia.s__	0	0	0	0
2.7.7.60-RXN: (expasy) 2-C-methyl-D-erythritol 4-phosphate cytidylyltransferase [2.7.7.60]|d__Bacteria.p__Actinobacteriota.c__Coriobacteriia.o__Coriobacteriales.f__Eggerthellaceae.g__Adlercreutzia.s__Adlercreutzia_caecimuris	0	0	0	0
2.7.7.60-RXN: (expasy) 2-C-methyl-D-erythritol 4-phosphate cytidylyltransferase [2.7.7.60]|d__Bacteria.p__Actinobacteriota.c__Coriobacteriia.o__Coriobacteriales.f__Eggerthellaceae.g__Adlercreutzia.s__Adlercreutzia_mucosicola	0	0	0	0
2.7.7.60-RXN: (expasy) 2-C-methyl-D-erythritol 4-phosphate cytidylyltransferase [2.7.7.60]|d__Bacteria.p__Actinobacteriota.c__Coriobacteriia.o__Coriobacteriales.f__Eggerthellaceae.g__Adlercreutzia.s__Adlercreutzia_sp004793465	0	0	0	0
2.7.7.60-RXN: (expasy) 2-C-methyl-D-erythritol 4-phosphate cytidylyltransferase [2.7.7.60]|d__Bacteria.p__Actinobacteriota.c__Coriobacteriia.o__Coriobacteriales.f__Eggerthellaceae.g__D16-63.s__	0	0	0	0
2.7.7.60-RXN: (expasy) 2-C-methyl-D-erythritol 4-phosphate cytidylyltransferase [2.7.7.60]|d__Bacteria.p__Bacteroidota.c__Bacteroidia.o__Bacteroidales.f__Bacteroidaceae.g__Bacteroides.s__Bacteroides_thetaiotaomicron	4.62272	2.74872	4.08905	2.93957
2.7.7.60-RXN: (expasy) 2-C-methyl-D-erythritol 4-phosphate cytidylyltransferase [2.7.7.60]|d__Bacteria.p__Desulfobacterota.c__Desulfovibrionia.o__Desulfovibrionales.f__Desulfovibrionaceae.g__Mailhella.s__Mailhella_sp003512875	0	0	0	0.00467223
2.7.7.60-RXN: (expasy) 2-C-methyl-D-erythritol 4-phosphate cytidylyltransferase [2.7.7.60]|d__Bacteria.p__Firmicutes_A.c__Clostridia.o__Lachnospirales.f__Anaerotignaceae.g__Anaerotignum.s__	0	0	0	0
2.7.7.60-RXN: (expasy) 2-C-methyl-D-erythritol 4-phosphate cytidylyltransferase [2.7.7.60]|d__Bacteria.p__Firmicutes_A.c__Clostridia.o__Lachnospirales.f__Lachnospiraceae.g__.s__	0	0	0	0
2.7.7.60-RXN: (expasy) 2-C-methyl-D-erythritol 4-phosphate cytidylyltransferase [2.7.7.60]|d__Bacteria.p__Firmicutes_A.c__Clostridia.o__Lachnospirales.f__Lachnospiraceae.g__14-2.s__	0	0	0	0
2.7.7.60-RXN: (expasy) 2-C-methyl-D-erythritol 4-phosphate cytidylyltransferase [2.7.7.60]|d__Bacteria.p__Firmicutes_A.c__Clostridia.o__Lachnospirales.f__Lachnospiraceae.g__1XD42-69.s__	0	0	0	0
2.7.7.60-RXN: (expasy) 2-C-methyl-D-erythritol 4-phosphate cytidylyltransferase [2.7.7.60]|d__Bacteria.p__Firmicutes_A.c__Clostridia.o__Lachnospirales.f__Lachnospiraceae.g__Acetatifactor.s__	0.326918	0.447019	0	0.181257
2.7.7.60-RXN: (expasy) 2-C-methyl-D-erythritol 4-phosphate cytidylyltransferase [2.7.7.60]|d__Bacteria.p__Firmicutes_A.c__Clostridia.o__Lachnospirales.f__Lachnospiraceae.g__An181.s__	0	0.0291489	0	0
2.7.7.60-RXN: (expasy) 2-C-methyl-D-erythritol 4-phosphate cytidylyltransferase [2.7.7.60]|d__Bacteria.p__Firmicutes_A.c__Clostridia.o__Lachnospirales.f__Lachnospiraceae.g__CAG-81.s__	0	0	0	0
2.7.7.60-RXN: (expasy) 2-C-methyl-D-erythritol 4-phosphate cytidylyltransferase [2.7.7.60]|d__Bacteria.p__Firmicutes_A.c__Clostridia.o__Lachnospirales.f__Lachnospiraceae.g__COE1.s__COE1_sp000403215	0	0	0	0.100893
2.7.7.60-RXN: (expasy) 2-C-methyl-D-erythritol 4-phosphate cytidylyltransferase [2.7.7.60]|d__Bacteria.p__Firmicutes_A.c__Clostridia.o__Lachnospirales.f__Lachnospiraceae.g__Dorea.s__	0	0.0179085	0	0
2.7.7.60-RXN: (expasy) 2-C-methyl-D-erythritol 4-phosphate cytidylyltransferase [2.7.7.60]|d__Bacteria.p__Firmicutes_A.c__Clostridia.o__Lachnospirales.f__Lachnospiraceae.g__UBA7160.s__UBA7160_sp003612585	0.105678	0.0388567	0	0
2.7.7.60-RXN: (expasy) 2-C-methyl-D-erythritol 4-phosphate cytidylyltransferase [2.7.7.60]|d__Bacteria.p__Firmicutes_A.c__Clostridia.o__Lachnospirales.f__Lachnospiraceae.g__UBA9502.s__	0.0498347	0	0	0
2.7.7.60-RXN: (expasy) 2-C-methyl-D-erythritol 4-phosphate cytidylyltransferase [2.7.7.60]|d__Bacteria.p__Firmicutes_A.c__Clostridia.o__Lachnospirales.f__Lachnospiraceae.g__UMGS1370.s__	0.205155	0.0174943	0	0.0159024
2.7.7.60-RXN: (expasy) 2-C-methyl-D-erythritol 4-phosphate cytidylyltransferase [2.7.7.60]|d__Bacteria.p__Firmicutes_A.c__Clostridia.o__Oscillospirales.f__Acutalibacteraceae.g__Acutalibacter.s__	0	0	0	0.152572
2.7.7.60-RXN: (expasy) 2-C-methyl-D-erythritol 4-phosphate cytidylyltransferase [2.7.7.60]|d__Bacteria.p__Firmicutes_A.c__Clostridia.o__Oscillospirales.f__Acutalibacteraceae.g__Acutalibacter.s__Acutalibacter_muris	0	0	0	0
2.7.7.60-RXN: (expasy) 2-C-methyl-D-erythritol 4-phosphate cytidylyltransferase [2.7.7.60]|d__Bacteria.p__Firmicutes_A.c__Clostridia.o__Oscillospirales.f__Oscillospiraceae.g__Evtepia.s__	0.0537021	0.0801415	0	0
2.7.7.60-RXN: (expasy) 2-C-methyl-D-erythritol 4-phosphate cytidylyltransferase [2.7.7.60]|d__Bacteria.p__Firmicutes_A.c__Clostridia.o__Oscillospirales.f__Oscillospiraceae.g__Flavonifractor.s__	0.538284	0.141213	0	0
2.7.7.60-RXN: (expasy) 2-C-methyl-D-erythritol 4-phosphate cytidylyltransferase [2.7.7.60]|d__Bacteria.p__Firmicutes_A.c__Clostridia.o__Oscillospirales.f__Oscillospiraceae.g__Lawsonibacter.s__Lawsonibacter_sp003612335	0	0	0	0
2.7.7.60-RXN: (expasy) 2-C-methyl-D-erythritol 4-phosphate cytidylyltransferase [2.7.7.60]|d__Bacteria.p__Firmicutes_A.c__Clostridia.o__Oscillospirales.f__Oscillospiraceae.g__Oscillibacter.s__	0	0	0.324911	0.042625
2.7.7.60-RXN: (expasy) 2-C-methyl-D-erythritol 4-phosphate cytidylyltransferase [2.7.7.60]|d__Bacteria.p__Firmicutes_A.c__Clostridia.o__Oscillospirales.f__Oscillospiraceae.g__UBA9475.s__	0	0	0	0
2.7.7.60-RXN: (expasy) 2-C-methyl-D-erythritol 4-phosphate cytidylyltransferase [2.7.7.60]|d__Bacteria.p__Firmicutes_A.c__Clostridia.o__Oscillospirales.f__Oscillospiraceae.g__UMGS1872.s__	0	0	0	0
2.7.7.60-RXN: (expasy) 2-C-methyl-D-erythritol 4-phosphate cytidylyltransferase [2.7.7.60]|d__Bacteria.p__Firmicutes_A.c__Clostridia.o__Oscillospirales.f__Ruminococcaceae.g__Anaerotruncus.s__Anaerotruncus_sp000403395	0	0	0	0.0435224
2.7.7.60-RXN: (expasy) 2-C-methyl-D-erythritol 4-phosphate cytidylyltransferase [2.7.7.60]|d__Bacteria.p__Firmicutes_A.c__Clostridia_A.o__Christensenellales.f__Borkfalkiaceae.g__UMGS1004.s__	0	0	0	0.199856
2.7.7.60-RXN: (expasy) 2-C-methyl-D-erythritol 4-phosphate cytidylyltransferase [2.7.7.60]|d__Bacteria.p__Firmicutes_A.c__Clostridia_A.o__Christensenellales.f__Christensenellaceae.g__QANA01.s__	0	0	0	0
2.7.7.60-RXN: (expasy) 2-C-methyl-D-erythritol 4-phosphate cytidylyltransferase [2.7.7.60]|d__Bacteria.p__Firmicutes_A.c__Clostridia_A.o__Christensenellales.f__UBA3700.g__.s__	0.209632	0.294272	0.0322176	0.163541
2.7.7.8-RXN: (expasy) Polyribonucleotide nucleotidyltransferase [2.7.7.8]	16.017	10.1747	3.7834	8.72431
2.7.7.8-RXN: (expasy) Polyribonucleotide nucleotidyltransferase [2.7.7.8]|d__Bacteria.p__Bacteroidota.c__Bacteroidia.o__Bacteroidales.f__Muribaculaceae.g__CAG-873.s__	2.13711	0.680902	1.28425	0.470864
2.7.7.8-RXN: (expasy) Polyribonucleotide nucleotidyltransferase [2.7.7.8]|d__Bacteria.p__Bacteroidota.c__Bacteroidia.o__Bacteroidales.f__Muribaculaceae.g__Duncaniella.s__	0	0	0	0
2.7.7.8-RXN: (expasy) Polyribonucleotide nucleotidyltransferase [2.7.7.8]|d__Bacteria.p__Firmicutes.c__Bacilli.o__Erysipelotrichales.f__Erysipelotrichaceae.g__.s__	0	0	0	0
2.7.7.8-RXN: (expasy) Polyribonucleotide nucleotidyltransferase [2.7.7.8]|d__Bacteria.p__Firmicutes.c__Bacilli.o__Erysipelotrichales.f__Erysipelotrichaceae.g__Dubosiella.s__Dubosiella_newyorkensis	0	0	0	0
2.7.7.8-RXN: (expasy) Polyribonucleotide nucleotidyltransferase [2.7.7.8]|d__Bacteria.p__Firmicutes.c__Bacilli.o__Lactobacillales.f__Streptococcaceae.g__Lactococcus.s__Lactococcus_lactis	0	0	0	0.122847
2.7.7.8-RXN: (expasy) Polyribonucleotide nucleotidyltransferase [2.7.7.8]|d__Bacteria.p__Firmicutes_A.c__Clostridia.o__Lachnospirales.f__Lachnospiraceae.g__.s__	0.0998799	0.00194573	0	0.191456
2.7.7.8-RXN: (expasy) Polyribonucleotide nucleotidyltransferase [2.7.7.8]|d__Bacteria.p__Firmicutes_A.c__Clostridia.o__Lachnospirales.f__Lachnospiraceae.g__1XD42-69.s__	0	0	0	0
2.7.7.8-RXN: (expasy) Polyribonucleotide nucleotidyltransferase [2.7.7.8]|d__Bacteria.p__Firmicutes_A.c__Clostridia.o__Lachnospirales.f__Lachnospiraceae.g__1XD8-76.s__	0.0188966	0.0451717	0	0
2.7.7.8-RXN: (expasy) Polyribonucleotide nucleotidyltransferase [2.7.7.8]|d__Bacteria.p__Firmicutes_A.c__Clostridia.o__Lachnospirales.f__Lachnospiraceae.g__AF33-28.s__	0.0725534	0	0	0
2.7.7.8-RXN: (expasy) Polyribonucleotide nucleotidyltransferase [2.7.7.8]|d__Bacteria.p__Firmicutes_A.c__Clostridia.o__Lachnospirales.f__Lachnospiraceae.g__Acetatifactor.s__	2.23659	1.39149	0.0133022	0.628049
2.7.7.8-RXN: (expasy) Polyribonucleotide nucleotidyltransferase [2.7.7.8]|d__Bacteria.p__Firmicutes_A.c__Clostridia.o__Lachnospirales.f__Lachnospiraceae.g__Acetatifactor.s__Acetatifactor_muris	1.19893e-05	5.46717e-05	0	0
2.7.7.8-RXN: (expasy) Polyribonucleotide nucleotidyltransferase [2.7.7.8]|d__Bacteria.p__Firmicutes_A.c__Clostridia.o__Lachnospirales.f__Lachnospiraceae.g__Acetatifactor.s__Acetatifactor_sp003612485	0.000975496	0.00436912	0.0107799	0
2.7.7.8-RXN: (expasy) Polyribonucleotide nucleotidyltransferase [2.7.7.8]|d__Bacteria.p__Firmicutes_A.c__Clostridia.o__Lachnospirales.f__Lachnospiraceae.g__An181.s__	0	0.0819839	0	0
2.7.7.8-RXN: (expasy) Polyribonucleotide nucleotidyltransferase [2.7.7.8]|d__Bacteria.p__Firmicutes_A.c__Clostridia.o__Lachnospirales.f__Lachnospiraceae.g__CAG-510.s__	0.000120478	5.40884e-05	0	0
2.7.7.8-RXN: (expasy) Polyribonucleotide nucleotidyltransferase [2.7.7.8]|d__Bacteria.p__Firmicutes_A.c__Clostridia.o__Lachnospirales.f__Lachnospiraceae.g__CAG-510.s__CAG-510_sp003979355	0.000495097	0.000273919	0	0
2.7.7.8-RXN: (expasy) Polyribonucleotide nucleotidyltransferase [2.7.7.8]|d__Bacteria.p__Firmicutes_A.c__Clostridia.o__Lachnospirales.f__Lachnospiraceae.g__CAG-81.s__	0.0958714	0.0791379	0	0
2.7.7.8-RXN: (expasy) Polyribonucleotide nucleotidyltransferase [2.7.7.8]|d__Bacteria.p__Firmicutes_A.c__Clostridia.o__Lachnospirales.f__Lachnospiraceae.g__CAG-95.s__	0.0171528	0.337586	0	0.0102534
2.7.7.8-RXN: (expasy) Polyribonucleotide nucleotidyltransferase [2.7.7.8]|d__Bacteria.p__Firmicutes_A.c__Clostridia.o__Lachnospirales.f__Lachnospiraceae.g__CAG-95.s__CAG-95_sp000403495	0.000265182	0.000963328	0	0
2.7.7.8-RXN: (expasy) Polyribonucleotide nucleotidyltransferase [2.7.7.8]|d__Bacteria.p__Firmicutes_A.c__Clostridia.o__Lachnospirales.f__Lachnospiraceae.g__CAG-95.s__CAG-95_sp003612395	7.38419e-06	5.0513e-05	0	0
2.7.7.8-RXN: (expasy) Polyribonucleotide nucleotidyltransferase [2.7.7.8]|d__Bacteria.p__Firmicutes_A.c__Clostridia.o__Lachnospirales.f__Lachnospiraceae.g__COE1.s__	0	0	0	0.0290245
2.7.7.8-RXN: (expasy) Polyribonucleotide nucleotidyltransferase [2.7.7.8]|d__Bacteria.p__Firmicutes_A.c__Clostridia.o__Lachnospirales.f__Lachnospiraceae.g__COE1.s__COE1_sp000403215	0	0	0	0.81891
2.7.7.8-RXN: (expasy) Polyribonucleotide nucleotidyltransferase [2.7.7.8]|d__Bacteria.p__Firmicutes_A.c__Clostridia.o__Lachnospirales.f__Lachnospiraceae.g__Dorea.s__	0.0377753	0.00848296	0	0.00767976
2.7.7.8-RXN: (expasy) Polyribonucleotide nucleotidyltransferase [2.7.7.8]|d__Bacteria.p__Firmicutes_A.c__Clostridia.o__Lachnospirales.f__Lachnospiraceae.g__G11.s__	0	0	0	0
2.7.7.8-RXN: (expasy) Polyribonucleotide nucleotidyltransferase [2.7.7.8]|d__Bacteria.p__Firmicutes_A.c__Clostridia.o__Lachnospirales.f__Lachnospiraceae.g__Hungatella_A.s__	0.228812	0.0404522	0	0.00977791
2.7.7.8-RXN: (expasy) Polyribonucleotide nucleotidyltransferase [2.7.7.8]|d__Bacteria.p__Firmicutes_A.c__Clostridia.o__Lachnospirales.f__Lachnospiraceae.g__Hungatella_A.s__Hungatella_A_sp002358555	0	0.00749678	0	0
2.7.7.8-RXN: (expasy) Polyribonucleotide nucleotidyltransferase [2.7.7.8]|d__Bacteria.p__Firmicutes_A.c__Clostridia.o__Lachnospirales.f__Lachnospiraceae.g__SZUA-378.s__	0	0	0	0
2.7.7.8-RXN: (expasy) Polyribonucleotide nucleotidyltransferase [2.7.7.8]|d__Bacteria.p__Firmicutes_A.c__Clostridia.o__Lachnospirales.f__Lachnospiraceae.g__Schaedlerella.s__	0.00236573	0	0	0.0204811
2.7.7.8-RXN: (expasy) Polyribonucleotide nucleotidyltransferase [2.7.7.8]|d__Bacteria.p__Firmicutes_A.c__Clostridia.o__Lachnospirales.f__Lachnospiraceae.g__Schaedlerella.s__Schaedlerella_sp000364245	0.0733359	0.0424134	0	0.0307217
2.7.7.8-RXN: (expasy) Polyribonucleotide nucleotidyltransferase [2.7.7.8]|d__Bacteria.p__Firmicutes_A.c__Clostridia.o__Lachnospirales.f__Lachnospiraceae.g__Schaedlerella.s__Schaedlerella_sp000403295	0.0070966	0.0395587	0	0.00256014
2.7.7.8-RXN: (expasy) Polyribonucleotide nucleotidyltransferase [2.7.7.8]|d__Bacteria.p__Firmicutes_A.c__Clostridia.o__Lachnospirales.f__Lachnospiraceae.g__UBA7160.s__UBA7160_sp003612585	0.0848544	0.166191	0	0
2.7.7.8-RXN: (expasy) Polyribonucleotide nucleotidyltransferase [2.7.7.8]|d__Bacteria.p__Firmicutes_A.c__Clostridia.o__Lachnospirales.f__Lachnospiraceae.g__UBA7182.s__	0.0259828	0	0	0
2.7.7.8-RXN: (expasy) Polyribonucleotide nucleotidyltransferase [2.7.7.8]|d__Bacteria.p__Firmicutes_A.c__Clostridia.o__Lachnospirales.f__Lachnospiraceae.g__UBA9502.s__	0.146998	0.0130873	0	0
2.7.7.8-RXN: (expasy) Polyribonucleotide nucleotidyltransferase [2.7.7.8]|d__Bacteria.p__Firmicutes_A.c__Clostridia.o__Lachnospirales.f__Lachnospiraceae.g__UMGS1370.s__	0.459582	0.146916	0	0.0227594
2.7.7.8-RXN: (expasy) Polyribonucleotide nucleotidyltransferase [2.7.7.8]|d__Bacteria.p__Firmicutes_A.c__Clostridia.o__Oscillospirales.f__Acutalibacteraceae.g__Acutalibacter.s__	0	0.0164397	0	0.253457
2.7.7.8-RXN: (expasy) Polyribonucleotide nucleotidyltransferase [2.7.7.8]|d__Bacteria.p__Firmicutes_A.c__Clostridia.o__Oscillospirales.f__Acutalibacteraceae.g__Acutalibacter.s__Acutalibacter_muris	0	0.00169816	0	0
2.7.7.8-RXN: (expasy) Polyribonucleotide nucleotidyltransferase [2.7.7.8]|d__Bacteria.p__Firmicutes_A.c__Clostridia.o__Oscillospirales.f__Oscillospiraceae.g__.s__	0.695171	0.623143	0	0.0150744
2.7.7.8-RXN: (expasy) Polyribonucleotide nucleotidyltransferase [2.7.7.8]|d__Bacteria.p__Firmicutes_A.c__Clostridia.o__Oscillospirales.f__Oscillospiraceae.g__Evtepia.s__	0.217312	0.0649539	0	0.0851128
2.7.7.8-RXN: (expasy) Polyribonucleotide nucleotidyltransferase [2.7.7.8]|d__Bacteria.p__Firmicutes_A.c__Clostridia.o__Oscillospirales.f__Oscillospiraceae.g__Oscillibacter.s__	0.140224	0	0.0570216	0.0494216
2.7.7.8-RXN: (expasy) Polyribonucleotide nucleotidyltransferase [2.7.7.8]|d__Bacteria.p__Firmicutes_A.c__Clostridia.o__Oscillospirales.f__Oscillospiraceae.g__Oscillibacter.s__Oscillibacter_sp000403435	0.00587394	0	0.00127641	0.00247953
2.7.7.8-RXN: (expasy) Polyribonucleotide nucleotidyltransferase [2.7.7.8]|d__Bacteria.p__Firmicutes_A.c__Clostridia.o__Oscillospirales.f__Oscillospiraceae.g__UBA9475.s__	0	0	0	0.0435296
2.7.7.8-RXN: (expasy) Polyribonucleotide nucleotidyltransferase [2.7.7.8]|d__Bacteria.p__Firmicutes_A.c__Clostridia.o__Oscillospirales.f__Oscillospiraceae.g__UMGS1872.s__	0.0469759	0.104789	0	0
2.7.7.8-RXN: (expasy) Polyribonucleotide nucleotidyltransferase [2.7.7.8]|d__Bacteria.p__Firmicutes_A.c__Clostridia.o__Oscillospirales.f__Ruminococcaceae.g__.s__	0	0	0	0
2.7.7.8-RXN: (expasy) Polyribonucleotide nucleotidyltransferase [2.7.7.8]|d__Bacteria.p__Firmicutes_A.c__Clostridia.o__Oscillospirales.f__Ruminococcaceae.g__Angelakisella.s__	0.215964	0.242652	0	0
2.7.7.8-RXN: (expasy) Polyribonucleotide nucleotidyltransferase [2.7.7.8]|d__Bacteria.p__Firmicutes_A.c__Clostridia.o__Oscillospirales.f__Ruminococcaceae.g__UBA1405.s__	0	0	0	0
2.7.7.8-RXN: (expasy) Polyribonucleotide nucleotidyltransferase [2.7.7.8]|d__Bacteria.p__Firmicutes_A.c__Clostridia.o__Oscillospirales.f__Ruminococcaceae.g__UBA946.s__	0	0.0232595	0	0
2.7.7.8-RXN: (expasy) Polyribonucleotide nucleotidyltransferase [2.7.7.8]|d__Bacteria.p__Firmicutes_A.c__Clostridia.o__Oscillospirales.f__Ruminococcaceae.g__UMGS363.s__	0	0.000172567	0	0
2.7.7.8-RXN: (expasy) Polyribonucleotide nucleotidyltransferase [2.7.7.8]|d__Bacteria.p__Firmicutes_A.c__Clostridia_A.o__Christensenellales.f__Borkfalkiaceae.g__UMGS1004.s__	0	0	0	0.921083
2.7.7.8-RXN: (expasy) Polyribonucleotide nucleotidyltransferase [2.7.7.8]|d__Bacteria.p__Firmicutes_A.c__Clostridia_A.o__Christensenellales.f__CAG-552.g__.s__	0.0118287	0.0113099	0	0
2.7.7.8-RXN: (expasy) Polyribonucleotide nucleotidyltransferase [2.7.7.8]|d__Bacteria.p__Firmicutes_A.c__Clostridia_A.o__Christensenellales.f__Christensenellaceae.g__QANA01.s__	0	0	0	0
2.7.7.8-RXN: (expasy) Polyribonucleotide nucleotidyltransferase [2.7.7.8]|d__Bacteria.p__Firmicutes_A.c__Clostridia_A.o__Christensenellales.f__UBA3700.g__.s__	1.61519	2.07764	0.163477	0.285982
2.7.7.8-RXN: (expasy) Polyribonucleotide nucleotidyltransferase [2.7.7.8]|d__Bacteria.p__Proteobacteria.c__Gammaproteobacteria.o__Burkholderiales.f__Burkholderiaceae.g__Parasutterella.s__Parasutterella_excrementihominis	0.168396	0.0784661	0.148382	0.229514
2.7.7.8-RXN: (expasy) Polyribonucleotide nucleotidyltransferase [2.7.7.8]|d__Bacteria.p__Proteobacteria.c__Gammaproteobacteria.o__Burkholderiales.f__Burkholderiaceae.g__Parasutterella.s__Parasutterella_sp900552195	0.00588199	0.00945349	0.00767413	0.0134072
2.7.7.8-RXN: (expasy) Polyribonucleotide nucleotidyltransferase [2.7.7.8]|d__Bacteria.p__Verrucomicrobiota.c__Verrucomicrobiae.o__Verrucomicrobiales.f__Akkermansiaceae.g__Akkermansia.s__Akkermansia_muciniphila	7.14742	3.83219	2.09724	4.45987
2.7.8.11-RXN: (expasy) CDP-diacylglycerol--inositol 3-phosphatidyltransferase [2.7.8.11]	1.28406	0.607446	0.179657	0.509405
2.7.8.11-RXN: (expasy) CDP-diacylglycerol--inositol 3-phosphatidyltransferase [2.7.8.11]|d__Bacteria.p__Bacteroidota.c__Bacteroidia.o__Bacteroidales.f__Bacteroidaceae.g__Bacteroides.s__Bacteroides_thetaiotaomicron	1.26192	0.597176	0.179657	0.504625
2.7.8.11-RXN: (expasy) CDP-diacylglycerol--inositol 3-phosphatidyltransferase [2.7.8.11]|d__Bacteria.p__Bacteroidota.c__Bacteroidia.o__Bacteroidales.f__Tannerellaceae.g__Parabacteroides.s__Parabacteroides_goldsteinii	0.0221438	0.0102697	0	0.00477991
2.7.8.25-RXN: (expasy) Triphosphoribosyl-dephospho-CoA synthase [2.4.2.52]	0.29432	0.741467	0	0
2.7.8.25-RXN: (expasy) Triphosphoribosyl-dephospho-CoA synthase [2.4.2.52]|d__Bacteria.p__Firmicutes_A.c__Clostridia.o__Lachnospirales.f__Lachnospiraceae.g__CAG-81.s__	0.144463	0.191643	0	0
2.7.8.25-RXN: (expasy) Triphosphoribosyl-dephospho-CoA synthase [2.4.2.52]|d__Bacteria.p__Firmicutes_A.c__Clostridia.o__Lachnospirales.f__Lachnospiraceae.g__UBA3282.s__	0	0.0472413	0	0
2.7.8.25-RXN: (expasy) Triphosphoribosyl-dephospho-CoA synthase [2.4.2.52]|d__Bacteria.p__Firmicutes_A.c__Clostridia.o__Lachnospirales.f__Lachnospiraceae.g__UBA9502.s__	0	0.00450046	0	0
2.7.8.25-RXN: (expasy) Triphosphoribosyl-dephospho-CoA synthase [2.4.2.52]|d__Bacteria.p__Firmicutes_A.c__Clostridia.o__Oscillospirales.f__Oscillospiraceae.g__.s__	0.145693	0.463895	0	0
2.7.8.25-RXN: (expasy) Triphosphoribosyl-dephospho-CoA synthase [2.4.2.52]|d__Bacteria.p__Firmicutes_A.c__Clostridia.o__Oscillospirales.f__Oscillospiraceae.g__Oscillibacter.s__	0	0	0	0
2.7.8.25-RXN: (expasy) Triphosphoribosyl-dephospho-CoA synthase [2.4.2.52]|d__Bacteria.p__Firmicutes_A.c__Clostridia.o__Oscillospirales.f__Oscillospiraceae.g__Oscillibacter.s__Oscillibacter_sp000403435	0.00416421	0	0	0
2.7.8.25-RXN: (expasy) Triphosphoribosyl-dephospho-CoA synthase [2.4.2.52]|d__Bacteria.p__Firmicutes_A.c__Clostridia.o__Oscillospirales.f__Oscillospiraceae.g__UMGS1872.s__	0	0.0341868	0	0
2.7.8.25-RXN: (expasy) Triphosphoribosyl-dephospho-CoA synthase [2.4.2.52]|d__Bacteria.p__Firmicutes_A.c__Clostridia.o__Oscillospirales.f__Ruminococcaceae.g__Angelakisella.s__	0	0	0	0
2.7.8.6-RXN: (expasy) Undecaprenyl-phosphate galactose phosphotransferase [2.7.8.6]	0.0634023	0.0859403	0.107585	0.45275
2.7.8.6-RXN: (expasy) Undecaprenyl-phosphate galactose phosphotransferase [2.7.8.6]|d__Bacteria.p__Bacteroidota.c__Bacteroidia.o__Bacteroidales.f__Bacteroidaceae.g__Bacteroides.s__Bacteroides_thetaiotaomicron	0	0.0101848	0	0.27724
2.7.8.6-RXN: (expasy) Undecaprenyl-phosphate galactose phosphotransferase [2.7.8.6]|d__Bacteria.p__Proteobacteria.c__Gammaproteobacteria.o__Burkholderiales.f__Burkholderiaceae.g__Parasutterella.s__Parasutterella_excrementihominis	0.0563596	0.0526097	0.0896812	0.142818
2.7.8.6-RXN: (expasy) Undecaprenyl-phosphate galactose phosphotransferase [2.7.8.6]|d__Bacteria.p__Proteobacteria.c__Gammaproteobacteria.o__Burkholderiales.f__Burkholderiaceae.g__Parasutterella.s__Parasutterella_sp900552195	0.00704269	0.0231457	0.0179036	0.0326917
2.7.9.3-RXN: (expasy) Selenide, water dikinase [2.7.9.3]	1.39763	1.07555	1.03422	0.0725245
2.7.9.3-RXN: (expasy) Selenide, water dikinase [2.7.9.3]|d__Bacteria.p__Firmicutes_A.c__Clostridia.o__Lachnospirales.f__Lachnospiraceae.g__An181.s__	0	0	0	0
2.7.9.3-RXN: (expasy) Selenide, water dikinase [2.7.9.3]|d__Bacteria.p__Firmicutes_A.c__Clostridia.o__Lachnospirales.f__Lachnospiraceae.g__Dorea.s__	0.0119396	0.0296857	0	0
2.7.9.3-RXN: (expasy) Selenide, water dikinase [2.7.9.3]|d__Bacteria.p__Firmicutes_A.c__Clostridia.o__Lachnospirales.f__Lachnospiraceae.g__Schaedlerella.s__	0	0	0	0
2.7.9.3-RXN: (expasy) Selenide, water dikinase [2.7.9.3]|d__Bacteria.p__Firmicutes_A.c__Clostridia.o__Lachnospirales.f__Lachnospiraceae.g__Schaedlerella.s__Schaedlerella_sp000364245	0	0.0250228	0	0
2.7.9.3-RXN: (expasy) Selenide, water dikinase [2.7.9.3]|d__Bacteria.p__Firmicutes_A.c__Clostridia.o__Oscillospirales.f__Oscillospiraceae.g__.s__	1.3754	1.01469	0	0.0558189
2.7.9.3-RXN: (expasy) Selenide, water dikinase [2.7.9.3]|d__Bacteria.p__Firmicutes_A.c__Clostridia.o__Oscillospirales.f__Oscillospiraceae.g__Oscillibacter.s__	0.0102885	0.00615039	1.03422	0.0167056
2.8.1.6-RXN: (expasy) Biotin synthase [2.8.1.6]	1.49555	0.922682	0.464329	1.38137
2.8.1.6-RXN: (expasy) Biotin synthase [2.8.1.6]|d__Bacteria.p__Bacteroidota.c__Bacteroidia.o__Bacteroidales.f__Bacteroidaceae.g__Bacteroides.s__Bacteroides_thetaiotaomicron	0.313066	0.164212	0.199041	0.520226
2.8.1.6-RXN: (expasy) Biotin synthase [2.8.1.6]|d__Bacteria.p__Bacteroidota.c__Bacteroidia.o__Bacteroidales.f__Muribaculaceae.g__CAG-873.s__	0.376692	0.120266	0.170061	0.0665228
2.8.1.6-RXN: (expasy) Biotin synthase [2.8.1.6]|d__Bacteria.p__Firmicutes_A.c__Clostridia.o__Lachnospirales.f__Lachnospiraceae.g__.s__	0	0	0	0
2.8.1.6-RXN: (expasy) Biotin synthase [2.8.1.6]|d__Bacteria.p__Firmicutes_A.c__Clostridia.o__Lachnospirales.f__Lachnospiraceae.g__14-2.s__	0.0111961	0	0	0
2.8.1.6-RXN: (expasy) Biotin synthase [2.8.1.6]|d__Bacteria.p__Firmicutes_A.c__Clostridia.o__Lachnospirales.f__Lachnospiraceae.g__1XD42-69.s__	0	0	0	0
2.8.1.6-RXN: (expasy) Biotin synthase [2.8.1.6]|d__Bacteria.p__Firmicutes_A.c__Clostridia.o__Lachnospirales.f__Lachnospiraceae.g__Acetatifactor.s__	0.147076	0.169223	0	0.126096
2.8.1.6-RXN: (expasy) Biotin synthase [2.8.1.6]|d__Bacteria.p__Firmicutes_A.c__Clostridia.o__Lachnospirales.f__Lachnospiraceae.g__An181.s__	0	0	0	0
2.8.1.6-RXN: (expasy) Biotin synthase [2.8.1.6]|d__Bacteria.p__Firmicutes_A.c__Clostridia.o__Lachnospirales.f__Lachnospiraceae.g__CAG-81.s__	0.137968	0.227072	0	0
2.8.1.6-RXN: (expasy) Biotin synthase [2.8.1.6]|d__Bacteria.p__Firmicutes_A.c__Clostridia.o__Lachnospirales.f__Lachnospiraceae.g__COE1.s__COE1_sp000403215	0	0	0	0.0239797
2.8.1.6-RXN: (expasy) Biotin synthase [2.8.1.6]|d__Bacteria.p__Firmicutes_A.c__Clostridia.o__Lachnospirales.f__Lachnospiraceae.g__Dorea.s__	0.039472	0.0404428	0	0.0419419
2.8.1.6-RXN: (expasy) Biotin synthase [2.8.1.6]|d__Bacteria.p__Firmicutes_A.c__Clostridia.o__Lachnospirales.f__Lachnospiraceae.g__Dorea.s__Dorea_sp000403455	0	0	0	0
2.8.1.6-RXN: (expasy) Biotin synthase [2.8.1.6]|d__Bacteria.p__Firmicutes_A.c__Clostridia.o__Lachnospirales.f__Lachnospiraceae.g__UBA7182.s__	0	0	0	0
2.8.1.6-RXN: (expasy) Biotin synthase [2.8.1.6]|d__Bacteria.p__Firmicutes_A.c__Clostridia.o__Lachnospirales.f__Lachnospiraceae.g__UMGS1370.s__	0.0436614	0	0	0
2.8.1.6-RXN: (expasy) Biotin synthase [2.8.1.6]|d__Bacteria.p__Verrucomicrobiota.c__Verrucomicrobiae.o__Verrucomicrobiales.f__Akkermansiaceae.g__Akkermansia.s__Akkermansia_muciniphila	0.426418	0.201466	0.0952267	0.602603
2.8.3.10-RXN: (expasy) Citrate CoA-transferase [2.8.3.10]	0.300227	0.616109	0	0.287755
2.8.3.10-RXN: (expasy) Citrate CoA-transferase [2.8.3.10]|d__Bacteria.p__Firmicutes_A.c__Clostridia.o__Lachnospirales.f__Lachnospiraceae.g__UBA9502.s__	0.0614765	0.0154802	0	0
2.8.3.10-RXN: (expasy) Citrate CoA-transferase [2.8.3.10]|d__Bacteria.p__Firmicutes_A.c__Clostridia.o__Oscillospirales.f__Oscillospiraceae.g__.s__	0.0400193	0.37454	0	0.252134
2.8.3.10-RXN: (expasy) Citrate CoA-transferase [2.8.3.10]|d__Bacteria.p__Firmicutes_A.c__Clostridia.o__Oscillospirales.f__Oscillospiraceae.g__Oscillibacter.s__	0	0	0	0
2.8.3.10-RXN: (expasy) Citrate CoA-transferase [2.8.3.10]|d__Bacteria.p__Firmicutes_A.c__Clostridia.o__Oscillospirales.f__Oscillospiraceae.g__Oscillibacter.s__Oscillibacter_sp000403435	0	0	0	0
2.8.3.10-RXN: (expasy) Citrate CoA-transferase [2.8.3.10]|d__Bacteria.p__Firmicutes_A.c__Clostridia.o__Oscillospirales.f__Oscillospiraceae.g__UMGS1872.s__	0.000467632	0.0241427	0	0.0109616
2.8.3.10-RXN: (expasy) Citrate CoA-transferase [2.8.3.10]|d__Bacteria.p__Firmicutes_A.c__Clostridia.o__Oscillospirales.f__Ruminococcaceae.g__Angelakisella.s__	0.198264	0.201946	0	0.0246596
2.8.3.9-RXN: (expasy) Butyrate--acetoacetate CoA-transferase [2.8.3.9]	4.25823	1.56246	0	0
2.8.3.9-RXN: (expasy) Butyrate--acetoacetate CoA-transferase [2.8.3.9]|d__Bacteria.p__Firmicutes_A.c__Clostridia.o__Oscillospirales.f__Oscillospiraceae.g__Flavonifractor.s__	1.74467	0.15478	0	0
2.8.3.9-RXN: (expasy) Butyrate--acetoacetate CoA-transferase [2.8.3.9]|d__Bacteria.p__Firmicutes_A.c__Clostridia.o__Oscillospirales.f__Oscillospiraceae.g__Flavonifractor.s__Flavonifractor_plautii	0	0.0107053	0	0
2.8.3.9-RXN: (expasy) Butyrate--acetoacetate CoA-transferase [2.8.3.9]|d__Bacteria.p__Firmicutes_A.c__Clostridia.o__Oscillospirales.f__Oscillospiraceae.g__Lawsonibacter.s__	2.51356	1.36728	0	0
2.8.3.9-RXN: (expasy) Butyrate--acetoacetate CoA-transferase [2.8.3.9]|d__Bacteria.p__Firmicutes_A.c__Clostridia.o__Oscillospirales.f__Oscillospiraceae.g__UBA9475.s__	0	0.0296884	0	0
2.9.1.1-RXN: (expasy) L-seryl-tRNA(Sec) selenium transferase [2.9.1.1]	0.308899	0.742504	0	0.128729
2.9.1.1-RXN: (expasy) L-seryl-tRNA(Sec) selenium transferase [2.9.1.1]|d__Bacteria.p__Firmicutes_A.c__Clostridia.o__Lachnospirales.f__Lachnospiraceae.g__.s__	0	0	0	0
2.9.1.1-RXN: (expasy) L-seryl-tRNA(Sec) selenium transferase [2.9.1.1]|d__Bacteria.p__Firmicutes_A.c__Clostridia.o__Lachnospirales.f__Lachnospiraceae.g__AF33-28.s__	0	0	0	0
2.9.1.1-RXN: (expasy) L-seryl-tRNA(Sec) selenium transferase [2.9.1.1]|d__Bacteria.p__Firmicutes_A.c__Clostridia.o__Lachnospirales.f__Lachnospiraceae.g__CAG-81.s__	0.202742	0.365779	0	0
2.9.1.1-RXN: (expasy) L-seryl-tRNA(Sec) selenium transferase [2.9.1.1]|d__Bacteria.p__Firmicutes_A.c__Clostridia.o__Lachnospirales.f__Lachnospiraceae.g__Dorea.s__	0.106156	0.0642979	0	0.0307281
2.9.1.1-RXN: (expasy) L-seryl-tRNA(Sec) selenium transferase [2.9.1.1]|d__Bacteria.p__Firmicutes_A.c__Clostridia.o__Lachnospirales.f__Lachnospiraceae.g__Dorea.s__Dorea_sp000403455	0	0.00871916	0	0
2.9.1.1-RXN: (expasy) L-seryl-tRNA(Sec) selenium transferase [2.9.1.1]|d__Bacteria.p__Firmicutes_A.c__Clostridia.o__Oscillospirales.f__Oscillospiraceae.g__.s__	0	0.0538556	0	0.046375
2.9.1.1-RXN: (expasy) L-seryl-tRNA(Sec) selenium transferase [2.9.1.1]|d__Bacteria.p__Firmicutes_A.c__Clostridia.o__Oscillospirales.f__Oscillospiraceae.g__UMGS1872.s__	0	0.249854	0	0.0516263
2PGADEHYDRAT-RXN: (expasy) Phosphopyruvate hydratase [4.2.1.11]	10.5104	5.40331	5.38799	1.51206
2PGADEHYDRAT-RXN: (expasy) Phosphopyruvate hydratase [4.2.1.11]|d__Bacteria.p__Actinobacteriota.c__Actinomycetia.o__Actinomycetales.f__Bifidobacteriaceae.g__Bifidobacterium.s__Bifidobacterium_animalis	0	0	0	0
2PGADEHYDRAT-RXN: (expasy) Phosphopyruvate hydratase [4.2.1.11]|d__Bacteria.p__Actinobacteriota.c__Actinomycetia.o__Actinomycetales.f__Bifidobacteriaceae.g__Bifidobacterium.s__Bifidobacterium_globosum	0	0	0	0
2PGADEHYDRAT-RXN: (expasy) Phosphopyruvate hydratase [4.2.1.11]|d__Bacteria.p__Actinobacteriota.c__Coriobacteriia.o__Coriobacteriales.f__Atopobiaceae.g__NM07-P-09.s__NM07-P-09_sp004793665	0	0	0	0
2PGADEHYDRAT-RXN: (expasy) Phosphopyruvate hydratase [4.2.1.11]|d__Bacteria.p__Actinobacteriota.c__Coriobacteriia.o__Coriobacteriales.f__Eggerthellaceae.g__Adlercreutzia.s__Adlercreutzia_caecimuris	0	0	0	0
2PGADEHYDRAT-RXN: (expasy) Phosphopyruvate hydratase [4.2.1.11]|d__Bacteria.p__Bacteroidota.c__Bacteroidia.o__Bacteroidales.f__Muribaculaceae.g__CAG-485.s__CAG-485_sp002362485	0	0	0	0
2PGADEHYDRAT-RXN: (expasy) Phosphopyruvate hydratase [4.2.1.11]|d__Bacteria.p__Bacteroidota.c__Bacteroidia.o__Bacteroidales.f__Muribaculaceae.g__CAG-873.s__	0.23791	0.0251936	0.259687	0.0332678
2PGADEHYDRAT-RXN: (expasy) Phosphopyruvate hydratase [4.2.1.11]|d__Bacteria.p__Bacteroidota.c__Bacteroidia.o__Bacteroidales.f__Muribaculaceae.g__Duncaniella.s__	0	0.0542251	0	0.0768371
2PGADEHYDRAT-RXN: (expasy) Phosphopyruvate hydratase [4.2.1.11]|d__Bacteria.p__Bacteroidota.c__Bacteroidia.o__Bacteroidales.f__Muribaculaceae.g__UBA3263.s__UBA3263_sp001689615	0	0	0	0.00213676
2PGADEHYDRAT-RXN: (expasy) Phosphopyruvate hydratase [4.2.1.11]|d__Bacteria.p__Bacteroidota.c__Bacteroidia.o__Bacteroidales.f__Rikenellaceae.g__Alistipes.s__Alistipes_sp002358415	0.0597882	0	0.0745735	0
2PGADEHYDRAT-RXN: (expasy) Phosphopyruvate hydratase [4.2.1.11]|d__Bacteria.p__Firmicutes.c__Bacilli.o__Erysipelotrichales.f__Erysipelotrichaceae.g__.s__	0	0	0	0
2PGADEHYDRAT-RXN: (expasy) Phosphopyruvate hydratase [4.2.1.11]|d__Bacteria.p__Firmicutes.c__Bacilli.o__Erysipelotrichales.f__Erysipelotrichaceae.g__Dubosiella.s__Dubosiella_newyorkensis	0	0	0	0.0239781
2PGADEHYDRAT-RXN: (expasy) Phosphopyruvate hydratase [4.2.1.11]|d__Bacteria.p__Firmicutes.c__Bacilli.o__Lactobacillales.f__Lactobacillaceae.g__Lactobacillus.s__	0.000199619	0.000246896	0	0.000122685
2PGADEHYDRAT-RXN: (expasy) Phosphopyruvate hydratase [4.2.1.11]|d__Bacteria.p__Firmicutes.c__Bacilli.o__Lactobacillales.f__Lactobacillaceae.g__Lactobacillus.s__Lactobacillus_hominis	0.000100046	0.000123448	0	0
2PGADEHYDRAT-RXN: (expasy) Phosphopyruvate hydratase [4.2.1.11]|d__Bacteria.p__Firmicutes.c__Bacilli.o__Lactobacillales.f__Lactobacillaceae.g__Lactobacillus.s__Lactobacillus_intestinalis	0.000252038	0.000214227	0	0
2PGADEHYDRAT-RXN: (expasy) Phosphopyruvate hydratase [4.2.1.11]|d__Bacteria.p__Firmicutes.c__Bacilli.o__Lactobacillales.f__Lactobacillaceae.g__Lactobacillus.s__Lactobacillus_johnsonii	0.00723866	0.00901032	0	0.00868096
2PGADEHYDRAT-RXN: (expasy) Phosphopyruvate hydratase [4.2.1.11]|d__Bacteria.p__Firmicutes.c__Bacilli.o__Lactobacillales.f__Lactobacillaceae.g__Lactobacillus.s__Lactobacillus_taiwanensis	0.000346244	0.000285812	0	0
2PGADEHYDRAT-RXN: (expasy) Phosphopyruvate hydratase [4.2.1.11]|d__Bacteria.p__Firmicutes.c__Bacilli.o__Lactobacillales.f__Lactobacillaceae.g__Limosilactobacillus.s__Limosilactobacillus_reuteri	0	0	0	0
2PGADEHYDRAT-RXN: (expasy) Phosphopyruvate hydratase [4.2.1.11]|d__Bacteria.p__Firmicutes.c__Bacilli.o__Lactobacillales.f__Lactobacillaceae.g__Limosilactobacillus.s__Limosilactobacillus_reuteri_D	2.8517e-05	3.52708e-05	0	0
2PGADEHYDRAT-RXN: (expasy) Phosphopyruvate hydratase [4.2.1.11]|d__Bacteria.p__Firmicutes.c__Bacilli.o__Lactobacillales.f__Streptococcaceae.g__Lactococcus.s__Lactococcus_lactis	0	0	0	0.132982
2PGADEHYDRAT-RXN: (expasy) Phosphopyruvate hydratase [4.2.1.11]|d__Bacteria.p__Firmicutes_A.c__Clostridia.o__Lachnospirales.f__Anaerotignaceae.g__ASF356.s__	0	0	0	0
2PGADEHYDRAT-RXN: (expasy) Phosphopyruvate hydratase [4.2.1.11]|d__Bacteria.p__Firmicutes_A.c__Clostridia.o__Lachnospirales.f__Anaerotignaceae.g__Anaerotignum.s__	0	0	0	0
2PGADEHYDRAT-RXN: (expasy) Phosphopyruvate hydratase [4.2.1.11]|d__Bacteria.p__Firmicutes_A.c__Clostridia.o__Lachnospirales.f__Lachnospiraceae.g__.s__	0.0233902	0	0	0
2PGADEHYDRAT-RXN: (expasy) Phosphopyruvate hydratase [4.2.1.11]|d__Bacteria.p__Firmicutes_A.c__Clostridia.o__Lachnospirales.f__Lachnospiraceae.g__14-2.s__	0.246795	2.22619	0	0.258633
2PGADEHYDRAT-RXN: (expasy) Phosphopyruvate hydratase [4.2.1.11]|d__Bacteria.p__Firmicutes_A.c__Clostridia.o__Lachnospirales.f__Lachnospiraceae.g__1XD8-76.s__	0	0	0	0
2PGADEHYDRAT-RXN: (expasy) Phosphopyruvate hydratase [4.2.1.11]|d__Bacteria.p__Firmicutes_A.c__Clostridia.o__Lachnospirales.f__Lachnospiraceae.g__Acetatifactor.s__	0	0	0	0
2PGADEHYDRAT-RXN: (expasy) Phosphopyruvate hydratase [4.2.1.11]|d__Bacteria.p__Firmicutes_A.c__Clostridia.o__Lachnospirales.f__Lachnospiraceae.g__CAG-95.s__	0.00391862	0	0	0
2PGADEHYDRAT-RXN: (expasy) Phosphopyruvate hydratase [4.2.1.11]|d__Bacteria.p__Firmicutes_A.c__Clostridia.o__Lachnospirales.f__Lachnospiraceae.g__CAG-95.s__CAG-95_sp003612395	0	0	0	0
2PGADEHYDRAT-RXN: (expasy) Phosphopyruvate hydratase [4.2.1.11]|d__Bacteria.p__Firmicutes_A.c__Clostridia.o__Lachnospirales.f__Lachnospiraceae.g__COE1.s__	0	0.125813	0	0
2PGADEHYDRAT-RXN: (expasy) Phosphopyruvate hydratase [4.2.1.11]|d__Bacteria.p__Firmicutes_A.c__Clostridia.o__Lachnospirales.f__Lachnospiraceae.g__Kineothrix.s__	0	0	0	0
2PGADEHYDRAT-RXN: (expasy) Phosphopyruvate hydratase [4.2.1.11]|d__Bacteria.p__Firmicutes_A.c__Clostridia.o__Lachnospirales.f__Lachnospiraceae.g__Schaedlerella.s__	0	0	0	0
2PGADEHYDRAT-RXN: (expasy) Phosphopyruvate hydratase [4.2.1.11]|d__Bacteria.p__Firmicutes_A.c__Clostridia.o__Lachnospirales.f__Lachnospiraceae.g__Schaedlerella.s__Schaedlerella_sp000364245	0.00399019	0	0	0
2PGADEHYDRAT-RXN: (expasy) Phosphopyruvate hydratase [4.2.1.11]|d__Bacteria.p__Firmicutes_A.c__Clostridia.o__Lachnospirales.f__Lachnospiraceae.g__UBA3282.s__	0	0	0	0
2PGADEHYDRAT-RXN: (expasy) Phosphopyruvate hydratase [4.2.1.11]|d__Bacteria.p__Firmicutes_A.c__Clostridia.o__Lachnospirales.f__Lachnospiraceae.g__UBA7160.s__UBA7160_sp003612585	0	0	0	0
2PGADEHYDRAT-RXN: (expasy) Phosphopyruvate hydratase [4.2.1.11]|d__Bacteria.p__Firmicutes_A.c__Clostridia.o__Lachnospirales.f__Lachnospiraceae.g__UBA9502.s__	0	0.0429242	0	0
2PGADEHYDRAT-RXN: (expasy) Phosphopyruvate hydratase [4.2.1.11]|d__Bacteria.p__Firmicutes_A.c__Clostridia.o__Lachnospirales.f__Lachnospiraceae.g__UMGS1370.s__	0.0788332	0	0	0
2PGADEHYDRAT-RXN: (expasy) Phosphopyruvate hydratase [4.2.1.11]|d__Bacteria.p__Firmicutes_A.c__Clostridia.o__Oscillospirales.f__Butyricicoccaceae.g__.s__	0	0	0	0
2PGADEHYDRAT-RXN: (expasy) Phosphopyruvate hydratase [4.2.1.11]|d__Bacteria.p__Firmicutes_A.c__Clostridia.o__Oscillospirales.f__Oscillospiraceae.g__.s__	0.0140727	0.00220483	0	0.138486
2PGADEHYDRAT-RXN: (expasy) Phosphopyruvate hydratase [4.2.1.11]|d__Bacteria.p__Firmicutes_A.c__Clostridia.o__Oscillospirales.f__Oscillospiraceae.g__Evtepia.s__	0	0.0692071	0	0
2PGADEHYDRAT-RXN: (expasy) Phosphopyruvate hydratase [4.2.1.11]|d__Bacteria.p__Firmicutes_A.c__Clostridia.o__Oscillospirales.f__Oscillospiraceae.g__Flavonifractor.s__	6.37079	1.19894	0	0.0540474
2PGADEHYDRAT-RXN: (expasy) Phosphopyruvate hydratase [4.2.1.11]|d__Bacteria.p__Firmicutes_A.c__Clostridia.o__Oscillospirales.f__Oscillospiraceae.g__Flavonifractor.s__Flavonifractor_plautii	0.530632	0.1449	0	0.0106736
2PGADEHYDRAT-RXN: (expasy) Phosphopyruvate hydratase [4.2.1.11]|d__Bacteria.p__Firmicutes_A.c__Clostridia.o__Oscillospirales.f__Oscillospiraceae.g__Lawsonibacter.s__	2.52446	0.531604	4.88632	0.392148
2PGADEHYDRAT-RXN: (expasy) Phosphopyruvate hydratase [4.2.1.11]|d__Bacteria.p__Firmicutes_A.c__Clostridia.o__Oscillospirales.f__Oscillospiraceae.g__Lawsonibacter.s__Lawsonibacter_sp003612335	0.0403844	0.00694995	0.0132044	0.0732173
2PGADEHYDRAT-RXN: (expasy) Phosphopyruvate hydratase [4.2.1.11]|d__Bacteria.p__Firmicutes_A.c__Clostridia.o__Oscillospirales.f__Oscillospiraceae.g__Marseille-P3106.s__	0.050343	0.0393394	0.0458769	0
2PGADEHYDRAT-RXN: (expasy) Phosphopyruvate hydratase [4.2.1.11]|d__Bacteria.p__Firmicutes_A.c__Clostridia.o__Oscillospirales.f__Oscillospiraceae.g__UBA9475.s__	0.313006	0.593461	0.104006	0.306847
2PGADEHYDRAT-RXN: (expasy) Phosphopyruvate hydratase [4.2.1.11]|d__Bacteria.p__Firmicutes_A.c__Clostridia.o__Oscillospirales.f__Oscillospiraceae.g__UMGS1872.s__	0.00391023	0	0.00432586	0
2PGADEHYDRAT-RXN: (expasy) Phosphopyruvate hydratase [4.2.1.11]|d__Bacteria.p__Firmicutes_A.c__Clostridia.o__Oscillospirales.f__Ruminococcaceae.g__Angelakisella.s__	0	0	0	0
2PGADEHYDRAT-RXN: (expasy) Phosphopyruvate hydratase [4.2.1.11]|d__Bacteria.p__Firmicutes_A.c__Clostridia.o__Peptostreptococcales.f__Peptostreptococcaceae.g__Romboutsia.s__Romboutsia_ilealis	0	0	0	0
2PGADEHYDRAT-RXN: (expasy) Phosphopyruvate hydratase [4.2.1.11]|d__Bacteria.p__Firmicutes_B.c__Peptococcia.o__Peptococcales.f__Peptococcaceae.g__UBA7185.s__	0	0.332445	0	0
2TRANSKETO-RXN: (expasy) Transketolase [2.2.1.1]	4.32214	7.48775	0	2.66294
2TRANSKETO-RXN: (expasy) Transketolase [2.2.1.1]|d__Bacteria.p__Bacteroidota.c__Bacteroidia.o__Bacteroidales.f__Bacteroidaceae.g__Bacteroides.s__Bacteroides_thetaiotaomicron	0.0203658	0.0489285	0	0.531235
2TRANSKETO-RXN: (expasy) Transketolase [2.2.1.1]|d__Bacteria.p__Bacteroidota.c__Bacteroidia.o__Bacteroidales.f__Muribaculaceae.g__CAG-485.s__CAG-485_sp002362485	0	0	0	0
2TRANSKETO-RXN: (expasy) Transketolase [2.2.1.1]|d__Bacteria.p__Bacteroidota.c__Bacteroidia.o__Bacteroidales.f__Muribaculaceae.g__Muribaculum.s__Muribaculum_intestinale	0	0	0	0
2TRANSKETO-RXN: (expasy) Transketolase [2.2.1.1]|d__Bacteria.p__Firmicutes_A.c__Clostridia.o__Lachnospirales.f__Anaerotignaceae.g__Anaerotignum.s__	0	0.0687074	0	0
2TRANSKETO-RXN: (expasy) Transketolase [2.2.1.1]|d__Bacteria.p__Firmicutes_A.c__Clostridia.o__Lachnospirales.f__Lachnospiraceae.g__.s__	0	0.006972	0	0.0673753
2TRANSKETO-RXN: (expasy) Transketolase [2.2.1.1]|d__Bacteria.p__Firmicutes_A.c__Clostridia.o__Lachnospirales.f__Lachnospiraceae.g__14-2.s__	1.08246	3.6741	0	0.589365
2TRANSKETO-RXN: (expasy) Transketolase [2.2.1.1]|d__Bacteria.p__Firmicutes_A.c__Clostridia.o__Lachnospirales.f__Lachnospiraceae.g__1XD42-69.s__	0	0	0	0
2TRANSKETO-RXN: (expasy) Transketolase [2.2.1.1]|d__Bacteria.p__Firmicutes_A.c__Clostridia.o__Lachnospirales.f__Lachnospiraceae.g__Acetatifactor.s__	0.23229	0.115042	0	0.505911
2TRANSKETO-RXN: (expasy) Transketolase [2.2.1.1]|d__Bacteria.p__Firmicutes_A.c__Clostridia.o__Lachnospirales.f__Lachnospiraceae.g__An181.s__	0	0.0397216	0	0.0216662
2TRANSKETO-RXN: (expasy) Transketolase [2.2.1.1]|d__Bacteria.p__Firmicutes_A.c__Clostridia.o__Lachnospirales.f__Lachnospiraceae.g__CAG-81.s__	0.533591	0.486528	0	0
2TRANSKETO-RXN: (expasy) Transketolase [2.2.1.1]|d__Bacteria.p__Firmicutes_A.c__Clostridia.o__Lachnospirales.f__Lachnospiraceae.g__COE1.s__	0	0	0	0.012769
2TRANSKETO-RXN: (expasy) Transketolase [2.2.1.1]|d__Bacteria.p__Firmicutes_A.c__Clostridia.o__Lachnospirales.f__Lachnospiraceae.g__COE1.s__COE1_sp000403215	0	0	0	0.298884
2TRANSKETO-RXN: (expasy) Transketolase [2.2.1.1]|d__Bacteria.p__Firmicutes_A.c__Clostridia.o__Lachnospirales.f__Lachnospiraceae.g__Dorea.s__	0	0.0159534	0	0.00722205
2TRANSKETO-RXN: (expasy) Transketolase [2.2.1.1]|d__Bacteria.p__Firmicutes_A.c__Clostridia.o__Lachnospirales.f__Lachnospiraceae.g__Eubacterium_F.s__	0	0	0	0.0219478
2TRANSKETO-RXN: (expasy) Transketolase [2.2.1.1]|d__Bacteria.p__Firmicutes_A.c__Clostridia.o__Lachnospirales.f__Lachnospiraceae.g__Hungatella_A.s__	0.0250118	0	0	0
2TRANSKETO-RXN: (expasy) Transketolase [2.2.1.1]|d__Bacteria.p__Firmicutes_A.c__Clostridia.o__Lachnospirales.f__Lachnospiraceae.g__Schaedlerella.s__	0	0	0	0
2TRANSKETO-RXN: (expasy) Transketolase [2.2.1.1]|d__Bacteria.p__Firmicutes_A.c__Clostridia.o__Lachnospirales.f__Lachnospiraceae.g__UBA9502.s__	0.0696124	0	0	0
2TRANSKETO-RXN: (expasy) Transketolase [2.2.1.1]|d__Bacteria.p__Firmicutes_A.c__Clostridia.o__Oscillospirales.f__Acutalibacteraceae.g__Acutalibacter.s__	0	0	0	0.158194
2TRANSKETO-RXN: (expasy) Transketolase [2.2.1.1]|d__Bacteria.p__Firmicutes_A.c__Clostridia.o__Oscillospirales.f__Oscillospiraceae.g__.s__	2.3588	1.82694	0	0.396332
2TRANSKETO-RXN: (expasy) Transketolase [2.2.1.1]|d__Bacteria.p__Firmicutes_A.c__Clostridia.o__Oscillospirales.f__Oscillospiraceae.g__Lawsonibacter.s__	0	0.0978209	0	0.012842
2TRANSKETO-RXN: (expasy) Transketolase [2.2.1.1]|d__Bacteria.p__Firmicutes_A.c__Clostridia.o__Oscillospirales.f__Oscillospiraceae.g__Oscillibacter.s__	0	0	0	0
2TRANSKETO-RXN: (expasy) Transketolase [2.2.1.1]|d__Bacteria.p__Firmicutes_A.c__Clostridia.o__Oscillospirales.f__Oscillospiraceae.g__UMGS1872.s__	0	1.04891	0	0.0320299
2TRANSKETO-RXN: (expasy) Transketolase [2.2.1.1]|d__Bacteria.p__Firmicutes_A.c__Clostridia.o__Oscillospirales.f__Ruminococcaceae.g__Ruminiclostridium_E.s__	0	0	0	0.00715952
2TRANSKETO-RXN: (expasy) Transketolase [2.2.1.1]|d__Bacteria.p__Firmicutes_A.c__Clostridia.o__Oscillospirales.f__Ruminococcaceae.g__UBA3818.s__	0	0	0	0
2TRANSKETO-RXN: (expasy) Transketolase [2.2.1.1]|d__Bacteria.p__Firmicutes_A.c__Clostridia_A.o__Christensenellales.f__Borkfalkiaceae.g__UBA11940.s__	0	0	0	0
2TRANSKETO-RXN: (expasy) Transketolase [2.2.1.1]|d__Bacteria.p__Firmicutes_A.c__Clostridia_A.o__Christensenellales.f__Christensenellaceae.g__QANA01.s__	0	0	0	0
2TRANSKETO-RXN: (expasy) Transketolase [2.2.1.1]|d__Bacteria.p__Firmicutes_B.c__Peptococcia.o__Peptococcales.f__Peptococcaceae.g__UBA7185.s__	0	0.0581211	0	0
3-CH3-2-OXOBUTANOATE-OH-CH3-XFER-RXN: (expasy) 3-methyl-2-oxobutanoate hydroxymethyltransferase [2.1.2.11]	0.0998134	0	0	0.0402971
3-CH3-2-OXOBUTANOATE-OH-CH3-XFER-RXN: (expasy) 3-methyl-2-oxobutanoate hydroxymethyltransferase [2.1.2.11]|d__Bacteria.p__Firmicutes_A.c__Clostridia.o__Lachnospirales.f__Lachnospiraceae.g__Roseburia.s__	0	0	0	0
3-CH3-2-OXOBUTANOATE-OH-CH3-XFER-RXN: (expasy) 3-methyl-2-oxobutanoate hydroxymethyltransferase [2.1.2.11]|d__Bacteria.p__Firmicutes_A.c__Clostridia.o__Oscillospirales.f__Oscillospiraceae.g__Evtepia.s__	0.0998134	0	0	0.0402971
3-DEHYDRO-L-GULONATE-2-DEHYDROGENASE-RXN: (expasy) 3-dehydro-L-gulonate 2-dehydrogenase [1.1.1.130]	0.290372	0.383837	0	0.114979
3-DEHYDRO-L-GULONATE-2-DEHYDROGENASE-RXN: (expasy) 3-dehydro-L-gulonate 2-dehydrogenase [1.1.1.130]|d__Bacteria.p__Firmicutes_A.c__Clostridia.o__Lachnospirales.f__Lachnospiraceae.g__1XD42-69.s__1XD42-69_sp003612565	0	0	0	0
3-DEHYDRO-L-GULONATE-2-DEHYDROGENASE-RXN: (expasy) 3-dehydro-L-gulonate 2-dehydrogenase [1.1.1.130]|d__Bacteria.p__Firmicutes_A.c__Clostridia.o__Lachnospirales.f__Lachnospiraceae.g__UBA9502.s__	0.290372	0.359482	0	0.114979
3-DEHYDRO-L-GULONATE-2-DEHYDROGENASE-RXN: (expasy) 3-dehydro-L-gulonate 2-dehydrogenase [1.1.1.130]|d__Bacteria.p__Firmicutes_A.c__Clostridia.o__Lachnospirales.f__Lachnospiraceae.g__UBA9502.s__UBA9502_sp003669055	0	0	0	0
3-DEHYDRO-L-GULONATE-2-DEHYDROGENASE-RXN: (expasy) 3-dehydro-L-gulonate 2-dehydrogenase [1.1.1.130]|d__Bacteria.p__Firmicutes_A.c__Clostridia.o__Lachnospirales.f__Lachnospiraceae.g__UMGS1370.s__	0	0.0243555	0	0
3-DEHYDROQUINATE-DEHYDRATASE-RXN: (expasy) 3-dehydroquinate dehydratase [4.2.1.10]	2.13561	2.86155	1.95466	1.28084
3-DEHYDROQUINATE-DEHYDRATASE-RXN: (expasy) 3-dehydroquinate dehydratase [4.2.1.10]|d__Bacteria.p__Bacteroidota.c__Bacteroidia.o__Bacteroidales.f__Bacteroidaceae.g__Bacteroides.s__Bacteroides_thetaiotaomicron	0.688497	0.786881	0	0.425316
3-DEHYDROQUINATE-DEHYDRATASE-RXN: (expasy) 3-dehydroquinate dehydratase [4.2.1.10]|d__Bacteria.p__Bacteroidota.c__Bacteroidia.o__Bacteroidales.f__Muribaculaceae.g__CAG-873.s__	0.249284	0.0595296	0.20642	0.0898831
3-DEHYDROQUINATE-DEHYDRATASE-RXN: (expasy) 3-dehydroquinate dehydratase [4.2.1.10]|d__Bacteria.p__Firmicutes.c__Bacilli.o__Erysipelotrichales.f__Erysipelotrichaceae.g__Dubosiella.s__Dubosiella_newyorkensis	0	0	0	0
3-DEHYDROQUINATE-DEHYDRATASE-RXN: (expasy) 3-dehydroquinate dehydratase [4.2.1.10]|d__Bacteria.p__Firmicutes.c__Bacilli.o__Lactobacillales.f__Streptococcaceae.g__Lactococcus.s__Lactococcus_lactis	0	0.00887435	0	0.123424
3-DEHYDROQUINATE-DEHYDRATASE-RXN: (expasy) 3-dehydroquinate dehydratase [4.2.1.10]|d__Bacteria.p__Firmicutes_A.c__Clostridia.o__Lachnospirales.f__Lachnospiraceae.g__.s__	0	0	0	0.0157509
3-DEHYDROQUINATE-DEHYDRATASE-RXN: (expasy) 3-dehydroquinate dehydratase [4.2.1.10]|d__Bacteria.p__Firmicutes_A.c__Clostridia.o__Lachnospirales.f__Lachnospiraceae.g__14-2.s__	0.314485	1.00079	0	0
3-DEHYDROQUINATE-DEHYDRATASE-RXN: (expasy) 3-dehydroquinate dehydratase [4.2.1.10]|d__Bacteria.p__Firmicutes_A.c__Clostridia.o__Lachnospirales.f__Lachnospiraceae.g__1XD42-69.s__	0	0	0	0
3-DEHYDROQUINATE-DEHYDRATASE-RXN: (expasy) 3-dehydroquinate dehydratase [4.2.1.10]|d__Bacteria.p__Firmicutes_A.c__Clostridia.o__Lachnospirales.f__Lachnospiraceae.g__AF33-28.s__	0.00745494	0.00891056	0	0.0161351
3-DEHYDROQUINATE-DEHYDRATASE-RXN: (expasy) 3-dehydroquinate dehydratase [4.2.1.10]|d__Bacteria.p__Firmicutes_A.c__Clostridia.o__Lachnospirales.f__Lachnospiraceae.g__Acetatifactor.s__	0.279399	0.252619	0	0.0240675
3-DEHYDROQUINATE-DEHYDRATASE-RXN: (expasy) 3-dehydroquinate dehydratase [4.2.1.10]|d__Bacteria.p__Firmicutes_A.c__Clostridia.o__Lachnospirales.f__Lachnospiraceae.g__Acetatifactor.s__Acetatifactor_sp003612485	0	0	0	0
3-DEHYDROQUINATE-DEHYDRATASE-RXN: (expasy) 3-dehydroquinate dehydratase [4.2.1.10]|d__Bacteria.p__Firmicutes_A.c__Clostridia.o__Lachnospirales.f__Lachnospiraceae.g__CAG-81.s__	0.189989	0.263549	0	0.0164487
3-DEHYDROQUINATE-DEHYDRATASE-RXN: (expasy) 3-dehydroquinate dehydratase [4.2.1.10]|d__Bacteria.p__Firmicutes_A.c__Clostridia.o__Lachnospirales.f__Lachnospiraceae.g__COE1.s__COE1_sp000403215	0	0	0	0
3-DEHYDROQUINATE-DEHYDRATASE-RXN: (expasy) 3-dehydroquinate dehydratase [4.2.1.10]|d__Bacteria.p__Firmicutes_A.c__Clostridia.o__Lachnospirales.f__Lachnospiraceae.g__Dorea.s__	0.00745494	0.0443365	0	0.0405355
3-DEHYDROQUINATE-DEHYDRATASE-RXN: (expasy) 3-dehydroquinate dehydratase [4.2.1.10]|d__Bacteria.p__Firmicutes_A.c__Clostridia.o__Lachnospirales.f__Lachnospiraceae.g__Hungatella_A.s__	0.0736738	0.0837804	0	0
3-DEHYDROQUINATE-DEHYDRATASE-RXN: (expasy) 3-dehydroquinate dehydratase [4.2.1.10]|d__Bacteria.p__Firmicutes_A.c__Clostridia.o__Lachnospirales.f__Lachnospiraceae.g__Schaedlerella.s__Schaedlerella_sp000364245	0	0.0179085	0	0
3-DEHYDROQUINATE-DEHYDRATASE-RXN: (expasy) 3-dehydroquinate dehydratase [4.2.1.10]|d__Bacteria.p__Firmicutes_A.c__Clostridia.o__Lachnospirales.f__Lachnospiraceae.g__UBA7160.s__UBA7160_sp003612585	0	0.0445456	0	0
3-DEHYDROQUINATE-DEHYDRATASE-RXN: (expasy) 3-dehydroquinate dehydratase [4.2.1.10]|d__Bacteria.p__Firmicutes_A.c__Clostridia.o__Lachnospirales.f__Lachnospiraceae.g__UBA9502.s__	0.0298869	0.00895424	0	0
3-DEHYDROQUINATE-DEHYDRATASE-RXN: (expasy) 3-dehydroquinate dehydratase [4.2.1.10]|d__Bacteria.p__Firmicutes_A.c__Clostridia.o__Lachnospirales.f__Lachnospiraceae.g__UMGS1370.s__	0.0708921	0.155787	0	0
3-DEHYDROQUINATE-DEHYDRATASE-RXN: (expasy) 3-dehydroquinate dehydratase [4.2.1.10]|d__Bacteria.p__Firmicutes_A.c__Clostridia.o__Oscillospirales.f__Acutalibacteraceae.g__Acutalibacter.s__	0	0	0	0
3-DEHYDROQUINATE-DEHYDRATASE-RXN: (expasy) 3-dehydroquinate dehydratase [4.2.1.10]|d__Bacteria.p__Firmicutes_A.c__Clostridia.o__Oscillospirales.f__CAG-272.g__UMGS1815.s__	0	0	0	0
3-DEHYDROQUINATE-DEHYDRATASE-RXN: (expasy) 3-dehydroquinate dehydratase [4.2.1.10]|d__Bacteria.p__Firmicutes_A.c__Clostridia.o__Oscillospirales.f__Oscillospiraceae.g__Evtepia.s__	0	0.042286	0	0
3-DEHYDROQUINATE-DEHYDRATASE-RXN: (expasy) 3-dehydroquinate dehydratase [4.2.1.10]|d__Bacteria.p__Firmicutes_A.c__Clostridia.o__Oscillospirales.f__Oscillospiraceae.g__Flavonifractor.s__	0.117116	0.0279949	0	0
3-DEHYDROQUINATE-DEHYDRATASE-RXN: (expasy) 3-dehydroquinate dehydratase [4.2.1.10]|d__Bacteria.p__Firmicutes_A.c__Clostridia.o__Oscillospirales.f__Oscillospiraceae.g__Lawsonibacter.s__	0.0126875	0	1.56477	0
3-DEHYDROQUINATE-DEHYDRATASE-RXN: (expasy) 3-dehydroquinate dehydratase [4.2.1.10]|d__Bacteria.p__Firmicutes_A.c__Clostridia.o__Oscillospirales.f__Oscillospiraceae.g__Oscillibacter.s__	0.075829	0	0.0924552	0
3-DEHYDROQUINATE-DEHYDRATASE-RXN: (expasy) 3-dehydroquinate dehydratase [4.2.1.10]|d__Bacteria.p__Firmicutes_A.c__Clostridia.o__Oscillospirales.f__Oscillospiraceae.g__Oscillibacter.s__Oscillibacter_sp000403435	0	0	0.000613758	0
3-DEHYDROQUINATE-DEHYDRATASE-RXN: (expasy) 3-dehydroquinate dehydratase [4.2.1.10]|d__Bacteria.p__Firmicutes_A.c__Clostridia.o__Oscillospirales.f__Ruminococcaceae.g__Anaerotruncus.s__Anaerotruncus_sp000403395	0	0	0	0
3-DEHYDROQUINATE-DEHYDRATASE-RXN: (expasy) 3-dehydroquinate dehydratase [4.2.1.10]|d__Bacteria.p__Firmicutes_A.c__Clostridia.o__Oscillospirales.f__Ruminococcaceae.g__Angelakisella.s__	0	0	0.0048754	0
3-DEHYDROQUINATE-DEHYDRATASE-RXN: (expasy) 3-dehydroquinate dehydratase [4.2.1.10]|d__Bacteria.p__Firmicutes_A.c__Clostridia_A.o__Christensenellales.f__Borkfalkiaceae.g__UBA11940.s__	0	0	0	0
3-DEHYDROQUINATE-DEHYDRATASE-RXN: (expasy) 3-dehydroquinate dehydratase [4.2.1.10]|d__Bacteria.p__Firmicutes_A.c__Clostridia_A.o__Christensenellales.f__Borkfalkiaceae.g__UMGS1004.s__	0	0	0	0.409978
3-DEHYDROQUINATE-DEHYDRATASE-RXN: (expasy) 3-dehydroquinate dehydratase [4.2.1.10]|d__Bacteria.p__Firmicutes_B.c__Peptococcia.o__Peptococcales.f__Peptococcaceae.g__UBA7185.s__	0	0.0547999	0	0
3-DEHYDROQUINATE-DEHYDRATASE-RXN: (expasy) 3-dehydroquinate dehydratase [4.2.1.10]|d__Bacteria.p__Proteobacteria.c__Gammaproteobacteria.o__Burkholderiales.f__Burkholderiaceae.g__Parasutterella.s__	0.000777841	0	0.000880922	0
3-DEHYDROQUINATE-DEHYDRATASE-RXN: (expasy) 3-dehydroquinate dehydratase [4.2.1.10]|d__Bacteria.p__Proteobacteria.c__Gammaproteobacteria.o__Burkholderiales.f__Burkholderiaceae.g__Parasutterella.s__Parasutterella_excrementihominis	0.0125742	0	0.0737531	0.106523
3-DEHYDROQUINATE-DEHYDRATASE-RXN: (expasy) 3-dehydroquinate dehydratase [4.2.1.10]|d__Bacteria.p__Proteobacteria.c__Gammaproteobacteria.o__Burkholderiales.f__Burkholderiaceae.g__Parasutterella.s__Parasutterella_sp900552195	0.00521948	0	0.0104551	0.0127755
3-DEHYDROQUINATE-DEHYDRATASE-RXN: (expasy) 3-dehydroquinate dehydratase [4.2.1.10]|d__Bacteria.p__Proteobacteria.c__Gammaproteobacteria.o__Burkholderiales.f__Burkholderiaceae.g__Turicimonas.s__Turicimonas_muris	0.000388921	0	0.000440461	0
3-DEHYDROQUINATE-SYNTHASE-RXN: (expasy) 3-dehydroquinate synthase [4.2.3.4]	2.12058	1.27945	0.940313	0.846137
3-DEHYDROQUINATE-SYNTHASE-RXN: (expasy) 3-dehydroquinate synthase [4.2.3.4]|d__Bacteria.p__Bacteroidota.c__Bacteroidia.o__Bacteroidales.f__Muribaculaceae.g__CAG-873.s__	0.174073	0.0892475	0.11811	0.0592585
3-DEHYDROQUINATE-SYNTHASE-RXN: (expasy) 3-dehydroquinate synthase [4.2.3.4]|d__Bacteria.p__Firmicutes.c__Bacilli.o__Erysipelotrichales.f__Erysipelatoclostridiaceae.g__Erysipelatoclostridium.s__Erysipelatoclostridium_cocleatum	0	0.0423918	0	0
3-DEHYDROQUINATE-SYNTHASE-RXN: (expasy) 3-dehydroquinate synthase [4.2.3.4]|d__Bacteria.p__Firmicutes.c__Bacilli.o__Erysipelotrichales.f__Erysipelotrichaceae.g__Dubosiella.s__Dubosiella_newyorkensis	0	0	0	0
3-DEHYDROQUINATE-SYNTHASE-RXN: (expasy) 3-dehydroquinate synthase [4.2.3.4]|d__Bacteria.p__Firmicutes.c__Bacilli.o__Lactobacillales.f__Streptococcaceae.g__Lactococcus.s__Lactococcus_lactis	0.0199233	0	0.0337467	0.192087
3-DEHYDROQUINATE-SYNTHASE-RXN: (expasy) 3-dehydroquinate synthase [4.2.3.4]|d__Bacteria.p__Firmicutes.c__Bacilli.o__Lactobacillales.f__Streptococcaceae.g__Lactococcus.s__Lactococcus_lactis_E	0	0	0	0
3-DEHYDROQUINATE-SYNTHASE-RXN: (expasy) 3-dehydroquinate synthase [4.2.3.4]|d__Bacteria.p__Firmicutes_A.c__Clostridia.o__Lachnospirales.f__Lachnospiraceae.g__.s__	0	0	0	0.0696416
3-DEHYDROQUINATE-SYNTHASE-RXN: (expasy) 3-dehydroquinate synthase [4.2.3.4]|d__Bacteria.p__Firmicutes_A.c__Clostridia.o__Lachnospirales.f__Lachnospiraceae.g__Acetatifactor.s__	1.24648	0.473226	0	0.227292
3-DEHYDROQUINATE-SYNTHASE-RXN: (expasy) 3-dehydroquinate synthase [4.2.3.4]|d__Bacteria.p__Firmicutes_A.c__Clostridia.o__Lachnospirales.f__Lachnospiraceae.g__CAG-81.s__	0.16928	0.248553	0	0
3-DEHYDROQUINATE-SYNTHASE-RXN: (expasy) 3-dehydroquinate synthase [4.2.3.4]|d__Bacteria.p__Firmicutes_A.c__Clostridia.o__Lachnospirales.f__Lachnospiraceae.g__COE1.s__COE1_sp000403215	0	0	0	0.0930317
3-DEHYDROQUINATE-SYNTHASE-RXN: (expasy) 3-dehydroquinate synthase [4.2.3.4]|d__Bacteria.p__Firmicutes_A.c__Clostridia.o__Lachnospirales.f__Lachnospiraceae.g__Dorea.s__	0	0	0	0
3-DEHYDROQUINATE-SYNTHASE-RXN: (expasy) 3-dehydroquinate synthase [4.2.3.4]|d__Bacteria.p__Firmicutes_A.c__Clostridia.o__Lachnospirales.f__Lachnospiraceae.g__Kineothrix.s__	0	0	0	0
3-DEHYDROQUINATE-SYNTHASE-RXN: (expasy) 3-dehydroquinate synthase [4.2.3.4]|d__Bacteria.p__Firmicutes_A.c__Clostridia.o__Lachnospirales.f__Lachnospiraceae.g__Schaedlerella.s__Schaedlerella_sp000364245	0	0.0272387	0	0
3-DEHYDROQUINATE-SYNTHASE-RXN: (expasy) 3-dehydroquinate synthase [4.2.3.4]|d__Bacteria.p__Firmicutes_A.c__Clostridia.o__Lachnospirales.f__Lachnospiraceae.g__UBA3282.s__	0	0	0	0
3-DEHYDROQUINATE-SYNTHASE-RXN: (expasy) 3-dehydroquinate synthase [4.2.3.4]|d__Bacteria.p__Firmicutes_A.c__Clostridia.o__Lachnospirales.f__Lachnospiraceae.g__UBA3282.s__UBA3282_sp003612405	0	0	0	0
3-DEHYDROQUINATE-SYNTHASE-RXN: (expasy) 3-dehydroquinate synthase [4.2.3.4]|d__Bacteria.p__Firmicutes_A.c__Clostridia.o__Lachnospirales.f__Lachnospiraceae.g__UBA7160.s__UBA7160_sp003612585	0.0450805	0.0866752	0	0
3-DEHYDROQUINATE-SYNTHASE-RXN: (expasy) 3-dehydroquinate synthase [4.2.3.4]|d__Bacteria.p__Firmicutes_A.c__Clostridia.o__Lachnospirales.f__Lachnospiraceae.g__UBA7182.s__	0	0	0	0
3-DEHYDROQUINATE-SYNTHASE-RXN: (expasy) 3-dehydroquinate synthase [4.2.3.4]|d__Bacteria.p__Firmicutes_A.c__Clostridia.o__Lachnospirales.f__Lachnospiraceae.g__UBA9502.s__	0.0474616	0.0455479	0	0
3-DEHYDROQUINATE-SYNTHASE-RXN: (expasy) 3-dehydroquinate synthase [4.2.3.4]|d__Bacteria.p__Firmicutes_A.c__Clostridia.o__Lachnospirales.f__Lachnospiraceae.g__UMGS1370.s__	0.0389315	0.0867488	0	0
3-DEHYDROQUINATE-SYNTHASE-RXN: (expasy) 3-dehydroquinate synthase [4.2.3.4]|d__Bacteria.p__Firmicutes_A.c__Clostridia.o__Oscillospirales.f__Acutalibacteraceae.g__Acutalibacter.s__	0	0	0	0.0276563
3-DEHYDROQUINATE-SYNTHASE-RXN: (expasy) 3-dehydroquinate synthase [4.2.3.4]|d__Bacteria.p__Firmicutes_A.c__Clostridia.o__Oscillospirales.f__Oscillospiraceae.g__.s__	0.0863139	0.0820484	0	0
3-DEHYDROQUINATE-SYNTHASE-RXN: (expasy) 3-dehydroquinate synthase [4.2.3.4]|d__Bacteria.p__Firmicutes_A.c__Clostridia.o__Oscillospirales.f__Oscillospiraceae.g__Flavonifractor.s__	0.174199	0	0	0
3-DEHYDROQUINATE-SYNTHASE-RXN: (expasy) 3-dehydroquinate synthase [4.2.3.4]|d__Bacteria.p__Firmicutes_A.c__Clostridia.o__Oscillospirales.f__Oscillospiraceae.g__Lawsonibacter.s__	0	0.0360526	0.755185	0.0380821
3-DEHYDROQUINATE-SYNTHASE-RXN: (expasy) 3-dehydroquinate synthase [4.2.3.4]|d__Bacteria.p__Firmicutes_A.c__Clostridia.o__Oscillospirales.f__Oscillospiraceae.g__Lawsonibacter.s__Lawsonibacter_sp000492175	0	0	0	0
3-DEHYDROQUINATE-SYNTHASE-RXN: (expasy) 3-dehydroquinate synthase [4.2.3.4]|d__Bacteria.p__Firmicutes_A.c__Clostridia.o__Oscillospirales.f__Oscillospiraceae.g__Oscillibacter.s__	0.108848	0	0.0332713	0
3-DEHYDROQUINATE-SYNTHASE-RXN: (expasy) 3-dehydroquinate synthase [4.2.3.4]|d__Bacteria.p__Firmicutes_A.c__Clostridia.o__Oscillospirales.f__Oscillospiraceae.g__Oscillibacter.s__Oscillibacter_sp000403435	0.00998865	0	0	0
3-DEHYDROQUINATE-SYNTHASE-RXN: (expasy) 3-dehydroquinate synthase [4.2.3.4]|d__Bacteria.p__Firmicutes_A.c__Clostridia.o__Oscillospirales.f__Oscillospiraceae.g__UBA9475.s__	0	0.0586468	0	0
3-DEHYDROQUINATE-SYNTHASE-RXN: (expasy) 3-dehydroquinate synthase [4.2.3.4]|d__Bacteria.p__Firmicutes_A.c__Clostridia.o__Oscillospirales.f__Oscillospiraceae.g__UMGS1872.s__	0	0.00307506	0	0
3-DEHYDROQUINATE-SYNTHASE-RXN: (expasy) 3-dehydroquinate synthase [4.2.3.4]|d__Bacteria.p__Firmicutes_A.c__Clostridia.o__Oscillospirales.f__Ruminococcaceae.g__Anaerotruncus.s__Anaerotruncus_sp000403395	0	0	0	0
3-DEHYDROQUINATE-SYNTHASE-RXN: (expasy) 3-dehydroquinate synthase [4.2.3.4]|d__Bacteria.p__Firmicutes_A.c__Clostridia_A.o__Christensenellales.f__Borkfalkiaceae.g__UMGS1004.s__	0	0	0	0.139088
3-HYDROXBUTYRYL-COA-DEHYDRATASE-RXN: (expasy) 3-hydroxybutyryl-CoA dehydratase [4.2.1.55]	0.362955	0.413734	0	0
3-HYDROXBUTYRYL-COA-DEHYDRATASE-RXN: (expasy) 3-hydroxybutyryl-CoA dehydratase [4.2.1.55]|d__Bacteria.p__Firmicutes_A.c__Clostridia.o__Oscillospirales.f__Oscillospiraceae.g__Intestinimonas.s__Intestinimonas_butyriciproducens	0.362955	0.413734	0	0
3-HYDROXBUTYRYL-COA-DEHYDRATASE-RXN: (expasy) 3-hydroxybutyryl-CoA dehydratase [4.2.1.55]|d__Bacteria.p__Firmicutes_A.c__Clostridia.o__Oscillospirales.f__Oscillospiraceae.g__UBA9475.s__	0	0	0	0
3-HYDROXYBUTYRATE-DEHYDROGENASE-RXN: (expasy) 3-hydroxybutyrate dehydrogenase [1.1.1.30]	1.56321	2.09172	0.62618	0.0405355
3-HYDROXYBUTYRATE-DEHYDROGENASE-RXN: (expasy) 3-hydroxybutyrate dehydrogenase [1.1.1.30]|d__Bacteria.p__Firmicutes_A.c__Clostridia.o__Oscillospirales.f__Oscillospiraceae.g__Oscillibacter.s__	1.56321	2.09172	0.62618	0.0405355
3-HYDROXYBUTYRYL-COA-DEHYDROGENASE-RXN: (expasy) 3-hydroxybutyryl-CoA dehydrogenase [1.1.1.157]	3.37546	4.03581	0.547874	0.142007
3-HYDROXYBUTYRYL-COA-DEHYDROGENASE-RXN: (expasy) 3-hydroxybutyryl-CoA dehydrogenase [1.1.1.157]|d__Bacteria.p__Firmicutes_A.c__Clostridia.o__Lachnospirales.f__Lachnospiraceae.g__.s__	0.00661586	0.0237573	0	0.00590867
3-HYDROXYBUTYRYL-COA-DEHYDROGENASE-RXN: (expasy) 3-hydroxybutyryl-CoA dehydrogenase [1.1.1.157]|d__Bacteria.p__Firmicutes_A.c__Clostridia.o__Lachnospirales.f__Lachnospiraceae.g__1XD8-76.s__	0.0199386	0.0555941	0	0
3-HYDROXYBUTYRYL-COA-DEHYDROGENASE-RXN: (expasy) 3-hydroxybutyryl-CoA dehydrogenase [1.1.1.157]|d__Bacteria.p__Firmicutes_A.c__Clostridia.o__Lachnospirales.f__Lachnospiraceae.g__Anaerostipes.s__Anaerostipes_sp000508985	0	0	0	0
3-HYDROXYBUTYRYL-COA-DEHYDROGENASE-RXN: (expasy) 3-hydroxybutyryl-CoA dehydrogenase [1.1.1.157]|d__Bacteria.p__Firmicutes_A.c__Clostridia.o__Lachnospirales.f__Lachnospiraceae.g__CAG-81.s__	2.62744	3.55099	0	0.0790972
3-HYDROXYBUTYRYL-COA-DEHYDROGENASE-RXN: (expasy) 3-hydroxybutyryl-CoA dehydrogenase [1.1.1.157]|d__Bacteria.p__Firmicutes_A.c__Clostridia.o__Lachnospirales.f__Lachnospiraceae.g__Hungatella_A.s__	0	0	0	0
3-HYDROXYBUTYRYL-COA-DEHYDROGENASE-RXN: (expasy) 3-hydroxybutyryl-CoA dehydrogenase [1.1.1.157]|d__Bacteria.p__Firmicutes_A.c__Clostridia.o__Lachnospirales.f__Lachnospiraceae.g__UBA3282.s__	0	0	0	0.00758961
3-HYDROXYBUTYRYL-COA-DEHYDROGENASE-RXN: (expasy) 3-hydroxybutyryl-CoA dehydrogenase [1.1.1.157]|d__Bacteria.p__Firmicutes_A.c__Clostridia.o__Lachnospirales.f__Lachnospiraceae.g__UBA3282.s__UBA3282_sp003611805	0	0	0	0.00854625
3-HYDROXYBUTYRYL-COA-DEHYDROGENASE-RXN: (expasy) 3-hydroxybutyryl-CoA dehydrogenase [1.1.1.157]|d__Bacteria.p__Firmicutes_A.c__Clostridia.o__Lachnospirales.f__Lachnospiraceae.g__UBA3282.s__UBA3282_sp003612405	0	0	0	0.00937001
3-HYDROXYBUTYRYL-COA-DEHYDROGENASE-RXN: (expasy) 3-hydroxybutyryl-CoA dehydrogenase [1.1.1.157]|d__Bacteria.p__Firmicutes_A.c__Clostridia.o__Oscillospirales.f__Oscillospiraceae.g__Evtepia.s__	0.458696	0.206289	0	0
3-HYDROXYBUTYRYL-COA-DEHYDROGENASE-RXN: (expasy) 3-hydroxybutyryl-CoA dehydrogenase [1.1.1.157]|d__Bacteria.p__Firmicutes_A.c__Clostridia.o__Oscillospirales.f__Oscillospiraceae.g__Lawsonibacter.s__	0.175281	0.157344	0.449362	0.0314953
3-HYDROXYBUTYRYL-COA-DEHYDROGENASE-RXN: (expasy) 3-hydroxybutyryl-CoA dehydrogenase [1.1.1.157]|d__Bacteria.p__Firmicutes_A.c__Clostridia.o__Oscillospirales.f__Oscillospiraceae.g__Oscillibacter.s__	0.0874851	0.041832	0.098512	0
3-HYDROXYDECANOYL-ACP-DEHYDR-RXN: (expasy) 3-hydroxyacyl-[acyl-carrier-protein] dehydratase [4.2.1.59]	6.19901	2.42363	3.059	3.82791
3-HYDROXYDECANOYL-ACP-DEHYDR-RXN: (expasy) 3-hydroxyacyl-[acyl-carrier-protein] dehydratase [4.2.1.59]|d__Bacteria.p__Bacteroidota.c__Bacteroidia.o__Bacteroidales.f__Bacteroidaceae.g__Bacteroides.s__Bacteroides_acidifaciens	0.0825341	0	0	0.0459403
3-HYDROXYDECANOYL-ACP-DEHYDR-RXN: (expasy) 3-hydroxyacyl-[acyl-carrier-protein] dehydratase [4.2.1.59]|d__Bacteria.p__Bacteroidota.c__Bacteroidia.o__Bacteroidales.f__Bacteroidaceae.g__Bacteroides.s__Bacteroides_congonensis	0.0126253	0.0129247	0	0
3-HYDROXYDECANOYL-ACP-DEHYDR-RXN: (expasy) 3-hydroxyacyl-[acyl-carrier-protein] dehydratase [4.2.1.59]|d__Bacteria.p__Bacteroidota.c__Bacteroidia.o__Bacteroidales.f__Bacteroidaceae.g__Bacteroides.s__Bacteroides_thetaiotaomicron	4.65872	2.37343	2.52994	3.16859
3-HYDROXYDECANOYL-ACP-DEHYDR-RXN: (expasy) 3-hydroxyacyl-[acyl-carrier-protein] dehydratase [4.2.1.59]|d__Bacteria.p__Firmicutes.c__Bacilli.o__Lactobacillales.f__Streptococcaceae.g__Lactococcus.s__Lactococcus_lactis	0	0	0.0677139	0.323018
3-HYDROXYDECANOYL-ACP-DEHYDR-RXN: (expasy) 3-hydroxyacyl-[acyl-carrier-protein] dehydratase [4.2.1.59]|d__Bacteria.p__Firmicutes.c__Bacilli.o__Lactobacillales.f__Streptococcaceae.g__Lactococcus.s__Lactococcus_lactis_E	0	0	0	0.0348179
3-HYDROXYDECANOYL-ACP-DEHYDR-RXN: (expasy) 3-hydroxyacyl-[acyl-carrier-protein] dehydratase [4.2.1.59]|d__Bacteria.p__Firmicutes_A.c__Clostridia.o__Lachnospirales.f__Lachnospiraceae.g__.s__	0.0778675	0	0	0
3-HYDROXYDECANOYL-ACP-DEHYDR-RXN: (expasy) 3-hydroxyacyl-[acyl-carrier-protein] dehydratase [4.2.1.59]|d__Bacteria.p__Firmicutes_A.c__Clostridia.o__Lachnospirales.f__Lachnospiraceae.g__14-2.s__	0	0	0	0
3-HYDROXYDECANOYL-ACP-DEHYDR-RXN: (expasy) 3-hydroxyacyl-[acyl-carrier-protein] dehydratase [4.2.1.59]|d__Bacteria.p__Firmicutes_A.c__Clostridia.o__Lachnospirales.f__Lachnospiraceae.g__Acetatifactor.s__	0.185	0	0	0
3-HYDROXYDECANOYL-ACP-DEHYDR-RXN: (expasy) 3-hydroxyacyl-[acyl-carrier-protein] dehydratase [4.2.1.59]|d__Bacteria.p__Firmicutes_A.c__Clostridia.o__Lachnospirales.f__Lachnospiraceae.g__An181.s__	0	0	0	0
3-HYDROXYDECANOYL-ACP-DEHYDR-RXN: (expasy) 3-hydroxyacyl-[acyl-carrier-protein] dehydratase [4.2.1.59]|d__Bacteria.p__Firmicutes_A.c__Clostridia.o__Lachnospirales.f__Lachnospiraceae.g__Clostridium_Q.s__	0	0	0	0.0449446
3-HYDROXYDECANOYL-ACP-DEHYDR-RXN: (expasy) 3-hydroxyacyl-[acyl-carrier-protein] dehydratase [4.2.1.59]|d__Bacteria.p__Firmicutes_A.c__Clostridia.o__Lachnospirales.f__Lachnospiraceae.g__Dorea.s__	0.0664164	0	0	0.0359533
3-HYDROXYDECANOYL-ACP-DEHYDR-RXN: (expasy) 3-hydroxyacyl-[acyl-carrier-protein] dehydratase [4.2.1.59]|d__Bacteria.p__Firmicutes_A.c__Clostridia.o__Lachnospirales.f__Lachnospiraceae.g__Kineothrix.s__	0	0	0	0
3-HYDROXYDECANOYL-ACP-DEHYDR-RXN: (expasy) 3-hydroxyacyl-[acyl-carrier-protein] dehydratase [4.2.1.59]|d__Bacteria.p__Firmicutes_A.c__Clostridia.o__Lachnospirales.f__Lachnospiraceae.g__UBA7182.s__	0.0656942	0	0	0
3-HYDROXYDECANOYL-ACP-DEHYDR-RXN: (expasy) 3-hydroxyacyl-[acyl-carrier-protein] dehydratase [4.2.1.59]|d__Bacteria.p__Firmicutes_A.c__Clostridia.o__Lachnospirales.f__Lachnospiraceae.g__UBA9502.s__	0.0650325	0	0	0
3-HYDROXYDECANOYL-ACP-DEHYDR-RXN: (expasy) 3-hydroxyacyl-[acyl-carrier-protein] dehydratase [4.2.1.59]|d__Bacteria.p__Firmicutes_A.c__Clostridia.o__Lachnospirales.f__Lachnospiraceae.g__UMGS1370.s__	0.704995	0	0	0
3-HYDROXYDECANOYL-ACP-DEHYDR-RXN: (expasy) 3-hydroxyacyl-[acyl-carrier-protein] dehydratase [4.2.1.59]|d__Bacteria.p__Firmicutes_A.c__Clostridia.o__Oscillospirales.f__CAG-272.g__UMGS1815.s__	0	0	0	0
3-HYDROXYDECANOYL-ACP-DEHYDR-RXN: (expasy) 3-hydroxyacyl-[acyl-carrier-protein] dehydratase [4.2.1.59]|d__Bacteria.p__Firmicutes_A.c__Clostridia.o__Oscillospirales.f__Oscillospiraceae.g__Lawsonibacter.s__	0	0	0	0
3-HYDROXYDECANOYL-ACP-DEHYDR-RXN: (expasy) 3-hydroxyacyl-[acyl-carrier-protein] dehydratase [4.2.1.59]|d__Bacteria.p__Firmicutes_A.c__Clostridia.o__Oscillospirales.f__Oscillospiraceae.g__Lawsonibacter.s__Lawsonibacter_sp003612335	0.0138693	0	0	0
3-HYDROXYDECANOYL-ACP-DEHYDR-RXN: (expasy) 3-hydroxyacyl-[acyl-carrier-protein] dehydratase [4.2.1.59]|d__Bacteria.p__Firmicutes_A.c__Clostridia.o__Oscillospirales.f__Oscillospiraceae.g__Oscillibacter.s__	0.26626	0.0372789	0.461345	0
3-HYDROXYDECANOYL-ACP-DEHYDR-RXN: (expasy) 3-hydroxyacyl-[acyl-carrier-protein] dehydratase [4.2.1.59]|d__Bacteria.p__Firmicutes_A.c__Clostridia.o__Oscillospirales.f__Ruminococcaceae.g__Ruminiclostridium_E.s__	0	0	0	0
3-HYDROXYDECANOYL-ACP-DEHYDR-RXN: (expasy) 3-hydroxyacyl-[acyl-carrier-protein] dehydratase [4.2.1.59]|d__Bacteria.p__Firmicutes_A.c__Clostridia_A.o__Christensenellales.f__Borkfalkiaceae.g__UMGS1004.s__	0	0	0	0.174652
3-HYDROXYDECANOYL-ACP-DEHYDR-RXN: (expasy) 3-hydroxyacyl-[acyl-carrier-protein] dehydratase [4.2.1.59]|d__Bacteria.p__Firmicutes_A.c__Clostridia_A.o__Christensenellales.f__CAG-552.g__.s__	0	0	0	0
3-HYDROXYISOBUTYRATE-DEHYDROGENASE-RXN: (expasy) 3-hydroxyisobutyrate dehydrogenase [1.1.1.31]	0	0	0.02123	0.250551
3-HYDROXYISOBUTYRATE-DEHYDROGENASE-RXN: (expasy) 3-hydroxyisobutyrate dehydrogenase [1.1.1.31]|d__Bacteria.p__Firmicutes.c__Bacilli.o__Lactobacillales.f__Streptococcaceae.g__Lactococcus.s__Lactococcus_lactis	0	0	0.02123	0.250551
3-NUCLEOTID-RXN: (expasy) 3'-nucleotidase [3.1.3.6]	0	0	0.0329871	0.300363
3-NUCLEOTID-RXN: (expasy) 3'-nucleotidase [3.1.3.6]|d__Bacteria.p__Firmicutes.c__Bacilli.o__Lactobacillales.f__Streptococcaceae.g__Lactococcus.s__Lactococcus_lactis	0	0	0.0329871	0.300363
3-OXOACYL-ACP-REDUCT-RXN: (expasy) 3-oxoacyl-[acyl-carrier-protein] reductase [1.1.1.100]	1.40515	1.19938	0.237197	0.0928181
3-OXOACYL-ACP-REDUCT-RXN: (expasy) 3-oxoacyl-[acyl-carrier-protein] reductase [1.1.1.100]|d__Bacteria.p__Firmicutes.c__Bacilli.o__Erysipelotrichales.f__Erysipelotrichaceae.g__.s__	0	0.0359934	0	0
3-OXOACYL-ACP-REDUCT-RXN: (expasy) 3-oxoacyl-[acyl-carrier-protein] reductase [1.1.1.100]|d__Bacteria.p__Firmicutes.c__Bacilli.o__Erysipelotrichales.f__Erysipelotrichaceae.g__Dubosiella.s__Dubosiella_newyorkensis	0	0	0	0
3-OXOACYL-ACP-REDUCT-RXN: (expasy) 3-oxoacyl-[acyl-carrier-protein] reductase [1.1.1.100]|d__Bacteria.p__Firmicutes.c__Bacilli.o__RF39.f__CAG-1000.g__CAG-776.s__	0	0	0	0
3-OXOACYL-ACP-REDUCT-RXN: (expasy) 3-oxoacyl-[acyl-carrier-protein] reductase [1.1.1.100]|d__Bacteria.p__Firmicutes_A.c__Clostridia.o__Lachnospirales.f__Anaerotignaceae.g__Anaerotignum.s__	0.0235117	0.0745132	0	0
3-OXOACYL-ACP-REDUCT-RXN: (expasy) 3-oxoacyl-[acyl-carrier-protein] reductase [1.1.1.100]|d__Bacteria.p__Firmicutes_A.c__Clostridia.o__Lachnospirales.f__Lachnospiraceae.g__.s__	0	0	0	0
3-OXOACYL-ACP-REDUCT-RXN: (expasy) 3-oxoacyl-[acyl-carrier-protein] reductase [1.1.1.100]|d__Bacteria.p__Firmicutes_A.c__Clostridia.o__Lachnospirales.f__Lachnospiraceae.g__Acetatifactor.s__	1.12513	0.827141	0	0.0928181
3-OXOACYL-ACP-REDUCT-RXN: (expasy) 3-oxoacyl-[acyl-carrier-protein] reductase [1.1.1.100]|d__Bacteria.p__Firmicutes_A.c__Clostridia.o__Lachnospirales.f__Lachnospiraceae.g__CAG-603.s__	0.0120851	0	0	0
3-OXOACYL-ACP-REDUCT-RXN: (expasy) 3-oxoacyl-[acyl-carrier-protein] reductase [1.1.1.100]|d__Bacteria.p__Firmicutes_A.c__Clostridia.o__Lachnospirales.f__Lachnospiraceae.g__Dorea.s__	0.0144859	0.0779078	0	0
3-OXOACYL-ACP-REDUCT-RXN: (expasy) 3-oxoacyl-[acyl-carrier-protein] reductase [1.1.1.100]|d__Bacteria.p__Firmicutes_A.c__Clostridia.o__Lachnospirales.f__Lachnospiraceae.g__Hungatella_A.s__	0.0513913	0	0	0
3-OXOACYL-ACP-REDUCT-RXN: (expasy) 3-oxoacyl-[acyl-carrier-protein] reductase [1.1.1.100]|d__Bacteria.p__Firmicutes_A.c__Clostridia.o__Lachnospirales.f__Lachnospiraceae.g__Roseburia.s__	0	0	0	0
3-OXOACYL-ACP-REDUCT-RXN: (expasy) 3-oxoacyl-[acyl-carrier-protein] reductase [1.1.1.100]|d__Bacteria.p__Firmicutes_A.c__Clostridia.o__Lachnospirales.f__Lachnospiraceae.g__UBA9502.s__	0.147759	0	0	0
3-OXOACYL-ACP-REDUCT-RXN: (expasy) 3-oxoacyl-[acyl-carrier-protein] reductase [1.1.1.100]|d__Bacteria.p__Firmicutes_A.c__Clostridia.o__Oscillospirales.f__Acutalibacteraceae.g__Acutalibacter.s__	0	0	0	0
3-OXOACYL-ACP-REDUCT-RXN: (expasy) 3-oxoacyl-[acyl-carrier-protein] reductase [1.1.1.100]|d__Bacteria.p__Firmicutes_A.c__Clostridia.o__Oscillospirales.f__Oscillospiraceae.g__.s__	0	0.0347848	0	0
3-OXOACYL-ACP-REDUCT-RXN: (expasy) 3-oxoacyl-[acyl-carrier-protein] reductase [1.1.1.100]|d__Bacteria.p__Firmicutes_A.c__Clostridia.o__Oscillospirales.f__Oscillospiraceae.g__Evtepia.s__	0	0	0	0
3-OXOACYL-ACP-REDUCT-RXN: (expasy) 3-oxoacyl-[acyl-carrier-protein] reductase [1.1.1.100]|d__Bacteria.p__Firmicutes_A.c__Clostridia.o__Oscillospirales.f__Oscillospiraceae.g__Lawsonibacter.s__	0	0	0	0
3-OXOACYL-ACP-REDUCT-RXN: (expasy) 3-oxoacyl-[acyl-carrier-protein] reductase [1.1.1.100]|d__Bacteria.p__Firmicutes_A.c__Clostridia.o__Oscillospirales.f__Oscillospiraceae.g__Lawsonibacter.s__Lawsonibacter_sp003612335	0	0	0	0
3-OXOACYL-ACP-REDUCT-RXN: (expasy) 3-oxoacyl-[acyl-carrier-protein] reductase [1.1.1.100]|d__Bacteria.p__Firmicutes_A.c__Clostridia.o__Oscillospirales.f__Oscillospiraceae.g__UMGS1872.s__	0	0.139956	0	0
3-OXOACYL-ACP-REDUCT-RXN: (expasy) 3-oxoacyl-[acyl-carrier-protein] reductase [1.1.1.100]|d__Bacteria.p__Firmicutes_A.c__Clostridia.o__Oscillospirales.f__Ruminococcaceae.g__Anaerotruncus.s__	0	0.00908788	0	0
3-OXOACYL-ACP-REDUCT-RXN: (expasy) 3-oxoacyl-[acyl-carrier-protein] reductase [1.1.1.100]|d__Bacteria.p__Firmicutes_A.c__Clostridia.o__Oscillospirales.f__Ruminococcaceae.g__Anaerotruncus.s__Anaerotruncus_sp000403395	0	0	0.237197	0
3-OXOACYL-ACP-REDUCT-RXN: (expasy) 3-oxoacyl-[acyl-carrier-protein] reductase [1.1.1.100]|d__Bacteria.p__Firmicutes_A.c__Clostridia.o__Oscillospirales.f__Ruminococcaceae.g__Angelakisella.s__	0.0307887	0	0	0
3-OXOACYL-ACP-SYNTH-BASE-RXN: (expasy) AMBIGUOUS [2.3.1.179; 2.3.1.41]	6.70085	0.626295	0.105167	0.185362
3-OXOACYL-ACP-SYNTH-BASE-RXN: (expasy) AMBIGUOUS [2.3.1.179; 2.3.1.41]|d__Bacteria.p__Bacteroidota.c__Bacteroidia.o__Bacteroidales.f__Muribaculaceae.g__CAG-485.s__CAG-485_sp002362485	0	0.217197	0	0
3-OXOACYL-ACP-SYNTH-BASE-RXN: (expasy) AMBIGUOUS [2.3.1.179; 2.3.1.41]|d__Bacteria.p__Bacteroidota.c__Bacteroidia.o__Bacteroidales.f__Muribaculaceae.g__Duncaniella.s__	0	0.0489722	0	0.00309365
3-OXOACYL-ACP-SYNTH-BASE-RXN: (expasy) AMBIGUOUS [2.3.1.179; 2.3.1.41]|d__Bacteria.p__Bacteroidota.c__Bacteroidia.o__Bacteroidales.f__Muribaculaceae.g__Duncaniella.s__Duncaniella_muris	0	0	0	4.45527e-05
3-OXOACYL-ACP-SYNTH-BASE-RXN: (expasy) AMBIGUOUS [2.3.1.179; 2.3.1.41]|d__Bacteria.p__Bacteroidota.c__Bacteroidia.o__Bacteroidales.f__Muribaculaceae.g__Duncaniella.s__Duncaniella_sp001689425	0	0	0	0.00705704
3-OXOACYL-ACP-SYNTH-BASE-RXN: (expasy) AMBIGUOUS [2.3.1.179; 2.3.1.41]|d__Bacteria.p__Bacteroidota.c__Bacteroidia.o__Bacteroidales.f__Muribaculaceae.g__Duncaniella.s__Duncaniella_sp001689575	0	0	0	0.00218943
3-OXOACYL-ACP-SYNTH-BASE-RXN: (expasy) AMBIGUOUS [2.3.1.179; 2.3.1.41]|d__Bacteria.p__Bacteroidota.c__Bacteroidia.o__Bacteroidales.f__Muribaculaceae.g__Duncaniella.s__Duncaniella_sp002492665	0	0	0	2.81559e-05
3-OXOACYL-ACP-SYNTH-BASE-RXN: (expasy) AMBIGUOUS [2.3.1.179; 2.3.1.41]|d__Bacteria.p__Firmicutes_A.c__Clostridia.o__Lachnospirales.f__Lachnospiraceae.g__.s__	0.0084164	0	0	0.0404523
3-OXOACYL-ACP-SYNTH-BASE-RXN: (expasy) AMBIGUOUS [2.3.1.179; 2.3.1.41]|d__Bacteria.p__Firmicutes_A.c__Clostridia.o__Lachnospirales.f__Lachnospiraceae.g__14-2.s__	0	0	0	0
3-OXOACYL-ACP-SYNTH-BASE-RXN: (expasy) AMBIGUOUS [2.3.1.179; 2.3.1.41]|d__Bacteria.p__Firmicutes_A.c__Clostridia.o__Lachnospirales.f__Lachnospiraceae.g__1XD42-69.s__	0	0	0	0
3-OXOACYL-ACP-SYNTH-BASE-RXN: (expasy) AMBIGUOUS [2.3.1.179; 2.3.1.41]|d__Bacteria.p__Firmicutes_A.c__Clostridia.o__Lachnospirales.f__Lachnospiraceae.g__1XD8-76.s__	0.00842018	0	0	0
3-OXOACYL-ACP-SYNTH-BASE-RXN: (expasy) AMBIGUOUS [2.3.1.179; 2.3.1.41]|d__Bacteria.p__Firmicutes_A.c__Clostridia.o__Lachnospirales.f__Lachnospiraceae.g__Acetatifactor.s__	2.67488	0.171891	0	0.0137981
3-OXOACYL-ACP-SYNTH-BASE-RXN: (expasy) AMBIGUOUS [2.3.1.179; 2.3.1.41]|d__Bacteria.p__Firmicutes_A.c__Clostridia.o__Lachnospirales.f__Lachnospiraceae.g__CAG-81.s__	2.00757	0.0151381	0	0
3-OXOACYL-ACP-SYNTH-BASE-RXN: (expasy) AMBIGUOUS [2.3.1.179; 2.3.1.41]|d__Bacteria.p__Firmicutes_A.c__Clostridia.o__Lachnospirales.f__Lachnospiraceae.g__Clostridium_Q.s__	0.340439	0.00504604	0	0
3-OXOACYL-ACP-SYNTH-BASE-RXN: (expasy) AMBIGUOUS [2.3.1.179; 2.3.1.41]|d__Bacteria.p__Firmicutes_A.c__Clostridia.o__Lachnospirales.f__Lachnospiraceae.g__Dorea.s__	0.0126303	0	0	0
3-OXOACYL-ACP-SYNTH-BASE-RXN: (expasy) AMBIGUOUS [2.3.1.179; 2.3.1.41]|d__Bacteria.p__Firmicutes_A.c__Clostridia.o__Lachnospirales.f__Lachnospiraceae.g__Eubacterium_F.s__	0.00210505	0	0	0
3-OXOACYL-ACP-SYNTH-BASE-RXN: (expasy) AMBIGUOUS [2.3.1.179; 2.3.1.41]|d__Bacteria.p__Firmicutes_A.c__Clostridia.o__Lachnospirales.f__Lachnospiraceae.g__Hungatella_A.s__	0.518076	0.00475694	0	0
3-OXOACYL-ACP-SYNTH-BASE-RXN: (expasy) AMBIGUOUS [2.3.1.179; 2.3.1.41]|d__Bacteria.p__Firmicutes_A.c__Clostridia.o__Lachnospirales.f__Lachnospiraceae.g__Hungatella_A.s__Hungatella_A_sp002358555	0	0	0	0.00911212
3-OXOACYL-ACP-SYNTH-BASE-RXN: (expasy) AMBIGUOUS [2.3.1.179; 2.3.1.41]|d__Bacteria.p__Firmicutes_A.c__Clostridia.o__Lachnospirales.f__Lachnospiraceae.g__Roseburia.s__	0	0	0	0
3-OXOACYL-ACP-SYNTH-BASE-RXN: (expasy) AMBIGUOUS [2.3.1.179; 2.3.1.41]|d__Bacteria.p__Firmicutes_A.c__Clostridia.o__Lachnospirales.f__Lachnospiraceae.g__UBA9502.s__	0.447762	0.107451	0	0
3-OXOACYL-ACP-SYNTH-BASE-RXN: (expasy) AMBIGUOUS [2.3.1.179; 2.3.1.41]|d__Bacteria.p__Firmicutes_A.c__Clostridia.o__Lachnospirales.f__Lachnospiraceae.g__UMGS1370.s__	0.348722	0.0100921	0	0
3-OXOACYL-ACP-SYNTH-BASE-RXN: (expasy) AMBIGUOUS [2.3.1.179; 2.3.1.41]|d__Bacteria.p__Firmicutes_A.c__Clostridia.o__Oscillospirales.f__Acutalibacteraceae.g__Acutalibacter.s__	0	0	0	0.109587
3-OXOACYL-ACP-SYNTH-BASE-RXN: (expasy) AMBIGUOUS [2.3.1.179; 2.3.1.41]|d__Bacteria.p__Firmicutes_A.c__Clostridia.o__Oscillospirales.f__Acutalibacteraceae.g__Acutalibacter.s__Acutalibacter_muris	0	0	0	0
3-OXOACYL-ACP-SYNTH-BASE-RXN: (expasy) AMBIGUOUS [2.3.1.179; 2.3.1.41]|d__Bacteria.p__Firmicutes_A.c__Clostridia.o__Oscillospirales.f__Oscillospiraceae.g__Lawsonibacter.s__	0	0	0.105167	0
3-OXOACYL-ACP-SYNTH-BASE-RXN: (expasy) AMBIGUOUS [2.3.1.179; 2.3.1.41]|d__Bacteria.p__Firmicutes_A.c__Clostridia.o__Oscillospirales.f__Oscillospiraceae.g__Lawsonibacter.s__Lawsonibacter_sp003612335	0	0	0	0
3-OXOACYL-ACP-SYNTH-BASE-RXN: (expasy) AMBIGUOUS [2.3.1.179; 2.3.1.41]|d__Bacteria.p__Firmicutes_A.c__Clostridia.o__Oscillospirales.f__Oscillospiraceae.g__Oscillibacter.s__	0.2433	0	0	0
3-OXOACYL-ACP-SYNTH-BASE-RXN: (expasy) AMBIGUOUS [2.3.1.179; 2.3.1.41]|d__Bacteria.p__Firmicutes_A.c__Clostridia.o__Oscillospirales.f__Ruminococcaceae.g__Anaerotruncus.s__	0	0	0	0
3-OXOACYL-ACP-SYNTH-BASE-RXN: (expasy) AMBIGUOUS [2.3.1.179; 2.3.1.41]|d__Bacteria.p__Firmicutes_A.c__Clostridia.o__Oscillospirales.f__Ruminococcaceae.g__Angelakisella.s__	0.0503943	0.0457517	0	0
3-OXOACYL-ACP-SYNTH-BASE-RXN: (expasy) AMBIGUOUS [2.3.1.179; 2.3.1.41]|d__Bacteria.p__Firmicutes_A.c__Clostridia.o__Oscillospirales.f__Ruminococcaceae.g__UBA3818.s__	0.0381488	0	0	0
3-OXOACYL-ACP-SYNTH-RXN: (expasy) AMBIGUOUS [2.3.1.179; 2.3.1.41]	0.109462	0	0	0
3-OXOACYL-ACP-SYNTH-RXN: (expasy) AMBIGUOUS [2.3.1.179; 2.3.1.41]|d__Bacteria.p__Firmicutes_A.c__Clostridia.o__Lachnospirales.f__Lachnospiraceae.g__UBA9502.s__	0.109462	0	0	0
3.1.1.23-RXN: (expasy) Acylglycerol lipase [3.1.1.23]	0.278362	0.130476	0	0
3.1.1.23-RXN: (expasy) Acylglycerol lipase [3.1.1.23]|d__Bacteria.p__Firmicutes_A.c__Clostridia.o__Oscillospirales.f__Ruminococcaceae.g__Angelakisella.s__	0.278362	0.130476	0	0
3.1.1.72-RXN: (expasy) Acetylxylan esterase [3.1.1.72]	0.622905	0.126621	0.15529	7.65053
3.1.1.72-RXN: (expasy) Acetylxylan esterase [3.1.1.72]|d__Bacteria.p__Bacteroidota.c__Bacteroidia.o__Bacteroidales.f__Bacteroidaceae.g__Bacteroides.s__Bacteroides_thetaiotaomicron	0.622905	0.094168	0.15529	7.65053
3.1.1.72-RXN: (expasy) Acetylxylan esterase [3.1.1.72]|d__Bacteria.p__Firmicutes_A.c__Clostridia.o__Lachnospirales.f__Lachnospiraceae.g__UMGS1370.s__	0	0.0324531	0	0
3.1.11.2-RXN: (expasy) Exodeoxyribonuclease III [3.1.11.2]	1.89036	1.4971	0.300452	0.589125
3.1.11.2-RXN: (expasy) Exodeoxyribonuclease III [3.1.11.2]|d__Bacteria.p__Bacteroidota.c__Bacteroidia.o__Bacteroidales.f__Bacteroidaceae.g__Bacteroides.s__Bacteroides_thetaiotaomicron	0.767466	0.512781	0.300452	0.589125
3.1.11.2-RXN: (expasy) Exodeoxyribonuclease III [3.1.11.2]|d__Bacteria.p__Bacteroidota.c__Bacteroidia.o__Bacteroidales.f__Muribaculaceae.g__Amulumruptor.s__Amulumruptor_sp001689515	0	0	0	0
3.1.11.2-RXN: (expasy) Exodeoxyribonuclease III [3.1.11.2]|d__Bacteria.p__Firmicutes.c__Bacilli.o__Erysipelotrichales.f__Erysipelotrichaceae.g__Dubosiella.s__Dubosiella_newyorkensis	0	0	0	0
3.1.11.2-RXN: (expasy) Exodeoxyribonuclease III [3.1.11.2]|d__Bacteria.p__Firmicutes_A.c__Clostridia.o__Lachnospirales.f__Anaerotignaceae.g__Anaerotignum.s__	0	0	0	0
3.1.11.2-RXN: (expasy) Exodeoxyribonuclease III [3.1.11.2]|d__Bacteria.p__Firmicutes_A.c__Clostridia.o__Lachnospirales.f__Lachnospiraceae.g__1XD42-69.s__	0	0	0	0
3.1.11.2-RXN: (expasy) Exodeoxyribonuclease III [3.1.11.2]|d__Bacteria.p__Firmicutes_A.c__Clostridia.o__Lachnospirales.f__Lachnospiraceae.g__Acetatifactor.s__	0.154185	0.224964	0	0
3.1.11.2-RXN: (expasy) Exodeoxyribonuclease III [3.1.11.2]|d__Bacteria.p__Firmicutes_A.c__Clostridia.o__Lachnospirales.f__Lachnospiraceae.g__Acetatifactor.s__Acetatifactor_sp003612485	0	0	0	0
3.1.11.2-RXN: (expasy) Exodeoxyribonuclease III [3.1.11.2]|d__Bacteria.p__Firmicutes_A.c__Clostridia.o__Lachnospirales.f__Lachnospiraceae.g__An181.s__	0	0.0181758	0	0
3.1.11.2-RXN: (expasy) Exodeoxyribonuclease III [3.1.11.2]|d__Bacteria.p__Firmicutes_A.c__Clostridia.o__Lachnospirales.f__Lachnospiraceae.g__CAG-95.s__CAG-95_sp000403495	0	0	0	0
3.1.11.2-RXN: (expasy) Exodeoxyribonuclease III [3.1.11.2]|d__Bacteria.p__Firmicutes_A.c__Clostridia.o__Lachnospirales.f__Lachnospiraceae.g__COE1.s__COE1_sp002490665	0.0476229	0	0	0
3.1.11.2-RXN: (expasy) Exodeoxyribonuclease III [3.1.11.2]|d__Bacteria.p__Firmicutes_A.c__Clostridia.o__Lachnospirales.f__Lachnospiraceae.g__Dorea.s__	0	0	0	0
3.1.11.2-RXN: (expasy) Exodeoxyribonuclease III [3.1.11.2]|d__Bacteria.p__Firmicutes_A.c__Clostridia.o__Lachnospirales.f__Lachnospiraceae.g__Eubacterium_F.s__	0	0	0	0
3.1.11.2-RXN: (expasy) Exodeoxyribonuclease III [3.1.11.2]|d__Bacteria.p__Firmicutes_A.c__Clostridia.o__Lachnospirales.f__Lachnospiraceae.g__Kineothrix.s__	0	0	0	0
3.1.11.2-RXN: (expasy) Exodeoxyribonuclease III [3.1.11.2]|d__Bacteria.p__Firmicutes_A.c__Clostridia.o__Oscillospirales.f__Acutalibacteraceae.g__Acutalibacter.s__Acutalibacter_muris	0.00989421	0	0	0
3.1.11.2-RXN: (expasy) Exodeoxyribonuclease III [3.1.11.2]|d__Bacteria.p__Firmicutes_A.c__Clostridia.o__Oscillospirales.f__Oscillospiraceae.g__.s__	0.904356	0.741181	0	0
3.1.11.2-RXN: (expasy) Exodeoxyribonuclease III [3.1.11.2]|d__Bacteria.p__Firmicutes_A.c__Clostridia.o__Oscillospirales.f__Oscillospiraceae.g__Lawsonibacter.s__Lawsonibacter_sp003612335	0.00683602	0	0	0
3.1.11.2-RXN: (expasy) Exodeoxyribonuclease III [3.1.11.2]|d__Bacteria.p__Firmicutes_A.c__Clostridia.o__Oscillospirales.f__Ruminococcaceae.g__Angelakisella.s__	0	0	0	0
3.1.11.2-RXN: (expasy) Exodeoxyribonuclease III [3.1.11.2]|d__Bacteria.p__Firmicutes_B.c__Peptococcia.o__Peptococcales.f__Peptococcaceae.g__UBA7185.s__	0	0	0	0
3.1.11.6-RXN: (expasy) Exodeoxyribonuclease VII [3.1.11.6]	8.23464	7.11416	2.06876	6.32311
3.1.11.6-RXN: (expasy) Exodeoxyribonuclease VII [3.1.11.6]|d__Bacteria.p__Bacteroidota.c__Bacteroidia.o__Bacteroidales.f__Muribaculaceae.g__CAG-873.s__	0.0561862	0	0.023982	0
3.1.11.6-RXN: (expasy) Exodeoxyribonuclease VII [3.1.11.6]|d__Bacteria.p__Bacteroidota.c__Bacteroidia.o__Bacteroidales.f__Muribaculaceae.g__Duncaniella.s__	0	0	0	0.157509
3.1.11.6-RXN: (expasy) Exodeoxyribonuclease VII [3.1.11.6]|d__Bacteria.p__Firmicutes.c__Bacilli.o__Erysipelotrichales.f__Erysipelatoclostridiaceae.g__.s__	0	0.0830302	0	0
3.1.11.6-RXN: (expasy) Exodeoxyribonuclease VII [3.1.11.6]|d__Bacteria.p__Firmicutes.c__Bacilli.o__Erysipelotrichales.f__Erysipelatoclostridiaceae.g__Erysipelatoclostridium.s__Erysipelatoclostridium_cocleatum	0	0.0837178	0	0
3.1.11.6-RXN: (expasy) Exodeoxyribonuclease VII [3.1.11.6]|d__Bacteria.p__Firmicutes.c__Bacilli.o__Erysipelotrichales.f__Erysipelotrichaceae.g__Dubosiella.s__Dubosiella_newyorkensis	0.0727744	0	0	0
3.1.11.6-RXN: (expasy) Exodeoxyribonuclease VII [3.1.11.6]|d__Bacteria.p__Firmicutes.c__Bacilli.o__Lactobacillales.f__Lactobacillaceae.g__Lactobacillus.s__Lactobacillus_johnsonii	0	0	0	0
3.1.11.6-RXN: (expasy) Exodeoxyribonuclease VII [3.1.11.6]|d__Bacteria.p__Firmicutes.c__Bacilli.o__Lactobacillales.f__Streptococcaceae.g__Lactococcus.s__Lactococcus_lactis	0.046311	0.212831	0	0.401662
3.1.11.6-RXN: (expasy) Exodeoxyribonuclease VII [3.1.11.6]|d__Bacteria.p__Firmicutes_A.c__Clostridia.o__Lachnospirales.f__Anaerotignaceae.g__Anaerotignum.s__	0	0	0	0.240661
3.1.11.6-RXN: (expasy) Exodeoxyribonuclease VII [3.1.11.6]|d__Bacteria.p__Firmicutes_A.c__Clostridia.o__Lachnospirales.f__Lachnospiraceae.g__.s__	0	0.174548	0	0
3.1.11.6-RXN: (expasy) Exodeoxyribonuclease VII [3.1.11.6]|d__Bacteria.p__Firmicutes_A.c__Clostridia.o__Lachnospirales.f__Lachnospiraceae.g__14-2.s__	0	0	0	0
3.1.11.6-RXN: (expasy) Exodeoxyribonuclease VII [3.1.11.6]|d__Bacteria.p__Firmicutes_A.c__Clostridia.o__Lachnospirales.f__Lachnospiraceae.g__1XD42-69.s__	0	0	0	0
3.1.11.6-RXN: (expasy) Exodeoxyribonuclease VII [3.1.11.6]|d__Bacteria.p__Firmicutes_A.c__Clostridia.o__Lachnospirales.f__Lachnospiraceae.g__1XD8-76.s__	0	0	0	0
3.1.11.6-RXN: (expasy) Exodeoxyribonuclease VII [3.1.11.6]|d__Bacteria.p__Firmicutes_A.c__Clostridia.o__Lachnospirales.f__Lachnospiraceae.g__Acetatifactor.s__	0.558745	1.01378	0	1.05107
3.1.11.6-RXN: (expasy) Exodeoxyribonuclease VII [3.1.11.6]|d__Bacteria.p__Firmicutes_A.c__Clostridia.o__Lachnospirales.f__Lachnospiraceae.g__Acetatifactor.s__Acetatifactor_sp003612485	0	0	0	0
3.1.11.6-RXN: (expasy) Exodeoxyribonuclease VII [3.1.11.6]|d__Bacteria.p__Firmicutes_A.c__Clostridia.o__Lachnospirales.f__Lachnospiraceae.g__An181.s__	0	0.0730666	0	0
3.1.11.6-RXN: (expasy) Exodeoxyribonuclease VII [3.1.11.6]|d__Bacteria.p__Firmicutes_A.c__Clostridia.o__Lachnospirales.f__Lachnospiraceae.g__CAG-95.s__	0	0	0	0
3.1.11.6-RXN: (expasy) Exodeoxyribonuclease VII [3.1.11.6]|d__Bacteria.p__Firmicutes_A.c__Clostridia.o__Lachnospirales.f__Lachnospiraceae.g__COE1.s__	0	0	0	0
3.1.11.6-RXN: (expasy) Exodeoxyribonuclease VII [3.1.11.6]|d__Bacteria.p__Firmicutes_A.c__Clostridia.o__Lachnospirales.f__Lachnospiraceae.g__COE1.s__COE1_sp000403215	0	0	0	0.0776549
3.1.11.6-RXN: (expasy) Exodeoxyribonuclease VII [3.1.11.6]|d__Bacteria.p__Firmicutes_A.c__Clostridia.o__Lachnospirales.f__Lachnospiraceae.g__Dorea.s__	0.774952	1.0863	0	0.0590661
3.1.11.6-RXN: (expasy) Exodeoxyribonuclease VII [3.1.11.6]|d__Bacteria.p__Firmicutes_A.c__Clostridia.o__Lachnospirales.f__Lachnospiraceae.g__Dorea.s__Dorea_sp000403455	0	0	0	0
3.1.11.6-RXN: (expasy) Exodeoxyribonuclease VII [3.1.11.6]|d__Bacteria.p__Firmicutes_A.c__Clostridia.o__Lachnospirales.f__Lachnospiraceae.g__Hungatella_A.s__	0.29923	0.15884	0	0
3.1.11.6-RXN: (expasy) Exodeoxyribonuclease VII [3.1.11.6]|d__Bacteria.p__Firmicutes_A.c__Clostridia.o__Lachnospirales.f__Lachnospiraceae.g__Kineothrix.s__	0	0	0	0
3.1.11.6-RXN: (expasy) Exodeoxyribonuclease VII [3.1.11.6]|d__Bacteria.p__Firmicutes_A.c__Clostridia.o__Lachnospirales.f__Lachnospiraceae.g__Schaedlerella.s__	0	0	0	0
3.1.11.6-RXN: (expasy) Exodeoxyribonuclease VII [3.1.11.6]|d__Bacteria.p__Firmicutes_A.c__Clostridia.o__Lachnospirales.f__Lachnospiraceae.g__Schaedlerella.s__Schaedlerella_sp000364245	0	0.147275	0	0
3.1.11.6-RXN: (expasy) Exodeoxyribonuclease VII [3.1.11.6]|d__Bacteria.p__Firmicutes_A.c__Clostridia.o__Lachnospirales.f__Lachnospiraceae.g__Schaedlerella.s__Schaedlerella_sp000403295	0	0.0423183	0	0
3.1.11.6-RXN: (expasy) Exodeoxyribonuclease VII [3.1.11.6]|d__Bacteria.p__Firmicutes_A.c__Clostridia.o__Lachnospirales.f__Lachnospiraceae.g__UBA7160.s__UBA7160_sp003612585	0	0.0468376	0	0
3.1.11.6-RXN: (expasy) Exodeoxyribonuclease VII [3.1.11.6]|d__Bacteria.p__Firmicutes_A.c__Clostridia.o__Lachnospirales.f__Lachnospiraceae.g__UBA7182.s__	0.0258577	0	0	0.122507
3.1.11.6-RXN: (expasy) Exodeoxyribonuclease VII [3.1.11.6]|d__Bacteria.p__Firmicutes_A.c__Clostridia.o__Lachnospirales.f__Lachnospiraceae.g__UBA9502.s__	0	0.311773	0	0
3.1.11.6-RXN: (expasy) Exodeoxyribonuclease VII [3.1.11.6]|d__Bacteria.p__Firmicutes_A.c__Clostridia.o__Lachnospirales.f__Lachnospiraceae.g__UMGS1370.s__	0	0	0	0
3.1.11.6-RXN: (expasy) Exodeoxyribonuclease VII [3.1.11.6]|d__Bacteria.p__Firmicutes_A.c__Clostridia.o__Oscillospirales.f__Acutalibacteraceae.g__Acutalibacter.s__	0	0	0	0.075175
3.1.11.6-RXN: (expasy) Exodeoxyribonuclease VII [3.1.11.6]|d__Bacteria.p__Firmicutes_A.c__Clostridia.o__Oscillospirales.f__Acutalibacteraceae.g__Acutalibacter.s__Acutalibacter_muris	0	0	0	0
3.1.11.6-RXN: (expasy) Exodeoxyribonuclease VII [3.1.11.6]|d__Bacteria.p__Firmicutes_A.c__Clostridia.o__Oscillospirales.f__Oscillospiraceae.g__.s__	1.10922	0.682444	0	0.186133
3.1.11.6-RXN: (expasy) Exodeoxyribonuclease VII [3.1.11.6]|d__Bacteria.p__Firmicutes_A.c__Clostridia.o__Oscillospirales.f__Oscillospiraceae.g__Flavonifractor.s__	1.05856	0.121778	0	0
3.1.11.6-RXN: (expasy) Exodeoxyribonuclease VII [3.1.11.6]|d__Bacteria.p__Firmicutes_A.c__Clostridia.o__Oscillospirales.f__Oscillospiraceae.g__Lawsonibacter.s__	0.226405	0.236975	0.564246	0.0446946
3.1.11.6-RXN: (expasy) Exodeoxyribonuclease VII [3.1.11.6]|d__Bacteria.p__Firmicutes_A.c__Clostridia.o__Oscillospirales.f__Oscillospiraceae.g__Lawsonibacter.s__Lawsonibacter_sp003612335	0	0	0	0
3.1.11.6-RXN: (expasy) Exodeoxyribonuclease VII [3.1.11.6]|d__Bacteria.p__Firmicutes_A.c__Clostridia.o__Oscillospirales.f__Oscillospiraceae.g__Oscillibacter.s__	0.428742	0.03443	0	0.0570293
3.1.11.6-RXN: (expasy) Exodeoxyribonuclease VII [3.1.11.6]|d__Bacteria.p__Firmicutes_A.c__Clostridia.o__Oscillospirales.f__Oscillospiraceae.g__UBA9475.s__	0	0.018128	0	0.046241
3.1.11.6-RXN: (expasy) Exodeoxyribonuclease VII [3.1.11.6]|d__Bacteria.p__Firmicutes_A.c__Clostridia.o__Oscillospirales.f__Oscillospiraceae.g__UMGS1872.s__	0	0.00518939	0	0.00446182
3.1.11.6-RXN: (expasy) Exodeoxyribonuclease VII [3.1.11.6]|d__Bacteria.p__Firmicutes_A.c__Clostridia.o__Oscillospirales.f__Ruminococcaceae.g__Anaerotruncus.s__Anaerotruncus_sp000403395	0	0	0	0.0826925
3.1.11.6-RXN: (expasy) Exodeoxyribonuclease VII [3.1.11.6]|d__Bacteria.p__Firmicutes_A.c__Clostridia.o__Oscillospirales.f__Ruminococcaceae.g__Angelakisella.s__	0	0.0205821	0	0
3.1.11.6-RXN: (expasy) Exodeoxyribonuclease VII [3.1.11.6]|d__Bacteria.p__Firmicutes_A.c__Clostridia_A.o__Christensenellales.f__CAG-552.g__.s__	0	0	0	0
3.1.11.6-RXN: (expasy) Exodeoxyribonuclease VII [3.1.11.6]|d__Bacteria.p__Firmicutes_A.c__Clostridia_A.o__Christensenellales.f__UBA3700.g__.s__	0.259739	0.235328	0	0.124151
3.1.11.6-RXN: (expasy) Exodeoxyribonuclease VII [3.1.11.6]|d__Bacteria.p__Firmicutes_B.c__Peptococcia.o__Peptococcales.f__Peptococcaceae.g__UBA7185.s__	0	0.337849	0	0
3.1.11.6-RXN: (expasy) Exodeoxyribonuclease VII [3.1.11.6]|d__Bacteria.p__Proteobacteria.c__Gammaproteobacteria.o__Burkholderiales.f__Burkholderiaceae.g__Parasutterella.s__Parasutterella_excrementihominis	0.276159	0.272056	0.436905	0.492636
3.1.11.6-RXN: (expasy) Exodeoxyribonuclease VII [3.1.11.6]|d__Bacteria.p__Verrucomicrobiota.c__Verrucomicrobiae.o__Verrucomicrobiales.f__Akkermansiaceae.g__Akkermansia.s__Akkermansia_muciniphila	3.04176	1.71509	1.04363	3.09977
3.1.13.1-RXN: (expasy) Exoribonuclease II [3.1.13.1]	2.3037	2.06823	0.800618	2.39462
3.1.13.1-RXN: (expasy) Exoribonuclease II [3.1.13.1]|d__Bacteria.p__Bacteroidota.c__Bacteroidia.o__Bacteroidales.f__Muribaculaceae.g__CAG-873.s__	0.0372173	0	0	0
3.1.13.1-RXN: (expasy) Exoribonuclease II [3.1.13.1]|d__Bacteria.p__Firmicutes.c__Bacilli.o__Erysipelotrichales.f__Erysipelatoclostridiaceae.g__Erysipelatoclostridium.s__Erysipelatoclostridium_cocleatum	0	0.0285912	0	0
3.1.13.1-RXN: (expasy) Exoribonuclease II [3.1.13.1]|d__Bacteria.p__Firmicutes.c__Bacilli.o__Erysipelotrichales.f__Erysipelotrichaceae.g__Dubosiella.s__Dubosiella_newyorkensis	0	0	0	0
3.1.13.1-RXN: (expasy) Exoribonuclease II [3.1.13.1]|d__Bacteria.p__Firmicutes.c__Bacilli.o__Lactobacillales.f__Streptococcaceae.g__Lactococcus.s__Lactococcus_lactis	0.0167723	0	0.00775515	0.209127
3.1.13.1-RXN: (expasy) Exoribonuclease II [3.1.13.1]|d__Bacteria.p__Firmicutes.c__Bacilli.o__Lactobacillales.f__Streptococcaceae.g__Lactococcus.s__Lactococcus_lactis_E	0	0	0.00423212	0
3.1.13.1-RXN: (expasy) Exoribonuclease II [3.1.13.1]|d__Bacteria.p__Firmicutes_A.c__Clostridia.o__Lachnospirales.f__Anaerotignaceae.g__Anaerotignum.s__	0	0	0	0
3.1.13.1-RXN: (expasy) Exoribonuclease II [3.1.13.1]|d__Bacteria.p__Firmicutes_A.c__Clostridia.o__Lachnospirales.f__Lachnospiraceae.g__.s__	0.034786	0	0	0
3.1.13.1-RXN: (expasy) Exoribonuclease II [3.1.13.1]|d__Bacteria.p__Firmicutes_A.c__Clostridia.o__Lachnospirales.f__Lachnospiraceae.g__14-2.s__	0	0	0	0.00123422
3.1.13.1-RXN: (expasy) Exoribonuclease II [3.1.13.1]|d__Bacteria.p__Firmicutes_A.c__Clostridia.o__Lachnospirales.f__Lachnospiraceae.g__1XD42-69.s__	0	0	0	0
3.1.13.1-RXN: (expasy) Exoribonuclease II [3.1.13.1]|d__Bacteria.p__Firmicutes_A.c__Clostridia.o__Lachnospirales.f__Lachnospiraceae.g__Acetatifactor.s__	0.843304	0.765825	0.0463513	0.24275
3.1.13.1-RXN: (expasy) Exoribonuclease II [3.1.13.1]|d__Bacteria.p__Firmicutes_A.c__Clostridia.o__Lachnospirales.f__Lachnospiraceae.g__Acetatifactor.s__Acetatifactor_sp003612485	0	0	0	0
3.1.13.1-RXN: (expasy) Exoribonuclease II [3.1.13.1]|d__Bacteria.p__Firmicutes_A.c__Clostridia.o__Lachnospirales.f__Lachnospiraceae.g__An181.s__	0	0	0	0
3.1.13.1-RXN: (expasy) Exoribonuclease II [3.1.13.1]|d__Bacteria.p__Firmicutes_A.c__Clostridia.o__Lachnospirales.f__Lachnospiraceae.g__CAG-81.s__	0.199208	0.26515	0	0
3.1.13.1-RXN: (expasy) Exoribonuclease II [3.1.13.1]|d__Bacteria.p__Firmicutes_A.c__Clostridia.o__Lachnospirales.f__Lachnospiraceae.g__COE1.s__	0	0	0	0.00246843
3.1.13.1-RXN: (expasy) Exoribonuclease II [3.1.13.1]|d__Bacteria.p__Firmicutes_A.c__Clostridia.o__Lachnospirales.f__Lachnospiraceae.g__COE1.s__COE1_sp000403215	0	0	0	0.143885
3.1.13.1-RXN: (expasy) Exoribonuclease II [3.1.13.1]|d__Bacteria.p__Firmicutes_A.c__Clostridia.o__Lachnospirales.f__Lachnospiraceae.g__Dorea.s__	0	0	0	0
3.1.13.1-RXN: (expasy) Exoribonuclease II [3.1.13.1]|d__Bacteria.p__Firmicutes_A.c__Clostridia.o__Lachnospirales.f__Lachnospiraceae.g__Dorea.s__Dorea_sp000403455	0	0	0	0
3.1.13.1-RXN: (expasy) Exoribonuclease II [3.1.13.1]|d__Bacteria.p__Firmicutes_A.c__Clostridia.o__Lachnospirales.f__Lachnospiraceae.g__Hungatella_A.s__	0	0.0187678	0	0.0254874
3.1.13.1-RXN: (expasy) Exoribonuclease II [3.1.13.1]|d__Bacteria.p__Firmicutes_A.c__Clostridia.o__Lachnospirales.f__Lachnospiraceae.g__Kineothrix.s__	0	0	0	0
3.1.13.1-RXN: (expasy) Exoribonuclease II [3.1.13.1]|d__Bacteria.p__Firmicutes_A.c__Clostridia.o__Lachnospirales.f__Lachnospiraceae.g__Schaedlerella.s__	0	0	0	0
3.1.13.1-RXN: (expasy) Exoribonuclease II [3.1.13.1]|d__Bacteria.p__Firmicutes_A.c__Clostridia.o__Lachnospirales.f__Lachnospiraceae.g__Schaedlerella.s__Schaedlerella_sp000364245	0.0208078	0.0994828	0	0
3.1.13.1-RXN: (expasy) Exoribonuclease II [3.1.13.1]|d__Bacteria.p__Firmicutes_A.c__Clostridia.o__Lachnospirales.f__Lachnospiraceae.g__UBA7160.s__UBA7160_sp003612585	0.0281418	0.0894263	0	0
3.1.13.1-RXN: (expasy) Exoribonuclease II [3.1.13.1]|d__Bacteria.p__Firmicutes_A.c__Clostridia.o__Lachnospirales.f__Lachnospiraceae.g__UBA9502.s__	0.0340967	0	0	0
3.1.13.1-RXN: (expasy) Exoribonuclease II [3.1.13.1]|d__Bacteria.p__Firmicutes_A.c__Clostridia.o__Lachnospirales.f__Lachnospiraceae.g__UBA9502.s__UBA9502_sp003611875	0	0	0	0
3.1.13.1-RXN: (expasy) Exoribonuclease II [3.1.13.1]|d__Bacteria.p__Firmicutes_A.c__Clostridia.o__Lachnospirales.f__Lachnospiraceae.g__UMGS1370.s__	0	0	0	0.00240232
3.1.13.1-RXN: (expasy) Exoribonuclease II [3.1.13.1]|d__Bacteria.p__Firmicutes_A.c__Clostridia.o__Oscillospirales.f__Acutalibacteraceae.g__Acutalibacter.s__	0	0.0188011	0	0.0522592
3.1.13.1-RXN: (expasy) Exoribonuclease II [3.1.13.1]|d__Bacteria.p__Firmicutes_A.c__Clostridia.o__Oscillospirales.f__Acutalibacteraceae.g__Acutalibacter.s__Acutalibacter_muris	0	0	0	0
3.1.13.1-RXN: (expasy) Exoribonuclease II [3.1.13.1]|d__Bacteria.p__Firmicutes_A.c__Clostridia.o__Peptostreptococcales.f__Peptostreptococcaceae.g__Romboutsia.s__Romboutsia_ilealis	0	0	0	0
3.1.13.1-RXN: (expasy) Exoribonuclease II [3.1.13.1]|d__Bacteria.p__Firmicutes_A.c__Clostridia_A.o__Christensenellales.f__Borkfalkiaceae.g__UMGS1004.s__	0	0	0	0.121012
3.1.13.1-RXN: (expasy) Exoribonuclease II [3.1.13.1]|d__Bacteria.p__Firmicutes_A.c__Clostridia_A.o__Christensenellales.f__UBA3700.g__.s__	0	0.0188987	0	0
3.1.13.1-RXN: (expasy) Exoribonuclease II [3.1.13.1]|d__Bacteria.p__Firmicutes_B.c__Peptococcia.o__Peptococcales.f__Peptococcaceae.g__UBA7185.s__	0	0.036052	0	0
3.1.13.1-RXN: (expasy) Exoribonuclease II [3.1.13.1]|d__Bacteria.p__Verrucomicrobiota.c__Verrucomicrobiae.o__Verrucomicrobiales.f__Akkermansiaceae.g__Akkermansia.s__Akkermansia_muciniphila	1.08427	0.719987	0.742279	1.5718
3.1.13.1-RXN: (expasy) Exoribonuclease II [3.1.13.1]|d__Bacteria.p__Verrucomicrobiota.c__Verrucomicrobiae.o__Verrucomicrobiales.f__Akkermansiaceae.g__Akkermansia.s__Akkermansia_muciniphila_A	0.00509846	0.00724867	0	0.0221956
3.1.2.14-RXN: (expasy) Oleoyl-[acyl-carrier-protein] hydrolase [3.1.2.14]	0.065534	0	0	0.164374
3.1.2.14-RXN: (expasy) Oleoyl-[acyl-carrier-protein] hydrolase [3.1.2.14]|d__Bacteria.p__Firmicutes.c__Bacilli.o__Lactobacillales.f__Streptococcaceae.g__Lactococcus.s__Lactococcus_lactis	0.065534	0	0	0.164374
3.1.21.1-RXN: (expasy) Deoxyribonuclease I [3.1.21.1]	0	0	0.0161374	0.269997
3.1.21.1-RXN: (expasy) Deoxyribonuclease I [3.1.21.1]|d__Bacteria.p__Firmicutes.c__Bacilli.o__Lactobacillales.f__Streptococcaceae.g__Lactococcus.s__Lactococcus_lactis	0	0	0.0161374	0.269997
3.1.21.2-RXN: (expasy) Deoxyribonuclease IV [3.1.21.2]	1.82322	1.3751	0.800602	1.11126
3.1.21.2-RXN: (expasy) Deoxyribonuclease IV [3.1.21.2]|d__Bacteria.p__Bacteroidota.c__Bacteroidia.o__Bacteroidales.f__Bacteroidaceae.g__Bacteroides.s__Bacteroides_thetaiotaomicron	0.716591	0.712015	0.249918	0.505106
3.1.21.2-RXN: (expasy) Deoxyribonuclease IV [3.1.21.2]|d__Bacteria.p__Bacteroidota.c__Bacteroidia.o__Bacteroidales.f__Muribaculaceae.g__CAG-873.s__	0.612369	0.156833	0.497671	0.128321
3.1.21.2-RXN: (expasy) Deoxyribonuclease IV [3.1.21.2]|d__Bacteria.p__Firmicutes.c__Bacilli.o__Erysipelotrichales.f__Erysipelatoclostridiaceae.g__Erysipelatoclostridium.s__Erysipelatoclostridium_cocleatum	0	0.0538675	0	0
3.1.21.2-RXN: (expasy) Deoxyribonuclease IV [3.1.21.2]|d__Bacteria.p__Firmicutes.c__Bacilli.o__Erysipelotrichales.f__Erysipelotrichaceae.g__Dubosiella.s__Dubosiella_newyorkensis	0	0	0	0
3.1.21.2-RXN: (expasy) Deoxyribonuclease IV [3.1.21.2]|d__Bacteria.p__Firmicutes_A.c__Clostridia.o__Lachnospirales.f__Anaerotignaceae.g__Anaerotignum.s__	0	0	0	0
3.1.21.2-RXN: (expasy) Deoxyribonuclease IV [3.1.21.2]|d__Bacteria.p__Firmicutes_A.c__Clostridia.o__Lachnospirales.f__Lachnospiraceae.g__.s__	0	0	0	0
3.1.21.2-RXN: (expasy) Deoxyribonuclease IV [3.1.21.2]|d__Bacteria.p__Firmicutes_A.c__Clostridia.o__Lachnospirales.f__Lachnospiraceae.g__14-2.s__	0	0.158109	0	0
3.1.21.2-RXN: (expasy) Deoxyribonuclease IV [3.1.21.2]|d__Bacteria.p__Firmicutes_A.c__Clostridia.o__Lachnospirales.f__Lachnospiraceae.g__1XD42-69.s__	0	0	0	0
3.1.21.2-RXN: (expasy) Deoxyribonuclease IV [3.1.21.2]|d__Bacteria.p__Firmicutes_A.c__Clostridia.o__Lachnospirales.f__Lachnospiraceae.g__Acetatifactor.s__	0.0991816	0.107799	0	0.0189372
3.1.21.2-RXN: (expasy) Deoxyribonuclease IV [3.1.21.2]|d__Bacteria.p__Firmicutes_A.c__Clostridia.o__Lachnospirales.f__Lachnospiraceae.g__CAG-81.s__	0	0	0	0
3.1.21.2-RXN: (expasy) Deoxyribonuclease IV [3.1.21.2]|d__Bacteria.p__Firmicutes_A.c__Clostridia.o__Lachnospirales.f__Lachnospiraceae.g__CAG-95.s__	0.0396952	0	0	0
3.1.21.2-RXN: (expasy) Deoxyribonuclease IV [3.1.21.2]|d__Bacteria.p__Firmicutes_A.c__Clostridia.o__Lachnospirales.f__Lachnospiraceae.g__COE1.s__COE1_sp000403215	0	0	0	0.0959769
3.1.21.2-RXN: (expasy) Deoxyribonuclease IV [3.1.21.2]|d__Bacteria.p__Firmicutes_A.c__Clostridia.o__Lachnospirales.f__Lachnospiraceae.g__Dorea.s__	0	0	0	0.0216978
3.1.21.2-RXN: (expasy) Deoxyribonuclease IV [3.1.21.2]|d__Bacteria.p__Firmicutes_A.c__Clostridia.o__Lachnospirales.f__Lachnospiraceae.g__Kineothrix.s__	0	0	0	0
3.1.21.2-RXN: (expasy) Deoxyribonuclease IV [3.1.21.2]|d__Bacteria.p__Firmicutes_A.c__Clostridia.o__Lachnospirales.f__Lachnospiraceae.g__Roseburia.s__	0	0	0	0
3.1.21.2-RXN: (expasy) Deoxyribonuclease IV [3.1.21.2]|d__Bacteria.p__Firmicutes_A.c__Clostridia.o__Lachnospirales.f__Lachnospiraceae.g__Schaedlerella.s__Schaedlerella_sp000364245	0	0	0	0
3.1.21.2-RXN: (expasy) Deoxyribonuclease IV [3.1.21.2]|d__Bacteria.p__Firmicutes_A.c__Clostridia.o__Lachnospirales.f__Lachnospiraceae.g__UBA7160.s__UBA7160_sp003612585	0	0.0491754	0	0
3.1.21.2-RXN: (expasy) Deoxyribonuclease IV [3.1.21.2]|d__Bacteria.p__Firmicutes_A.c__Clostridia.o__Lachnospirales.f__Lachnospiraceae.g__UBA7182.s__	0	0	0	0
3.1.21.2-RXN: (expasy) Deoxyribonuclease IV [3.1.21.2]|d__Bacteria.p__Firmicutes_A.c__Clostridia.o__Lachnospirales.f__Lachnospiraceae.g__UBA9502.s__	0	0	0	0
3.1.21.2-RXN: (expasy) Deoxyribonuclease IV [3.1.21.2]|d__Bacteria.p__Firmicutes_A.c__Clostridia.o__Lachnospirales.f__Lachnospiraceae.g__UMGS1370.s__	0	0	0	0
3.1.21.2-RXN: (expasy) Deoxyribonuclease IV [3.1.21.2]|d__Bacteria.p__Firmicutes_A.c__Clostridia.o__Oscillospirales.f__Oscillospiraceae.g__.s__	0.135931	0.0548783	0	0
3.1.21.2-RXN: (expasy) Deoxyribonuclease IV [3.1.21.2]|d__Bacteria.p__Firmicutes_A.c__Clostridia.o__Oscillospirales.f__Oscillospiraceae.g__Oscillibacter.s__	0	0	0	0
3.1.21.2-RXN: (expasy) Deoxyribonuclease IV [3.1.21.2]|d__Bacteria.p__Firmicutes_A.c__Clostridia.o__Oscillospirales.f__Oscillospiraceae.g__UBA9475.s__	0	0	0	0
3.1.21.2-RXN: (expasy) Deoxyribonuclease IV [3.1.21.2]|d__Bacteria.p__Firmicutes_A.c__Clostridia.o__Oscillospirales.f__Oscillospiraceae.g__UMGS1872.s__	0	0	0	0.0388288
3.1.21.2-RXN: (expasy) Deoxyribonuclease IV [3.1.21.2]|d__Bacteria.p__Firmicutes_A.c__Clostridia_A.o__Christensenellales.f__Christensenellaceae.g__QANA01.s__	0	0	0	0
3.1.21.2-RXN: (expasy) Deoxyribonuclease IV [3.1.21.2]|d__Bacteria.p__Firmicutes_B.c__Peptococcia.o__Peptococcales.f__Peptococcaceae.g__UBA7185.s__	0.0116661	0.0104112	0	0
3.1.21.2-RXN: (expasy) Deoxyribonuclease IV [3.1.21.2]|d__Bacteria.p__Verrucomicrobiota.c__Verrucomicrobiae.o__Verrucomicrobiales.f__Akkermansiaceae.g__Akkermansia.s__Akkermansia_muciniphila	0.20779	0.072006	0.0530129	0.302394
3.1.21.3-RXN: (expasy) Type I site-specific deoxyribonuclease [3.1.21.3]	0.682815	0.701889	2.98543	0.114569
3.1.21.3-RXN: (expasy) Type I site-specific deoxyribonuclease [3.1.21.3]|d__Bacteria.p__Bacteroidota.c__Bacteroidia.o__Bacteroidales.f__Bacteroidaceae.g__Bacteroides.s__Bacteroides_thetaiotaomicron	0	0	0	0
3.1.21.3-RXN: (expasy) Type I site-specific deoxyribonuclease [3.1.21.3]|d__Bacteria.p__Bacteroidota.c__Bacteroidia.o__Bacteroidales.f__Bacteroidaceae.g__Phocaeicola.s__Phocaeicola_dorei	0	0	0	1.37875e-05
3.1.21.3-RXN: (expasy) Type I site-specific deoxyribonuclease [3.1.21.3]|d__Bacteria.p__Bacteroidota.c__Bacteroidia.o__Bacteroidales.f__Marinifilaceae.g__Odoribacter.s__	0	0	0	4.60692e-06
3.1.21.3-RXN: (expasy) Type I site-specific deoxyribonuclease [3.1.21.3]|d__Bacteria.p__Bacteroidota.c__Bacteroidia.o__Bacteroidales.f__Muribaculaceae.g__Paramuribaculum.s__Paramuribaculum_sp900553585	0	0	0	6.9133e-06
3.1.21.3-RXN: (expasy) Type I site-specific deoxyribonuclease [3.1.21.3]|d__Bacteria.p__Bacteroidota.c__Bacteroidia.o__Bacteroidales.f__Muribaculaceae.g__UBA7173.s__	0.00239902	0	0.0975624	0
3.1.21.3-RXN: (expasy) Type I site-specific deoxyribonuclease [3.1.21.3]|d__Bacteria.p__Bacteroidota.c__Bacteroidia.o__Bacteroidales.f__Rikenellaceae.g__Alistipes.s__Alistipes_sp002362235	0	0	0	0
3.1.21.3-RXN: (expasy) Type I site-specific deoxyribonuclease [3.1.21.3]|d__Bacteria.p__Firmicutes.c__Bacilli.o__Acholeplasmatales.f__Anaeroplasmataceae.g__UMGS268.s__	0	0	0	6.009e-05
3.1.21.3-RXN: (expasy) Type I site-specific deoxyribonuclease [3.1.21.3]|d__Bacteria.p__Firmicutes.c__Bacilli.o__Lactobacillales.f__Lactobacillaceae.g__Lactobacillus.s__Lactobacillus_johnsonii	0	0	0	3.45665e-06
3.1.21.3-RXN: (expasy) Type I site-specific deoxyribonuclease [3.1.21.3]|d__Bacteria.p__Firmicutes.c__Bacilli.o__Lactobacillales.f__Streptococcaceae.g__Lactococcus.s__Lactococcus_lactis	0	0	0	0.0363477
3.1.21.3-RXN: (expasy) Type I site-specific deoxyribonuclease [3.1.21.3]|d__Bacteria.p__Firmicutes.c__Bacilli.o__RF39.f__CAG-822.g__UBA5026.s__	0	0	0	1.3814e-05
3.1.21.3-RXN: (expasy) Type I site-specific deoxyribonuclease [3.1.21.3]|d__Bacteria.p__Firmicutes_A.c__Clostridia.o__Lachnospirales.f__Anaerotignaceae.g__ASF356.s__	0	0	0	0
3.1.21.3-RXN: (expasy) Type I site-specific deoxyribonuclease [3.1.21.3]|d__Bacteria.p__Firmicutes_A.c__Clostridia.o__Lachnospirales.f__Lachnospiraceae.g__.s__	0	0	0	4.19582e-05
3.1.21.3-RXN: (expasy) Type I site-specific deoxyribonuclease [3.1.21.3]|d__Bacteria.p__Firmicutes_A.c__Clostridia.o__Lachnospirales.f__Lachnospiraceae.g__14-2.s__	0	0	0	0
3.1.21.3-RXN: (expasy) Type I site-specific deoxyribonuclease [3.1.21.3]|d__Bacteria.p__Firmicutes_A.c__Clostridia.o__Lachnospirales.f__Lachnospiraceae.g__1XD42-69.s__	0	0	0	0
3.1.21.3-RXN: (expasy) Type I site-specific deoxyribonuclease [3.1.21.3]|d__Bacteria.p__Firmicutes_A.c__Clostridia.o__Lachnospirales.f__Lachnospiraceae.g__1XD8-76.s__	0	0	0	0
3.1.21.3-RXN: (expasy) Type I site-specific deoxyribonuclease [3.1.21.3]|d__Bacteria.p__Firmicutes_A.c__Clostridia.o__Lachnospirales.f__Lachnospiraceae.g__Acetatifactor.s__	0.00298489	0.0403965	0.155198	0
3.1.21.3-RXN: (expasy) Type I site-specific deoxyribonuclease [3.1.21.3]|d__Bacteria.p__Firmicutes_A.c__Clostridia.o__Lachnospirales.f__Lachnospiraceae.g__Acetatifactor.s__Acetatifactor_muris	0.00153594	0	0	0
3.1.21.3-RXN: (expasy) Type I site-specific deoxyribonuclease [3.1.21.3]|d__Bacteria.p__Firmicutes_A.c__Clostridia.o__Lachnospirales.f__Lachnospiraceae.g__An181.s__	0	0	0	7.81158e-06
3.1.21.3-RXN: (expasy) Type I site-specific deoxyribonuclease [3.1.21.3]|d__Bacteria.p__Firmicutes_A.c__Clostridia.o__Lachnospirales.f__Lachnospiraceae.g__CAG-303.s__	0	0	0	6.59027e-05
3.1.21.3-RXN: (expasy) Type I site-specific deoxyribonuclease [3.1.21.3]|d__Bacteria.p__Firmicutes_A.c__Clostridia.o__Lachnospirales.f__Lachnospiraceae.g__CAG-510.s__	0	0	0	6.95973e-06
3.1.21.3-RXN: (expasy) Type I site-specific deoxyribonuclease [3.1.21.3]|d__Bacteria.p__Firmicutes_A.c__Clostridia.o__Lachnospirales.f__Lachnospiraceae.g__CAG-510.s__CAG-510_sp003979355	0	0	3.58923e-05	1.42917e-05
3.1.21.3-RXN: (expasy) Type I site-specific deoxyribonuclease [3.1.21.3]|d__Bacteria.p__Firmicutes_A.c__Clostridia.o__Lachnospirales.f__Lachnospiraceae.g__CAG-56.s__CAG-56_sp004793585	0	0	0	0
3.1.21.3-RXN: (expasy) Type I site-specific deoxyribonuclease [3.1.21.3]|d__Bacteria.p__Firmicutes_A.c__Clostridia.o__Lachnospirales.f__Lachnospiraceae.g__CAG-603.s__	0	0	0	1.73921e-05
3.1.21.3-RXN: (expasy) Type I site-specific deoxyribonuclease [3.1.21.3]|d__Bacteria.p__Firmicutes_A.c__Clostridia.o__Lachnospirales.f__Lachnospiraceae.g__CAG-81.s__	0.00153594	0	0	1.38673e-05
3.1.21.3-RXN: (expasy) Type I site-specific deoxyribonuclease [3.1.21.3]|d__Bacteria.p__Firmicutes_A.c__Clostridia.o__Lachnospirales.f__Lachnospiraceae.g__CAG-95.s__	0	0	0	0
3.1.21.3-RXN: (expasy) Type I site-specific deoxyribonuclease [3.1.21.3]|d__Bacteria.p__Firmicutes_A.c__Clostridia.o__Lachnospirales.f__Lachnospiraceae.g__CAG-95.s__CAG-95_sp000403495	0	0	0	6.9133e-06
3.1.21.3-RXN: (expasy) Type I site-specific deoxyribonuclease [3.1.21.3]|d__Bacteria.p__Firmicutes_A.c__Clostridia.o__Lachnospirales.f__Lachnospiraceae.g__COE1.s__	0.00412803	0.00126847	0.148481	0.000404727
3.1.21.3-RXN: (expasy) Type I site-specific deoxyribonuclease [3.1.21.3]|d__Bacteria.p__Firmicutes_A.c__Clostridia.o__Lachnospirales.f__Lachnospiraceae.g__COE1.s__COE1_sp000403335	0	0	0.0039785	6.12174e-05
3.1.21.3-RXN: (expasy) Type I site-specific deoxyribonuclease [3.1.21.3]|d__Bacteria.p__Firmicutes_A.c__Clostridia.o__Lachnospirales.f__Lachnospiraceae.g__COE1.s__COE1_sp002358575	0	0	0	0.00070447
[truncated: 27,619 more rows]

## Sheet: Transc-omics A.D. Day 5 no Amox
# Gene Family	Always Dextrose Day 5 without Amoxicillin
UNMAPPED	137265	133224	129993	121494
UNGROUPED	858342	864665	868008	875308
UNGROUPED|d__Bacteria.p__Actinobacteriota.c__Actinomycetia.o__Actinomycetales.f__Bifidobacteriaceae.g__Bifidobacterium.s__Bifidobacterium_animalis	0.000242953	0.000216976	0.000458098	0.000553417
UNGROUPED|d__Bacteria.p__Actinobacteriota.c__Actinomycetia.o__Actinomycetales.f__Bifidobacteriaceae.g__Bifidobacterium.s__Bifidobacterium_globosum	351.177	734.429	679.026	165.905
UNGROUPED|d__Bacteria.p__Actinobacteriota.c__Actinomycetia.o__Actinomycetales.f__Microbacteriaceae.g__Microbacterium.s__Microbacterium_sp003293595	0	0	0	0
UNGROUPED|d__Bacteria.p__Actinobacteriota.c__Actinomycetia.o__Mycobacteriales.f__Mycobacteriaceae.g__Corynebacterium.s__Corynebacterium_stationis	0.763344	1.08514	1.29021	0.615631
UNGROUPED|d__Bacteria.p__Actinobacteriota.c__Actinomycetia.o__Propionibacteriales.f__Propionibacteriaceae.g__Cutibacterium.s__Cutibacterium_acnes	0.319605	0.0405628	0.155101	0.059332
UNGROUPED|d__Bacteria.p__Actinobacteriota.c__Actinomycetia.o__Propionibacteriales.f__Propionibacteriaceae.g__Cutibacterium.s__Cutibacterium_humerusii	0.207264	0	0.0430612	0
UNGROUPED|d__Bacteria.p__Actinobacteriota.c__Coriobacteriia.o__Coriobacteriales.f__Atopobiaceae.g__NM07-P-09.s__NM07-P-09_sp004793665	1.77559	0.69394	0.628025	0.957649
UNGROUPED|d__Bacteria.p__Actinobacteriota.c__Coriobacteriia.o__Coriobacteriales.f__Atopobiaceae.g__NM07-P-09.s__NM07-P-09_sp004793925	5.32441	4.05825	3.00836	7.6897
UNGROUPED|d__Bacteria.p__Actinobacteriota.c__Coriobacteriia.o__Coriobacteriales.f__Eggerthellaceae.g__.s__	0.0257825	0.000506156	0.00331524	0.00201011
UNGROUPED|d__Bacteria.p__Actinobacteriota.c__Coriobacteriia.o__Coriobacteriales.f__Eggerthellaceae.g__Adlercreutzia.s__	40.3247	6.14705	13.7864	13.1217
UNGROUPED|d__Bacteria.p__Actinobacteriota.c__Coriobacteriia.o__Coriobacteriales.f__Eggerthellaceae.g__Adlercreutzia.s__Adlercreutzia_caecimuris	140.756	125.13	134.72	140.012
UNGROUPED|d__Bacteria.p__Actinobacteriota.c__Coriobacteriia.o__Coriobacteriales.f__Eggerthellaceae.g__Adlercreutzia.s__Adlercreutzia_mucosicola	38.7958	46.0652	58.1551	53.3337
UNGROUPED|d__Bacteria.p__Actinobacteriota.c__Coriobacteriia.o__Coriobacteriales.f__Eggerthellaceae.g__Adlercreutzia.s__Adlercreutzia_sp004793465	0.675981	0.257422	0.0746561	0.410133
UNGROUPED|d__Bacteria.p__Actinobacteriota.c__Coriobacteriia.o__Coriobacteriales.f__Eggerthellaceae.g__CAG-1427.s__CAG-1427_sp000435675	0.0437566	0.0290002	0.0184428	0.0672064
UNGROUPED|d__Bacteria.p__Actinobacteriota.c__Coriobacteriia.o__Coriobacteriales.f__Eggerthellaceae.g__D16-34.s__	2.99999e-05	0	0.000699144	0.00232243
UNGROUPED|d__Bacteria.p__Actinobacteriota.c__Coriobacteriia.o__Coriobacteriales.f__Eggerthellaceae.g__D16-34.s__D16-34_sp003612515	0.0583713	0	0.0823375	0.112617
UNGROUPED|d__Bacteria.p__Actinobacteriota.c__Coriobacteriia.o__Coriobacteriales.f__Eggerthellaceae.g__D16-63.s__	13.899	11.2346	5.43639	16.8407
UNGROUPED|d__Bacteria.p__Actinobacteriota.c__Coriobacteriia.o__Coriobacteriales.f__Eggerthellaceae.g__D16-63.s__D16-63_sp003612475	0.0103107	3.58658e-05	0	0.000144123
UNGROUPED|d__Bacteria.p__Actinobacteriota.c__Coriobacteriia.o__Coriobacteriales.f__Eggerthellaceae.g__Parvibacter.s__	36.1455	30.5446	46.9827	55.4794
UNGROUPED|d__Bacteria.p__Actinobacteriota.c__Coriobacteriia.o__Coriobacteriales.f__Eggerthellaceae.g__Parvibacter.s__Parvibacter_caecicola	25.5204	24.0692	33.4114	28.7716
UNGROUPED|d__Bacteria.p__Bacteroidota.c__Bacteroidia.o__Bacteroidales.f__Bacteroidaceae.g__Bacteroides.s__	16.1399	0.182151	0.267198	5.36263
UNGROUPED|d__Bacteria.p__Bacteroidota.c__Bacteroidia.o__Bacteroidales.f__Bacteroidaceae.g__Bacteroides.s__Bacteroides_acidifaciens	22772.6	24546.6	14245.6	18370.1
UNGROUPED|d__Bacteria.p__Bacteroidota.c__Bacteroidia.o__Bacteroidales.f__Bacteroidaceae.g__Bacteroides.s__Bacteroides_caecimuris	3.25732	0.368329	1.80216	1.05019
UNGROUPED|d__Bacteria.p__Bacteroidota.c__Bacteroidia.o__Bacteroidales.f__Bacteroidaceae.g__Bacteroides.s__Bacteroides_congonensis	8.47799	1.64425	1.62742	2.86084
UNGROUPED|d__Bacteria.p__Bacteroidota.c__Bacteroidia.o__Bacteroidales.f__Bacteroidaceae.g__Bacteroides.s__Bacteroides_faecichinchillae	65.1684	50.1277	70.143	93.8606
UNGROUPED|d__Bacteria.p__Bacteroidota.c__Bacteroidia.o__Bacteroidales.f__Bacteroidaceae.g__Bacteroides.s__Bacteroides_intestinalis	87.034	91.7519	90.1672	156.005
UNGROUPED|d__Bacteria.p__Bacteroidota.c__Bacteroidia.o__Bacteroidales.f__Bacteroidaceae.g__Bacteroides.s__Bacteroides_ovatus	136.884	146.305	114.469	173.105
UNGROUPED|d__Bacteria.p__Bacteroidota.c__Bacteroidia.o__Bacteroidales.f__Bacteroidaceae.g__Bacteroides.s__Bacteroides_sp002491635	9647.97	13421.2	16932.3	9984.55
UNGROUPED|d__Bacteria.p__Bacteroidota.c__Bacteroidia.o__Bacteroidales.f__Bacteroidaceae.g__Bacteroides.s__Bacteroides_thetaiotaomicron	2294.92	700.721	627.056	977.084
UNGROUPED|d__Bacteria.p__Bacteroidota.c__Bacteroidia.o__Bacteroidales.f__Bacteroidaceae.g__Bacteroides.s__Bacteroides_uniformis	3.22016	2.34992	0.740378	2.05118
UNGROUPED|d__Bacteria.p__Bacteroidota.c__Bacteroidia.o__Bacteroidales.f__Bacteroidaceae.g__Bacteroides.s__Bacteroides_xylanisolvens	0.430029	0.0105237	0.123704	0.363425
UNGROUPED|d__Bacteria.p__Bacteroidota.c__Bacteroidia.o__Bacteroidales.f__Bacteroidaceae.g__Paraprevotella.s__	0.0111192	0.000173205	0.000121168	0.00192077
UNGROUPED|d__Bacteria.p__Bacteroidota.c__Bacteroidia.o__Bacteroidales.f__Bacteroidaceae.g__Phocaeicola.s__	0.453911	0.922693	0.155561	0.442329
UNGROUPED|d__Bacteria.p__Bacteroidota.c__Bacteroidia.o__Bacteroidales.f__Bacteroidaceae.g__Phocaeicola.s__Phocaeicola_dorei	14.3254	3.95177	1.97308	5.83232
UNGROUPED|d__Bacteria.p__Bacteroidota.c__Bacteroidia.o__Bacteroidales.f__Bacteroidaceae.g__Phocaeicola.s__Phocaeicola_sartorii	44.5365	18.6679	14.974	23.7547
UNGROUPED|d__Bacteria.p__Bacteroidota.c__Bacteroidia.o__Bacteroidales.f__Bacteroidaceae.g__Phocaeicola.s__Phocaeicola_sp002493165	5.58827	5.56891	1.25838	2.01867
UNGROUPED|d__Bacteria.p__Bacteroidota.c__Bacteroidia.o__Bacteroidales.f__Bacteroidaceae.g__Phocaeicola.s__Phocaeicola_vulgatus	38208.5	26112.8	32733.8	36114.8
UNGROUPED|d__Bacteria.p__Bacteroidota.c__Bacteroidia.o__Bacteroidales.f__Bacteroidaceae.g__Prevotella.s__	780.915	789.693	522.176	815.392
UNGROUPED|d__Bacteria.p__Bacteroidota.c__Bacteroidia.o__Bacteroidales.f__Bacteroidaceae.g__Prevotella.s__Prevotella_sp002298815	15790.2	17594.3	21136.2	14938.3
UNGROUPED|d__Bacteria.p__Bacteroidota.c__Bacteroidia.o__Bacteroidales.f__Bacteroidaceae.g__Prevotella.s__Prevotella_sp002933775	14.4956	8.99429	7.38784	7.21323
UNGROUPED|d__Bacteria.p__Bacteroidota.c__Bacteroidia.o__Bacteroidales.f__Bacteroidaceae.g__Prevotella.s__Prevotella_sp004792655	0.024496	0.0157716	0.00146469	0.0280855
UNGROUPED|d__Bacteria.p__Bacteroidota.c__Bacteroidia.o__Bacteroidales.f__Bacteroidaceae.g__Prevotella.s__Prevotella_sp900545525	0.0680155	0.027552	0.0412728	0.0240247
UNGROUPED|d__Bacteria.p__Bacteroidota.c__Bacteroidia.o__Bacteroidales.f__Bacteroidaceae.g__Prevotellamassilia.s__	0.501036	0.183601	0.103557	0.172196
UNGROUPED|d__Bacteria.p__Bacteroidota.c__Bacteroidia.o__Bacteroidales.f__Bacteroidaceae.g__Prevotellamassilia.s__Prevotellamassilia_sp002933955	6.96216	5.44163	4.57777	7.17364
UNGROUPED|d__Bacteria.p__Bacteroidota.c__Bacteroidia.o__Bacteroidales.f__Marinifilaceae.g__Butyricimonas.s__Butyricimonas_virosa	0.0254799	0.00128599	4.47821e-05	0.00116515
UNGROUPED|d__Bacteria.p__Bacteroidota.c__Bacteroidia.o__Bacteroidales.f__Marinifilaceae.g__Odoribacter.s__	1552.41	1398.02	1432.62	1204.45
UNGROUPED|d__Bacteria.p__Bacteroidota.c__Bacteroidia.o__Bacteroidales.f__Muribaculaceae.g__.s__	20.8819	11.1596	9.01426	19.9784
UNGROUPED|d__Bacteria.p__Bacteroidota.c__Bacteroidia.o__Bacteroidales.f__Muribaculaceae.g__Amulumruptor.s__Amulumruptor_sp001689515	3052.26	4363.14	4133.48	3628.65
UNGROUPED|d__Bacteria.p__Bacteroidota.c__Bacteroidia.o__Bacteroidales.f__Muribaculaceae.g__Amulumruptor.s__Amulumruptor_sp900539915	54.7387	52.5942	30.5622	60.5279
UNGROUPED|d__Bacteria.p__Bacteroidota.c__Bacteroidia.o__Bacteroidales.f__Muribaculaceae.g__CAG-485.s__	10633.5	13202.2	11959.9	11557
UNGROUPED|d__Bacteria.p__Bacteroidota.c__Bacteroidia.o__Bacteroidales.f__Muribaculaceae.g__CAG-485.s__CAG-485_sp001701295	0.0081163	0.00277867	0.00581849	0.0105166
UNGROUPED|d__Bacteria.p__Bacteroidota.c__Bacteroidia.o__Bacteroidales.f__Muribaculaceae.g__CAG-485.s__CAG-485_sp002361155	4.88504	2.67085	2.38855	1.77172
UNGROUPED|d__Bacteria.p__Bacteroidota.c__Bacteroidia.o__Bacteroidales.f__Muribaculaceae.g__CAG-485.s__CAG-485_sp002361215	1.0011	0.773233	0.334835	0.493456
UNGROUPED|d__Bacteria.p__Bacteroidota.c__Bacteroidia.o__Bacteroidales.f__Muribaculaceae.g__CAG-485.s__CAG-485_sp002362485	54219.5	62934.5	78133.1	72104.3
UNGROUPED|d__Bacteria.p__Bacteroidota.c__Bacteroidia.o__Bacteroidales.f__Muribaculaceae.g__CAG-485.s__CAG-485_sp002491945	1422.38	852.427	469.333	1115.64
UNGROUPED|d__Bacteria.p__Bacteroidota.c__Bacteroidia.o__Bacteroidales.f__Muribaculaceae.g__CAG-485.s__CAG-485_sp002493045	3459.72	1411.24	2341.01	4429.93
UNGROUPED|d__Bacteria.p__Bacteroidota.c__Bacteroidia.o__Bacteroidales.f__Muribaculaceae.g__CAG-485.s__CAG-485_sp002493515	118.409	177	128.494	182.956
UNGROUPED|d__Bacteria.p__Bacteroidota.c__Bacteroidia.o__Bacteroidales.f__Muribaculaceae.g__CAG-485.s__CAG-485_sp003979075	1.02357	1.11616	0.395679	0.466971
UNGROUPED|d__Bacteria.p__Bacteroidota.c__Bacteroidia.o__Bacteroidales.f__Muribaculaceae.g__CAG-873.s__	5377.43	4788.06	7394.15	6670.85
UNGROUPED|d__Bacteria.p__Bacteroidota.c__Bacteroidia.o__Bacteroidales.f__Muribaculaceae.g__CAG-873.s__CAG-873_sp001689415	0.316287	0.704582	0.524825	0.45003
UNGROUPED|d__Bacteria.p__Bacteroidota.c__Bacteroidia.o__Bacteroidales.f__Muribaculaceae.g__CAG-873.s__CAG-873_sp001689665	219.486	162.023	140.16	213.623
UNGROUPED|d__Bacteria.p__Bacteroidota.c__Bacteroidia.o__Bacteroidales.f__Muribaculaceae.g__CAG-873.s__CAG-873_sp002490635	40.4091	65.1851	47.1084	56.5403
UNGROUPED|d__Bacteria.p__Bacteroidota.c__Bacteroidia.o__Bacteroidales.f__Muribaculaceae.g__CAG-873.s__CAG-873_sp002491245	0.0443175	0.0267014	0.0695732	0.0270677
UNGROUPED|d__Bacteria.p__Bacteroidota.c__Bacteroidia.o__Bacteroidales.f__Muribaculaceae.g__CAG-873.s__CAG-873_sp002493945	7.93998e-05	4.5787e-05	2.93333e-05	6.5134e-05
UNGROUPED|d__Bacteria.p__Bacteroidota.c__Bacteroidia.o__Bacteroidales.f__Muribaculaceae.g__CAG-873.s__CAG-873_sp003979155	504.714	355.937	475.937	692.442
UNGROUPED|d__Bacteria.p__Bacteroidota.c__Bacteroidia.o__Bacteroidales.f__Muribaculaceae.g__CAG-873.s__CAG-873_sp900550395	0.366264	0.337946	0.163529	0.164176
UNGROUPED|d__Bacteria.p__Bacteroidota.c__Bacteroidia.o__Bacteroidales.f__Muribaculaceae.g__CAG-873.s__CAG-873_sp900555715	0.00567099	0.00357714	0.000889622	0.00824232
UNGROUPED|d__Bacteria.p__Bacteroidota.c__Bacteroidia.o__Bacteroidales.f__Muribaculaceae.g__Duncaniella.s__	12613.2	17904.7	12912.9	10549.6
UNGROUPED|d__Bacteria.p__Bacteroidota.c__Bacteroidia.o__Bacteroidales.f__Muribaculaceae.g__Duncaniella.s__Duncaniella_muris	1008.34	783.863	567.587	552.895
UNGROUPED|d__Bacteria.p__Bacteroidota.c__Bacteroidia.o__Bacteroidales.f__Muribaculaceae.g__Duncaniella.s__Duncaniella_sp001689425	92.7597	83.5513	60.9365	75.7219
UNGROUPED|d__Bacteria.p__Bacteroidota.c__Bacteroidia.o__Bacteroidales.f__Muribaculaceae.g__Duncaniella.s__Duncaniella_sp001689495	1.90832	0.381689	0.29914	1.89278
UNGROUPED|d__Bacteria.p__Bacteroidota.c__Bacteroidia.o__Bacteroidales.f__Muribaculaceae.g__Duncaniella.s__Duncaniella_sp001689575	0.24817	0.102715	0.090782	0.0861589
UNGROUPED|d__Bacteria.p__Bacteroidota.c__Bacteroidia.o__Bacteroidales.f__Muribaculaceae.g__Duncaniella.s__Duncaniella_sp002492665	480.693	571.796	558.135	664.592
UNGROUPED|d__Bacteria.p__Bacteroidota.c__Bacteroidia.o__Bacteroidales.f__Muribaculaceae.g__Duncaniella.s__Duncaniella_sp002494015	0.00252455	0.0011078	0.000272277	0.000358212
UNGROUPED|d__Bacteria.p__Bacteroidota.c__Bacteroidia.o__Bacteroidales.f__Muribaculaceae.g__M3.s__M3_sp001689445	0.00977619	0.00849792	0.0043942	0.0183296
UNGROUPED|d__Bacteria.p__Bacteroidota.c__Bacteroidia.o__Bacteroidales.f__Muribaculaceae.g__Muribaculum.s__	5460.41	5520.36	5023.32	5939.56
UNGROUPED|d__Bacteria.p__Bacteroidota.c__Bacteroidia.o__Bacteroidales.f__Muribaculaceae.g__Muribaculum.s__Muribaculum_arabinoxylanisolvens	1971.96	1886.74	1879.91	1995.83
UNGROUPED|d__Bacteria.p__Bacteroidota.c__Bacteroidia.o__Bacteroidales.f__Muribaculaceae.g__Muribaculum.s__Muribaculum_intestinale	14489.4	12971.5	12830	15244.9
UNGROUPED|d__Bacteria.p__Bacteroidota.c__Bacteroidia.o__Bacteroidales.f__Muribaculaceae.g__Muribaculum.s__Muribaculum_sp002358615	784.025	545.971	569.282	844.526
UNGROUPED|d__Bacteria.p__Bacteroidota.c__Bacteroidia.o__Bacteroidales.f__Muribaculaceae.g__Muribaculum.s__Muribaculum_sp002473395	1.94952	2.39607	1.05733	1.91199
UNGROUPED|d__Bacteria.p__Bacteroidota.c__Bacteroidia.o__Bacteroidales.f__Muribaculaceae.g__Muribaculum.s__Muribaculum_sp002492595	5301.23	4975.97	4423.38	5074.69
UNGROUPED|d__Bacteria.p__Bacteroidota.c__Bacteroidia.o__Bacteroidales.f__Muribaculaceae.g__Muribaculum.s__Muribaculum_sp003150235	1.26062	0.75875	0.0276608	0.648225
UNGROUPED|d__Bacteria.p__Bacteroidota.c__Bacteroidia.o__Bacteroidales.f__Muribaculaceae.g__Paramuribaculum.s__	32892.7	29977.7	32892.3	32406.8
UNGROUPED|d__Bacteria.p__Bacteroidota.c__Bacteroidia.o__Bacteroidales.f__Muribaculaceae.g__Paramuribaculum.s__Paramuribaculum_intestinale	865.345	1184.83	1884.18	2060.94
UNGROUPED|d__Bacteria.p__Bacteroidota.c__Bacteroidia.o__Bacteroidales.f__Muribaculaceae.g__Paramuribaculum.s__Paramuribaculum_sp001689535	0.0278289	0.0299667	0.0309753	0.0504059
UNGROUPED|d__Bacteria.p__Bacteroidota.c__Bacteroidia.o__Bacteroidales.f__Muribaculaceae.g__Paramuribaculum.s__Paramuribaculum_sp001689565	83.3515	148.819	137.925	50.1279
UNGROUPED|d__Bacteria.p__Bacteroidota.c__Bacteroidia.o__Bacteroidales.f__Muribaculaceae.g__Paramuribaculum.s__Paramuribaculum_sp900553585	5972.45	7908.64	8928.5	6533.12
UNGROUPED|d__Bacteria.p__Bacteroidota.c__Bacteroidia.o__Bacteroidales.f__Muribaculaceae.g__UBA3263.s__	0.000719656	0.00121875	0.000417262	0.0493948
UNGROUPED|d__Bacteria.p__Bacteroidota.c__Bacteroidia.o__Bacteroidales.f__Muribaculaceae.g__UBA3263.s__UBA3263_sp001689615	5.04627	4.24807	6.66032	9.77766
UNGROUPED|d__Bacteria.p__Bacteroidota.c__Bacteroidia.o__Bacteroidales.f__Muribaculaceae.g__UBA7173.s__	1622.25	1300.61	1277.96	1884.36
UNGROUPED|d__Bacteria.p__Bacteroidota.c__Bacteroidia.o__Bacteroidales.f__Muribaculaceae.g__UBA7173.s__UBA7173_sp001689485	3948.03	5114.4	6052.53	6122.12
UNGROUPED|d__Bacteria.p__Bacteroidota.c__Bacteroidia.o__Bacteroidales.f__Muribaculaceae.g__UBA7173.s__UBA7173_sp001689685	83.6431	145.85	175.952	117.905
UNGROUPED|d__Bacteria.p__Bacteroidota.c__Bacteroidia.o__Bacteroidales.f__Muribaculaceae.g__UBA7173.s__UBA7173_sp001915385	686.888	533.566	647.812	595.368
UNGROUPED|d__Bacteria.p__Bacteroidota.c__Bacteroidia.o__Bacteroidales.f__Muribaculaceae.g__UBA7173.s__UBA7173_sp002491305	992.138	1326.76	1637.1	1305.63
UNGROUPED|d__Bacteria.p__Bacteroidota.c__Bacteroidia.o__Bacteroidales.f__Muribaculaceae.g__UBA7173.s__UBA7173_sp004102805	75.6411	51.2436	95.7386	45.5595
UNGROUPED|d__Bacteria.p__Bacteroidota.c__Bacteroidia.o__Bacteroidales.f__Muribaculaceae.g__UBA7173.s__UBA7173_sp900548705	41.1474	30.0299	18.9821	36.0955
UNGROUPED|d__Bacteria.p__Bacteroidota.c__Bacteroidia.o__Bacteroidales.f__Muribaculaceae.g__UBA7173.s__UBA7173_sp900555165	0.000152714	0.000392677	0.000113326	0.00143229
UNGROUPED|d__Bacteria.p__Bacteroidota.c__Bacteroidia.o__Bacteroidales.f__P3.g__.s__	5.52344	3.17394	4.65358	4.68792
UNGROUPED|d__Bacteria.p__Bacteroidota.c__Bacteroidia.o__Bacteroidales.f__Rikenellaceae.g__Alistipes.s__	6.62484	6.31376	4.10707	4.90351
UNGROUPED|d__Bacteria.p__Bacteroidota.c__Bacteroidia.o__Bacteroidales.f__Rikenellaceae.g__Alistipes.s__Alistipes_finegoldii	0.985264	0.297389	0.285051	0.700095
UNGROUPED|d__Bacteria.p__Bacteroidota.c__Bacteroidia.o__Bacteroidales.f__Rikenellaceae.g__Alistipes.s__Alistipes_onderdonkii	0.0341407	0.00279299	0.000794043	0.00031325
UNGROUPED|d__Bacteria.p__Bacteroidota.c__Bacteroidia.o__Bacteroidales.f__Rikenellaceae.g__Alistipes.s__Alistipes_sp002358415	1.01002	0.587989	0.559135	0.407949
UNGROUPED|d__Bacteria.p__Bacteroidota.c__Bacteroidia.o__Bacteroidales.f__Rikenellaceae.g__Alistipes.s__Alistipes_sp002362235	666.993	961.522	1310.96	991.188
UNGROUPED|d__Bacteria.p__Bacteroidota.c__Bacteroidia.o__Bacteroidales.f__Rikenellaceae.g__Alistipes.s__Alistipes_sp002428825	3583.24	2455.32	1774.11	2542.88
UNGROUPED|d__Bacteria.p__Bacteroidota.c__Bacteroidia.o__Bacteroidales.f__Rikenellaceae.g__Alistipes.s__Alistipes_sp003979135	1428.31	2055.23	2597.92	1566.26
UNGROUPED|d__Bacteria.p__Bacteroidota.c__Bacteroidia.o__Bacteroidales.f__Rikenellaceae.g__Alistipes.s__Alistipes_timonensis	0.0168247	0.000158694	0.00225045	0.00855945
UNGROUPED|d__Bacteria.p__Bacteroidota.c__Bacteroidia.o__Bacteroidales.f__Rikenellaceae.g__Rikenella.s__	1038.24	1263.19	864.543	1077.28
UNGROUPED|d__Bacteria.p__Bacteroidota.c__Bacteroidia.o__Bacteroidales.f__Rikenellaceae.g__Tidjanibacter.s__	21.6891	17.8749	18.9701	21.5573
UNGROUPED|d__Bacteria.p__Bacteroidota.c__Bacteroidia.o__Bacteroidales.f__Tannerellaceae.g__Parabacteroides.s__	0.327907	0.0809106	0.0596115	0.182425
UNGROUPED|d__Bacteria.p__Bacteroidota.c__Bacteroidia.o__Bacteroidales.f__Tannerellaceae.g__Parabacteroides.s__Parabacteroides_distasonis	15.5354	14.9643	14.19	11.8753
UNGROUPED|d__Bacteria.p__Bacteroidota.c__Bacteroidia.o__Bacteroidales.f__Tannerellaceae.g__Parabacteroides.s__Parabacteroides_distasonis_A	55.3006	61.0052	47.1816	63.2645
UNGROUPED|d__Bacteria.p__Bacteroidota.c__Bacteroidia.o__Bacteroidales.f__Tannerellaceae.g__Parabacteroides.s__Parabacteroides_goldsteinii	0.758567	0.275343	0.104258	0.332496
UNGROUPED|d__Bacteria.p__Bacteroidota.c__Bacteroidia.o__Bacteroidales.f__Tannerellaceae.g__Parabacteroides.s__Parabacteroides_merdae	0.000191066	0.00118269	0.00146608	0.00107825
UNGROUPED|d__Bacteria.p__Bacteroidota.c__Bacteroidia.o__Bacteroidales.f__UBA932.g__RC9.s__	3183.84	2905.22	2772.72	2104.5
UNGROUPED|d__Bacteria.p__Bacteroidota.c__Bacteroidia.o__Bacteroidales.f__UBA932.g__RC9.s__RC9_sp002298075	22389.6	34445.4	31747.7	15348.3
UNGROUPED|d__Bacteria.p__Campylobacterota.c__Campylobacteria.o__Campylobacterales.f__Helicobacteraceae.g__Helicobacter_A.s__Helicobacter_A_bilis	0.0839197	0.0117208	0.0364452	0.0798061
UNGROUPED|d__Bacteria.p__Campylobacterota.c__Campylobacteria.o__Campylobacterales.f__Helicobacteraceae.g__Helicobacter_C.s__	0	0.000479674	0	0
UNGROUPED|d__Bacteria.p__Campylobacterota.c__Campylobacteria.o__Campylobacterales.f__Helicobacteraceae.g__Helicobacter_C.s__Helicobacter_C_hepaticus	3.09496e-05	0.000286039	0	0
UNGROUPED|d__Bacteria.p__Campylobacterota.c__Campylobacteria.o__Campylobacterales.f__Helicobacteraceae.g__Helicobacter_C.s__Helicobacter_C_japonicus	3015.02	2189.53	2095.99	2167.12
UNGROUPED|d__Bacteria.p__Campylobacterota.c__Campylobacteria.o__Campylobacterales.f__Helicobacteraceae.g__Helicobacter_C.s__Helicobacter_C_magdeburgensis	0	1.77182e-05	0	0
UNGROUPED|d__Bacteria.p__Campylobacterota.c__Campylobacteria.o__Campylobacterales.f__Helicobacteraceae.g__Helicobacter_C.s__Helicobacter_C_typhlonius	1022.18	881.393	696.723	930.775
UNGROUPED|d__Bacteria.p__Campylobacterota.c__Campylobacteria.o__Campylobacterales.f__Helicobacteraceae.g__Helicobacter_D.s__Helicobacter_D_apodemus	0	0.000106139	0	9.14525e-05
UNGROUPED|d__Bacteria.p__Campylobacterota.c__Campylobacteria.o__Campylobacterales.f__Helicobacteraceae.g__Helicobacter_D.s__Helicobacter_D_ganmani	25225.1	30804.5	32536.3	24709.9
UNGROUPED|d__Bacteria.p__Cyanobacteria.c__Vampirovibrionia.o__Gastranaerophilales.f__.g__.s__	65.1535	15.9637	88.1359	82.6785
UNGROUPED|d__Bacteria.p__Cyanobacteria.c__Vampirovibrionia.o__Gastranaerophilales.f__Gastranaerophilaceae.g__.s__	0.0271257	0.000155025	3.275e-05	5.13656e-05
UNGROUPED|d__Bacteria.p__Cyanobacteria.c__Vampirovibrionia.o__Gastranaerophilales.f__Gastranaerophilaceae.g__CAG-196.s__	0	0	0	0
UNGROUPED|d__Bacteria.p__Cyanobacteria.c__Vampirovibrionia.o__Gastranaerophilales.f__Gastranaerophilaceae.g__Zag1.s__	0	0	0	0
UNGROUPED|d__Bacteria.p__Cyanobacteria.c__Vampirovibrionia.o__Gastranaerophilales.f__Gastranaerophilaceae.g__Zag111.s__	0.0063776	0.0127958	6.08598e-05	0
UNGROUPED|d__Bacteria.p__Deferribacterota.c__Deferribacteres.o__Deferribacterales.f__Mucispirillaceae.g__Mucispirillum.s__	0	0	3.55833e-05	0
UNGROUPED|d__Bacteria.p__Deferribacterota.c__Deferribacteres.o__Deferribacterales.f__Mucispirillaceae.g__Mucispirillum.s__Mucispirillum_schaedleri	1330.82	1442.94	1123.03	1756.78
UNGROUPED|d__Bacteria.p__Desulfobacterota.c__Desulfovibrionia.o__Desulfovibrionales.f__Desulfovibrionaceae.g__Bilophila.s__	0.308736	0.0327284	0.0149702	0.171394
UNGROUPED|d__Bacteria.p__Desulfobacterota.c__Desulfovibrionia.o__Desulfovibrionales.f__Desulfovibrionaceae.g__Desulfovibrio.s__	2161.56	1648.48	2437.29	2006.45
UNGROUPED|d__Bacteria.p__Desulfobacterota.c__Desulfovibrionia.o__Desulfovibrionales.f__Desulfovibrionaceae.g__Mailhella.s__	894.105	816.753	1587.64	1465.45
UNGROUPED|d__Bacteria.p__Desulfobacterota.c__Desulfovibrionia.o__Desulfovibrionales.f__Desulfovibrionaceae.g__Mailhella.s__Mailhella_sp003512875	839.266	977.16	1155.83	433.103
UNGROUPED|d__Bacteria.p__Elusimicrobiota.c__Elusimicrobia.o__Elusimicrobiales.f__Elusimicrobiaceae.g__UBA1436.s__	228.566	418.469	317.917	129.746
UNGROUPED|d__Bacteria.p__Firmicutes.c__Bacilli.o__Acholeplasmatales.f__Anaeroplasmataceae.g__UMGS268.s__	301.162	159.154	286.033	203.915
UNGROUPED|d__Bacteria.p__Firmicutes.c__Bacilli.o__Acholeplasmatales.f__Anaeroplasmataceae.g__UMGS268.s__UMGS268_sp900540705	7349.11	5303.67	2438.62	4307.12
UNGROUPED|d__Bacteria.p__Firmicutes.c__Bacilli.o__Acholeplasmatales.f__CAG-307.g__.s__	0.000443043	0	0	0
UNGROUPED|d__Bacteria.p__Firmicutes.c__Bacilli.o__Bacillales.f__Amphibacillaceae.g__Oceanobacillus.s__Oceanobacillus_caeni	168.988	189.909	116.35	284.016
UNGROUPED|d__Bacteria.p__Firmicutes.c__Bacilli.o__Bacillales.f__Amphibacillaceae.g__Virgibacillus.s__Virgibacillus_sp003612345	25.7297	33.4562	39.7819	41.2591
UNGROUPED|d__Bacteria.p__Firmicutes.c__Bacilli.o__Bacillales.f__Bacillaceae.g__Bacillus.s__Bacillus_licheniformis	0.110127	0.298764	0.80816	0.42866
UNGROUPED|d__Bacteria.p__Firmicutes.c__Bacilli.o__Bacillales.f__Bacillaceae_A.g__Bacillus_AK.s__	0.0411052	0	0	0
UNGROUPED|d__Bacteria.p__Firmicutes.c__Bacilli.o__Bacillales.f__Bacillaceae_G.g__Bacillus_A.s__Bacillus_A_cereus	509.554	476.352	166.358	831.749
UNGROUPED|d__Bacteria.p__Firmicutes.c__Bacilli.o__Bacillales.f__Bacillaceae_G.g__Bacillus_A.s__Bacillus_A_thuringiensis	0.042583	0.0408129	0.000876352	0.0301591
UNGROUPED|d__Bacteria.p__Firmicutes.c__Bacilli.o__Erysipelotrichales.f__Erysipelatoclostridiaceae.g__.s__	0.0916659	0.013367	0.205522	0.40704
UNGROUPED|d__Bacteria.p__Firmicutes.c__Bacilli.o__Erysipelotrichales.f__Erysipelatoclostridiaceae.g__CHKCI006.s__	3.71567	0.883521	0.26135	3.08108
UNGROUPED|d__Bacteria.p__Firmicutes.c__Bacilli.o__Erysipelotrichales.f__Erysipelatoclostridiaceae.g__Erysipelatoclostridium.s__Erysipelatoclostridium_cocleatum	0.403606	1.02767	0.0695531	0.1949
UNGROUPED|d__Bacteria.p__Firmicutes.c__Bacilli.o__Erysipelotrichales.f__Erysipelatoclostridiaceae.g__Erysipelatoclostridium.s__Erysipelatoclostridium_ramosum	0	2.89845e-05	0	0.0202416
UNGROUPED|d__Bacteria.p__Firmicutes.c__Bacilli.o__Erysipelotrichales.f__Erysipelatoclostridiaceae.g__Longibaculum.s__Longibaculum_muris	0.00748649	7.27057e-05	0.000127325	0.0217927
UNGROUPED|d__Bacteria.p__Firmicutes.c__Bacilli.o__Erysipelotrichales.f__Erysipelotrichaceae.g__.s__	21.1357	289.914	111.771	221.918
UNGROUPED|d__Bacteria.p__Firmicutes.c__Bacilli.o__Erysipelotrichales.f__Erysipelotrichaceae.g__Allobaculum.s__	7332.07	9494.58	7470.16	14127.3
UNGROUPED|d__Bacteria.p__Firmicutes.c__Bacilli.o__Erysipelotrichales.f__Erysipelotrichaceae.g__Dubosiella.s__	393.303	296.851	350.026	589.517
UNGROUPED|d__Bacteria.p__Firmicutes.c__Bacilli.o__Erysipelotrichales.f__Erysipelotrichaceae.g__Dubosiella.s__Dubosiella_newyorkensis	90396.1	77877.6	93406	137756
UNGROUPED|d__Bacteria.p__Firmicutes.c__Bacilli.o__Erysipelotrichales.f__Erysipelotrichaceae.g__Dubosiella.s__Dubosiella_sp000403415	1667.36	1801.27	1759.06	2779.15
UNGROUPED|d__Bacteria.p__Firmicutes.c__Bacilli.o__Erysipelotrichales.f__Erysipelotrichaceae.g__Dubosiella.s__Dubosiella_sp004793885	4222.74	3573.85	4458.9	4698.85
UNGROUPED|d__Bacteria.p__Firmicutes.c__Bacilli.o__Erysipelotrichales.f__Erysipelotrichaceae.g__Faecalibaculum.s__	35.7844	39.7297	29.8605	29.2132
UNGROUPED|d__Bacteria.p__Firmicutes.c__Bacilli.o__Erysipelotrichales.f__Erysipelotrichaceae.g__Faecalibaculum.s__Faecalibaculum_rodentium	9596.41	10957.7	10079.6	9707.68
UNGROUPED|d__Bacteria.p__Firmicutes.c__Bacilli.o__Erysipelotrichales.f__Erysipelotrichaceae.g__Ileibacterium.s__Ileibacterium_valens	1218.53	1130.62	1844.6	1717.09
UNGROUPED|d__Bacteria.p__Firmicutes.c__Bacilli.o__Erysipelotrichales.f__Erysipelotrichaceae.g__Longicatena.s__Longicatena_caecimuris	0.361191	4.84254	3.9206	13.0898
UNGROUPED|d__Bacteria.p__Firmicutes.c__Bacilli.o__Erysipelotrichales.f__Erysipelotrichaceae.g__Longicatena.s__Longicatena_innocuum	610.234	1193.4	798.185	408.674
UNGROUPED|d__Bacteria.p__Firmicutes.c__Bacilli.o__Haloplasmatales.f__Turicibacteraceae.g__Turicibacter.s__Turicibacter_sp002311155	3.27452	2.45633	3.92436	2.66912
UNGROUPED|d__Bacteria.p__Firmicutes.c__Bacilli.o__Lactobacillales.f__Aerococcaceae.g__Granulicatella.s__Granulicatella_adiacens	0.0175778	0	0	0.0249677
UNGROUPED|d__Bacteria.p__Firmicutes.c__Bacilli.o__Lactobacillales.f__Enterococcaceae.g__Enterococcus.s__Enterococcus_faecalis	2.41873	0.408185	0.197291	0.19058
UNGROUPED|d__Bacteria.p__Firmicutes.c__Bacilli.o__Lactobacillales.f__Enterococcaceae.g__Enterococcus_A.s__Enterococcus_A_xiangfangensis	0.00435954	0.000386608	0	0
UNGROUPED|d__Bacteria.p__Firmicutes.c__Bacilli.o__Lactobacillales.f__Enterococcaceae.g__Enterococcus_B.s__Enterococcus_B_faecium	0	0	0	0
UNGROUPED|d__Bacteria.p__Firmicutes.c__Bacilli.o__Lactobacillales.f__Enterococcaceae.g__Enterococcus_B.s__Enterococcus_B_hirae	162.023	256.829	86.7745	166.69
UNGROUPED|d__Bacteria.p__Firmicutes.c__Bacilli.o__Lactobacillales.f__Enterococcaceae.g__Enterococcus_C.s__Enterococcus_C_asini	0.298621	0.102317	0	0.0243398
UNGROUPED|d__Bacteria.p__Firmicutes.c__Bacilli.o__Lactobacillales.f__Enterococcaceae.g__Enterococcus_D.s__Enterococcus_D_gallinarum	0.00778128	0.000397962	0.000130011	0.00569707
UNGROUPED|d__Bacteria.p__Firmicutes.c__Bacilli.o__Lactobacillales.f__Lactobacillaceae.g__Lactiplantibacillus.s__Lactiplantibacillus_plantarum	0.0362173	0.00255437	0.00545174	0.0156301
UNGROUPED|d__Bacteria.p__Firmicutes.c__Bacilli.o__Lactobacillales.f__Lactobacillaceae.g__Lactobacillus.s__	36.402	73.732	36.9757	25.4161
UNGROUPED|d__Bacteria.p__Firmicutes.c__Bacilli.o__Lactobacillales.f__Lactobacillaceae.g__Lactobacillus.s__Lactobacillus_hominis	0.298962	0.204594	0.204578	0.249312
UNGROUPED|d__Bacteria.p__Firmicutes.c__Bacilli.o__Lactobacillales.f__Lactobacillaceae.g__Lactobacillus.s__Lactobacillus_intestinalis	69.3865	129.346	195.498	74.9435
UNGROUPED|d__Bacteria.p__Firmicutes.c__Bacilli.o__Lactobacillales.f__Lactobacillaceae.g__Lactobacillus.s__Lactobacillus_johnsonii	5797.66	9610.35	8114.84	4043.22
UNGROUPED|d__Bacteria.p__Firmicutes.c__Bacilli.o__Lactobacillales.f__Lactobacillaceae.g__Lactobacillus.s__Lactobacillus_rodentium	1.5375	2.60844	5.55386	2.32093
UNGROUPED|d__Bacteria.p__Firmicutes.c__Bacilli.o__Lactobacillales.f__Lactobacillaceae.g__Lactobacillus.s__Lactobacillus_taiwanensis	81.9933	164.468	125.182	44.9986
UNGROUPED|d__Bacteria.p__Firmicutes.c__Bacilli.o__Lactobacillales.f__Lactobacillaceae.g__Leuconostoc.s__Leuconostoc_citreum	297.981	318.922	109.541	437.497
UNGROUPED|d__Bacteria.p__Firmicutes.c__Bacilli.o__Lactobacillales.f__Lactobacillaceae.g__Leuconostoc.s__Leuconostoc_pseudomesenteroides	0.127129	0.0793413	0.123706	0.0783405
UNGROUPED|d__Bacteria.p__Firmicutes.c__Bacilli.o__Lactobacillales.f__Lactobacillaceae.g__Ligilactobacillus.s__	0.000800449	0.000108719	0.000175491	8.41726e-05
UNGROUPED|d__Bacteria.p__Firmicutes.c__Bacilli.o__Lactobacillales.f__Lactobacillaceae.g__Ligilactobacillus.s__Ligilactobacillus_murinus	12502.5	11513.5	11235	12047.5
UNGROUPED|d__Bacteria.p__Firmicutes.c__Bacilli.o__Lactobacillales.f__Lactobacillaceae.g__Limosilactobacillus.s__	11.0874	11.4451	4.27626	16.2169
UNGROUPED|d__Bacteria.p__Firmicutes.c__Bacilli.o__Lactobacillales.f__Lactobacillaceae.g__Limosilactobacillus.s__Limosilactobacillus_reuteri	368.265	570.658	565.686	272.543
UNGROUPED|d__Bacteria.p__Firmicutes.c__Bacilli.o__Lactobacillales.f__Lactobacillaceae.g__Limosilactobacillus.s__Limosilactobacillus_reuteri_D	398.539	781.41	674.954	224.851
UNGROUPED|d__Bacteria.p__Firmicutes.c__Bacilli.o__Lactobacillales.f__Lactobacillaceae.g__Pediococcus.s__Pediococcus_pentosaceus	923.159	1028.13	835.221	984.101
UNGROUPED|d__Bacteria.p__Firmicutes.c__Bacilli.o__Lactobacillales.f__Lactobacillaceae.g__Weissella.s__Weissella_confusa	0	0	0	0.017339
UNGROUPED|d__Bacteria.p__Firmicutes.c__Bacilli.o__Lactobacillales.f__Streptococcaceae.g__Lactococcus.s__Lactococcus_garvieae	0	4.63822e-05	0	0.000100923
UNGROUPED|d__Bacteria.p__Firmicutes.c__Bacilli.o__Lactobacillales.f__Streptococcaceae.g__Lactococcus.s__Lactococcus_lactis	33.3912	11.1795	5.42567	8.12279
UNGROUPED|d__Bacteria.p__Firmicutes.c__Bacilli.o__Lactobacillales.f__Streptococcaceae.g__Lactococcus.s__Lactococcus_lactis_E	32.3864	12.0372	12.905	50.2575
UNGROUPED|d__Bacteria.p__Firmicutes.c__Bacilli.o__Lactobacillales.f__Streptococcaceae.g__Streptococcus.s__	0.439919	0.302122	1.6803	0.213717
UNGROUPED|d__Bacteria.p__Firmicutes.c__Bacilli.o__Lactobacillales.f__Streptococcaceae.g__Streptococcus.s__Streptococcus_oralis	0.00157375	0	0	0
UNGROUPED|d__Bacteria.p__Firmicutes.c__Bacilli.o__Lactobacillales.f__Streptococcaceae.g__Streptococcus.s__Streptococcus_sp002300045	0	0.000222409	0.00468537	4.9915e-05
UNGROUPED|d__Bacteria.p__Firmicutes.c__Bacilli.o__Mycoplasmatales.f__Metamycoplasmataceae.g__UBA710.s__UBA710_sp002298905	5531.07	4792.94	3069.66	5773.71
UNGROUPED|d__Bacteria.p__Firmicutes.c__Bacilli.o__Mycoplasmatales.f__Mycoplasmoidaceae.g__.s__	0.0118492	5.27026e-05	0	0.00872715
UNGROUPED|d__Bacteria.p__Firmicutes.c__Bacilli.o__Mycoplasmatales.f__Mycoplasmoidaceae.g__Ureaplasma.s__	37.4385	25.625	21.374	0.00460626
UNGROUPED|d__Bacteria.p__Firmicutes.c__Bacilli.o__Paenibacillales.f__Paenibacillaceae.g__Paenibacillus.s__Paenibacillus_amylolyticus	24.9309	26.3099	68.0337	38.3527
UNGROUPED|d__Bacteria.p__Firmicutes.c__Bacilli.o__Paenibacillales.f__Paenibacillaceae.g__Paenibacillus_A.s__Paenibacillus_A_barengoltzii	0.712348	0.750864	0.902766	1.2624
UNGROUPED|d__Bacteria.p__Firmicutes.c__Bacilli.o__RF39.f__CAG-1000.g__.s__	0.142815	0.0597886	0	0.0299329
UNGROUPED|d__Bacteria.p__Firmicutes.c__Bacilli.o__RF39.f__CAG-1000.g__CAG-582.s__	0.326966	0.201805	0.199369	0.246079
UNGROUPED|d__Bacteria.p__Firmicutes.c__Bacilli.o__RF39.f__CAG-1000.g__CAG-776.s__	9.99906	9.60234	0.467327	7.28735
UNGROUPED|d__Bacteria.p__Firmicutes.c__Bacilli.o__RF39.f__CAG-1000.g__UBA11963.s__	0.000922441	0	0	2.09514e-05
UNGROUPED|d__Bacteria.p__Firmicutes.c__Bacilli.o__RF39.f__CAG-1000.g__UMGS1217.s__	0.145728	0.0862979	0.00767003	0.0124292
UNGROUPED|d__Bacteria.p__Firmicutes.c__Bacilli.o__RF39.f__CAG-611.g__.s__	2.06634	0.860421	0.236694	1.69175
UNGROUPED|d__Bacteria.p__Firmicutes.c__Bacilli.o__RF39.f__CAG-611.g__UBA2730.s__	0.000726693	0	0	8.82214e-06
UNGROUPED|d__Bacteria.p__Firmicutes.c__Bacilli.o__RF39.f__CAG-611.g__UBA7057.s__	0	0	4.82314e-05	0
UNGROUPED|d__Bacteria.p__Firmicutes.c__Bacilli.o__RF39.f__CAG-611.g__UMGS995.s__	0	0	0	0
UNGROUPED|d__Bacteria.p__Firmicutes.c__Bacilli.o__RF39.f__CAG-822.g__.s__	1407.4	2626.09	4391.34	1594.3
UNGROUPED|d__Bacteria.p__Firmicutes.c__Bacilli.o__RF39.f__CAG-822.g__CAG-822.s__	0.0617236	0	6.73083e-05	0.0464443
UNGROUPED|d__Bacteria.p__Firmicutes.c__Bacilli.o__RF39.f__CAG-822.g__UBA5026.s__	3.00547	0.825621	0.147733	0.858731
UNGROUPED|d__Bacteria.p__Firmicutes.c__Bacilli.o__RF39.f__CAG-822.g__UBA5578.s__	0.0828216	0.00954193	0	0
UNGROUPED|d__Bacteria.p__Firmicutes.c__Bacilli.o__RF39.f__CAG-822.g__UMGS1648.s__	0.00274944	0	0.0238973	0.0015768
UNGROUPED|d__Bacteria.p__Firmicutes.c__Bacilli.o__Staphylococcales.f__Salinicoccaceae.g__Jeotgalicoccus.s__Jeotgalicoccus_nanhaiensis	0.0144557	0.0209018	0.000855587	0.00870301
UNGROUPED|d__Bacteria.p__Firmicutes.c__Bacilli.o__Staphylococcales.f__Staphylococcaceae.g__Staphylococcus.s__Staphylococcus_epidermidis	0.00219929	0	0.000855587	0.00135383
UNGROUPED|d__Bacteria.p__Firmicutes.c__Bacilli.o__Staphylococcales.f__Staphylococcaceae.g__Staphylococcus.s__Staphylococcus_nepalensis	0.00439459	0	0.00171117	0.00270767
UNGROUPED|d__Bacteria.p__Firmicutes.c__Bacilli.o__Staphylococcales.f__Staphylococcaceae.g__Staphylococcus.s__Staphylococcus_pasteuri_A	0.00219929	0	0.000855587	0.00135383
UNGROUPED|d__Bacteria.p__Firmicutes.c__Bacilli.o__Staphylococcales.f__Staphylococcaceae.g__Staphylococcus.s__Staphylococcus_warneri	0.00439858	0	0.00171117	0.00270767
UNGROUPED|d__Bacteria.p__Firmicutes.c__Bacilli.o__Staphylococcales.f__Staphylococcaceae.g__Staphylococcus.s__Staphylococcus_xylosus	374.443	814.793	1120.67	406.152
UNGROUPED|d__Bacteria.p__Firmicutes.c__Bacilli.o__Staphylococcales.f__Staphylococcaceae.g__Staphylococcus_A.s__Staphylococcus_A_lentus	0.168512	0.0137494	0.056942	0.15639
UNGROUPED|d__Bacteria.p__Firmicutes.c__Bacilli.o__Staphylococcales.f__Staphylococcaceae.g__Staphylococcus_A.s__Staphylococcus_A_sciuri	0.0021973	0	0.000855587	0.00135383
UNGROUPED|d__Bacteria.p__Firmicutes_A.c__Clostridia.o__4C28d-15.f__UBA3700.g__.s__	7.31455	11.6743	16.5994	16.0704
UNGROUPED|d__Bacteria.p__Firmicutes_A.c__Clostridia.o__Clostridiales.f__Clostridiaceae.g__Clostridium.s__	203.324	222.624	18.2817	171.561
UNGROUPED|d__Bacteria.p__Firmicutes_A.c__Clostridia.o__Clostridiales.f__Clostridiaceae.g__Clostridium.s__Clostridium_chromiireducens	0.00319815	0.00062086	0.000535863	0.00483151
UNGROUPED|d__Bacteria.p__Firmicutes_A.c__Clostridia.o__Clostridiales.f__Clostridiaceae.g__Clostridium.s__Clostridium_paraputrificum	0.199292	0.00062086	0.0238191	0.0245653
[truncated: 29,395 more rows]

## Sheet: Transcriptomics P.O. Day 5 Amox
# Gene Family	Prophylactic Oats Day 5 with Amoxicillin
[truncated: 32,737 more rows]

## Sheet: Transc-omics P.O. Day 5 no Amox
# Gene Family	Prophylactic Oats Day 5 without Amoxicillin
[truncated: 32,737 more rows]

[truncated: 1 more sheets: Basemean 100+ RNA]
