# Supplementary material for: Short-Term Dietary Intervention with Whole Oats Protects from Antibiotic-Induced Dysbiosis
Source: Microbiol Spectr. 2023 Jul 13;11(4):e02376-23. doi: 10.1128/spectrum.02376-23 (PMC10434222; doi:10.1128/spectrum.02376-23)
Supplement: Supplemental file 9 — Data Set S8. Download spectrum.02376-23-s0010.xlsx, XLSX file, 0.2 MB [file spectrum.02376-23-s0010.xlsx]

## Sheet: Always Dextrose Day 5 Amox.
feature	metadata	value	coef	stderr	N	N.not.0	pval	qval
CHORISMATE.SYNTHASE.RXN...expasy..Chorismate.synthase..4.2.3.5..d__Bacteria.p__Verrucomicrobiota.c__Verrucomicrobiae.o__Verrucomicrobiales.f__Akkermansiaceae.g__Akkermansia.s__Akkermansia_muciniphila	Amox	y	4.5152	0.260366	1	8	2.36e-06	0.000738534
MALATE.DEH.RXN...expasy..Malate.dehydrogenase..1.1.1.37..d__Bacteria.p__Verrucomicrobiota.c__Verrucomicrobiae.o__Verrucomicrobiales.f__Akkermansiaceae.g__Akkermansia.s__Akkermansia_muciniphila	Amox	y	4.5221	0.264814	1	8	2.58e-06	0.000738534
GLUTAMINE..TRNA.LIGASE.RXN...expasy..Glutamine..tRNA.ligase..6.1.1.18..d__Bacteria.p__Bacteroidota.c__Bacteroidia.o__Bacteroidales.f__Bacteroidaceae.g__Bacteroides.s__Bacteroides_thetaiotaomicron	Amox	y	5.14843	0.303222	1	5	2.67e-06	0.000738534
X3.2.1.3.RXN...expasy..Glucan.1.4.alpha.glucosidase..3.2.1.3..d__Bacteria.p__Bacteroidota.c__Bacteroidia.o__Bacteroidales.f__Bacteroidaceae.g__Bacteroides.s__Bacteroides_thetaiotaomicron	Amox	y	7.56331	0.473262	1	5	3.81e-06	0.000738534
RXN.9024...expasy..Glucan.1.4.alpha.glucosidase..3.2.1.3..d__Bacteria.p__Bacteroidota.c__Bacteroidia.o__Bacteroidales.f__Bacteroidaceae.g__Bacteroides.s__Bacteroides_thetaiotaomicron	Amox	y	7.56331	0.473262	1	5	3.81e-06	0.000738534
RXN.14014...expasy..4.hydroxy.tetrahydrodipicolinate.reductase..1.17.1.8..d__Bacteria.p__Verrucomicrobiota.c__Verrucomicrobiae.o__Verrucomicrobiales.f__Akkermansiaceae.g__Akkermansia.s__Akkermansia_muciniphila_A...281	Amox	y	1.15012	0.0731747	1	4	4.2e-06	0.000738534
RXN.14014...expasy..4.hydroxy.tetrahydrodipicolinate.reductase..1.17.1.8..d__Bacteria.p__Verrucomicrobiota.c__Verrucomicrobiae.o__Verrucomicrobiales.f__Akkermansiaceae.g__Akkermansia.s__Akkermansia_muciniphila_A...523	Amox	y	1.15012	0.0731747	1	4	4.2e-06	0.000738534
X2.7.10.1.RXN...expasy..AMBIGUOUS..2.7.10.1..2.7.10.2..2.7.12.1..d__Bacteria.p__Bacteroidota.c__Bacteroidia.o__Bacteroidales.f__Bacteroidaceae.g__Bacteroides.s__Bacteroides_thetaiotaomicron	Amox	y	8.01832	0.515291	1	6	4.46e-06	0.000738534
DIHYDRODIPICSYN.RXN...expasy..4.hydroxy.tetrahydrodipicolinate.synthase..4.3.3.7..d__Bacteria.p__Firmicutes_A.c__Clostridia.o__Lachnospirales.f__Lachnospiraceae.g__1XD42.69.s__	Amox	y	-7.08517	0.460052	1	5	4.74e-06	0.000738534
GCVT.RXN...expasy..Aminomethyltransferase..2.1.2.10..d__Bacteria.p__Verrucomicrobiota.c__Verrucomicrobiae.o__Verrucomicrobiales.f__Akkermansiaceae.g__Akkermansia.s__Akkermansia_muciniphila	Amox	y	4.88475	0.371875	1	8	1.2e-05	0.00143564
RXN.15878...expasy...E..4.hydroxy.3.methylbut.2.enyl.diphosphate.synthase..flavodoxin...1.17.7.3..d__Bacteria.p__Verrucomicrobiota.c__Verrucomicrobiae.o__Verrucomicrobiales.f__Akkermansiaceae.g__Akkermansia.s__Akkermansia_muciniphila	Amox	y	4.76508	0.376508	1	8	1.49e-05	0.00143564
PYRIMSYN1.RXN...expasy..Phosphomethylpyrimidine.synthase..4.1.99.17..d__Bacteria.p__Verrucomicrobiota.c__Verrucomicrobiae.o__Verrucomicrobiales.f__Akkermansiaceae.g__Akkermansia.s__Akkermansia_muciniphila	Amox	y	5.09632	0.404063	1	7	1.52e-05	0.00143564
BUTYRATE.KINASE.RXN...expasy..AMBIGUOUS..2.7.2.14..2.7.2.7..d__Bacteria.p__Bacteroidota.c__Bacteroidia.o__Bacteroidales.f__Bacteroidaceae.g__Bacteroides.s__Bacteroides_thetaiotaomicron	Amox	y	3.26831	0.263236	1	8	1.67e-05	0.00143564
RXN.21792...expasy..AMBIGUOUS..2.7.2.14..2.7.2.7..d__Bacteria.p__Bacteroidota.c__Bacteroidia.o__Bacteroidales.f__Bacteroidaceae.g__Bacteroides.s__Bacteroides_thetaiotaomicron	Amox	y	3.26831	0.263236	1	8	1.67e-05	0.00143564
N.ACETYLGLUTPREDUCT.RXN...expasy..N.acetyl.gamma.glutamyl.phosphate.reductase..1.2.1.38..d__Bacteria.p__Verrucomicrobiota.c__Verrucomicrobiae.o__Verrucomicrobiales.f__Akkermansiaceae.g__Akkermansia.s__Akkermansia_muciniphila	Amox	y	4.90106	0.407197	1	8	2e-05	0.00143564
RXN.15006...expasy..N.acetyl.gamma.glutamyl.phosphate.reductase..1.2.1.38..d__Bacteria.p__Verrucomicrobiota.c__Verrucomicrobiae.o__Verrucomicrobiales.f__Akkermansiaceae.g__Akkermansia.s__Akkermansia_muciniphila	Amox	y	4.90106	0.407197	1	8	2e-05	0.00143564
TRIOSEPISOMERIZATION.RXN...expasy..Triose.phosphate.isomerase..5.3.1.1..d__Bacteria.p__Verrucomicrobiota.c__Verrucomicrobiae.o__Verrucomicrobiales.f__Akkermansiaceae.g__Akkermansia.s__Akkermansia_muciniphila	Amox	y	4.71007	0.400328	1	8	2.28e-05	0.00143564
LIPIDADISACCHARIDESYNTH.RXN...expasy..Lipid.A.disaccharide.synthase..2.4.1.182..d__Bacteria.p__Verrucomicrobiota.c__Verrucomicrobiae.o__Verrucomicrobiales.f__Akkermansiaceae.g__Akkermansia.s__Akkermansia_muciniphila	Amox	y	4.36694	0.375268	1	7	2.43e-05	0.00143564
RXN.20785...expasy..Lipid.A.disaccharide.synthase..2.4.1.182..d__Bacteria.p__Verrucomicrobiota.c__Verrucomicrobiae.o__Verrucomicrobiales.f__Akkermansiaceae.g__Akkermansia.s__Akkermansia_muciniphila	Amox	y	4.36694	0.375268	1	7	2.43e-05	0.00143564
DIHYDROFOLATEREDUCT.RXN...expasy..Dihydrofolate.reductase..1.5.1.3..d__Bacteria.p__Verrucomicrobiota.c__Verrucomicrobiae.o__Verrucomicrobiales.f__Akkermansiaceae.g__Akkermansia.s__Akkermansia_muciniphila	Amox	y	5.20396	0.451358	1	6	2.56e-05	0.00143564
RXN.18357...expasy..Dihydrofolate.reductase..1.5.1.3..d__Bacteria.p__Verrucomicrobiota.c__Verrucomicrobiae.o__Verrucomicrobiales.f__Akkermansiaceae.g__Akkermansia.s__Akkermansia_muciniphila	Amox	y	5.20396	0.451358	1	6	2.56e-05	0.00143564
RXN.19329...expasy..Dihydrofolate.reductase..1.5.1.3..d__Bacteria.p__Verrucomicrobiota.c__Verrucomicrobiae.o__Verrucomicrobiales.f__Akkermansiaceae.g__Akkermansia.s__Akkermansia_muciniphila	Amox	y	5.20396	0.451358	1	6	2.56e-05	0.00143564
RXN.14014...expasy..4.hydroxy.tetrahydrodipicolinate.reductase..1.17.1.8..d__Bacteria.p__Firmicutes_A.c__Clostridia.o__Lachnospirales.f__Lachnospiraceae.g__UBA7182.s__	Amox	y	-4.25646	0.371753	1	5	2.66e-05	0.00143564
PROTEIN.TYROSINE.PHOSPHATASE.RXN...expasy..Protein.tyrosine.phosphatase..3.1.3.48..d__Bacteria.p__Bacteroidota.c__Bacteroidia.o__Bacteroidales.f__Bacteroidaceae.g__Bacteroides.s__Bacteroides_thetaiotaomicron	Amox	y	4.03939	0.353198	1	8	2.68e-05	0.00143564
UDP.NACMURALA.GLU.LIG.RXN...expasy..UDP.N.acetylmuramoyl.L.alanine..D.glutamate.ligase..6.3.2.9..d__Bacteria.p__Verrucomicrobiota.c__Verrucomicrobiae.o__Verrucomicrobiales.f__Akkermansiaceae.g__Akkermansia.s__Akkermansia_muciniphila	Amox	y	4.85102	0.440427	1	7	3.33e-05	0.00143564
RXN0.302...expasy..2.C.methyl.D.erythritol.2.4.cyclodiphosphate.synthase..4.6.1.12..d__Bacteria.p__Verrucomicrobiota.c__Verrucomicrobiae.o__Verrucomicrobiales.f__Akkermansiaceae.g__Akkermansia.s__Akkermansia_muciniphila	Amox	y	4.61532	0.42253	1	6	3.49e-05	0.00143564
X1.8.4.12.RXN...expasy..Peptide.methionine..R..S.oxide.reductase..1.8.4.12..d__Bacteria.p__Verrucomicrobiota.c__Verrucomicrobiae.o__Verrucomicrobiales.f__Akkermansiaceae.g__Akkermansia.s__Akkermansia_muciniphila	Amox	y	3.52032	0.326529	1	7	3.77e-05	0.00143564
RXN.20789...expasy..Acyl..acyl.carrier.protein...UDP.N.acetylglucosamine.O.acyltransferase..2.3.1.129..d__Bacteria.p__Verrucomicrobiota.c__Verrucomicrobiae.o__Verrucomicrobiales.f__Akkermansiaceae.g__Akkermansia.s__Akkermansia_muciniphila	Amox	y	4.77964	0.44396	1	8	3.8e-05	0.00143564
UDPNACETYLGLUCOSAMACYLTRANS.RXN...expasy..Acyl..acyl.carrier.protein...UDP.N.acetylglucosamine.O.acyltransferase..2.3.1.129..d__Bacteria.p__Verrucomicrobiota.c__Verrucomicrobiae.o__Verrucomicrobiales.f__Akkermansiaceae.g__Akkermansia.s__Akkermansia_muciniphila	Amox	y	4.77964	0.44396	1	8	3.8e-05	0.00143564
RXN0.6366...expasy...Ribosomal.protein.S12...aspartate.89..C.3...methylthiotransferase..2.8.4.4..d__Bacteria.p__Verrucomicrobiota.c__Verrucomicrobiae.o__Verrucomicrobiales.f__Akkermansiaceae.g__Akkermansia.s__Akkermansia_muciniphila	Amox	y	4.42336	0.417011	1	7	4.13e-05	0.00143564
ISOCITDEH.RXN...expasy..Isocitrate.dehydrogenase..NADP......1.1.1.42..d__Bacteria.p__Verrucomicrobiota.c__Verrucomicrobiae.o__Verrucomicrobiales.f__Akkermansiaceae.g__Akkermansia.s__Akkermansia_muciniphila	Amox	y	3.64791	0.344432	1	5	4.17e-05	0.00143564
X2.5.1.19.RXN...expasy..3.phosphoshikimate.1.carboxyvinyltransferase..2.5.1.19..d__Bacteria.p__Verrucomicrobiota.c__Verrucomicrobiae.o__Verrucomicrobiales.f__Akkermansiaceae.g__Akkermansia.s__Akkermansia_muciniphila	Amox	y	4.98032	0.473099	1	7	4.32e-05	0.00143564
URACIL.PRIBOSYLTRANS.RXN...expasy..Uracil.phosphoribosyltransferase..2.4.2.9..d__Bacteria.p__Verrucomicrobiota.c__Verrucomicrobiae.o__Verrucomicrobiales.f__Akkermansiaceae.g__Akkermansia.s__Akkermansia_muciniphila	Amox	y	4.06393	0.391303	1	7	4.67e-05	0.00143564
VALINE..TRNA.LIGASE.RXN...expasy..Valine..tRNA.ligase..6.1.1.9..d__Bacteria.p__Verrucomicrobiota.c__Verrucomicrobiae.o__Verrucomicrobiales.f__Akkermansiaceae.g__Akkermansia.s__Akkermansia_muciniphila_A	Amox	y	4.85751	0.471653	1	5	4.9e-05	0.00143564
RXN.14992...expasy..Peptide.chain.release.factor.N.5..glutamine.methyltransferase..2.1.1.297..d__Bacteria.p__Verrucomicrobiota.c__Verrucomicrobiae.o__Verrucomicrobiales.f__Akkermansiaceae.g__Akkermansia.s__Akkermansia_muciniphila	Amox	y	4.62232	0.451784	1	6	5.08e-05	0.00143564
X2.1.1.63.RXN...expasy..Methylated.DNA...protein..cysteine.S.methyltransferase..2.1.1.63..d__Bacteria.p__Verrucomicrobiota.c__Verrucomicrobiae.o__Verrucomicrobiales.f__Akkermansiaceae.g__Akkermansia.s__Akkermansia_muciniphila	Amox	y	5.37243	0.530747	1	5	5.4e-05	0.00143564
RXN.17824...expasy..Methylated.DNA...protein..cysteine.S.methyltransferase..2.1.1.63..d__Bacteria.p__Verrucomicrobiota.c__Verrucomicrobiae.o__Verrucomicrobiales.f__Akkermansiaceae.g__Akkermansia.s__Akkermansia_muciniphila	Amox	y	5.37243	0.530747	1	5	5.4e-05	0.00143564
RXN.13163...expasy..3.isopropylmalate.dehydratase..4.2.1.33..d__Bacteria.p__Verrucomicrobiota.c__Verrucomicrobiae.o__Verrucomicrobiales.f__Akkermansiaceae.g__Akkermansia.s__Akkermansia_muciniphila	Amox	y	5.06595	0.501611	1	8	5.47e-05	0.00143564
PYRUVATEORTHOPHOSPHATE.DIKINASE.RXN...expasy..Pyruvate..phosphate.dikinase..2.7.9.1..d__Bacteria.p__Verrucomicrobiota.c__Verrucomicrobiae.o__Verrucomicrobiales.f__Akkermansiaceae.g__Akkermansia.s__Akkermansia_muciniphila	Amox	y	7.89787	0.784383	1	7	5.57e-05	0.00143564
ACSERLY.RXN...expasy..Cysteine.synthase..2.5.1.47..d__Bacteria.p__Bacteroidota.c__Bacteroidia.o__Bacteroidales.f__Bacteroidaceae.g__Bacteroides.s__Bacteroides_thetaiotaomicron	Amox	y	3.54365	0.352163	1	8	5.59e-05	0.00143564
RXN.12726...expasy..Cysteine.synthase..2.5.1.47..d__Bacteria.p__Bacteroidota.c__Bacteroidia.o__Bacteroidales.f__Bacteroidaceae.g__Bacteroides.s__Bacteroides_thetaiotaomicron	Amox	y	3.54365	0.352163	1	8	5.59e-05	0.00143564
X3.4.21.102.RXN...expasy..C.terminal.processing.peptidase..3.4.21.102..d__Bacteria.p__Verrucomicrobiota.c__Verrucomicrobiae.o__Verrucomicrobiales.f__Akkermansiaceae.g__Akkermansia.s__Akkermansia_muciniphila	Amox	y	4.97652	0.496563	1	8	5.72e-05	0.00143564
HYDROXYLAMINE.REDUCTASE.RXN...expasy..Hydroxylamine.reductase..1.7.99.1..d__Bacteria.p__Bacteroidota.c__Bacteroidia.o__Bacteroidales.f__Bacteroidaceae.g__Bacteroides.s__Bacteroides_thetaiotaomicron	Amox	y	5.01914	0.506191	1	5	6.08e-05	0.00143564
ALPHAGALACTOSID.RXN...expasy..Alpha.galactosidase..3.2.1.22..d__Bacteria.p__Verrucomicrobiota.c__Verrucomicrobiae.o__Verrucomicrobiales.f__Akkermansiaceae.g__Akkermansia.s__Akkermansia_muciniphila_A	Amox	y	3.78484	0.386332	1	5	6.51e-05	0.00143564
RXN.11501...expasy..Alpha.galactosidase..3.2.1.22..d__Bacteria.p__Verrucomicrobiota.c__Verrucomicrobiae.o__Verrucomicrobiales.f__Akkermansiaceae.g__Akkermansia.s__Akkermansia_muciniphila_A	Amox	y	3.78484	0.386332	1	5	6.51e-05	0.00143564
RXN.12088...expasy..Alpha.galactosidase..3.2.1.22..d__Bacteria.p__Verrucomicrobiota.c__Verrucomicrobiae.o__Verrucomicrobiales.f__Akkermansiaceae.g__Akkermansia.s__Akkermansia_muciniphila_A	Amox	y	3.78484	0.386332	1	5	6.51e-05	0.00143564
RXN.17830...expasy..Alpha.galactosidase..3.2.1.22..d__Bacteria.p__Verrucomicrobiota.c__Verrucomicrobiae.o__Verrucomicrobiales.f__Akkermansiaceae.g__Akkermansia.s__Akkermansia_muciniphila_A	Amox	y	3.78484	0.386332	1	5	6.51e-05	0.00143564
PHOSNACMURPENTATRANS.RXN...metacyc..UDP.N.acetylmuramoyl.L.alanyl.D.glutamyl.meso.2.6.diaminopimelyl.D.alanyl.D.alanine.undecaprenyl.phosphate.transferase..2.7.8.13..d__Bacteria.p__Verrucomicrobiota.c__Verrucomicrobiae.o__Verrucomicrobiales.f__Akkermansiaceae.g__Akkermansia.s__Akkermansia_muciniphila	Amox	y	6.02385	0.617869	1	7	6.69e-05	0.00143564
RXN.11347...expasy..Phospho.N.acetylmuramoyl.pentapeptide.transferase..2.7.8.13..d__Bacteria.p__Verrucomicrobiota.c__Verrucomicrobiae.o__Verrucomicrobiales.f__Akkermansiaceae.g__Akkermansia.s__Akkermansia_muciniphila	Amox	y	6.02385	0.617869	1	7	6.69e-05	0.00143564
RXN.8975...expasy..Phospho.N.acetylmuramoyl.pentapeptide.transferase..2.7.8.13..d__Bacteria.p__Verrucomicrobiota.c__Verrucomicrobiae.o__Verrucomicrobiales.f__Akkermansiaceae.g__Akkermansia.s__Akkermansia_muciniphila	Amox	y	6.02385	0.617869	1	7	6.69e-05	0.00143564
PEPCARBOXYKIN.RXN...expasy..Phosphoenolpyruvate.carboxykinase..ATP...4.1.1.49..d__Bacteria.p__Bacteroidota.c__Bacteroidia.o__Bacteroidales.f__Bacteroidaceae.g__Bacteroides.s__Bacteroides_thetaiotaomicron	Amox	y	4.286	0.446126	1	8	7.28e-05	0.00143564
RXN.20784...expasy..Tetraacyldisaccharide.4..kinase..2.7.1.130..d__Bacteria.p__Verrucomicrobiota.c__Verrucomicrobiae.o__Verrucomicrobiales.f__Akkermansiaceae.g__Akkermansia.s__Akkermansia_muciniphila	Amox	y	4.48931	0.470544	1	8	7.57e-05	0.00143564
TETRAACYLDISACC4KIN.RXN...expasy..Tetraacyldisaccharide.4..kinase..2.7.1.130..d__Bacteria.p__Verrucomicrobiota.c__Verrucomicrobiae.o__Verrucomicrobiales.f__Akkermansiaceae.g__Akkermansia.s__Akkermansia_muciniphila	Amox	y	4.48931	0.470544	1	8	7.57e-05	0.00143564
DIACYLGLYKIN.RXN...expasy..Diacylglycerol.kinase..ATP...2.7.1.107..d__Bacteria.p__Bacteroidota.c__Bacteroidia.o__Bacteroidales.f__Bacteroidaceae.g__Bacteroides.s__Bacteroides_congonensis	Amox	y	4.39386	0.461259	1	7	7.64e-05	0.00143564
KDO.8PSYNTH.RXN...expasy..3.deoxy.8.phosphooctulonate.synthase..2.5.1.55..d__Bacteria.p__Verrucomicrobiota.c__Verrucomicrobiae.o__Verrucomicrobiales.f__Akkermansiaceae.g__Akkermansia.s__Akkermansia_muciniphila	Amox	y	5.23062	0.552314	1	8	7.89e-05	0.00143564
IMIDPHOSDEHYD.RXN...expasy..Imidazoleglycerol.phosphate.dehydratase..4.2.1.19..d__Bacteria.p__Verrucomicrobiota.c__Verrucomicrobiae.o__Verrucomicrobiales.f__Akkermansiaceae.g__Akkermansia.s__Akkermansia_muciniphila	Amox	y	4.37103	0.462761	1	8	8.01e-05	0.00143564
HISTIDINE..TRNA.LIGASE.RXN...expasy..Histidine..tRNA.ligase..6.1.1.21..d__Bacteria.p__Bacteroidota.c__Bacteroidia.o__Bacteroidales.f__Bacteroidaceae.g__Bacteroides.s__Bacteroides_thetaiotaomicron	Amox	y	3.17037	0.335795	1	8	8.03e-05	0.00143564
DEOXYRIBOSE.P.ALD.RXN...expasy..Deoxyribose.phosphate.aldolase..4.1.2.4..d__Bacteria.p__Bacteroidota.c__Bacteroidia.o__Bacteroidales.f__Bacteroidaceae.g__Bacteroides.s__Bacteroides_thetaiotaomicron	Amox	y	4.2751	0.452943	1	7	8.04e-05	0.00143564
FORMATETHFLIG.RXN...expasy..Formate..tetrahydrofolate.ligase..6.3.4.3..d__Bacteria.p__Verrucomicrobiota.c__Verrucomicrobiae.o__Verrucomicrobiales.f__Akkermansiaceae.g__Akkermansia.s__Akkermansia_muciniphila_A	Amox	y	5.08649	0.539399	1	8	8.09e-05	0.00143564
RXN.19051...expasy..Pyridinium.3.5.bisthiocarboxylic.acid.mononucleotide.nickel.chelatase..4.99.1.12..d__Bacteria.p__Verrucomicrobiota.c__Verrucomicrobiae.o__Verrucomicrobiales.f__Akkermansiaceae.g__Akkermansia.s__Akkermansia_muciniphila	Amox	y	3.65556	0.389117	1	7	8.26e-05	0.00143564
X3.1.26.3.RXN...expasy..Ribonuclease.III..3.1.26.3..d__Bacteria.p__Verrucomicrobiota.c__Verrucomicrobiae.o__Verrucomicrobiales.f__Akkermansiaceae.g__Akkermansia.s__Akkermansia_muciniphila_A	Amox	y	4.86356	0.521291	1	6	8.59e-05	0.00143564
CDPKIN.RXN...expasy..Nucleoside.diphosphate.kinase..2.7.4.6..d__Bacteria.p__Bacteroidota.c__Bacteroidia.o__Bacteroidales.f__Bacteroidaceae.g__Bacteroides.s__Bacteroides_thetaiotaomicron	Amox	y	3.7712	0.404564	1	8	8.63e-05	0.00143564
DADPKIN.RXN...expasy..Nucleoside.diphosphate.kinase..2.7.4.6..d__Bacteria.p__Bacteroidota.c__Bacteroidia.o__Bacteroidales.f__Bacteroidaceae.g__Bacteroides.s__Bacteroides_thetaiotaomicron	Amox	y	3.7712	0.404564	1	8	8.63e-05	0.00143564
DCDPKIN.RXN...expasy..Nucleoside.diphosphate.kinase..2.7.4.6..d__Bacteria.p__Bacteroidota.c__Bacteroidia.o__Bacteroidales.f__Bacteroidaceae.g__Bacteroides.s__Bacteroides_thetaiotaomicron	Amox	y	3.7712	0.404564	1	8	8.63e-05	0.00143564
DGDPKIN.RXN...expasy..Nucleoside.diphosphate.kinase..2.7.4.6..d__Bacteria.p__Bacteroidota.c__Bacteroidia.o__Bacteroidales.f__Bacteroidaceae.g__Bacteroides.s__Bacteroides_thetaiotaomicron	Amox	y	3.7712	0.404564	1	8	8.63e-05	0.00143564
DTDPKIN.RXN...expasy..Nucleoside.diphosphate.kinase..2.7.4.6..d__Bacteria.p__Bacteroidota.c__Bacteroidia.o__Bacteroidales.f__Bacteroidaceae.g__Bacteroides.s__Bacteroides_thetaiotaomicron	Amox	y	3.7712	0.404564	1	8	8.63e-05	0.00143564
DUDPKIN.RXN...expasy..Nucleoside.diphosphate.kinase..2.7.4.6..d__Bacteria.p__Bacteroidota.c__Bacteroidia.o__Bacteroidales.f__Bacteroidaceae.g__Bacteroides.s__Bacteroides_thetaiotaomicron	Amox	y	3.7712	0.404564	1	8	8.63e-05	0.00143564
GDPKIN.RXN...expasy..Nucleoside.diphosphate.kinase..2.7.4.6..d__Bacteria.p__Bacteroidota.c__Bacteroidia.o__Bacteroidales.f__Bacteroidaceae.g__Bacteroides.s__Bacteroides_thetaiotaomicron	Amox	y	3.7712	0.404564	1	8	8.63e-05	0.00143564
NUCLEOSIDE.DIP.KIN.RXN...expasy..Nucleoside.diphosphate.kinase..2.7.4.6..d__Bacteria.p__Bacteroidota.c__Bacteroidia.o__Bacteroidales.f__Bacteroidaceae.g__Bacteroides.s__Bacteroides_thetaiotaomicron	Amox	y	3.7712	0.404564	1	8	8.63e-05	0.00143564
RXN.14120...expasy..Nucleoside.diphosphate.kinase..2.7.4.6..d__Bacteria.p__Bacteroidota.c__Bacteroidia.o__Bacteroidales.f__Bacteroidaceae.g__Bacteroides.s__Bacteroides_thetaiotaomicron	Amox	y	3.7712	0.404564	1	8	8.63e-05	0.00143564
RXN.14228...expasy..Nucleoside.diphosphate.kinase..2.7.4.6..d__Bacteria.p__Bacteroidota.c__Bacteroidia.o__Bacteroidales.f__Bacteroidaceae.g__Bacteroides.s__Bacteroides_thetaiotaomicron	Amox	y	3.7712	0.404564	1	8	8.63e-05	0.00143564
UDPKIN.RXN...expasy..Nucleoside.diphosphate.kinase..2.7.4.6..d__Bacteria.p__Bacteroidota.c__Bacteroidia.o__Bacteroidales.f__Bacteroidaceae.g__Bacteroides.s__Bacteroides_thetaiotaomicron	Amox	y	3.7712	0.404564	1	8	8.63e-05	0.00143564
ENTDB.RXN...expasy..Holo..acyl.carrier.protein..synthase..2.7.8.7..d__Bacteria.p__Verrucomicrobiota.c__Verrucomicrobiae.o__Verrucomicrobiales.f__Akkermansiaceae.g__Akkermansia.s__Akkermansia_muciniphila	Amox	y	5.30969	0.572711	1	7	8.9e-05	0.00143564
HOLO.ACP.SYNTH.RXN...expasy..Holo..acyl.carrier.protein..synthase..2.7.8.7..d__Bacteria.p__Verrucomicrobiota.c__Verrucomicrobiae.o__Verrucomicrobiales.f__Akkermansiaceae.g__Akkermansia.s__Akkermansia_muciniphila	Amox	y	5.30969	0.572711	1	7	8.9e-05	0.00143564
RXN.10674...expasy..Holo..acyl.carrier.protein..synthase..2.7.8.7..d__Bacteria.p__Verrucomicrobiota.c__Verrucomicrobiae.o__Verrucomicrobiales.f__Akkermansiaceae.g__Akkermansia.s__Akkermansia_muciniphila	Amox	y	5.30969	0.572711	1	7	8.9e-05	0.00143564
RXN.10994...expasy..Holo..acyl.carrier.protein..synthase..2.7.8.7..d__Bacteria.p__Verrucomicrobiota.c__Verrucomicrobiae.o__Verrucomicrobiales.f__Akkermansiaceae.g__Akkermansia.s__Akkermansia_muciniphila	Amox	y	5.30969	0.572711	1	7	8.9e-05	0.00143564
RXN.15889...expasy..Holo..acyl.carrier.protein..synthase..2.7.8.7..d__Bacteria.p__Verrucomicrobiota.c__Verrucomicrobiae.o__Verrucomicrobiales.f__Akkermansiaceae.g__Akkermansia.s__Akkermansia_muciniphila	Amox	y	5.30969	0.572711	1	7	8.9e-05	0.00143564
RXN.16759...expasy..Holo..acyl.carrier.protein..synthase..2.7.8.7..d__Bacteria.p__Verrucomicrobiota.c__Verrucomicrobiae.o__Verrucomicrobiales.f__Akkermansiaceae.g__Akkermansia.s__Akkermansia_muciniphila	Amox	y	5.30969	0.572711	1	7	8.9e-05	0.00143564
RXN.19477...expasy..Holo..acyl.carrier.protein..synthase..2.7.8.7..d__Bacteria.p__Verrucomicrobiota.c__Verrucomicrobiae.o__Verrucomicrobiales.f__Akkermansiaceae.g__Akkermansia.s__Akkermansia_muciniphila	Amox	y	5.30969	0.572711	1	7	8.9e-05	0.00143564
RXN.19493...expasy..Holo..acyl.carrier.protein..synthase..2.7.8.7..d__Bacteria.p__Verrucomicrobiota.c__Verrucomicrobiae.o__Verrucomicrobiales.f__Akkermansiaceae.g__Akkermansia.s__Akkermansia_muciniphila	Amox	y	5.30969	0.572711	1	7	8.9e-05	0.00143564
HISTAMINOTRANS.RXN...expasy..Histidinol.phosphate.transaminase..2.6.1.9..d__Bacteria.p__Verrucomicrobiota.c__Verrucomicrobiae.o__Verrucomicrobiales.f__Akkermansiaceae.g__Akkermansia.s__Akkermansia_muciniphila	Amox	y	4.6541	0.502139	1	8	8.92e-05	0.00143564
PHENYLALANINE..TRNA.LIGASE.RXN...expasy..Phenylalanine..tRNA.ligase..6.1.1.20..d__Bacteria.p__Verrucomicrobiota.c__Verrucomicrobiae.o__Verrucomicrobiales.f__Akkermansiaceae.g__Akkermansia.s__Akkermansia_muciniphila	Amox	y	4.88493	0.528632	1	7	9.07e-05	0.00143564
RXN.14014...expasy..4.hydroxy.tetrahydrodipicolinate.reductase..1.17.1.8..d__Bacteria.p__Verrucomicrobiota.c__Verrucomicrobiae.o__Verrucomicrobiales.f__Akkermansiaceae.g__Akkermansia.s__Akkermansia_muciniphila...280	Amox	y	3.82637	0.415999	1	8	9.31e-05	0.00143564
RXN.14014...expasy..4.hydroxy.tetrahydrodipicolinate.reductase..1.17.1.8..d__Bacteria.p__Verrucomicrobiota.c__Verrucomicrobiae.o__Verrucomicrobiales.f__Akkermansiaceae.g__Akkermansia.s__Akkermansia_muciniphila...522	Amox	y	3.82637	0.415999	1	8	9.31e-05	0.00143564
DIHYDRODIPICSYN.RXN...expasy..4.hydroxy.tetrahydrodipicolinate.synthase..4.3.3.7..d__Bacteria.p__Verrucomicrobiota.c__Verrucomicrobiae.o__Verrucomicrobiales.f__Akkermansiaceae.g__Akkermansia.s__Akkermansia_muciniphila...243	Amox	y	3.66656	0.399602	1	8	9.44e-05	0.00143564
DIHYDRODIPICSYN.RXN...expasy..4.hydroxy.tetrahydrodipicolinate.synthase..4.3.3.7..d__Bacteria.p__Verrucomicrobiota.c__Verrucomicrobiae.o__Verrucomicrobiales.f__Akkermansiaceae.g__Akkermansia.s__Akkermansia_muciniphila...373	Amox	y	3.66656	0.399602	1	8	9.44e-05	0.00143564
DARABKIN.RXN...expasy..L.fuculokinase..2.7.1.51..d__Bacteria.p__Verrucomicrobiota.c__Verrucomicrobiae.o__Verrucomicrobiales.f__Akkermansiaceae.g__Akkermansia.s__Akkermansia_muciniphila	Amox	y	4.44564	0.485345	1	7	9.53e-05	0.00143564
FUCULOKIN.RXN...expasy..L.fuculokinase..2.7.1.51..d__Bacteria.p__Verrucomicrobiota.c__Verrucomicrobiae.o__Verrucomicrobiales.f__Akkermansiaceae.g__Akkermansia.s__Akkermansia_muciniphila	Amox	y	4.44564	0.485345	1	7	9.53e-05	0.00143564
RXN.20789...expasy..Acyl..acyl.carrier.protein...UDP.N.acetylglucosamine.O.acyltransferase..2.3.1.129..d__Bacteria.p__Verrucomicrobiota.c__Verrucomicrobiae.o__Verrucomicrobiales.f__Akkermansiaceae.g__Akkermansia.s__Akkermansia_muciniphila_A	Amox	y	3.33391	0.364502	1	7	9.61e-05	0.00143564
UDPNACETYLGLUCOSAMACYLTRANS.RXN...expasy..Acyl..acyl.carrier.protein...UDP.N.acetylglucosamine.O.acyltransferase..2.3.1.129..d__Bacteria.p__Verrucomicrobiota.c__Verrucomicrobiae.o__Verrucomicrobiales.f__Akkermansiaceae.g__Akkermansia.s__Akkermansia_muciniphila_A	Amox	y	3.33391	0.364502	1	7	9.61e-05	0.00143564
DNA.DIRECTED.RNA.POLYMERASE.RXN...expasy..DNA.directed.RNA.polymerase..2.7.7.6..d__Bacteria.p__Bacteroidota.c__Bacteroidia.o__Bacteroidales.f__Bacteroidaceae.g__Bacteroides.s__Bacteroides_caecimuris	Amox	y	4.41923	0.484427	1	5	9.75e-05	0.00143564
ALPHAGALACTOSID.RXN...expasy..Alpha.galactosidase..3.2.1.22..d__Bacteria.p__Verrucomicrobiota.c__Verrucomicrobiae.o__Verrucomicrobiales.f__Akkermansiaceae.g__Akkermansia.s__Akkermansia_muciniphila	Amox	y	4.30841	0.472887	1	8	9.82e-05	0.00143564
RXN.11501...expasy..Alpha.galactosidase..3.2.1.22..d__Bacteria.p__Verrucomicrobiota.c__Verrucomicrobiae.o__Verrucomicrobiales.f__Akkermansiaceae.g__Akkermansia.s__Akkermansia_muciniphila	Amox	y	4.30841	0.472887	1	8	9.82e-05	0.00143564
RXN.12088...expasy..Alpha.galactosidase..3.2.1.22..d__Bacteria.p__Verrucomicrobiota.c__Verrucomicrobiae.o__Verrucomicrobiales.f__Akkermansiaceae.g__Akkermansia.s__Akkermansia_muciniphila	Amox	y	4.30841	0.472887	1	8	9.82e-05	0.00143564
RXN.17830...expasy..Alpha.galactosidase..3.2.1.22..d__Bacteria.p__Verrucomicrobiota.c__Verrucomicrobiae.o__Verrucomicrobiales.f__Akkermansiaceae.g__Akkermansia.s__Akkermansia_muciniphila	Amox	y	4.30841	0.472887	1	8	9.82e-05	0.00143564
RXN0.5063...expasy..tRNA.2.methylthio.N.6..dimethylallyladenosine.synthase..2.8.4.3..d__Bacteria.p__Verrucomicrobiota.c__Verrucomicrobiae.o__Verrucomicrobiales.f__Akkermansiaceae.g__Akkermansia.s__Akkermansia_muciniphila	Amox	y	4.28405	0.471668	1	7	0.0001	0.00143564
METHIONINE..TRNA.LIGASE.RXN...expasy..Methionine..tRNA.ligase..6.1.1.10..d__Bacteria.p__Bacteroidota.c__Bacteroidia.o__Bacteroidales.f__Bacteroidaceae.g__Bacteroides.s__Bacteroides_thetaiotaomicron	Amox	y	3.65094	0.402181	1	8	0.00010028	0.00143564
RXN.16165...expasy..Methionine..tRNA.ligase..6.1.1.10..d__Bacteria.p__Bacteroidota.c__Bacteroidia.o__Bacteroidales.f__Bacteroidaceae.g__Bacteroides.s__Bacteroides_thetaiotaomicron	Amox	y	3.65094	0.402181	1	8	0.00010028	0.00143564
DIAMINOPIMDECARB.RXN...expasy..Diaminopimelate.decarboxylase..4.1.1.20..d__Bacteria.p__Verrucomicrobiota.c__Verrucomicrobiae.o__Verrucomicrobiales.f__Akkermansiaceae.g__Akkermansia.s__Akkermansia_muciniphila	Amox	y	4.44506	0.492415	1	7	0.000103504	0.00146683
X2.7.7.13.RXN...expasy..Mannose.1.phosphate.guanylyltransferase..2.7.7.13..d__Bacteria.p__Bacteroidota.c__Bacteroidia.o__Bacteroidales.f__Bacteroidaceae.g__Bacteroides.s__Bacteroides_thetaiotaomicron	Amox	y	3.69434	0.411377	1	8	0.000106572	0.00149521
DIAMINOPIMDECARB.RXN...expasy..Diaminopimelate.decarboxylase..4.1.1.20..d__Bacteria.p__Bacteroidota.c__Bacteroidia.o__Bacteroidales.f__Bacteroidaceae.g__Bacteroides.s__Bacteroides_thetaiotaomicron	Amox	y	3.62688	0.40507	1	8	0.000108374	0.00150475
DIHYDROOROTATE.DEHYDROGENASE.RXN...expasy..Dihydroorotate.dehydrogenase..quinone...1.3.5.2..d__Bacteria.p__Verrucomicrobiota.c__Verrucomicrobiae.o__Verrucomicrobiales.f__Akkermansiaceae.g__Akkermansia.s__Akkermansia_muciniphila	Amox	y	4.08591	0.458677	1	7	0.000111543	0.00150475
RXN0.6491...metacyc..dihydroorotate.dehydrogenase..1.3.5.2..d__Bacteria.p__Verrucomicrobiota.c__Verrucomicrobiae.o__Verrucomicrobiales.f__Akkermansiaceae.g__Akkermansia.s__Akkermansia_muciniphila	Amox	y	4.08591	0.458677	1	7	0.000111543	0.00150475
RXN0.6554...expasy..Dihydroorotate.dehydrogenase..quinone...1.3.5.2..d__Bacteria.p__Verrucomicrobiota.c__Verrucomicrobiae.o__Verrucomicrobiales.f__Akkermansiaceae.g__Akkermansia.s__Akkermansia_muciniphila	Amox	y	4.08591	0.458677	1	7	0.000111543	0.00150475
RIBOPHOSPHAT.RXN...expasy..5.amino.6..5.phospho.D.ribitylamino.uracil.phosphatase..3.1.3.104..d__Bacteria.p__Bacteroidota.c__Bacteroidia.o__Bacteroidales.f__Bacteroidaceae.g__Bacteroides.s__Bacteroides_thetaiotaomicron	Amox	y	3.57945	0.405206	1	8	0.000116931	0.00152054
PANTOATE.BETA.ALANINE.LIG.RXN...expasy..Pantoate..beta.alanine.ligase..AMP.forming...6.3.2.1..d__Bacteria.p__Verrucomicrobiota.c__Verrucomicrobiae.o__Verrucomicrobiales.f__Akkermansiaceae.g__Akkermansia.s__Akkermansia_muciniphila	Amox	y	4.29323	0.486693	1	6	0.000117861	0.00152054
RXN.9590...expasy..Phosphate.acyltransferase..2.3.1.274..d__Bacteria.p__Verrucomicrobiota.c__Verrucomicrobiae.o__Verrucomicrobiales.f__Akkermansiaceae.g__Akkermansia.s__Akkermansia_muciniphila	Amox	y	4.38008	0.496611	1	7	0.000117957	0.00152054
PANTOTHENATE.KIN.RXN...expasy..Pantothenate.kinase..2.7.1.33..d__Bacteria.p__Verrucomicrobiota.c__Verrucomicrobiae.o__Verrucomicrobiales.f__Akkermansiaceae.g__Akkermansia.s__Akkermansia_muciniphila	Amox	y	4.39372	0.500589	1	6	0.000121231	0.00152054
RXN0.4301...expasy..D.sedoheptulose.7.phosphate.isomerase..5.3.1.28..d__Bacteria.p__Verrucomicrobiota.c__Verrucomicrobiae.o__Verrucomicrobiales.f__Akkermansiaceae.g__Akkermansia.s__Akkermansia_muciniphila	Amox	y	3.8354	0.437814	1	8	0.000122539	0.00152054
PMPOXI.RXN...expasy..Pyridoxal.5..phosphate.synthase..1.4.3.5..d__Bacteria.p__Bacteroidota.c__Bacteroidia.o__Bacteroidales.f__Bacteroidaceae.g__Bacteroides.s__Bacteroides_thetaiotaomicron	Amox	y	2.95901	0.338431	1	5	0.000123886	0.00152054
PNPOXI.RXN...expasy..Pyridoxal.5..phosphate.synthase..1.4.3.5..d__Bacteria.p__Bacteroidota.c__Bacteroidia.o__Bacteroidales.f__Bacteroidaceae.g__Bacteroides.s__Bacteroides_thetaiotaomicron	Amox	y	2.95901	0.338431	1	5	0.000123886	0.00152054
X4.1.1.32.RXN...expasy..Phosphoenolpyruvate.carboxykinase..GTP...4.1.1.32..d__Bacteria.p__Verrucomicrobiota.c__Verrucomicrobiae.o__Verrucomicrobiales.f__Akkermansiaceae.g__Akkermansia.s__Akkermansia_muciniphila	Amox	y	4.89893	0.561174	1	8	0.00012497	0.00152054
RXN.12481...expasy..Phosphoenolpyruvate.carboxykinase..GTP...4.1.1.32..d__Bacteria.p__Verrucomicrobiota.c__Verrucomicrobiae.o__Verrucomicrobiales.f__Akkermansiaceae.g__Akkermansia.s__Akkermansia_muciniphila	Amox	y	4.89893	0.561174	1	8	0.00012497	0.00152054
RXN.16820...expasy..tRNA.uridine.2.sulfurtransferase..2.8.1.13..d__Bacteria.p__Bacteroidota.c__Bacteroidia.o__Bacteroidales.f__Bacteroidaceae.g__Bacteroides.s__Bacteroides_thetaiotaomicron	Amox	y	3.63035	0.4163	1	8	0.000125718	0.00152054
RXN.18693...expasy..tRNA.uridine.2.sulfurtransferase..2.8.1.13..d__Bacteria.p__Bacteroidota.c__Bacteroidia.o__Bacteroidales.f__Bacteroidaceae.g__Bacteroides.s__Bacteroides_thetaiotaomicron	Amox	y	3.63035	0.4163	1	8	0.000125718	0.00152054
RXN0.2023...expasy..tRNA.uridine.2.sulfurtransferase..2.8.1.13..d__Bacteria.p__Bacteroidota.c__Bacteroidia.o__Bacteroidales.f__Bacteroidaceae.g__Bacteroides.s__Bacteroides_thetaiotaomicron	Amox	y	3.63035	0.4163	1	8	0.000125718	0.00152054
DIHYDROXYISOVALDEHYDRAT.RXN...expasy..Dihydroxy.acid.dehydratase..4.2.1.9..d__Bacteria.p__Verrucomicrobiota.c__Verrucomicrobiae.o__Verrucomicrobiales.f__Akkermansiaceae.g__Akkermansia.s__Akkermansia_muciniphila	Amox	y	4.12829	0.474976	1	7	0.000128086	0.00152292
DIHYDROXYMETVALDEHYDRAT.RXN...metacyc..2.3.Dihydroxy.3.methylvalerate.dehydratase..4.2.1.9..d__Bacteria.p__Verrucomicrobiota.c__Verrucomicrobiae.o__Verrucomicrobiales.f__Akkermansiaceae.g__Akkermansia.s__Akkermansia_muciniphila	Amox	y	4.12829	0.474976	1	7	0.000128086	0.00152292
X2.7.3.9.RXN...expasy..Phosphoenolpyruvate..protein.phosphotransferase..2.7.3.9..d__Bacteria.p__Verrucomicrobiota.c__Verrucomicrobiae.o__Verrucomicrobiales.f__Akkermansiaceae.g__Akkermansia.s__Akkermansia_muciniphila	Amox	y	4.87509	0.561964	1	8	0.000129457	0.00152628
X3.4.13.9.RXN...expasy..Xaa.Pro.dipeptidase..3.4.13.9..d__Bacteria.p__Bacteroidota.c__Bacteroidia.o__Bacteroidales.f__Bacteroidaceae.g__Bacteroides.s__Bacteroides_thetaiotaomicron	Amox	y	3.15301	0.365347	1	8	0.000133283	0.00153601
RXN.11586...expasy..23S.rRNA..adenine.2503..C.2...methyltransferase..2.1.1.192..d__Bacteria.p__Verrucomicrobiota.c__Verrucomicrobiae.o__Verrucomicrobiales.f__Akkermansiaceae.g__Akkermansia.s__Akkermansia_muciniphila	Amox	y	5.09275	0.59032	1	6	0.000133548	0.00153601
GLYC3PDEHYDROGBIOSYN.RXN...expasy..Glycerol.3.phosphate.dehydrogenase..NAD.P.......1.1.1.94..d__Bacteria.p__Verrucomicrobiota.c__Verrucomicrobiae.o__Verrucomicrobiales.f__Akkermansiaceae.g__Akkermansia.s__Akkermansia_muciniphila	Amox	y	4.30093	0.499521	1	7	0.000135035	0.00153601
RXN0.2161...expasy..Serine..tRNA.ligase..6.1.1.11..d__Bacteria.p__Verrucomicrobiota.c__Verrucomicrobiae.o__Verrucomicrobiales.f__Akkermansiaceae.g__Akkermansia.s__Akkermansia_muciniphila	Amox	y	4.24604	0.493615	1	7	0.000135755	0.00153601
SERINE..TRNA.LIGASE.RXN...expasy..Serine..tRNA.ligase..6.1.1.11..d__Bacteria.p__Verrucomicrobiota.c__Verrucomicrobiae.o__Verrucomicrobiales.f__Akkermansiaceae.g__Akkermansia.s__Akkermansia_muciniphila	Amox	y	4.24604	0.493615	1	7	0.000135755	0.00153601
ACETYLGLUTKIN.RXN...expasy..Acetylglutamate.kinase..2.7.2.8..d__Bacteria.p__Verrucomicrobiota.c__Verrucomicrobiae.o__Verrucomicrobiales.f__Akkermansiaceae.g__Akkermansia.s__Akkermansia_muciniphila	Amox	y	4.53499	0.52884	1	7	0.000138129	0.00153805
RXN.15005...expasy..Acetylglutamate.kinase..2.7.2.8..d__Bacteria.p__Verrucomicrobiota.c__Verrucomicrobiae.o__Verrucomicrobiales.f__Akkermansiaceae.g__Akkermansia.s__Akkermansia_muciniphila	Amox	y	4.53499	0.52884	1	7	0.000138129	0.00153805
X4.1.1.32.RXN...expasy..Phosphoenolpyruvate.carboxykinase..GTP...4.1.1.32..d__Bacteria.p__Verrucomicrobiota.c__Verrucomicrobiae.o__Verrucomicrobiales.f__Akkermansiaceae.g__Akkermansia.s__Akkermansia_muciniphila_A	Amox	y	4.52565	0.530023	1	8	0.000141493	0.00154923
RXN.12481...expasy..Phosphoenolpyruvate.carboxykinase..GTP...4.1.1.32..d__Bacteria.p__Verrucomicrobiota.c__Verrucomicrobiae.o__Verrucomicrobiales.f__Akkermansiaceae.g__Akkermansia.s__Akkermansia_muciniphila_A	Amox	y	4.52565	0.530023	1	8	0.000141493	0.00154923
UDPNACETYLMURAMATEDEHYDROG.RXN...expasy..UDP.N.acetylmuramate.dehydrogenase..1.3.1.98..d__Bacteria.p__Bacteroidota.c__Bacteroidia.o__Bacteroidales.f__Bacteroidaceae.g__Bacteroides.s__Bacteroides_thetaiotaomicron	Amox	y	3.47829	0.407849	1	8	0.000142446	0.00154923
NICONUCADENYLYLTRAN.RXN...expasy..Nicotinate.nucleotide.adenylyltransferase..2.7.7.18..d__Bacteria.p__Verrucomicrobiota.c__Verrucomicrobiae.o__Verrucomicrobiales.f__Akkermansiaceae.g__Akkermansia.s__Akkermansia_muciniphila	Amox	y	4.58533	0.542172	1	7	0.000149273	0.00158607
AMINOCYL.TRNA.HYDROLASE.RXN...expasy..Aminoacyl.tRNA.hydrolase..3.1.1.29..d__Bacteria.p__Verrucomicrobiota.c__Verrucomicrobiae.o__Verrucomicrobiales.f__Akkermansiaceae.g__Akkermansia.s__Akkermansia_muciniphila	Amox	y	4.26073	0.504443	1	7	0.000150354	0.00158607
RXN.12460...metacyc..L.asparaginyl.tRNAasn.hydrolase..3.1.1.29..d__Bacteria.p__Verrucomicrobiota.c__Verrucomicrobiae.o__Verrucomicrobiales.f__Akkermansiaceae.g__Akkermansia.s__Akkermansia_muciniphila	Amox	y	4.26073	0.504443	1	7	0.000150354	0.00158607
RXN.16637...expasy..Aminoacyl.tRNA.hydrolase..3.1.1.29..d__Bacteria.p__Verrucomicrobiota.c__Verrucomicrobiae.o__Verrucomicrobiales.f__Akkermansiaceae.g__Akkermansia.s__Akkermansia_muciniphila	Amox	y	4.26073	0.504443	1	7	0.000150354	0.00158607
RXN8J2.140...expasy..Protein.arginine.kinase..2.7.14.1..d__Bacteria.p__Verrucomicrobiota.c__Verrucomicrobiae.o__Verrucomicrobiales.f__Akkermansiaceae.g__Akkermansia.s__Akkermansia_muciniphila	Amox	y	4.65557	0.56097	1	8	0.000165876	0.00170191
X3.1.26.3.RXN...expasy..Ribonuclease.III..3.1.26.3..d__Bacteria.p__Verrucomicrobiota.c__Verrucomicrobiae.o__Verrucomicrobiales.f__Akkermansiaceae.g__Akkermansia.s__Akkermansia_muciniphila	Amox	y	4.07189	0.491527	1	8	0.000167554	0.00170191
RXN.14249...expasy..L.threonine.3.dehydrogenase..1.1.1.103..d__Bacteria.p__Verrucomicrobiota.c__Verrucomicrobiae.o__Verrucomicrobiales.f__Akkermansiaceae.g__Akkermansia.s__Akkermansia_muciniphila	Amox	y	4.8841	0.592806	1	8	0.000172747	0.00170191
THREODEHYD.RXN...expasy..L.threonine.3.dehydrogenase..1.1.1.103..d__Bacteria.p__Verrucomicrobiota.c__Verrucomicrobiae.o__Verrucomicrobiales.f__Akkermansiaceae.g__Akkermansia.s__Akkermansia_muciniphila	Amox	y	4.8841	0.592806	1	8	0.000172747	0.00170191
PGLUCISOM.RXN...expasy..Glucose.6.phosphate.isomerase..5.3.1.9..d__Bacteria.p__Bacteroidota.c__Bacteroidia.o__Bacteroidales.f__Bacteroidaceae.g__Bacteroides.s__Bacteroides_thetaiotaomicron	Amox	y	3.76712	0.457544	1	8	0.000173402	0.00170191
RXN.14338...expasy..Diadenylate.cyclase..2.7.7.85..d__Bacteria.p__Verrucomicrobiota.c__Verrucomicrobiae.o__Verrucomicrobiales.f__Akkermansiaceae.g__Akkermansia.s__Akkermansia_muciniphila	Amox	y	3.96386	0.484287	1	7	0.000179193	0.00170191
ATPSYN.RXN...expasy..H....transporting.two.sector.ATPase..7.1.2.2..d__Bacteria.p__Bacteroidota.c__Bacteroidia.o__Bacteroidales.f__Bacteroidaceae.g__Bacteroides.s__Bacteroides_thetaiotaomicron	Amox	y	3.83285	0.468531	1	6	0.000179724	0.00170191
X3.4.15.5.RXN...expasy..Peptidyl.dipeptidase.Dcp..3.4.15.5..d__Bacteria.p__Bacteroidota.c__Bacteroidia.o__Bacteroidales.f__Bacteroidaceae.g__Bacteroides.s__Bacteroides_thetaiotaomicron	Amox	y	4.0568	0.496159	1	8	0.000180236	0.00170191
OROPRIBTRANS.RXN...expasy..Orotate.phosphoribosyltransferase..2.4.2.10..d__Bacteria.p__Bacteroidota.c__Bacteroidia.o__Bacteroidales.f__Bacteroidaceae.g__Bacteroides.s__Bacteroides_thetaiotaomicron	Amox	y	3.07975	0.378138	1	8	0.000184199	0.00170191
PANTEPADENYLYLTRAN.RXN...expasy..Pantetheine.phosphate.adenylyltransferase..2.7.7.3..d__Bacteria.p__Bacteroidota.c__Bacteroidia.o__Bacteroidales.f__Bacteroidaceae.g__Bacteroides.s__Bacteroides_thetaiotaomicron	Amox	y	4.04515	0.499321	1	8	0.00018973	0.00170191
ISPH2.RXN...expasy..4.hydroxy.3.methylbut.2.enyl.diphosphate.reductase..1.17.7.4..d__Bacteria.p__Bacteroidota.c__Bacteroidia.o__Bacteroidales.f__Bacteroidaceae.g__Bacteroides.s__Bacteroides_thetaiotaomicron	Amox	y	4.05797	0.503326	1	8	0.000194885	0.00170191
RXN0.884...expasy..4.hydroxy.3.methylbut.2.enyl.diphosphate.reductase..1.17.7.4..d__Bacteria.p__Bacteroidota.c__Bacteroidia.o__Bacteroidales.f__Bacteroidaceae.g__Bacteroides.s__Bacteroides_thetaiotaomicron	Amox	y	4.05797	0.503326	1	8	0.000194885	0.00170191
RXN.13158...expasy..3.isopropylmalate.dehydrogenase..1.1.1.85..d__Bacteria.p__Verrucomicrobiota.c__Verrucomicrobiae.o__Verrucomicrobiales.f__Akkermansiaceae.g__Akkermansia.s__Akkermansia_muciniphila	Amox	y	3.88171	0.482331	1	7	0.000196845	0.00170191
RXN.14986...expasy..3.isopropylmalate.dehydrogenase..1.1.1.85..d__Bacteria.p__Verrucomicrobiota.c__Verrucomicrobiae.o__Verrucomicrobiales.f__Akkermansiaceae.g__Akkermansia.s__Akkermansia_muciniphila	Amox	y	3.88171	0.482331	1	7	0.000196845	0.00170191
RXNQT.4165...expasy..3.isopropylmalate.dehydrogenase..1.1.1.85..d__Bacteria.p__Verrucomicrobiota.c__Verrucomicrobiae.o__Verrucomicrobiales.f__Akkermansiaceae.g__Akkermansia.s__Akkermansia_muciniphila	Amox	y	3.88171	0.482331	1	7	0.000196845	0.00170191
RXNQT.4168...expasy..3.isopropylmalate.dehydrogenase..1.1.1.85..d__Bacteria.p__Verrucomicrobiota.c__Verrucomicrobiae.o__Verrucomicrobiales.f__Akkermansiaceae.g__Akkermansia.s__Akkermansia_muciniphila	Amox	y	3.88171	0.482331	1	7	0.000196845	0.00170191
RXNQT.4171...expasy..3.isopropylmalate.dehydrogenase..1.1.1.85..d__Bacteria.p__Verrucomicrobiota.c__Verrucomicrobiae.o__Verrucomicrobiales.f__Akkermansiaceae.g__Akkermansia.s__Akkermansia_muciniphila	Amox	y	3.88171	0.482331	1	7	0.000196845	0.00170191
RXNQT.4174...expasy..3.isopropylmalate.dehydrogenase..1.1.1.85..d__Bacteria.p__Verrucomicrobiota.c__Verrucomicrobiae.o__Verrucomicrobiales.f__Akkermansiaceae.g__Akkermansia.s__Akkermansia_muciniphila	Amox	y	3.88171	0.482331	1	7	0.000196845	0.00170191
RXNQT.4178...expasy..3.isopropylmalate.dehydrogenase..1.1.1.85..d__Bacteria.p__Verrucomicrobiota.c__Verrucomicrobiae.o__Verrucomicrobiales.f__Akkermansiaceae.g__Akkermansia.s__Akkermansia_muciniphila	Amox	y	3.88171	0.482331	1	7	0.000196845	0.00170191
LEUCINE..TRNA.LIGASE.RXN...expasy..Leucine..tRNA.ligase..6.1.1.4..d__Bacteria.p__Verrucomicrobiota.c__Verrucomicrobiae.o__Verrucomicrobiales.f__Akkermansiaceae.g__Akkermansia.s__Akkermansia_muciniphila_A	Amox	y	5.29943	0.659242	1	7	0.00019809	0.00170191
CARBPSYN.RXN...expasy..Carbamoyl.phosphate.synthase..glutamine.hydrolyzing...6.3.5.5..d__Bacteria.p__Verrucomicrobiota.c__Verrucomicrobiae.o__Verrucomicrobiales.f__Akkermansiaceae.g__Akkermansia.s__Akkermansia_muciniphila	Amox	y	4.5071	0.562166	1	7	0.000201028	0.00170191
AKBLIG.RXN...expasy..Glycine.C.acetyltransferase..2.3.1.29..d__Bacteria.p__Bacteroidota.c__Bacteroidia.o__Bacteroidales.f__Bacteroidaceae.g__Bacteroides.s__Bacteroides_thetaiotaomicron	Amox	y	3.30084	0.411932	1	8	0.000201631	0.00170191
ASPCARBTRANS.RXN...expasy..Aspartate.carbamoyltransferase..2.1.3.2..d__Bacteria.p__Bacteroidota.c__Bacteroidia.o__Bacteroidales.f__Bacteroidaceae.g__Bacteroides.s__Bacteroides_thetaiotaomicron	Amox	y	3.53727	0.444073	1	8	0.0002084	0.00170191
X3.2.1.52.RXN...expasy..Beta.N.acetylhexosaminidase..3.2.1.52..d__Bacteria.p__Verrucomicrobiota.c__Verrucomicrobiae.o__Verrucomicrobiales.f__Akkermansiaceae.g__Akkermansia.s__Akkermansia_muciniphila	Amox	y	5.34749	0.67255	1	8	0.000210508	0.00170191
RXN.12625...metacyc..N.N..diacetylchitobiose..beta..N.acetylglucosaminidase..3.2.1.52..d__Bacteria.p__Verrucomicrobiota.c__Verrucomicrobiae.o__Verrucomicrobiales.f__Akkermansiaceae.g__Akkermansia.s__Akkermansia_muciniphila	Amox	y	5.34749	0.67255	1	8	0.000210508	0.00170191
RXN.12626...metacyc..chitotriose..beta..N.acetylglucosaminidase..3.2.1.52..d__Bacteria.p__Verrucomicrobiota.c__Verrucomicrobiae.o__Verrucomicrobiales.f__Akkermansiaceae.g__Akkermansia.s__Akkermansia_muciniphila	Amox	y	5.34749	0.67255	1	8	0.000210508	0.00170191
RXN.18082...expasy..Beta.N.acetylhexosaminidase..3.2.1.52..d__Bacteria.p__Verrucomicrobiota.c__Verrucomicrobiae.o__Verrucomicrobiales.f__Akkermansiaceae.g__Akkermansia.s__Akkermansia_muciniphila	Amox	y	5.34749	0.67255	1	8	0.000210508	0.00170191
RXN.21432...expasy..Beta.N.acetylhexosaminidase..3.2.1.52..d__Bacteria.p__Verrucomicrobiota.c__Verrucomicrobiae.o__Verrucomicrobiales.f__Akkermansiaceae.g__Akkermansia.s__Akkermansia_muciniphila	Amox	y	5.34749	0.67255	1	8	0.000210508	0.00170191
RXN0.5226...expasy..Beta.N.acetylhexosaminidase..3.2.1.52..d__Bacteria.p__Verrucomicrobiota.c__Verrucomicrobiae.o__Verrucomicrobiales.f__Akkermansiaceae.g__Akkermansia.s__Akkermansia_muciniphila	Amox	y	5.34749	0.67255	1	8	0.000210508	0.00170191
L.GLN.FRUCT.6.P.AMINOTRANS.RXN...expasy..Glutamine..fructose.6.phosphate.transaminase..isomerizing...2.6.1.16..d__Bacteria.p__Bacteroidota.c__Bacteroidia.o__Bacteroidales.f__Bacteroidaceae.g__Bacteroides.s__Bacteroides_thetaiotaomicron	Amox	y	5.22718	0.659456	1	5	0.00021415	0.00170191
PGLYCDEHYDROG.RXN...expasy..Phosphoglycerate.dehydrogenase..1.1.1.95..d__Bacteria.p__Bacteroidota.c__Bacteroidia.o__Bacteroidales.f__Bacteroidaceae.g__Bacteroides.s__Bacteroides_thetaiotaomicron	Amox	y	3.57539	0.453077	1	8	0.000219486	0.00170191
PMPOXI.RXN...expasy..Pyridoxal.5..phosphate.synthase..1.4.3.5..d__Bacteria.p__Verrucomicrobiota.c__Verrucomicrobiae.o__Verrucomicrobiales.f__Akkermansiaceae.g__Akkermansia.s__Akkermansia_muciniphila	Amox	y	4.86242	0.616879	1	8	0.000220887	0.00170191
PNPOXI.RXN...expasy..Pyridoxal.5..phosphate.synthase..1.4.3.5..d__Bacteria.p__Verrucomicrobiota.c__Verrucomicrobiae.o__Verrucomicrobiales.f__Akkermansiaceae.g__Akkermansia.s__Akkermansia_muciniphila	Amox	y	4.86242	0.616879	1	8	0.000220887	0.00170191
ACSERLY.RXN...expasy..Cysteine.synthase..2.5.1.47..d__Bacteria.p__Verrucomicrobiota.c__Verrucomicrobiae.o__Verrucomicrobiales.f__Akkermansiaceae.g__Akkermansia.s__Akkermansia_muciniphila	Amox	y	5.75376	0.730101	1	7	0.000221123	0.00170191
RXN.12726...expasy..Cysteine.synthase..2.5.1.47..d__Bacteria.p__Verrucomicrobiota.c__Verrucomicrobiae.o__Verrucomicrobiales.f__Akkermansiaceae.g__Akkermansia.s__Akkermansia_muciniphila	Amox	y	5.75376	0.730101	1	7	0.000221123	0.00170191
X2.7.7.60.RXN...expasy..2.C.methyl.D.erythritol.4.phosphate.cytidylyltransferase..2.7.7.60..d__Bacteria.p__Bacteroidota.c__Bacteroidia.o__Bacteroidales.f__Bacteroidaceae.g__Bacteroides.s__Bacteroides_thetaiotaomicron	Amox	y	3.1045	0.39484	1	8	0.000223956	0.00170191
COBALAMIN5PSYN.RXN...expasy..Adenosylcobinamide.GDP.ribazoletransferase..2.7.8.26..d__Bacteria.p__Verrucomicrobiota.c__Verrucomicrobiae.o__Verrucomicrobiales.f__Akkermansiaceae.g__Akkermansia.s__Akkermansia_muciniphila	Amox	y	4.10955	0.52443	1	6	0.000228172	0.00170191
COBALAMINSYN.RXN...expasy..Adenosylcobinamide.GDP.ribazoletransferase..2.7.8.26..d__Bacteria.p__Verrucomicrobiota.c__Verrucomicrobiae.o__Verrucomicrobiales.f__Akkermansiaceae.g__Akkermansia.s__Akkermansia_muciniphila	Amox	y	4.10955	0.52443	1	6	0.000228172	0.00170191
RXN.19296...expasy..Adenosylcobinamide.GDP.ribazoletransferase..2.7.8.26..d__Bacteria.p__Verrucomicrobiota.c__Verrucomicrobiae.o__Verrucomicrobiales.f__Akkermansiaceae.g__Akkermansia.s__Akkermansia_muciniphila	Amox	y	4.10955	0.52443	1	6	0.000228172	0.00170191
RXN.19297...expasy..Adenosylcobinamide.GDP.ribazoletransferase..2.7.8.26..d__Bacteria.p__Verrucomicrobiota.c__Verrucomicrobiae.o__Verrucomicrobiales.f__Akkermansiaceae.g__Akkermansia.s__Akkermansia_muciniphila	Amox	y	4.10955	0.52443	1	6	0.000228172	0.00170191
RXN.19302...expasy..Adenosylcobinamide.GDP.ribazoletransferase..2.7.8.26..d__Bacteria.p__Verrucomicrobiota.c__Verrucomicrobiae.o__Verrucomicrobiales.f__Akkermansiaceae.g__Akkermansia.s__Akkermansia_muciniphila	Amox	y	4.10955	0.52443	1	6	0.000228172	0.00170191
RXN.19303...expasy..Adenosylcobinamide.GDP.ribazoletransferase..2.7.8.26..d__Bacteria.p__Verrucomicrobiota.c__Verrucomicrobiae.o__Verrucomicrobiales.f__Akkermansiaceae.g__Akkermansia.s__Akkermansia_muciniphila	Amox	y	4.10955	0.52443	1	6	0.000228172	0.00170191
RXN.19304...expasy..Adenosylcobinamide.GDP.ribazoletransferase..2.7.8.26..d__Bacteria.p__Verrucomicrobiota.c__Verrucomicrobiae.o__Verrucomicrobiales.f__Akkermansiaceae.g__Akkermansia.s__Akkermansia_muciniphila	Amox	y	4.10955	0.52443	1	6	0.000228172	0.00170191
RXN.19305...expasy..Adenosylcobinamide.GDP.ribazoletransferase..2.7.8.26..d__Bacteria.p__Verrucomicrobiota.c__Verrucomicrobiae.o__Verrucomicrobiales.f__Akkermansiaceae.g__Akkermansia.s__Akkermansia_muciniphila	Amox	y	4.10955	0.52443	1	6	0.000228172	0.00170191
RXN.19307...expasy..Adenosylcobinamide.GDP.ribazoletransferase..2.7.8.26..d__Bacteria.p__Verrucomicrobiota.c__Verrucomicrobiae.o__Verrucomicrobiales.f__Akkermansiaceae.g__Akkermansia.s__Akkermansia_muciniphila	Amox	y	4.10955	0.52443	1	6	0.000228172	0.00170191
RXN.19308...expasy..Adenosylcobinamide.GDP.ribazoletransferase..2.7.8.26..d__Bacteria.p__Verrucomicrobiota.c__Verrucomicrobiae.o__Verrucomicrobiales.f__Akkermansiaceae.g__Akkermansia.s__Akkermansia_muciniphila	Amox	y	4.10955	0.52443	1	6	0.000228172	0.00170191
RXN.19318...expasy..Adenosylcobinamide.GDP.ribazoletransferase..2.7.8.26..d__Bacteria.p__Verrucomicrobiota.c__Verrucomicrobiae.o__Verrucomicrobiales.f__Akkermansiaceae.g__Akkermansia.s__Akkermansia_muciniphila	Amox	y	4.10955	0.52443	1	6	0.000228172	0.00170191
H2PTEROATESYNTH.RXN...expasy..Dihydropteroate.synthase..2.5.1.15..d__Bacteria.p__Verrucomicrobiota.c__Verrucomicrobiae.o__Verrucomicrobiales.f__Akkermansiaceae.g__Akkermansia.s__Akkermansia_muciniphila	Amox	y	6.35711	0.811546	1	6	0.000228635	0.00170191
X2.4.1.129.RXN...expasy..Peptidoglycan.glycosyltransferase..2.4.1.129..d__Bacteria.p__Bacteroidota.c__Bacteroidia.o__Bacteroidales.f__Bacteroidaceae.g__Bacteroides.s__Bacteroides_thetaiotaomicron	Amox	y	4.00543	0.511562	1	8	0.000229207	0.00170191
RXN.11291...expasy..Peptidoglycan.glycosyltransferase..2.4.1.129..d__Bacteria.p__Bacteroidota.c__Bacteroidia.o__Bacteroidales.f__Bacteroidaceae.g__Bacteroides.s__Bacteroides_thetaiotaomicron	Amox	y	4.00543	0.511562	1	8	0.000229207	0.00170191
RXN.11348...expasy..Peptidoglycan.glycosyltransferase..2.4.1.129..d__Bacteria.p__Bacteroidota.c__Bacteroidia.o__Bacteroidales.f__Bacteroidaceae.g__Bacteroides.s__Bacteroides_thetaiotaomicron	Amox	y	4.00543	0.511562	1	8	0.000229207	0.00170191
RXN.11350...expasy..Peptidoglycan.glycosyltransferase..2.4.1.129..d__Bacteria.p__Bacteroidota.c__Bacteroidia.o__Bacteroidales.f__Bacteroidaceae.g__Bacteroides.s__Bacteroides_thetaiotaomicron	Amox	y	4.00543	0.511562	1	8	0.000229207	0.00170191
RXN.14712...expasy..Peptidoglycan.glycosyltransferase..2.4.1.129..d__Bacteria.p__Bacteroidota.c__Bacteroidia.o__Bacteroidales.f__Bacteroidaceae.g__Bacteroides.s__Bacteroides_thetaiotaomicron	Amox	y	4.00543	0.511562	1	8	0.000229207	0.00170191
RXN.15521...expasy..Peptidoglycan.glycosyltransferase..2.4.1.129..d__Bacteria.p__Bacteroidota.c__Bacteroidia.o__Bacteroidales.f__Bacteroidaceae.g__Bacteroides.s__Bacteroides_thetaiotaomicron	Amox	y	4.00543	0.511562	1	8	0.000229207	0.00170191
RXN.16650...expasy..Peptidoglycan.glycosyltransferase..2.4.1.129..d__Bacteria.p__Bacteroidota.c__Bacteroidia.o__Bacteroidales.f__Bacteroidaceae.g__Bacteroides.s__Bacteroides_thetaiotaomicron	Amox	y	4.00543	0.511562	1	8	0.000229207	0.00170191
ALANINE..TRNA.LIGASE.RXN...expasy..Alanine..tRNA.ligase..6.1.1.7..d__Bacteria.p__Verrucomicrobiota.c__Verrucomicrobiae.o__Verrucomicrobiales.f__Akkermansiaceae.g__Akkermansia.s__Akkermansia_muciniphila	Amox	y	4.28403	0.547648	1	8	0.000230376	0.00170191
RXN.14900...expasy..Mannosylglycerate.hydrolase..3.2.1.170..d__Bacteria.p__Bacteroidota.c__Bacteroidia.o__Bacteroidales.f__Bacteroidaceae.g__Bacteroides.s__Bacteroides_thetaiotaomicron	Amox	y	3.84626	0.491972	1	7	0.00023112	0.00170191
DIACYLGLYKIN.RXN...expasy..Diacylglycerol.kinase..ATP...2.7.1.107..d__Bacteria.p__Bacteroidota.c__Bacteroidia.o__Bacteroidales.f__Bacteroidaceae.g__Bacteroides.s__Bacteroides_thetaiotaomicron	Amox	y	3.50014	0.449695	1	8	0.000236872	0.00170191
RXN.15041...expasy..D.aminoacyl.tRNA.deacylase..3.1.1.96..d__Bacteria.p__Verrucomicrobiota.c__Verrucomicrobiae.o__Verrucomicrobiales.f__Akkermansiaceae.g__Akkermansia.s__Akkermansia_muciniphila	Amox	y	4.77093	0.61338	1	8	0.000237758	0.00170191
RXN.19726...expasy..D.aminoacyl.tRNA.deacylase..3.1.1.96..d__Bacteria.p__Verrucomicrobiota.c__Verrucomicrobiae.o__Verrucomicrobiales.f__Akkermansiaceae.g__Akkermansia.s__Akkermansia_muciniphila	Amox	y	4.77093	0.61338	1	8	0.000237758	0.00170191
RXN.19727...expasy..D.aminoacyl.tRNA.deacylase..3.1.1.96..d__Bacteria.p__Verrucomicrobiota.c__Verrucomicrobiae.o__Verrucomicrobiales.f__Akkermansiaceae.g__Akkermansia.s__Akkermansia_muciniphila	Amox	y	4.77093	0.61338	1	8	0.000237758	0.00170191
RXN.19728...expasy..D.aminoacyl.tRNA.deacylase..3.1.1.96..d__Bacteria.p__Verrucomicrobiota.c__Verrucomicrobiae.o__Verrucomicrobiales.f__Akkermansiaceae.g__Akkermansia.s__Akkermansia_muciniphila	Amox	y	4.77093	0.61338	1	8	0.000237758	0.00170191
RXN.19729...expasy..D.aminoacyl.tRNA.deacylase..3.1.1.96..d__Bacteria.p__Verrucomicrobiota.c__Verrucomicrobiae.o__Verrucomicrobiales.f__Akkermansiaceae.g__Akkermansia.s__Akkermansia_muciniphila	Amox	y	4.77093	0.61338	1	8	0.000237758	0.00170191
LYSINE..TRNA.LIGASE.RXN...expasy..Lysine..tRNA.ligase..6.1.1.6..d__Bacteria.p__Bacteroidota.c__Bacteroidia.o__Bacteroidales.f__Bacteroidaceae.g__Bacteroides.s__Bacteroides_thetaiotaomicron	Amox	y	3.36519	0.433653	1	8	0.00024082	0.00171508
RXN.13037...metacyc..octanoyl.GcvH.transferase..2.3.1.181..d__Bacteria.p__Verrucomicrobiota.c__Verrucomicrobiae.o__Verrucomicrobiales.f__Akkermansiaceae.g__Akkermansia.s__Akkermansia_muciniphila	Amox	y	4.90173	0.63424	1	8	0.000246306	0.00173652
RXN0.947...expasy..Lipoyl.octanoyl..transferase..2.3.1.181..d__Bacteria.p__Verrucomicrobiota.c__Verrucomicrobiae.o__Verrucomicrobiales.f__Akkermansiaceae.g__Akkermansia.s__Akkermansia_muciniphila	Amox	y	4.90173	0.63424	1	8	0.000246306	0.00173652
DIAMINOPIMDECARB.RXN...expasy..Diaminopimelate.decarboxylase..4.1.1.20..d__Bacteria.p__Verrucomicrobiota.c__Verrucomicrobiae.o__Verrucomicrobiales.f__Akkermansiaceae.g__Akkermansia.s__Akkermansia_muciniphila_A	Amox	y	3.5033	0.45702	1	5	0.000257674	0.00177705
X3.2.1.135.RXN...expasy..Neopullulanase..3.2.1.135..d__Bacteria.p__Bacteroidota.c__Bacteroidia.o__Bacteroidales.f__Bacteroidaceae.g__Bacteroides.s__Bacteroides_thetaiotaomicron	Amox	y	7.461	0.974806	1	6	0.000259855	0.00177705
X1.8.1.4.RXN...expasy..Dihydrolipoyl.dehydrogenase..1.8.1.4..d__Bacteria.p__Verrucomicrobiota.c__Verrucomicrobiae.o__Verrucomicrobiales.f__Akkermansiaceae.g__Akkermansia.s__Akkermansia_muciniphila	Amox	y	4.58111	0.598983	1	8	0.000260921	0.00177705
RXN.7716...expasy..Dihydrolipoyl.dehydrogenase..1.8.1.4..d__Bacteria.p__Verrucomicrobiota.c__Verrucomicrobiae.o__Verrucomicrobiales.f__Akkermansiaceae.g__Akkermansia.s__Akkermansia_muciniphila	Amox	y	4.58111	0.598983	1	8	0.000260921	0.00177705
RXN.7719...expasy..Dihydrolipoyl.dehydrogenase..1.8.1.4..d__Bacteria.p__Verrucomicrobiota.c__Verrucomicrobiae.o__Verrucomicrobiales.f__Akkermansiaceae.g__Akkermansia.s__Akkermansia_muciniphila	Amox	y	4.58111	0.598983	1	8	0.000260921	0.00177705
RXN.8629...expasy..Dihydrolipoyl.dehydrogenase..1.8.1.4..d__Bacteria.p__Verrucomicrobiota.c__Verrucomicrobiae.o__Verrucomicrobiales.f__Akkermansiaceae.g__Akkermansia.s__Akkermansia_muciniphila	Amox	y	4.58111	0.598983	1	8	0.000260921	0.00177705
RXN0.1132...expasy..Dihydrolipoyl.dehydrogenase..1.8.1.4..d__Bacteria.p__Verrucomicrobiota.c__Verrucomicrobiae.o__Verrucomicrobiales.f__Akkermansiaceae.g__Akkermansia.s__Akkermansia_muciniphila	Amox	y	4.58111	0.598983	1	8	0.000260921	0.00177705
PHENYLALANINE..TRNA.LIGASE.RXN...expasy..Phenylalanine..tRNA.ligase..6.1.1.20..d__Bacteria.p__Verrucomicrobiota.c__Verrucomicrobiae.o__Verrucomicrobiales.f__Akkermansiaceae.g__Akkermansia.s__Akkermansia_muciniphila_A	Amox	y	4.70821	0.618179	1	6	0.000266997	0.00180676
ASPARAGINE..TRNA.LIGASE.RXN...expasy..Asparagine..tRNA.ligase..6.1.1.22..d__Bacteria.p__Bacteroidota.c__Bacteroidia.o__Bacteroidales.f__Bacteroidaceae.g__Bacteroides.s__Bacteroides_thetaiotaomicron	Amox	y	3.61179	0.474541	1	8	0.000267989	0.00180676
THIAZOLSYN3.RXN...expasy..Hydroxyethylthiazole.kinase..2.7.1.50..d__Bacteria.p__Verrucomicrobiota.c__Verrucomicrobiae.o__Verrucomicrobiales.f__Akkermansiaceae.g__Akkermansia.s__Akkermansia_muciniphila	Amox	y	5.10167	0.670816	1	7	0.000269146	0.00180676
PHOSGLYPHOS.RXN...expasy..Phosphoglycerate.kinase..2.7.2.3..d__Bacteria.p__Verrucomicrobiota.c__Verrucomicrobiae.o__Verrucomicrobiales.f__Akkermansiaceae.g__Akkermansia.s__Akkermansia_muciniphila	Amox	y	4.48151	0.589811	1	8	0.000270504	0.00180722
DNA.LIGASE.NAD..RXN...expasy..AMBIGUOUS..6.5.1.2..6.5.1.6..d__Bacteria.p__Verrucomicrobiota.c__Verrucomicrobiae.o__Verrucomicrobiales.f__Akkermansiaceae.g__Akkermansia.s__Akkermansia_muciniphila_A	Amox	y	2.91181	0.38454	1	5	0.000275663	0.00183296
GLUCOSAMINE.6.P.DEAMIN.RXN...expasy..Glucosamine.6.phosphate.deaminase..3.5.99.6..d__Bacteria.p__Bacteroidota.c__Bacteroidia.o__Bacteroidales.f__Bacteroidaceae.g__Bacteroides.s__Bacteroides_thetaiotaomicron	Amox	y	3.24926	0.430929	1	8	0.000282168	0.00186737
X2.7.7.8.RXN...expasy..Polyribonucleotide.nucleotidyltransferase..2.7.7.8..d__Bacteria.p__Verrucomicrobiota.c__Verrucomicrobiae.o__Verrucomicrobiales.f__Akkermansiaceae.g__Akkermansia.s__Akkermansia_muciniphila	Amox	y	4.9507	0.658264	1	8	0.000286169	0.00188496
DAPASYN.RXN...expasy..Adenosylmethionine..8.amino.7.oxononanoate.transaminase..2.6.1.62..d__Bacteria.p__Verrucomicrobiota.c__Verrucomicrobiae.o__Verrucomicrobiales.f__Akkermansiaceae.g__Akkermansia.s__Akkermansia_muciniphila	Amox	y	4.09464	0.545905	1	5	0.000290427	0.00190406
ADOMET.DMK.METHYLTRANSFER.RXN...expasy..Demethylmenaquinone.methyltransferase..2.1.1.163..d__Bacteria.p__Bacteroidota.c__Bacteroidia.o__Bacteroidales.f__Bacteroidaceae.g__Bacteroides.s__Bacteroides_thetaiotaomicron	Amox	y	4.08575	0.55592	1	8	0.000324721	0.00202481
RXN.11046...expasy..Demethylmenaquinone.methyltransferase..2.1.1.163..d__Bacteria.p__Bacteroidota.c__Bacteroidia.o__Bacteroidales.f__Bacteroidaceae.g__Bacteroides.s__Bacteroides_thetaiotaomicron	Amox	y	4.08575	0.55592	1	8	0.000324721	0.00202481
RXN.14177...expasy..Demethylmenaquinone.methyltransferase..2.1.1.163..d__Bacteria.p__Bacteroidota.c__Bacteroidia.o__Bacteroidales.f__Bacteroidaceae.g__Bacteroides.s__Bacteroides_thetaiotaomicron	Amox	y	4.08575	0.55592	1	8	0.000324721	0.00202481
RXN.19667...expasy..Demethylmenaquinone.methyltransferase..2.1.1.163..d__Bacteria.p__Bacteroidota.c__Bacteroidia.o__Bacteroidales.f__Bacteroidaceae.g__Bacteroides.s__Bacteroides_thetaiotaomicron	Amox	y	4.08575	0.55592	1	8	0.000324721	0.00202481
RXN.9191...expasy..Demethylmenaquinone.methyltransferase..2.1.1.163..d__Bacteria.p__Bacteroidota.c__Bacteroidia.o__Bacteroidales.f__Bacteroidaceae.g__Bacteroides.s__Bacteroides_thetaiotaomicron	Amox	y	4.08575	0.55592	1	8	0.000324721	0.00202481
RXN.9205...expasy..Demethylmenaquinone.methyltransferase..2.1.1.163..d__Bacteria.p__Bacteroidota.c__Bacteroidia.o__Bacteroidales.f__Bacteroidaceae.g__Bacteroides.s__Bacteroides_thetaiotaomicron	Amox	y	4.08575	0.55592	1	8	0.000324721	0.00202481
RXN.9220...expasy..Demethylmenaquinone.methyltransferase..2.1.1.163..d__Bacteria.p__Bacteroidota.c__Bacteroidia.o__Bacteroidales.f__Bacteroidaceae.g__Bacteroides.s__Bacteroides_thetaiotaomicron	Amox	y	4.08575	0.55592	1	8	0.000324721	0.00202481
RXN.9361...expasy..Demethylmenaquinone.methyltransferase..2.1.1.163..d__Bacteria.p__Bacteroidota.c__Bacteroidia.o__Bacteroidales.f__Bacteroidaceae.g__Bacteroides.s__Bacteroides_thetaiotaomicron	Amox	y	4.08575	0.55592	1	8	0.000324721	0.00202481
RXN.9362...expasy..Demethylmenaquinone.methyltransferase..2.1.1.163..d__Bacteria.p__Bacteroidota.c__Bacteroidia.o__Bacteroidales.f__Bacteroidaceae.g__Bacteroides.s__Bacteroides_thetaiotaomicron	Amox	y	4.08575	0.55592	1	8	0.000324721	0.00202481
RXN.9363...expasy..Demethylmenaquinone.methyltransferase..2.1.1.163..d__Bacteria.p__Bacteroidota.c__Bacteroidia.o__Bacteroidales.f__Bacteroidaceae.g__Bacteroides.s__Bacteroides_thetaiotaomicron	Amox	y	4.08575	0.55592	1	8	0.000324721	0.00202481
RXN.9366...expasy..Demethylmenaquinone.methyltransferase..2.1.1.163..d__Bacteria.p__Bacteroidota.c__Bacteroidia.o__Bacteroidales.f__Bacteroidaceae.g__Bacteroides.s__Bacteroides_thetaiotaomicron	Amox	y	4.08575	0.55592	1	8	0.000324721	0.00202481
RXN.13179...expasy..4.hydroxythreonine.4.phosphate.dehydrogenase..1.1.1.262..d__Bacteria.p__Bacteroidota.c__Bacteroidia.o__Bacteroidales.f__Bacteroidaceae.g__Bacteroides.s__Bacteroides_thetaiotaomicron	Amox	y	2.99728	0.408461	1	8	0.000327527	0.00203328
RXN.14249...expasy..L.threonine.3.dehydrogenase..1.1.1.103..d__Bacteria.p__Bacteroidota.c__Bacteroidia.o__Bacteroidales.f__Bacteroidaceae.g__Bacteroides.s__Bacteroides_thetaiotaomicron	Amox	y	4.21447	0.577773	1	6	0.000338386	0.00208226
THREODEHYD.RXN...expasy..L.threonine.3.dehydrogenase..1.1.1.103..d__Bacteria.p__Bacteroidota.c__Bacteroidia.o__Bacteroidales.f__Bacteroidaceae.g__Bacteroides.s__Bacteroides_thetaiotaomicron	Amox	y	4.21447	0.577773	1	6	0.000338386	0.00208226
PROLINE..TRNA.LIGASE.RXN...expasy..Proline..tRNA.ligase..6.1.1.15..d__Bacteria.p__Verrucomicrobiota.c__Verrucomicrobiae.o__Verrucomicrobiales.f__Akkermansiaceae.g__Akkermansia.s__Akkermansia_muciniphila	Amox	y	4.26607	0.586114	1	7	0.000342413	0.00208709
PEPTIDYLPROLYL.ISOMERASE.RXN...expasy..Peptidylprolyl.isomerase..5.2.1.8..d__Bacteria.p__Verrucomicrobiota.c__Verrucomicrobiae.o__Verrucomicrobiales.f__Akkermansiaceae.g__Akkermansia.s__Akkermansia_muciniphila	Amox	y	4.38576	0.602836	1	8	0.000343276	0.00208709
PSERTRANSAM.RXN...expasy..Phosphoserine.transaminase..2.6.1.52..d__Bacteria.p__Bacteroidota.c__Bacteroidia.o__Bacteroidales.f__Bacteroidaceae.g__Bacteroides.s__Bacteroides_thetaiotaomicron	Amox	y	4.06913	0.559862	1	8	0.000345121	0.00208709
PSERTRANSAMPYR.RXN...expasy..Phosphoserine.transaminase..2.6.1.52..d__Bacteria.p__Bacteroidota.c__Bacteroidia.o__Bacteroidales.f__Bacteroidaceae.g__Bacteroides.s__Bacteroides_thetaiotaomicron	Amox	y	4.06913	0.559862	1	8	0.000345121	0.00208709
RXN.12458...expasy..tRNA..guanine.37..N.1...methyltransferase..2.1.1.228..d__Bacteria.p__Verrucomicrobiota.c__Verrucomicrobiae.o__Verrucomicrobiales.f__Akkermansiaceae.g__Akkermansia.s__Akkermansia_muciniphila	Amox	y	4.19644	0.579533	1	7	0.000352211	0.00211176
RXN.14517...expasy..tRNA..guanine.37..N.1...methyltransferase..2.1.1.228..d__Bacteria.p__Verrucomicrobiota.c__Verrucomicrobiae.o__Verrucomicrobiales.f__Akkermansiaceae.g__Akkermansia.s__Akkermansia_muciniphila	Amox	y	4.19644	0.579533	1	7	0.000352211	0.00211176
CYSTEINE..TRNA.LIGASE.RXN...expasy..Cysteine..tRNA.ligase..6.1.1.16..d__Bacteria.p__Bacteroidota.c__Bacteroidia.o__Bacteroidales.f__Bacteroidaceae.g__Bacteroides.s__Bacteroides_thetaiotaomicron	Amox	y	3.61665	0.500705	1	8	0.000357017	0.00213021
METHENYLTHFCYCLOHYDRO.RXN...expasy..Methenyltetrahydrofolate.cyclohydrolase..3.5.4.9..d__Bacteria.p__Verrucomicrobiota.c__Verrucomicrobiae.o__Verrucomicrobiales.f__Akkermansiaceae.g__Akkermansia.s__Akkermansia_muciniphila	Amox	y	4.60213	0.638593	1	8	0.000361484	0.00213021
METHYLENETHFDEHYDROG.NADP.RXN...expasy..Methylenetetrahydrofolate.dehydrogenase..NADP......1.5.1.5..d__Bacteria.p__Verrucomicrobiota.c__Verrucomicrobiae.o__Verrucomicrobiales.f__Akkermansiaceae.g__Akkermansia.s__Akkermansia_muciniphila	Amox	y	4.60213	0.638593	1	8	0.000361484	0.00213021
SAICARSYN.RXN...expasy..Phosphoribosylaminoimidazolesuccinocarboxamide.synthase..6.3.2.6..d__Bacteria.p__Verrucomicrobiota.c__Verrucomicrobiae.o__Verrucomicrobiales.f__Akkermansiaceae.g__Akkermansia.s__Akkermansia_muciniphila	Amox	y	5.5629	0.772344	1	7	0.000362594	0.00213021
DXS.RXN...expasy..1.deoxy.D.xylulose.5.phosphate.synthase..2.2.1.7..d__Bacteria.p__Bacteroidota.c__Bacteroidia.o__Bacteroidales.f__Bacteroidaceae.g__Bacteroides.s__Bacteroides_thetaiotaomicron	Amox	y	3.77603	0.524333	1	8	0.000362879	0.00213021
X2.7.13.3.RXN...expasy..Histidine.kinase..2.7.13.3..d__Bacteria.p__Bacteroidota.c__Bacteroidia.o__Bacteroidales.f__Bacteroidaceae.g__Bacteroides.s__Bacteroides_thetaiotaomicron	Amox	y	3.82224	0.532754	1	8	0.000370416	0.00215022
GCVP.RXN...expasy..Glycine.dehydrogenase..aminomethyl.transferring...1.4.4.2..d__Bacteria.p__Verrucomicrobiota.c__Verrucomicrobiae.o__Verrucomicrobiales.f__Akkermansiaceae.g__Akkermansia.s__Akkermansia_muciniphila	Amox	y	4.70574	0.656329	1	8	0.00037174	0.00215022
RXN.17362...expasy..Signal.peptidase.II..3.4.23.36..d__Bacteria.p__Verrucomicrobiota.c__Verrucomicrobiae.o__Verrucomicrobiales.f__Akkermansiaceae.g__Akkermansia.s__Akkermansia_muciniphila	Amox	y	3.97511	0.554742	1	6	0.000372899	0.00215022
ARYLSULFAT.RXN...expasy..Arylsulfatase..type.I...3.1.6.1..d__Bacteria.p__Bacteroidota.c__Bacteroidia.o__Bacteroidales.f__Bacteroidaceae.g__Bacteroides.s__Bacteroides_thetaiotaomicron	Amox	y	3.22217	0.449898	1	8	0.000373951	0.00215022
RXN.20165...expasy..Arylsulfatase..type.I...3.1.6.1..d__Bacteria.p__Bacteroidota.c__Bacteroidia.o__Bacteroidales.f__Bacteroidaceae.g__Bacteroides.s__Bacteroides_thetaiotaomicron	Amox	y	3.22217	0.449898	1	8	0.000373951	0.00215022
RXN.15878...expasy...E..4.hydroxy.3.methylbut.2.enyl.diphosphate.synthase..flavodoxin...1.17.7.3..d__Bacteria.p__Bacteroidota.c__Bacteroidia.o__Bacteroidales.f__Bacteroidaceae.g__Bacteroides.s__Bacteroides_thetaiotaomicron	Amox	y	3.14451	0.441124	1	8	0.000383647	0.0021729
ORNCARBAMTRANSFER.RXN...expasy..Ornithine.carbamoyltransferase..2.1.3.3..d__Bacteria.p__Verrucomicrobiota.c__Verrucomicrobiae.o__Verrucomicrobiales.f__Akkermansiaceae.g__Akkermansia.s__Akkermansia_muciniphila	Amox	y	4.92712	0.691461	1	7	0.000384453	0.0021729
RXN.13482...expasy..Ornithine.carbamoyltransferase..2.1.3.3..d__Bacteria.p__Verrucomicrobiota.c__Verrucomicrobiae.o__Verrucomicrobiales.f__Akkermansiaceae.g__Akkermansia.s__Akkermansia_muciniphila	Amox	y	4.92712	0.691461	1	7	0.000384453	0.0021729
METHIONYL.TRNA.FORMYLTRANSFERASE.RXN...expasy..Methionyl.tRNA.formyltransferase..2.1.2.9..d__Bacteria.p__Bacteroidota.c__Bacteroidia.o__Bacteroidales.f__Bacteroidaceae.g__Bacteroides.s__Bacteroides_thetaiotaomicron	Amox	y	3.17014	0.445649	1	8	0.000388033	0.0021729
DXPREDISOM.RXN...expasy..1.deoxy.D.xylulose.5.phosphate.reductoisomerase..1.1.1.267..d__Bacteria.p__Bacteroidota.c__Bacteroidia.o__Bacteroidales.f__Bacteroidaceae.g__Bacteroides.s__Bacteroides_thetaiotaomicron	Amox	y	3.41194	0.480028	1	8	0.000389738	0.0021729
DETHIOBIOTIN.SYN.RXN...expasy..Dethiobiotin.synthase..6.3.3.3..d__Bacteria.p__Verrucomicrobiota.c__Verrucomicrobiae.o__Verrucomicrobiales.f__Akkermansiaceae.g__Akkermansia.s__Akkermansia_muciniphila	Amox	y	3.86125	0.543598	1	7	0.000391133	0.0021729
ASPDECARBOX.RXN...expasy..Aspartate.1.decarboxylase..4.1.1.11..d__Bacteria.p__Bacteroidota.c__Bacteroidia.o__Bacteroidales.f__Bacteroidaceae.g__Bacteroides.s__Bacteroides_thetaiotaomicron	Amox	y	3.87971	0.547702	1	8	0.000397034	0.0021729
UDP.NACMURALA.GLU.LIG.RXN...expasy..UDP.N.acetylmuramoyl.L.alanine..D.glutamate.ligase..6.3.2.9..d__Bacteria.p__Verrucomicrobiota.c__Verrucomicrobiae.o__Verrucomicrobiales.f__Akkermansiaceae.g__Akkermansia.s__Akkermansia_muciniphila_A	Amox	y	3.9345	0.555739	1	6	0.000398207	0.0021729
RXN.11586...expasy..23S.rRNA..adenine.2503..C.2...methyltransferase..2.1.1.192..d__Bacteria.p__Bacteroidota.c__Bacteroidia.o__Bacteroidales.f__Bacteroidaceae.g__Bacteroides.s__Bacteroides_thetaiotaomicron	Amox	y	3.32396	0.470388	1	8	0.000402316	0.0021729
AICARTRANSFORM.RXN...expasy..Phosphoribosylaminoimidazolecarboxamide.formyltransferase..2.1.2.3..d__Bacteria.p__Bacteroidota.c__Bacteroidia.o__Bacteroidales.f__Bacteroidaceae.g__Bacteroides.s__Bacteroides_thetaiotaomicron	Amox	y	3.31911	0.469706	1	8	0.000402333	0.0021729
IMPCYCLOHYDROLASE.RXN...expasy..IMP.cyclohydrolase..3.5.4.10..d__Bacteria.p__Bacteroidota.c__Bacteroidia.o__Bacteroidales.f__Bacteroidaceae.g__Bacteroides.s__Bacteroides_thetaiotaomicron	Amox	y	3.31911	0.469706	1	8	0.000402333	0.0021729
RXN.14971...expasy..Succinate.dehydrogenase..quinone...1.3.5.1..d__Bacteria.p__Bacteroidota.c__Bacteroidia.o__Bacteroidales.f__Bacteroidaceae.g__Bacteroides.s__Bacteroides_thetaiotaomicron	Amox	y	3.10768	0.440475	1	8	0.000405773	0.0021729
RXN.15378...expasy..Succinate.dehydrogenase..quinone...1.3.5.1..d__Bacteria.p__Bacteroidota.c__Bacteroidia.o__Bacteroidales.f__Bacteroidaceae.g__Bacteroides.s__Bacteroides_thetaiotaomicron	Amox	y	3.10768	0.440475	1	8	0.000405773	0.0021729
RXN.21393...expasy..Succinate.dehydrogenase..quinone...1.3.5.1..d__Bacteria.p__Bacteroidota.c__Bacteroidia.o__Bacteroidales.f__Bacteroidaceae.g__Bacteroides.s__Bacteroides_thetaiotaomicron	Amox	y	3.10768	0.440475	1	8	0.000405773	0.0021729
RXN.21394...expasy..Succinate.dehydrogenase..quinone...1.3.5.1..d__Bacteria.p__Bacteroidota.c__Bacteroidia.o__Bacteroidales.f__Bacteroidaceae.g__Bacteroides.s__Bacteroides_thetaiotaomicron	Amox	y	3.10768	0.440475	1	8	0.000405773	0.0021729
RXN1YI0.14...expasy..Succinate.dehydrogenase..quinone...1.3.5.1..d__Bacteria.p__Bacteroidota.c__Bacteroidia.o__Bacteroidales.f__Bacteroidaceae.g__Bacteroides.s__Bacteroides_thetaiotaomicron	Amox	y	3.10768	0.440475	1	8	0.000405773	0.0021729
SUCCINATE.DEHYDROGENASE.UBIQUINONE.RXN...expasy..Succinate.dehydrogenase..quinone...1.3.5.1..d__Bacteria.p__Bacteroidota.c__Bacteroidia.o__Bacteroidales.f__Bacteroidaceae.g__Bacteroides.s__Bacteroides_thetaiotaomicron	Amox	y	3.10768	0.440475	1	8	0.000405773	0.0021729
SUCCINATE.DEHYDROGENASE.UBIQUINONE6.RXN...expasy..Succinate.dehydrogenase..quinone...1.3.5.1..d__Bacteria.p__Bacteroidota.c__Bacteroidia.o__Bacteroidales.f__Bacteroidaceae.g__Bacteroides.s__Bacteroides_thetaiotaomicron	Amox	y	3.10768	0.440475	1	8	0.000405773	0.0021729
UNDECAPRENYL.DIPHOSPHATASE.RXN...expasy..Undecaprenyl.diphosphate.phosphatase..3.6.1.27..d__Bacteria.p__Verrucomicrobiota.c__Verrucomicrobiae.o__Verrucomicrobiales.f__Akkermansiaceae.g__Akkermansia.s__Akkermansia_muciniphila	Amox	y	4.622	0.656858	1	5	0.000411683	0.00219616
X2.5.1.64.RXN...expasy..synthase..2.2.1.9..d__Bacteria.p__Bacteroidota.c__Bacteroidia.o__Bacteroidales.f__Bacteroidaceae.g__Bacteroides.s__Bacteroides_thetaiotaomicron	Amox	y	3.28942	0.46782	1	8	0.00041333	0.0021966
ASPDECARBOX.RXN...expasy..Aspartate.1.decarboxylase..4.1.1.11..d__Bacteria.p__Verrucomicrobiota.c__Verrucomicrobiae.o__Verrucomicrobiales.f__Akkermansiaceae.g__Akkermansia.s__Akkermansia_muciniphila	Amox	y	3.53861	0.50631	1	5	0.000427107	0.00226125
GTP.CYCLOHYDRO.I.RXN...expasy..GTP.cyclohydrolase.I..3.5.4.16..d__Bacteria.p__Bacteroidota.c__Bacteroidia.o__Bacteroidales.f__Bacteroidaceae.g__Bacteroides.s__Bacteroides_thetaiotaomicron	Amox	y	3.34321	0.478689	1	8	0.000428738	0.00226135
TRNA.CYTIDYLYLTRANSFERASE.RXN...expasy..CCA.tRNA.nucleotidyltransferase..2.7.7.72..d__Bacteria.p__Verrucomicrobiota.c__Verrucomicrobiae.o__Verrucomicrobiales.f__Akkermansiaceae.g__Akkermansia.s__Akkermansia_muciniphila	Amox	y	4.10154	0.589355	1	7	0.000437067	0.00227421
PDXJ.RXN...expasy..Pyridoxine.5..phosphate.synthase..2.6.99.2..d__Bacteria.p__Verrucomicrobiota.c__Verrucomicrobiae.o__Verrucomicrobiales.f__Akkermansiaceae.g__Akkermansia.s__Akkermansia_muciniphila	Amox	y	4.13318	0.594339	1	8	0.000438812	0.00227421
MYO.INOSITOL.1OR.4.MONOPHOSPHATASE.RXN...expasy..Inositol.phosphate.phosphatase..3.1.3.25..d__Bacteria.p__Verrucomicrobiota.c__Verrucomicrobiae.o__Verrucomicrobiales.f__Akkermansiaceae.g__Akkermansia.s__Akkermansia_muciniphila	Amox	y	4.52653	0.652793	1	6	0.000445764	0.00227421
RXN.10949...expasy..Inositol.phosphate.phosphatase..3.1.3.25..d__Bacteria.p__Verrucomicrobiota.c__Verrucomicrobiae.o__Verrucomicrobiales.f__Akkermansiaceae.g__Akkermansia.s__Akkermansia_muciniphila	Amox	y	4.52653	0.652793	1	6	0.000445764	0.00227421
RXN.10952...expasy..Inositol.phosphate.phosphatase..3.1.3.25..d__Bacteria.p__Verrucomicrobiota.c__Verrucomicrobiae.o__Verrucomicrobiales.f__Akkermansiaceae.g__Akkermansia.s__Akkermansia_muciniphila	Amox	y	4.52653	0.652793	1	6	0.000445764	0.00227421
RXN.10953...expasy..Inositol.phosphate.phosphatase..3.1.3.25..d__Bacteria.p__Verrucomicrobiota.c__Verrucomicrobiae.o__Verrucomicrobiales.f__Akkermansiaceae.g__Akkermansia.s__Akkermansia_muciniphila	Amox	y	4.52653	0.652793	1	6	0.000445764	0.00227421
RXN.10954...expasy..Inositol.phosphate.phosphatase..3.1.3.25..d__Bacteria.p__Verrucomicrobiota.c__Verrucomicrobiae.o__Verrucomicrobiales.f__Akkermansiaceae.g__Akkermansia.s__Akkermansia_muciniphila	Amox	y	4.52653	0.652793	1	6	0.000445764	0.00227421
RXN.7253...expasy..Inositol.phosphate.phosphatase..3.1.3.25..d__Bacteria.p__Verrucomicrobiota.c__Verrucomicrobiae.o__Verrucomicrobiales.f__Akkermansiaceae.g__Akkermansia.s__Akkermansia_muciniphila	Amox	y	4.52653	0.652793	1	6	0.000445764	0.00227421
RXN0.5408...expasy..Inositol.phosphate.phosphatase..3.1.3.25..d__Bacteria.p__Verrucomicrobiota.c__Verrucomicrobiae.o__Verrucomicrobiales.f__Akkermansiaceae.g__Akkermansia.s__Akkermansia_muciniphila	Amox	y	4.52653	0.652793	1	6	0.000445764	0.00227421
X3.1.11.6.RXN...expasy..Exodeoxyribonuclease.VII..3.1.11.6..d__Bacteria.p__Verrucomicrobiota.c__Verrucomicrobiae.o__Verrucomicrobiales.f__Akkermansiaceae.g__Akkermansia.s__Akkermansia_muciniphila	Amox	y	5.18959	0.749724	1	7	0.000449998	0.00228749
X5.3.1.17.RXN...expasy..5.dehydro.4.deoxy.D.glucuronate.isomerase..5.3.1.17..d__Bacteria.p__Bacteroidota.c__Bacteroidia.o__Bacteroidales.f__Bacteroidaceae.g__Bacteroides.s__Bacteroides_thetaiotaomicron	Amox	y	3.31224	0.480158	1	8	0.000458458	0.00232208
GLYCOGENSYN.RXN...expasy..Starch.synthase..2.4.1.21..d__Bacteria.p__Bacteroidota.c__Bacteroidia.o__Bacteroidales.f__Bacteroidaceae.g__Bacteroides.s__Bacteroides_thetaiotaomicron	Amox	y	3.25184	0.471851	1	8	0.000460823	0.00232566
RXN.11593...expasy..16S.rRNA..cytosine.1407..C.5...methyltransferase..2.1.1.178..d__Bacteria.p__Bacteroidota.c__Bacteroidia.o__Bacteroidales.f__Bacteroidaceae.g__Bacteroides.s__Bacteroides_thetaiotaomicron	Amox	y	3.11611	0.453379	1	8	0.000467608	0.00235145
BETA.LACTAMASE.RXN...expasy..Beta.lactamase..3.5.2.6..d__Bacteria.p__Bacteroidota.c__Bacteroidia.o__Bacteroidales.f__Bacteroidaceae.g__Bacteroides.s__Bacteroides_thetaiotaomicron	Amox	y	3.74453	0.546303	1	8	0.000474561	0.00236943
RXN.20894...expasy..Beta.lactamase..3.5.2.6..d__Bacteria.p__Bacteroidota.c__Bacteroidia.o__Bacteroidales.f__Bacteroidaceae.g__Bacteroides.s__Bacteroides_thetaiotaomicron	Amox	y	3.74453	0.546303	1	8	0.000474561	0.00236943
RXN0.1321...expasy..tRNA.guanosine.34..preQ.1..transglycosylase..2.4.2.29..d__Bacteria.p__Verrucomicrobiota.c__Verrucomicrobiae.o__Verrucomicrobiales.f__Akkermansiaceae.g__Akkermansia.s__Akkermansia_muciniphila	Amox	y	4.13892	0.605909	1	6	0.000483405	0.00240502
NICONUCADENYLYLTRAN.RXN...expasy..Nicotinate.nucleotide.adenylyltransferase..2.7.7.18..d__Bacteria.p__Bacteroidota.c__Bacteroidia.o__Bacteroidales.f__Bacteroidaceae.g__Bacteroides.s__Bacteroides_thetaiotaomicron	Amox	y	3.7586	0.551967	1	8	0.000491688	0.00242507
SUCCCOASYN.RXN...expasy..Succinate..CoA.ligase..ADP.forming...6.2.1.5..d__Bacteria.p__Bacteroidota.c__Bacteroidia.o__Bacteroidales.f__Bacteroidaceae.g__Bacteroides.s__Bacteroides_thetaiotaomicron	Amox	y	4.6361	0.683021	1	8	0.000500275	0.00242507
X3.1.13.1.RXN...expasy..Exoribonuclease.II..3.1.13.1..d__Bacteria.p__Verrucomicrobiota.c__Verrucomicrobiae.o__Verrucomicrobiales.f__Akkermansiaceae.g__Akkermansia.s__Akkermansia_muciniphila	Amox	y	4.47326	0.661135	1	8	0.000508955	0.00242507
RXN0.4222...expasy..Exoribonuclease.II..3.1.13.1..d__Bacteria.p__Verrucomicrobiota.c__Verrucomicrobiae.o__Verrucomicrobiales.f__Akkermansiaceae.g__Akkermansia.s__Akkermansia_muciniphila	Amox	y	4.47326	0.661135	1	8	0.000508955	0.00242507
RXN0.6479...expasy..Exoribonuclease.II..3.1.13.1..d__Bacteria.p__Verrucomicrobiota.c__Verrucomicrobiae.o__Verrucomicrobiales.f__Akkermansiaceae.g__Akkermansia.s__Akkermansia_muciniphila	Amox	y	4.47326	0.661135	1	8	0.000508955	0.00242507
RXN0.6524...expasy..Exoribonuclease.II..3.1.13.1..d__Bacteria.p__Verrucomicrobiota.c__Verrucomicrobiae.o__Verrucomicrobiales.f__Akkermansiaceae.g__Akkermansia.s__Akkermansia_muciniphila	Amox	y	4.47326	0.661135	1	8	0.000508955	0.00242507
RXN0.6525...expasy..Exoribonuclease.II..3.1.13.1..d__Bacteria.p__Verrucomicrobiota.c__Verrucomicrobiae.o__Verrucomicrobiales.f__Akkermansiaceae.g__Akkermansia.s__Akkermansia_muciniphila	Amox	y	4.47326	0.661135	1	8	0.000508955	0.00242507
RXN.11832...expasy..AMBIGUOUS..2.7.4.14..2.7.4.25..d__Bacteria.p__Bacteroidota.c__Bacteroidia.o__Bacteroidales.f__Bacteroidaceae.g__Bacteroides.s__Bacteroides_thetaiotaomicron	Amox	y	4.03111	0.5961	1	8	0.000510395	0.00242507
X6.1.1.23.RXN...expasy..Aspartate..tRNA.Asn..ligase..6.1.1.23..d__Bacteria.p__Verrucomicrobiota.c__Verrucomicrobiae.o__Verrucomicrobiales.f__Akkermansiaceae.g__Akkermansia.s__Akkermansia_muciniphila	Amox	y	4.23756	0.627011	1	8	0.000512074	0.00242507
RXN490.3616...metacyc..Aspartate..tRNA.ligase..6.1.1.23..d__Bacteria.p__Verrucomicrobiota.c__Verrucomicrobiae.o__Verrucomicrobiales.f__Akkermansiaceae.g__Akkermansia.s__Akkermansia_muciniphila	Amox	y	4.23756	0.627011	1	8	0.000512074	0.00242507
RXN0.1342...expasy..S.adenosylmethionine.tRNA.ribosyltransferase.isomerase..2.4.99.17..d__Bacteria.p__Verrucomicrobiota.c__Verrucomicrobiae.o__Verrucomicrobiales.f__Akkermansiaceae.g__Akkermansia.s__Akkermansia_muciniphila	Amox	y	3.74542	0.554202	1	5	0.000512132	0.00242507
HISTCYCLOHYD.RXN...expasy..Phosphoribosyl.AMP.cyclohydrolase..3.5.4.19..d__Bacteria.p__Bacteroidota.c__Bacteroidia.o__Bacteroidales.f__Bacteroidaceae.g__Bacteroides.s__Bacteroides_thetaiotaomicron	Amox	y	3.19175	0.472362	1	8	0.000512633	0.00242507
HISTPRATPHYD.RXN...expasy..Phosphoribosyl.ATP.diphosphatase..3.6.1.31..d__Bacteria.p__Bacteroidota.c__Bacteroidia.o__Bacteroidales.f__Bacteroidaceae.g__Bacteroides.s__Bacteroides_thetaiotaomicron	Amox	y	3.19175	0.472362	1	8	0.000512633	0.00242507
IMIDAZOLONEPROPIONASE.RXN...expasy..Imidazolonepropionase..3.5.2.7..d__Bacteria.p__Bacteroidota.c__Bacteroidia.o__Bacteroidales.f__Bacteroidaceae.g__Bacteroides.s__Bacteroides_thetaiotaomicron	Amox	y	2.90485	0.43037	1	8	0.000515638	0.00242507
CARBPSYN.RXN...expasy..Carbamoyl.phosphate.synthase..glutamine.hydrolyzing...6.3.5.5..d__Bacteria.p__Bacteroidota.c__Bacteroidia.o__Bacteroidales.f__Bacteroidaceae.g__Bacteroides.s__Bacteroides_thetaiotaomicron	Amox	y	3.75396	0.556199	1	8	0.000515783	0.00242507
GLURS.RXN...expasy..Glutamate..tRNA.ligase..6.1.1.17..d__Bacteria.p__Verrucomicrobiota.c__Verrucomicrobiae.o__Verrucomicrobiales.f__Akkermansiaceae.g__Akkermansia.s__Akkermansia_muciniphila	Amox	y	4.32555	0.641391	1	7	0.000517966	0.00242507
RXN.14189...expasy..Catalase..1.11.1.6..d__Bacteria.p__Bacteroidota.c__Bacteroidia.o__Bacteroidales.f__Bacteroidaceae.g__Bacteroides.s__Bacteroides_thetaiotaomicron	Amox	y	4.64272	0.688563	1	8	0.000518547	0.00242507
RXN66.1...expasy..Catalase..1.11.1.6..d__Bacteria.p__Bacteroidota.c__Bacteroidia.o__Bacteroidales.f__Bacteroidaceae.g__Bacteroides.s__Bacteroides_thetaiotaomicron	Amox	y	4.64272	0.688563	1	8	0.000518547	0.00242507
MYO.INOSITOL.2.DEHYDROGENASE.RXN...expasy..Inositol.2.dehydrogenase..1.1.1.18..d__Bacteria.p__Bacteroidota.c__Bacteroidia.o__Bacteroidales.f__Bacteroidaceae.g__Bacteroides.s__Bacteroides_thetaiotaomicron	Amox	y	3.18861	0.476011	1	7	0.000537151	0.00250373
X3.1.26.4.RXN...expasy..Ribonuclease.H..3.1.26.4..d__Bacteria.p__Bacteroidota.c__Bacteroidia.o__Bacteroidales.f__Bacteroidaceae.g__Bacteroides.s__Bacteroides_thetaiotaomicron	Amox	y	4.12435	0.618337	1	6	0.000549627	0.0025534
X2.3.1.180.RXN...expasy..Beta.ketoacyl..acyl.carrier.protein..synthase.III..2.3.1.180..d__Bacteria.p__Verrucomicrobiota.c__Verrucomicrobiae.o__Verrucomicrobiales.f__Akkermansiaceae.g__Akkermansia.s__Akkermansia_muciniphila_A	Amox	y	3.69688	0.555071	1	7	0.000554012	0.00256528
TRNA.PSEUDOURIDINE.SYNTHASE.I.RXN...expasy..tRNA.pseudouridine.38.40..synthase..5.4.99.12..d__Bacteria.p__Bacteroidota.c__Bacteroidia.o__Bacteroidales.f__Bacteroidaceae.g__Bacteroides.s__Bacteroides_thetaiotaomicron	Amox	y	3.1779	0.47761	1	7	0.000556906	0.00257019
PHOSGLYPHOS.RXN...expasy..Phosphoglycerate.kinase..2.7.2.3..d__Bacteria.p__Bacteroidota.c__Bacteroidia.o__Bacteroidales.f__Bacteroidaceae.g__Bacteroides.s__Bacteroides_thetaiotaomicron	Amox	y	3.20763	0.483565	1	8	0.00056619	0.00259432
RXN.9952...expasy..Phosphogluconate.dehydrogenase..NADP....dependent..decarboxylating...1.1.1.44..d__Bacteria.p__Bacteroidota.c__Bacteroidia.o__Bacteroidales.f__Bacteroidaceae.g__Bacteroides.s__Bacteroides_thetaiotaomicron	Amox	y	4.62475	0.697362	1	7	0.000566881	0.00259432
HOMOSERINE.O.ACETYLTRANSFERASE.RXN...expasy..Homoserine.O.acetyltransferase..2.3.1.31..d__Bacteria.p__Bacteroidota.c__Bacteroidia.o__Bacteroidales.f__Bacteroidaceae.g__Bacteroides.s__Bacteroides_thetaiotaomicron	Amox	y	2.90854	0.438691	1	8	0.000567681	0.00259432
X3.4.14.12.RXN...expasy..Xaa.Xaa.Pro.tripeptidyl.peptidase..3.4.14.12..d__Bacteria.p__Bacteroidota.c__Bacteroidia.o__Bacteroidales.f__Bacteroidaceae.g__Bacteroides.s__Bacteroides_thetaiotaomicron	Amox	y	3.09925	0.469378	1	8	0.000580321	0.00264348
P.PANTOCYSLIG.RXN...expasy..Phosphopantothenate..cysteine.ligase..CTP...6.3.2.5..d__Bacteria.p__Verrucomicrobiota.c__Verrucomicrobiae.o__Verrucomicrobiales.f__Akkermansiaceae.g__Akkermansia.s__Akkermansia_muciniphila	Amox	y	4.11748	0.624608	1	7	0.000585432	0.00265642
TRNA.PSEUDOURIDINE.SYNTHASE.I.RXN...expasy..tRNA.pseudouridine.38.40..synthase..5.4.99.12..d__Bacteria.p__Verrucomicrobiota.c__Verrucomicrobiae.o__Verrucomicrobiales.f__Akkermansiaceae.g__Akkermansia.s__Akkermansia_muciniphila	Amox	y	4.65663	0.707008	1	7	0.000588159	0.00265642
X3.1.26.3.RXN...expasy..Ribonuclease.III..3.1.26.3..d__Bacteria.p__Bacteroidota.c__Bacteroidia.o__Bacteroidales.f__Bacteroidaceae.g__Bacteroides.s__Bacteroides_thetaiotaomicron	Amox	y	3.04507	0.462428	1	8	0.000588843	0.00265642
X3.5.1.27.RXN...expasy..Peptide.deformylase..3.5.1.88..d__Bacteria.p__Verrucomicrobiota.c__Verrucomicrobiae.o__Verrucomicrobiales.f__Akkermansiaceae.g__Akkermansia.s__Akkermansia_muciniphila	Amox	y	4.89983	0.745004	1	7	0.000592708	0.00265677
X3.5.1.88.RXN...expasy..Peptide.deformylase..3.5.1.88..d__Bacteria.p__Verrucomicrobiota.c__Verrucomicrobiae.o__Verrucomicrobiales.f__Akkermansiaceae.g__Akkermansia.s__Akkermansia_muciniphila	Amox	y	4.89983	0.745004	1	7	0.000592708	0.00265677
X3.5.1.27.RXN...expasy..Peptide.deformylase..3.5.1.88..d__Bacteria.p__Bacteroidota.c__Bacteroidia.o__Bacteroidales.f__Bacteroidaceae.g__Bacteroides.s__Bacteroides_thetaiotaomicron	Amox	y	3.17462	0.484532	1	8	0.000604919	0.00268909
X3.5.1.88.RXN...expasy..Peptide.deformylase..3.5.1.88..d__Bacteria.p__Bacteroidota.c__Bacteroidia.o__Bacteroidales.f__Bacteroidaceae.g__Bacteroides.s__Bacteroides_thetaiotaomicron	Amox	y	3.17462	0.484532	1	8	0.000604919	0.00268909
X1.1.1.292.RXN...expasy..1.5.anhydro.D.fructose.reductase..1.5.anhydro.D.mannitol.forming...1.1.1.292..d__Bacteria.p__Bacteroidota.c__Bacteroidia.o__Bacteroidales.f__Bacteroidaceae.g__Bacteroides.s__Bacteroides_thetaiotaomicron	Amox	y	5.55453	0.847967	1	8	0.000605669	0.00268909
RXN0.1342...expasy..S.adenosylmethionine.tRNA.ribosyltransferase.isomerase..2.4.99.17..d__Bacteria.p__Bacteroidota.c__Bacteroidia.o__Bacteroidales.f__Bacteroidaceae.g__Bacteroides.s__Bacteroides_thetaiotaomicron	Amox	y	3.3954	0.519154	1	8	0.000610722	0.00270297
RIBULP3EPIM.RXN...expasy..Ribulose.phosphate.3.epimerase..5.1.3.1..d__Bacteria.p__Verrucomicrobiota.c__Verrucomicrobiae.o__Verrucomicrobiales.f__Akkermansiaceae.g__Akkermansia.s__Akkermansia_muciniphila	Amox	y	4.34416	0.666476	1	7	0.000621913	0.00271499
RXN.14014...expasy..4.hydroxy.tetrahydrodipicolinate.reductase..1.17.1.8..d__Bacteria.p__Firmicutes_A.c__Clostridia.o__Lachnospirales.f__Anaerotignaceae.g__Anaerotignum.s__	Amox	y	-2.18485	0.335738	1	5	0.000627286	0.00271499
RXN0.4641...expasy..N.acetylmuramic.acid.6.phosphate.etherase..4.2.1.126..d__Bacteria.p__Bacteroidota.c__Bacteroidia.o__Bacteroidales.f__Bacteroidaceae.g__Bacteroides.s__Bacteroides_thetaiotaomicron	Amox	y	3.93423	0.606152	1	8	0.000636174	0.00271499
RXN.14950...expasy..Lipoyl.synthase..2.8.1.8..d__Bacteria.p__Bacteroidota.c__Bacteroidia.o__Bacteroidales.f__Bacteroidaceae.g__Bacteroides.s__Bacteroides_thetaiotaomicron	Amox	y	3.08053	0.476437	1	8	0.000649278	0.00271499
RXN.14957...expasy..Lipoyl.synthase..2.8.1.8..d__Bacteria.p__Bacteroidota.c__Bacteroidia.o__Bacteroidales.f__Bacteroidaceae.g__Bacteroides.s__Bacteroides_thetaiotaomicron	Amox	y	3.08053	0.476437	1	8	0.000649278	0.00271499
RXN.14959...expasy..Lipoyl.synthase..2.8.1.8..d__Bacteria.p__Bacteroidota.c__Bacteroidia.o__Bacteroidales.f__Bacteroidaceae.g__Bacteroides.s__Bacteroides_thetaiotaomicron	Amox	y	3.08053	0.476437	1	8	0.000649278	0.00271499
RXN0.949...expasy..Lipoyl.synthase..2.8.1.8..d__Bacteria.p__Bacteroidota.c__Bacteroidia.o__Bacteroidales.f__Bacteroidaceae.g__Bacteroides.s__Bacteroides_thetaiotaomicron	Amox	y	3.08053	0.476437	1	8	0.000649278	0.00271499
RXN.9985...expasy..Beta.fructofuranosidase..3.2.1.26..d__Bacteria.p__Bacteroidota.c__Bacteroidia.o__Bacteroidales.f__Bacteroidaceae.g__Bacteroides.s__Bacteroides_thetaiotaomicron	Amox	y	4.97382	0.77047	1	6	0.000654778	0.00271499
X3.4.13.18.RXN...expasy..Cytosol.nonspecific.dipeptidase..3.4.13.18..d__Bacteria.p__Bacteroidota.c__Bacteroidia.o__Bacteroidales.f__Bacteroidaceae.g__Bacteroides.s__Bacteroides_thetaiotaomicron	Amox	y	3.4207	0.530655	1	8	0.000659879	0.00271499
RXN.6622...expasy..Cytosol.nonspecific.dipeptidase..3.4.13.18..d__Bacteria.p__Bacteroidota.c__Bacteroidia.o__Bacteroidales.f__Bacteroidaceae.g__Bacteroides.s__Bacteroides_thetaiotaomicron	Amox	y	3.4207	0.530655	1	8	0.000659879	0.00271499
RXN0.6974...expasy..Cytosol.nonspecific.dipeptidase..3.4.13.18..d__Bacteria.p__Bacteroidota.c__Bacteroidia.o__Bacteroidales.f__Bacteroidaceae.g__Bacteroides.s__Bacteroides_thetaiotaomicron	Amox	y	3.4207	0.530655	1	8	0.000659879	0.00271499
RXN0.6975...expasy..Cytosol.nonspecific.dipeptidase..3.4.13.18..d__Bacteria.p__Bacteroidota.c__Bacteroidia.o__Bacteroidales.f__Bacteroidaceae.g__Bacteroides.s__Bacteroides_thetaiotaomicron	Amox	y	3.4207	0.530655	1	8	0.000659879	0.00271499
RXN0.6976...expasy..Cytosol.nonspecific.dipeptidase..3.4.13.18..d__Bacteria.p__Bacteroidota.c__Bacteroidia.o__Bacteroidales.f__Bacteroidaceae.g__Bacteroides.s__Bacteroides_thetaiotaomicron	Amox	y	3.4207	0.530655	1	8	0.000659879	0.00271499
RXN0.6977...expasy..Cytosol.nonspecific.dipeptidase..3.4.13.18..d__Bacteria.p__Bacteroidota.c__Bacteroidia.o__Bacteroidales.f__Bacteroidaceae.g__Bacteroides.s__Bacteroides_thetaiotaomicron	Amox	y	3.4207	0.530655	1	8	0.000659879	0.00271499
RXN0.6978...expasy..Cytosol.nonspecific.dipeptidase..3.4.13.18..d__Bacteria.p__Bacteroidota.c__Bacteroidia.o__Bacteroidales.f__Bacteroidaceae.g__Bacteroides.s__Bacteroides_thetaiotaomicron	Amox	y	3.4207	0.530655	1	8	0.000659879	0.00271499
RXN0.6979...expasy..Cytosol.nonspecific.dipeptidase..3.4.13.18..d__Bacteria.p__Bacteroidota.c__Bacteroidia.o__Bacteroidales.f__Bacteroidaceae.g__Bacteroides.s__Bacteroides_thetaiotaomicron	Amox	y	3.4207	0.530655	1	8	0.000659879	0.00271499
RXN0.6980...expasy..Cytosol.nonspecific.dipeptidase..3.4.13.18..d__Bacteria.p__Bacteroidota.c__Bacteroidia.o__Bacteroidales.f__Bacteroidaceae.g__Bacteroides.s__Bacteroides_thetaiotaomicron	Amox	y	3.4207	0.530655	1	8	0.000659879	0.00271499
RXN0.6981...expasy..Cytosol.nonspecific.dipeptidase..3.4.13.18..d__Bacteria.p__Bacteroidota.c__Bacteroidia.o__Bacteroidales.f__Bacteroidaceae.g__Bacteroides.s__Bacteroides_thetaiotaomicron	Amox	y	3.4207	0.530655	1	8	0.000659879	0.00271499
RXN0.6982...expasy..Cytosol.nonspecific.dipeptidase..3.4.13.18..d__Bacteria.p__Bacteroidota.c__Bacteroidia.o__Bacteroidales.f__Bacteroidaceae.g__Bacteroides.s__Bacteroides_thetaiotaomicron	Amox	y	3.4207	0.530655	1	8	0.000659879	0.00271499
RXN0.6983...expasy..Cytosol.nonspecific.dipeptidase..3.4.13.18..d__Bacteria.p__Bacteroidota.c__Bacteroidia.o__Bacteroidales.f__Bacteroidaceae.g__Bacteroides.s__Bacteroides_thetaiotaomicron	Amox	y	3.4207	0.530655	1	8	0.000659879	0.00271499
RXN0.6984...expasy..Cytosol.nonspecific.dipeptidase..3.4.13.18..d__Bacteria.p__Bacteroidota.c__Bacteroidia.o__Bacteroidales.f__Bacteroidaceae.g__Bacteroides.s__Bacteroides_thetaiotaomicron	Amox	y	3.4207	0.530655	1	8	0.000659879	0.00271499
RXN0.6985...expasy..Cytosol.nonspecific.dipeptidase..3.4.13.18..d__Bacteria.p__Bacteroidota.c__Bacteroidia.o__Bacteroidales.f__Bacteroidaceae.g__Bacteroides.s__Bacteroides_thetaiotaomicron	Amox	y	3.4207	0.530655	1	8	0.000659879	0.00271499
RXN0.6987...expasy..Cytosol.nonspecific.dipeptidase..3.4.13.18..d__Bacteria.p__Bacteroidota.c__Bacteroidia.o__Bacteroidales.f__Bacteroidaceae.g__Bacteroides.s__Bacteroides_thetaiotaomicron	Amox	y	3.4207	0.530655	1	8	0.000659879	0.00271499
RXN0.6988...expasy..Cytosol.nonspecific.dipeptidase..3.4.13.18..d__Bacteria.p__Bacteroidota.c__Bacteroidia.o__Bacteroidales.f__Bacteroidaceae.g__Bacteroides.s__Bacteroides_thetaiotaomicron	Amox	y	3.4207	0.530655	1	8	0.000659879	0.00271499
RXN0.6274...expasy..tRNA.dimethylallyltransferase..2.5.1.75..d__Bacteria.p__Verrucomicrobiota.c__Verrucomicrobiae.o__Verrucomicrobiales.f__Akkermansiaceae.g__Akkermansia.s__Akkermansia_muciniphila	Amox	y	1.87155	0.29083	1	4	0.000665905	0.00273177
UDPNACETYLGLUCOSAMENOLPYRTRANS.RXN...expasy..UDP.N.acetylglucosamine.1.carboxyvinyltransferase..2.5.1.7..d__Bacteria.p__Bacteroidota.c__Bacteroidia.o__Bacteroidales.f__Bacteroidaceae.g__Bacteroides.s__Bacteroides_thetaiotaomicron	Amox	y	3.46565	0.539354	1	8	0.000671257	0.0027457
VALINE..TRNA.LIGASE.RXN...expasy..Valine..tRNA.ligase..6.1.1.9..d__Bacteria.p__Verrucomicrobiota.c__Verrucomicrobiae.o__Verrucomicrobiales.f__Akkermansiaceae.g__Akkermansia.s__Akkermansia_muciniphila	Amox	y	4.81473	0.750996	1	7	0.000679351	0.00276742
X3.4.11.9.RXN...expasy..Xaa.Pro.aminopeptidase..3.4.11.9..d__Bacteria.p__Bacteroidota.c__Bacteroidia.o__Bacteroidales.f__Bacteroidaceae.g__Bacteroides.s__Bacteroides_thetaiotaomicron	Amox	y	3.10344	0.484226	1	8	0.000680514	0.00276742
RXN0.1602...expasy..XTP.dITP.diphosphatase..3.6.1.66..d__Bacteria.p__Bacteroidota.c__Bacteroidia.o__Bacteroidales.f__Bacteroidaceae.g__Bacteroides.s__Bacteroides_thetaiotaomicron	Amox	y	4.60498	0.722548	1	7	0.000701124	0.00282721
RXN0.1603...expasy..XTP.dITP.diphosphatase..3.6.1.66..d__Bacteria.p__Bacteroidota.c__Bacteroidia.o__Bacteroidales.f__Bacteroidaceae.g__Bacteroides.s__Bacteroides_thetaiotaomicron	Amox	y	4.60498	0.722548	1	7	0.000701124	0.00282721
METHYLMALONYL.COA.MUT.RXN...expasy..Methylmalonyl.CoA.mutase..5.4.99.2..d__Bacteria.p__Bacteroidota.c__Bacteroidia.o__Bacteroidales.f__Bacteroidaceae.g__Bacteroides.s__Bacteroides_thetaiotaomicron	Amox	y	3.20253	0.502513	1	8	0.000701261	0.00282721
RXN0.6274...expasy..tRNA.dimethylallyltransferase..2.5.1.75..d__Bacteria.p__Bacteroidota.c__Bacteroidia.o__Bacteroidales.f__Bacteroidaceae.g__Bacteroides.s__Bacteroides_thetaiotaomicron	Amox	y	3.10593	0.487706	1	8	0.00070395	0.00282982
RXN.12444...expasy..FMN.reductase..NADPH...1.5.1.38..d__Bacteria.p__Bacteroidota.c__Bacteroidia.o__Bacteroidales.f__Bacteroidaceae.g__Bacteroides.s__Bacteroides_thetaiotaomicron	Amox	y	3.68879	0.579537	1	8	0.000705943	0.00282982
X3.4.21.53.RXN...expasy..Endopeptidase.La..3.4.21.53..d__Bacteria.p__Bacteroidota.c__Bacteroidia.o__Bacteroidales.f__Bacteroidaceae.g__Bacteroides.s__Bacteroides_thetaiotaomicron	Amox	y	3.04102	0.47812	1	8	0.00070872	0.00283286
X6PFRUCTPHOS.RXN...expasy..6.phosphofructokinase..2.7.1.11..d__Bacteria.p__Bacteroidota.c__Bacteroidia.o__Bacteroidales.f__Bacteroidaceae.g__Bacteroides.s__Bacteroides_thetaiotaomicron	Amox	y	3.11635	0.491796	1	8	0.000722925	0.00288143
RXN.11602...expasy..23S.rRNA..cytosine.1962..C.5...methyltransferase..2.1.1.191..d__Bacteria.p__Bacteroidota.c__Bacteroidia.o__Bacteroidales.f__Bacteroidaceae.g__Bacteroides.s__Bacteroides_thetaiotaomicron	Amox	y	3.07251	0.4892	1	8	0.000757809	0.00301191
DXS.RXN...expasy..1.deoxy.D.xylulose.5.phosphate.synthase..2.2.1.7..d__Bacteria.p__Verrucomicrobiota.c__Verrucomicrobiae.o__Verrucomicrobiales.f__Akkermansiaceae.g__Akkermansia.s__Akkermansia_muciniphila	Amox	y	3.83213	0.611328	1	8	0.000765627	0.00303439
GTP.CYCLOHYDRO.I.RXN...expasy..GTP.cyclohydrolase.I..3.5.4.16..d__Bacteria.p__Verrucomicrobiota.c__Verrucomicrobiae.o__Verrucomicrobiales.f__Akkermansiaceae.g__Akkermansia.s__Akkermansia_muciniphila	Amox	y	4.12308	0.66265	1	7	0.000796384	0.0031474
PDXJ.RXN...expasy..Pyridoxine.5..phosphate.synthase..2.6.99.2..d__Bacteria.p__Bacteroidota.c__Bacteroidia.o__Bacteroidales.f__Bacteroidaceae.g__Bacteroides.s__Bacteroides_thetaiotaomicron	Amox	y	3.4864	0.560795	1	8	0.000799926	0.00315251
RXN.11637...expasy..16S.rRNA..cytidine.1402..2..O..methyltransferase..2.1.1.198..d__Bacteria.p__Bacteroidota.c__Bacteroidia.o__Bacteroidales.f__Bacteroidaceae.g__Bacteroides.s__Bacteroides_thetaiotaomicron	Amox	y	3.55648	0.572686	1	8	0.00080452	0.00316174
PYRROLINECARBREDUCT.RXN...expasy..Pyrroline.5.carboxylate.reductase..1.5.1.2..d__Bacteria.p__Bacteroidota.c__Bacteroidia.o__Bacteroidales.f__Bacteroidaceae.g__Bacteroides.s__Bacteroides_thetaiotaomicron	Amox	y	3.38504	0.548218	1	8	0.000829304	0.00324099
RXN66.546...expasy..Pyrroline.5.carboxylate.reductase..1.5.1.2..d__Bacteria.p__Bacteroidota.c__Bacteroidia.o__Bacteroidales.f__Bacteroidaceae.g__Bacteroides.s__Bacteroides_thetaiotaomicron	Amox	y	3.38504	0.548218	1	8	0.000829304	0.00324099
X2.5.1.64.RXN...expasy..synthase..2.2.1.9..d__Bacteria.p__Verrucomicrobiota.c__Verrucomicrobiae.o__Verrucomicrobiales.f__Akkermansiaceae.g__Akkermansia.s__Akkermansia_muciniphila	Amox	y	4.77368	0.777916	1	7	0.000856876	0.00333943
GCVP.RXN...expasy..Glycine.dehydrogenase..aminomethyl.transferring...1.4.4.2..d__Bacteria.p__Bacteroidota.c__Bacteroidia.o__Bacteroidales.f__Bacteroidaceae.g__Bacteroides.s__Bacteroides_thetaiotaomicron	Amox	y	3.166	0.516677	1	8	0.000863442	0.00334144
RXN.19040...expasy..Thiosulfate.sulfurtransferase..2.8.1.1..d__Bacteria.p__Bacteroidota.c__Bacteroidia.o__Bacteroidales.f__Bacteroidaceae.g__Bacteroides.s__Bacteroides_thetaiotaomicron	Amox	y	3.43289	0.560658	1	8	0.000866917	0.00334144
RXN0.6359...expasy..Thiosulfate.sulfurtransferase..2.8.1.1..d__Bacteria.p__Bacteroidota.c__Bacteroidia.o__Bacteroidales.f__Bacteroidaceae.g__Bacteroides.s__Bacteroides_thetaiotaomicron	Amox	y	3.43289	0.560658	1	8	0.000866917	0.00334144
THIOSULFATE.SULFURTRANSFERASE.RXN...expasy..Thiosulfate.sulfurtransferase..2.8.1.1..d__Bacteria.p__Bacteroidota.c__Bacteroidia.o__Bacteroidales.f__Bacteroidaceae.g__Bacteroides.s__Bacteroides_thetaiotaomicron	Amox	y	3.43289	0.560658	1	8	0.000866917	0.00334144
GLUCOSAMINE.6.P.DEAMIN.RXN...expasy..Glucosamine.6.phosphate.deaminase..3.5.99.6..d__Bacteria.p__Verrucomicrobiota.c__Verrucomicrobiae.o__Verrucomicrobiales.f__Akkermansiaceae.g__Akkermansia.s__Akkermansia_muciniphila	Amox	y	5.06943	0.829434	1	8	0.000875203	0.00336099
CTPSYN.RXN...expasy..CTP.synthase..glutamine.hydrolyzing...6.3.4.2..d__Bacteria.p__Bacteroidota.c__Bacteroidia.o__Bacteroidales.f__Bacteroidaceae.g__Bacteroides.s__Bacteroides_thetaiotaomicron	Amox	y	3.09057	0.505836	1	8	0.00087678	0.00336099
NACGLCTRANS.RXN...metacyc..UDP.N.acetyl.D.glucosamine.N.acetylmuramoyl.L.alanyl.D.glutamyl.meso.2.6.diaminopimelyl.D.alanyl.D.alanine.diphosphoundecaprenol.4..beta..N.acetylglucosaminlytransferase..2.4.1.227..d__Bacteria.p__Bacteroidota.c__Bacteroidia.o__Bacteroidales.f__Bacteroidaceae.g__Bacteroides.s__Bacteroides_thetaiotaomicron	Amox	y	3.11161	0.510408	1	8	0.000887069	0.00336367
RXN.11029...expasy..acetylglucosaminyltransferase..2.4.1.227..d__Bacteria.p__Bacteroidota.c__Bacteroidia.o__Bacteroidales.f__Bacteroidaceae.g__Bacteroides.s__Bacteroides_thetaiotaomicron	Amox	y	3.11161	0.510408	1	8	0.000887069	0.00336367
RXN.11346...expasy..acetylglucosaminyltransferase..2.4.1.227..d__Bacteria.p__Bacteroidota.c__Bacteroidia.o__Bacteroidales.f__Bacteroidaceae.g__Bacteroides.s__Bacteroides_thetaiotaomicron	Amox	y	3.11161	0.510408	1	8	0.000887069	0.00336367
RXN.8976...expasy..acetylglucosaminyltransferase..2.4.1.227..d__Bacteria.p__Bacteroidota.c__Bacteroidia.o__Bacteroidales.f__Bacteroidaceae.g__Bacteroides.s__Bacteroides_thetaiotaomicron	Amox	y	3.11161	0.510408	1	8	0.000887069	0.00336367
RXN.13997...expasy..tRNA.adenine.34...deaminase..3.5.4.33..d__Bacteria.p__Bacteroidota.c__Bacteroidia.o__Bacteroidales.f__Bacteroidaceae.g__Bacteroides.s__Bacteroides_thetaiotaomicron	Amox	y	2.10829	0.346532	1	8	0.000896581	0.00338843
S.ADENMETSYN.RXN...expasy..Methionine.adenosyltransferase..2.5.1.6..d__Bacteria.p__Verrucomicrobiota.c__Verrucomicrobiae.o__Verrucomicrobiales.f__Akkermansiaceae.g__Akkermansia.s__Akkermansia_muciniphila	Amox	y	3.28897	0.541072	1	5	0.000900755	0.00338843
FGAMSYN.RXN...expasy..Phosphoribosylformylglycinamidine.synthase..6.3.5.3..d__Bacteria.p__Bacteroidota.c__Bacteroidia.o__Bacteroidales.f__Bacteroidaceae.g__Bacteroides.s__Bacteroides_thetaiotaomicron	Amox	y	2.79494	0.459807	1	8	0.000900843	0.00338843
UDP.NACMURALA.GLU.LIG.RXN...expasy..UDP.N.acetylmuramoyl.L.alanine..D.glutamate.ligase..6.3.2.9..d__Bacteria.p__Bacteroidota.c__Bacteroidia.o__Bacteroidales.f__Bacteroidaceae.g__Bacteroides.s__Bacteroides_thetaiotaomicron	Amox	y	1.77378	0.292156	1	4	0.000906438	0.00340036
X2.3.1.180.RXN...expasy..Beta.ketoacyl..acyl.carrier.protein..synthase.III..2.3.1.180..d__Bacteria.p__Verrucomicrobiota.c__Verrucomicrobiae.o__Verrucomicrobiales.f__Akkermansiaceae.g__Akkermansia.s__Akkermansia_muciniphila	Amox	y	4.87181	0.807273	1	8	0.000935608	0.00350042
BETA.GLUCURONID.RXN...expasy..Beta.glucuronidase..3.2.1.31..d__Bacteria.p__Bacteroidota.c__Bacteroidia.o__Bacteroidales.f__Bacteroidaceae.g__Bacteroides.s__Bacteroides_thetaiotaomicron	Amox	y	3.15869	0.525613	1	8	0.000956522	0.00355027
RXN.15289...metacyc..luteolin.triglucoronide..beta..glucuronidase..3.2.1.31..d__Bacteria.p__Bacteroidota.c__Bacteroidia.o__Bacteroidales.f__Bacteroidaceae.g__Bacteroides.s__Bacteroides_thetaiotaomicron	Amox	y	3.15869	0.525613	1	8	0.000956522	0.00355027
RXN.15291...metacyc..luteolin.monoglucuronide..beta..glucuronidase..3.2.1.31..d__Bacteria.p__Bacteroidota.c__Bacteroidia.o__Bacteroidales.f__Bacteroidaceae.g__Bacteroides.s__Bacteroides_thetaiotaomicron	Amox	y	3.15869	0.525613	1	8	0.000956522	0.00355027
UROCANATE.HYDRATASE.RXN...expasy..Urocanate.hydratase..4.2.1.49..d__Bacteria.p__Bacteroidota.c__Bacteroidia.o__Bacteroidales.f__Bacteroidaceae.g__Bacteroides.s__Bacteroides_thetaiotaomicron	Amox	y	2.79292	0.465847	1	8	0.000968455	0.00358153
X3.4.21.92.RXN...expasy..Endopeptidase.Clp..3.4.21.92..d__Bacteria.p__Bacteroidota.c__Bacteroidia.o__Bacteroidales.f__Bacteroidaceae.g__Bacteroides.s__Bacteroides_thetaiotaomicron	Amox	y	1.94287	0.324164	1	4	0.00097005	0.00358153
PANTOTHENATE.KIN.RXN...expasy..Pantothenate.kinase..2.7.1.33..d__Bacteria.p__Bacteroidota.c__Bacteroidia.o__Bacteroidales.f__Bacteroidaceae.g__Bacteroides.s__Bacteroides_thetaiotaomicron	Amox	y	3.84627	0.642135	1	6	0.000973171	0.00358362
THREONINE..TRNA.LIGASE.RXN...expasy..Threonine..tRNA.ligase..6.1.1.3..d__Bacteria.p__Bacteroidota.c__Bacteroidia.o__Bacteroidales.f__Bacteroidaceae.g__Bacteroides.s__Bacteroides_thetaiotaomicron	Amox	y	3.09509	0.517499	1	8	0.000980832	0.00359531
ARABISOM.RXN...expasy..L.arabinose.isomerase..5.3.1.4..d__Bacteria.p__Bacteroidota.c__Bacteroidia.o__Bacteroidales.f__Bacteroidaceae.g__Bacteroides.s__Bacteroides_thetaiotaomicron	Amox	y	3.34688	0.559667	1	8	0.000981472	0.00359531
UDPNACETYLGLUCOSAMENOLPYRTRANS.RXN...expasy..UDP.N.acetylglucosamine.1.carboxyvinyltransferase..2.5.1.7..d__Bacteria.p__Verrucomicrobiota.c__Verrucomicrobiae.o__Verrucomicrobiales.f__Akkermansiaceae.g__Akkermansia.s__Akkermansia_muciniphila	Amox	y	5.20197	0.877689	1	7	0.00102852	0.00372243
ADENYLOSUCCINATE.SYNTHASE.RXN...expasy..Adenylosuccinate.synthase..6.3.4.4..d__Bacteria.p__Bacteroidota.c__Bacteroidia.o__Bacteroidales.f__Bacteroidaceae.g__Bacteroides.s__Bacteroides_thetaiotaomicron	Amox	y	2.9131	0.491627	1	8	0.00102984	0.00372243
RXN.1961...expasy..tRNA.Ile..lysidine.synthetase..6.3.4.19..d__Bacteria.p__Bacteroidota.c__Bacteroidia.o__Bacteroidales.f__Bacteroidaceae.g__Bacteroides.s__Bacteroides_thetaiotaomicron	Amox	y	3.44635	0.583143	1	8	0.00104402	0.00372243
X3.4.16.4.RXN...expasy..Serine.type.D.Ala.D.Ala.carboxypeptidase..3.4.16.4..d__Bacteria.p__Bacteroidota.c__Bacteroidia.o__Bacteroidales.f__Bacteroidaceae.g__Bacteroides.s__Bacteroides_thetaiotaomicron	Amox	y	2.89324	0.490148	1	8	0.00105066	0.00372243
X3.4.17.8.RXN...expasy..AMBIGUOUS..3.4.16.4..3.4.17.8..d__Bacteria.p__Bacteroidota.c__Bacteroidia.o__Bacteroidales.f__Bacteroidaceae.g__Bacteroides.s__Bacteroides_thetaiotaomicron	Amox	y	2.89324	0.490148	1	8	0.00105066	0.00372243
RXN.11065...expasy..Serine.type.D.Ala.D.Ala.carboxypeptidase..3.4.16.4..d__Bacteria.p__Bacteroidota.c__Bacteroidia.o__Bacteroidales.f__Bacteroidaceae.g__Bacteroides.s__Bacteroides_thetaiotaomicron	Amox	y	2.89324	0.490148	1	8	0.00105066	0.00372243
RXN.11302...metacyc..peptidoglycan.transpeptidase..Gram.negative.bacteria...3.4.16.4..d__Bacteria.p__Bacteroidota.c__Bacteroidia.o__Bacteroidales.f__Bacteroidaceae.g__Bacteroides.s__Bacteroides_thetaiotaomicron	Amox	y	2.89324	0.490148	1	8	0.00105066	0.00372243
RXN.11351...expasy..Serine.type.D.Ala.D.Ala.carboxypeptidase..3.4.16.4..d__Bacteria.p__Bacteroidota.c__Bacteroidia.o__Bacteroidales.f__Bacteroidaceae.g__Bacteroides.s__Bacteroides_thetaiotaomicron	Amox	y	2.89324	0.490148	1	8	0.00105066	0.00372243
RXN.16649...expasy..Serine.type.D.Ala.D.Ala.carboxypeptidase..3.4.16.4..d__Bacteria.p__Bacteroidota.c__Bacteroidia.o__Bacteroidales.f__Bacteroidaceae.g__Bacteroides.s__Bacteroides_thetaiotaomicron	Amox	y	2.89324	0.490148	1	8	0.00105066	0.00372243
RXN.16659...metacyc..peptidoglycan.transpeptidase..Gram.negative.bacteria...3.4.16.4..d__Bacteria.p__Bacteroidota.c__Bacteroidia.o__Bacteroidales.f__Bacteroidaceae.g__Bacteroides.s__Bacteroides_thetaiotaomicron	Amox	y	2.89324	0.490148	1	8	0.00105066	0.00372243
RXN.19249...expasy..Serine.type.D.Ala.D.Ala.carboxypeptidase..3.4.16.4..d__Bacteria.p__Bacteroidota.c__Bacteroidia.o__Bacteroidales.f__Bacteroidaceae.g__Bacteroides.s__Bacteroides_thetaiotaomicron	Amox	y	2.89324	0.490148	1	8	0.00105066	0.00372243
RXN.19253...expasy..Serine.type.D.Ala.D.Ala.carboxypeptidase..3.4.16.4..d__Bacteria.p__Bacteroidota.c__Bacteroidia.o__Bacteroidales.f__Bacteroidaceae.g__Bacteroides.s__Bacteroides_thetaiotaomicron	Amox	y	2.89324	0.490148	1	8	0.00105066	0.00372243
RXN.19256...expasy..Serine.type.D.Ala.D.Ala.carboxypeptidase..3.4.16.4..d__Bacteria.p__Bacteroidota.c__Bacteroidia.o__Bacteroidales.f__Bacteroidaceae.g__Bacteroides.s__Bacteroides_thetaiotaomicron	Amox	y	2.89324	0.490148	1	8	0.00105066	0.00372243
RXN0.5228...expasy..L.Ala.D.L.Glu.epimerase..5.1.1.20..d__Bacteria.p__Bacteroidota.c__Bacteroidia.o__Bacteroidales.f__Bacteroidaceae.g__Bacteroides.s__Bacteroides_thetaiotaomicron	Amox	y	3.61347	0.614248	1	8	0.00106949	0.00377959
X2.8.1.6.RXN...expasy..Biotin.synthase..2.8.1.6..d__Bacteria.p__Bacteroidota.c__Bacteroidia.o__Bacteroidales.f__Bacteroidaceae.g__Bacteroides.s__Bacteroides_thetaiotaomicron	Amox	y	2.61975	0.447121	1	5	0.00109218	0.00384041
DAPASYN.RXN...expasy..Adenosylmethionine..8.amino.7.oxononanoate.transaminase..2.6.1.62..d__Bacteria.p__Bacteroidota.c__Bacteroidia.o__Bacteroidales.f__Bacteroidaceae.g__Bacteroides.s__Bacteroides_thetaiotaomicron	Amox	y	2.61975	0.447121	1	5	0.00109218	0.00384041
RXN0.743...expasy..5..carboxyamino.imidazole.ribonucleotide.mutase..5.4.99.18..d__Bacteria.p__Bacteroidota.c__Bacteroidia.o__Bacteroidales.f__Bacteroidaceae.g__Bacteroides.s__Bacteroides_thetaiotaomicron	Amox	y	2.98864	0.511571	1	8	0.0011089	0.00388946
X4.2.2.12.RXN...expasy..Xanthan.lyase..4.2.2.12..d__Bacteria.p__Bacteroidota.c__Bacteroidia.o__Bacteroidales.f__Bacteroidaceae.g__Bacteroides.s__Bacteroides_thetaiotaomicron	Amox	y	3.8918	0.669978	1	6	0.00114235	0.00398103
RXN.12104...expasy..Epoxyqueuosine.reductase..1.17.99.6..d__Bacteria.p__Verrucomicrobiota.c__Verrucomicrobiae.o__Verrucomicrobiales.f__Akkermansiaceae.g__Akkermansia.s__Akkermansia_muciniphila	Amox	y	4.59799	0.795312	1	5	0.00117088	0.00398103
LIPIDADISACCHARIDESYNTH.RXN...expasy..Lipid.A.disaccharide.synthase..2.4.1.182..d__Bacteria.p__Bacteroidota.c__Bacteroidia.o__Bacteroidales.f__Bacteroidaceae.g__Bacteroides.s__Bacteroides_thetaiotaomicron	Amox	y	3.19161	0.552115	1	8	0.00117158	0.00398103
RXN.20785...expasy..Lipid.A.disaccharide.synthase..2.4.1.182..d__Bacteria.p__Bacteroidota.c__Bacteroidia.o__Bacteroidales.f__Bacteroidaceae.g__Bacteroides.s__Bacteroides_thetaiotaomicron	Amox	y	3.19161	0.552115	1	8	0.00117158	0.00398103
RXN.16820...expasy..tRNA.uridine.2.sulfurtransferase..2.8.1.13..d__Bacteria.p__Verrucomicrobiota.c__Verrucomicrobiae.o__Verrucomicrobiales.f__Akkermansiaceae.g__Akkermansia.s__Akkermansia_muciniphila	Amox	y	4.51488	0.781234	1	7	0.00117319	0.00398103
RXN.18693...expasy..tRNA.uridine.2.sulfurtransferase..2.8.1.13..d__Bacteria.p__Verrucomicrobiota.c__Verrucomicrobiae.o__Verrucomicrobiales.f__Akkermansiaceae.g__Akkermansia.s__Akkermansia_muciniphila	Amox	y	4.51488	0.781234	1	7	0.00117319	0.00398103
RXN0.2023...expasy..tRNA.uridine.2.sulfurtransferase..2.8.1.13..d__Bacteria.p__Verrucomicrobiota.c__Verrucomicrobiae.o__Verrucomicrobiales.f__Akkermansiaceae.g__Akkermansia.s__Akkermansia_muciniphila	Amox	y	4.51488	0.781234	1	7	0.00117319	0.00398103
RXN.12588...expasy..Cysteine.desulfurase..2.8.1.7..d__Bacteria.p__Verrucomicrobiota.c__Verrucomicrobiae.o__Verrucomicrobiales.f__Akkermansiaceae.g__Akkermansia.s__Akkermansia_muciniphila	Amox	y	3.82148	0.661417	1	7	0.00117473	0.00398103
RXN.14385...expasy..Cysteine.desulfurase..2.8.1.7..d__Bacteria.p__Verrucomicrobiota.c__Verrucomicrobiae.o__Verrucomicrobiales.f__Akkermansiaceae.g__Akkermansia.s__Akkermansia_muciniphila	Amox	y	3.82148	0.661417	1	7	0.00117473	0.00398103
RXN.15881...expasy..Cysteine.desulfurase..2.8.1.7..d__Bacteria.p__Verrucomicrobiota.c__Verrucomicrobiae.o__Verrucomicrobiales.f__Akkermansiaceae.g__Akkermansia.s__Akkermansia_muciniphila	Amox	y	3.82148	0.661417	1	7	0.00117473	0.00398103
RXN.20037...expasy..Cysteine.desulfurase..2.8.1.7..d__Bacteria.p__Verrucomicrobiota.c__Verrucomicrobiae.o__Verrucomicrobiales.f__Akkermansiaceae.g__Akkermansia.s__Akkermansia_muciniphila	Amox	y	3.82148	0.661417	1	7	0.00117473	0.00398103
RXN.21560...expasy..Cysteine.desulfurase..2.8.1.7..d__Bacteria.p__Verrucomicrobiota.c__Verrucomicrobiae.o__Verrucomicrobiales.f__Akkermansiaceae.g__Akkermansia.s__Akkermansia_muciniphila	Amox	y	3.82148	0.661417	1	7	0.00117473	0.00398103
RXN.21566...expasy..Cysteine.desulfurase..2.8.1.7..d__Bacteria.p__Verrucomicrobiota.c__Verrucomicrobiae.o__Verrucomicrobiales.f__Akkermansiaceae.g__Akkermansia.s__Akkermansia_muciniphila	Amox	y	3.82148	0.661417	1	7	0.00117473	0.00398103
RXN.9787...metacyc..cysteine..ThiI.sulfur.carrier.protein..L.cysteine.sulfurtransferase.desulfurase..2.8.1.7..d__Bacteria.p__Verrucomicrobiota.c__Verrucomicrobiae.o__Verrucomicrobiales.f__Akkermansiaceae.g__Akkermansia.s__Akkermansia_muciniphila	Amox	y	3.82148	0.661417	1	7	0.00117473	0.00398103
HOMOCYSMETB12.RXN...expasy..Methionine.synthase..2.1.1.13..d__Bacteria.p__Bacteroidota.c__Bacteroidia.o__Bacteroidales.f__Bacteroidaceae.g__Bacteroides.s__Bacteroides_thetaiotaomicron	Amox	y	3.25685	0.565108	1	8	0.00119015	0.004017
GLUTAMIN.RXN...expasy..AMBIGUOUS..3.5.1.2..3.5.1.38..d__Bacteria.p__Bacteroidota.c__Bacteroidia.o__Bacteroidales.f__Bacteroidaceae.g__Bacteroides.s__Bacteroides_thetaiotaomicron	Amox	y	5.32855	0.924715	1	7	0.00119107	0.004017
RXN.12093...expasy..7.cyano.7.deazaguanine.synthase..6.3.4.20..d__Bacteria.p__Bacteroidota.c__Bacteroidia.o__Bacteroidales.f__Bacteroidaceae.g__Bacteroides.s__Bacteroides_thetaiotaomicron	Amox	y	3.26825	0.568059	1	5	0.00120077	0.00404
XANPRIBOSYLTRAN.RXN...expasy..Xanthine.phosphoribosyltransferase..2.4.2.22..d__Bacteria.p__Bacteroidota.c__Bacteroidia.o__Bacteroidales.f__Bacteroidaceae.g__Bacteroides.s__Bacteroides_thetaiotaomicron	Amox	y	2.69294	0.470439	1	8	0.00123274	0.00413764
VALINE..TRNA.LIGASE.RXN...expasy..Valine..tRNA.ligase..6.1.1.9..d__Bacteria.p__Bacteroidota.c__Bacteroidia.o__Bacteroidales.f__Bacteroidaceae.g__Bacteroides.s__Bacteroides_thetaiotaomicron	Amox	y	3.5099	0.614459	1	8	0.00124637	0.0041734
ACETOLACTREDUCTOISOM.RXN...expasy..Ketol.acid.reductoisomerase..NADP......1.1.1.86..d__Bacteria.p__Verrucomicrobiota.c__Verrucomicrobiae.o__Verrucomicrobiales.f__Akkermansiaceae.g__Akkermansia.s__Akkermansia_muciniphila	Amox	y	4.35982	0.765428	1	8	0.00126489	0.00421531
ACETOOHBUTREDUCTOISOM.RXN...expasy..Ketol.acid.reductoisomerase..NADP......1.1.1.86..d__Bacteria.p__Verrucomicrobiota.c__Verrucomicrobiae.o__Verrucomicrobiales.f__Akkermansiaceae.g__Akkermansia.s__Akkermansia_muciniphila	Amox	y	4.35982	0.765428	1	8	0.00126489	0.00421531
X1.5.1.20.RXN...expasy..Methylenetetrahydrofolate.reductase..NAD.P.H...1.5.1.20..d__Bacteria.p__Verrucomicrobiota.c__Verrucomicrobiae.o__Verrucomicrobiales.f__Akkermansiaceae.g__Akkermansia.s__Akkermansia_muciniphila	Amox	y	4.21302	0.74034	1	8	0.00127096	0.00422548
LEUCINE..TRNA.LIGASE.RXN...expasy..Leucine..tRNA.ligase..6.1.1.4..d__Bacteria.p__Bacteroidota.c__Bacteroidia.o__Bacteroidales.f__Bacteroidaceae.g__Bacteroides.s__Bacteroides_thetaiotaomicron	Amox	y	3.04432	0.53671	1	8	0.00129252	0.00428701
NAD.KIN.RXN...expasy..NAD....kinase..2.7.1.23..d__Bacteria.p__Bacteroidota.c__Bacteroidia.o__Bacteroidales.f__Bacteroidaceae.g__Bacteroides.s__Bacteroides_thetaiotaomicron	Amox	y	4.08486	0.722038	1	7	0.00131007	0.00433498
RXN.12269...expasy..Gellan.lyase..4.2.2.25..d__Bacteria.p__Bacteroidota.c__Bacteroidia.o__Bacteroidales.f__Bacteroidaceae.g__Bacteroides.s__Bacteroides_thetaiotaomicron	Amox	y	3.63452	0.643669	1	6	0.00132312	0.00436784
ASPARTATEKIN.RXN...expasy..Aspartate.kinase..2.7.2.4..d__Bacteria.p__Verrucomicrobiota.c__Verrucomicrobiae.o__Verrucomicrobiales.f__Akkermansiaceae.g__Akkermansia.s__Akkermansia_muciniphila	Amox	y	4.5062	0.798502	1	7	0.00132705	0.00437056
PHOSPHASERDECARB.RXN...expasy..Phosphatidylserine.decarboxylase..4.1.1.65..d__Bacteria.p__Bacteroidota.c__Bacteroidia.o__Bacteroidales.f__Bacteroidaceae.g__Bacteroides.s__Bacteroides_thetaiotaomicron	Amox	y	2.67283	0.474958	1	8	0.00134642	0.00442395
ALKAPHOSPHA.RXN...expasy..Alkaline.phosphatase..3.1.3.1..d__Bacteria.p__Bacteroidota.c__Bacteroidia.o__Bacteroidales.f__Bacteroidaceae.g__Bacteroides.s__Bacteroides_thetaiotaomicron	Amox	y	3.21244	0.574194	1	8	0.00138762	0.00453269
RXN.8748...expasy..Alkaline.phosphatase..3.1.3.1..d__Bacteria.p__Bacteroidota.c__Bacteroidia.o__Bacteroidales.f__Bacteroidaceae.g__Bacteroides.s__Bacteroides_thetaiotaomicron	Amox	y	3.21244	0.574194	1	8	0.00138762	0.00453269
X6.3.5.7.RXN...expasy..Glutaminyl.tRNA.synthase..glutamine.hydrolyzing...6.3.5.7..d__Bacteria.p__Verrucomicrobiota.c__Verrucomicrobiae.o__Verrucomicrobiales.f__Akkermansiaceae.g__Akkermansia.s__Akkermansia_muciniphila	Amox	y	4.42788	0.791617	1	7	0.00138921	0.00453269
RXN0.6366...expasy...Ribosomal.protein.S12...aspartate.89..C.3...methylthiotransferase..2.8.4.4..d__Bacteria.p__Bacteroidota.c__Bacteroidia.o__Bacteroidales.f__Bacteroidaceae.g__Bacteroides.s__Bacteroides_thetaiotaomicron	Amox	y	3.07217	0.549789	1	8	0.00139632	0.00454534
ALANINE..TRNA.LIGASE.RXN...expasy..Alanine..tRNA.ligase..6.1.1.7..d__Bacteria.p__Verrucomicrobiota.c__Verrucomicrobiae.o__Verrucomicrobiales.f__Akkermansiaceae.g__Akkermansia.s__Akkermansia_muciniphila_A	Amox	y	3.5726	0.640362	1	6	0.00140781	0.0045532
X3PGAREARR.RXN...expasy..Phosphoglycerate.mutase..2.3.diphosphoglycerate.independent...5.4.2.12..d__Bacteria.p__Verrucomicrobiota.c__Verrucomicrobiae.o__Verrucomicrobiales.f__Akkermansiaceae.g__Akkermansia.s__Akkermansia_muciniphila	Amox	y	4.7428	0.85283	1	8	0.00143113	0.0045532
TYROSINE..TRNA.LIGASE.RXN...expasy..Tyrosine..tRNA.ligase..6.1.1.1..d__Bacteria.p__Bacteroidota.c__Bacteroidia.o__Bacteroidales.f__Bacteroidaceae.g__Bacteroides.s__Bacteroides_thetaiotaomicron	Amox	y	2.61402	0.470083	1	8	0.00143175	0.0045532
ALPHAGALACTOSID.RXN...expasy..Alpha.galactosidase..3.2.1.22..d__Bacteria.p__Bacteroidota.c__Bacteroidia.o__Bacteroidales.f__Bacteroidaceae.g__Bacteroides.s__Bacteroides_thetaiotaomicron	Amox	y	2.90135	0.521926	1	8	0.00143418	0.0045532
RXN.11501...expasy..Alpha.galactosidase..3.2.1.22..d__Bacteria.p__Bacteroidota.c__Bacteroidia.o__Bacteroidales.f__Bacteroidaceae.g__Bacteroides.s__Bacteroides_thetaiotaomicron	Amox	y	2.90135	0.521926	1	8	0.00143418	0.0045532
RXN.12088...expasy..Alpha.galactosidase..3.2.1.22..d__Bacteria.p__Bacteroidota.c__Bacteroidia.o__Bacteroidales.f__Bacteroidaceae.g__Bacteroides.s__Bacteroides_thetaiotaomicron	Amox	y	2.90135	0.521926	1	8	0.00143418	0.0045532
RXN.17830...expasy..Alpha.galactosidase..3.2.1.22..d__Bacteria.p__Bacteroidota.c__Bacteroidia.o__Bacteroidales.f__Bacteroidaceae.g__Bacteroides.s__Bacteroides_thetaiotaomicron	Amox	y	2.90135	0.521926	1	8	0.00143418	0.0045532
X3.2.1.23.RXN...expasy..Beta.galactosidase..3.2.1.23..d__Bacteria.p__Bacteroidota.c__Bacteroidia.o__Bacteroidales.f__Bacteroidaceae.g__Bacteroides.s__Bacteroides_thetaiotaomicron	Amox	y	3.29022	0.59242	1	8	0.00144093	0.0045532
KETOLACTOSE.RXN...expasy..Beta.galactosidase..3.2.1.23..d__Bacteria.p__Bacteroidota.c__Bacteroidia.o__Bacteroidales.f__Bacteroidaceae.g__Bacteroides.s__Bacteroides_thetaiotaomicron	Amox	y	3.29022	0.59242	1	8	0.00144093	0.0045532
RXN.12398...metacyc..xyloglucan.XXLG.oligosaccharide..beta..galactosidase..3.2.1.23..d__Bacteria.p__Bacteroidota.c__Bacteroidia.o__Bacteroidales.f__Bacteroidaceae.g__Bacteroides.s__Bacteroides_thetaiotaomicron	Amox	y	3.29022	0.59242	1	8	0.00144093	0.0045532
RXN.12399...metacyc..xyloglucan.XLXG.oligosaccharide..beta..galactosidase..3.2.1.23..d__Bacteria.p__Bacteroidota.c__Bacteroidia.o__Bacteroidales.f__Bacteroidaceae.g__Bacteroides.s__Bacteroides_thetaiotaomicron	Amox	y	3.29022	0.59242	1	8	0.00144093	0.0045532
RXN.12400...metacyc..xyloglucan.XLLG.oligosaccharide..beta..galactosidase..3.2.1.23..d__Bacteria.p__Bacteroidota.c__Bacteroidia.o__Bacteroidales.f__Bacteroidaceae.g__Bacteroides.s__Bacteroides_thetaiotaomicron	Amox	y	3.29022	0.59242	1	8	0.00144093	0.0045532
RXN.19765...expasy..Beta.galactosidase..3.2.1.23..d__Bacteria.p__Bacteroidota.c__Bacteroidia.o__Bacteroidales.f__Bacteroidaceae.g__Bacteroides.s__Bacteroides_thetaiotaomicron	Amox	y	3.29022	0.59242	1	8	0.00144093	0.0045532
ERYTHRON4PDEHYDROG.RXN...expasy..4.phosphoerythronate.dehydrogenase..1.1.1.290..d__Bacteria.p__Bacteroidota.c__Bacteroidia.o__Bacteroidales.f__Bacteroidaceae.g__Bacteroides.s__Bacteroides_thetaiotaomicron	Amox	y	3.25863	0.588085	1	8	0.00145811	0.00459713
FORMATETHFLIG.RXN...expasy..Formate..tetrahydrofolate.ligase..6.3.4.3..d__Bacteria.p__Bacteroidota.c__Bacteroidia.o__Bacteroidales.f__Bacteroidaceae.g__Bacteroides.s__Bacteroides_thetaiotaomicron	Amox	y	2.86406	0.517507	1	8	0.00146726	0.00461561
X1.5.1.7.RXN...expasy..Saccharopine.dehydrogenase..NAD.....L.lysine.forming...1.5.1.7..d__Bacteria.p__Bacteroidota.c__Bacteroidia.o__Bacteroidales.f__Bacteroidaceae.g__Bacteroides.s__Bacteroides_thetaiotaomicron	Amox	y	2.92554	0.528917	1	8	0.00147156	0.00461879
TRYPTOPHAN..TRNA.LIGASE.RXN...expasy..Tryptophan..tRNA.ligase..6.1.1.2..d__Bacteria.p__Verrucomicrobiota.c__Verrucomicrobiae.o__Verrucomicrobiales.f__Akkermansiaceae.g__Akkermansia.s__Akkermansia_muciniphila	Amox	y	4.74933	0.861823	1	6	0.00149971	0.00469663
METHIONYL.TRNA.FORMYLTRANSFERASE.RXN...expasy..Methionyl.tRNA.formyltransferase..2.1.2.9..d__Bacteria.p__Verrucomicrobiota.c__Verrucomicrobiae.o__Verrucomicrobiales.f__Akkermansiaceae.g__Akkermansia.s__Akkermansia_muciniphila	Amox	y	4.54464	0.826917	1	7	0.0015207	0.00475176
RXN.11290...expasy..Peptidoglycan.N.acetylglucosamine.deacetylase..3.5.1.104..d__Bacteria.p__Bacteroidota.c__Bacteroidia.o__Bacteroidales.f__Bacteroidaceae.g__Bacteroides.s__Bacteroides_thetaiotaomicron	Amox	y	3.14329	0.575676	1	7	0.00157231	0.00490212
RHAMNULOKIN.RXN...expasy..Rhamnulokinase..2.7.1.5..d__Bacteria.p__Bacteroidota.c__Bacteroidia.o__Bacteroidales.f__Bacteroidaceae.g__Bacteroides.s__Bacteroides_thetaiotaomicron	Amox	y	4.15271	0.7624	1	7	0.00159203	0.00494824
GLUCISOM.RXN...metacyc..glucose.isomerase..5.3.1.5..d__Bacteria.p__Bacteroidota.c__Bacteroidia.o__Bacteroidales.f__Bacteroidaceae.g__Bacteroides.s__Bacteroides_thetaiotaomicron	Amox	y	3.27516	0.601708	1	8	0.00159768	0.00494824
XYLISOM.RXN...expasy..Xylose.isomerase..5.3.1.5..d__Bacteria.p__Bacteroidota.c__Bacteroidia.o__Bacteroidales.f__Bacteroidaceae.g__Bacteroides.s__Bacteroides_thetaiotaomicron	Amox	y	3.27516	0.601708	1	8	0.00159768	0.00494824
SUCCCOASYN.RXN...expasy..Succinate..CoA.ligase..ADP.forming...6.2.1.5..d__Bacteria.p__Verrucomicrobiota.c__Verrucomicrobiae.o__Verrucomicrobiales.f__Akkermansiaceae.g__Akkermansia.s__Akkermansia_muciniphila	Amox	y	4.77063	0.877499	1	8	0.00160745	0.00496753
GALACTUROISOM.RXN...expasy..Glucuronate.isomerase..5.3.1.12..d__Bacteria.p__Bacteroidota.c__Bacteroidia.o__Bacteroidales.f__Bacteroidaceae.g__Bacteroides.s__Bacteroides_thetaiotaomicron	Amox	y	3.13259	0.578819	1	8	0.0016451	0.00506157
GLUCUROISOM.RXN...expasy..Glucuronate.isomerase..5.3.1.12..d__Bacteria.p__Bacteroidota.c__Bacteroidia.o__Bacteroidales.f__Bacteroidaceae.g__Bacteroides.s__Bacteroides_thetaiotaomicron	Amox	y	3.13259	0.578819	1	8	0.0016451	0.00506157
X6PGLUCONOLACT.RXN...expasy..6.phosphogluconolactonase..3.1.1.31..d__Bacteria.p__Bacteroidota.c__Bacteroidia.o__Bacteroidales.f__Bacteroidaceae.g__Bacteroides.s__Bacteroides_thetaiotaomicron	Amox	y	3.61846	0.6698	1	8	0.00166029	0.00509713
X3.2.1.18.RXN...expasy..Exo.alpha.sialidase..3.2.1.18..d__Bacteria.p__Bacteroidota.c__Bacteroidia.o__Bacteroidales.f__Bacteroidaceae.g__Bacteroides.s__Bacteroides_thetaiotaomicron	Amox	y	3.30661	0.612786	1	8	0.00167013	0.00511614
LEUCINE..TRNA.LIGASE.RXN...expasy..Leucine..tRNA.ligase..6.1.1.4..d__Bacteria.p__Verrucomicrobiota.c__Verrucomicrobiae.o__Verrucomicrobiales.f__Akkermansiaceae.g__Akkermansia.s__Akkermansia_muciniphila	Amox	y	5.04499	0.937554	1	8	0.00169404	0.00517807
ARGSUCCINSYN.RXN...expasy..Argininosuccinate.synthase..6.3.4.5..d__Bacteria.p__Verrucomicrobiota.c__Verrucomicrobiae.o__Verrucomicrobiales.f__Akkermansiaceae.g__Akkermansia.s__Akkermansia_muciniphila_A	Amox	y	4.10745	0.764913	1	6	0.00171207	0.00521049
RXN.10...expasy..Argininosuccinate.synthase..6.3.4.5..d__Bacteria.p__Verrucomicrobiota.c__Verrucomicrobiae.o__Verrucomicrobiales.f__Akkermansiaceae.g__Akkermansia.s__Akkermansia_muciniphila_A	Amox	y	4.10745	0.764913	1	6	0.00171207	0.00521049
CHLORAMPHENICOL.O.ACETYLTRANSFERASE.RXN...expasy..Chloramphenicol.O.acetyltransferase..2.3.1.28..d__Bacteria.p__Bacteroidota.c__Bacteroidia.o__Bacteroidales.f__Bacteroidaceae.g__Bacteroides.s__Bacteroides_thetaiotaomicron	Amox	y	2.79091	0.520798	1	6	0.0017299	0.00525335
CPM.KDOSYNTH.RXN...expasy..3.deoxy.manno.octulosonate.cytidylyltransferase..2.7.7.38..d__Bacteria.p__Bacteroidota.c__Bacteroidia.o__Bacteroidales.f__Bacteroidaceae.g__Bacteroides.s__Bacteroides_thetaiotaomicron	Amox	y	3.06072	0.572115	1	8	0.00174487	0.00528738
X3.2.1.165.RXN...expasy..Exo.1.4.beta.D.glucosaminidase..3.2.1.165..d__Bacteria.p__Bacteroidota.c__Bacteroidia.o__Bacteroidales.f__Bacteroidaceae.g__Bacteroides.s__Bacteroides_thetaiotaomicron	Amox	y	3.03861	0.569215	1	8	0.00176424	0.00532435
CELLOBIOSE.EPIMERASE.RXN...expasy..Cellobiose.epimerase..5.1.3.11..d__Bacteria.p__Bacteroidota.c__Bacteroidia.o__Bacteroidales.f__Bacteroidaceae.g__Bacteroides.s__Bacteroides_thetaiotaomicron	Amox	y	5.2399	0.982455	1	8	0.00177225	0.00532435
RXN.15344...expasy..Cellobiose.epimerase..5.1.3.11..d__Bacteria.p__Bacteroidota.c__Bacteroidia.o__Bacteroidales.f__Bacteroidaceae.g__Bacteroides.s__Bacteroides_thetaiotaomicron	Amox	y	5.2399	0.982455	1	8	0.00177225	0.00532435
RXN.15709...expasy..Cellobiose.epimerase..5.1.3.11..d__Bacteria.p__Bacteroidota.c__Bacteroidia.o__Bacteroidales.f__Bacteroidaceae.g__Bacteroides.s__Bacteroides_thetaiotaomicron	Amox	y	5.2399	0.982455	1	8	0.00177225	0.00532435
PANTOATE.BETA.ALANINE.LIG.RXN...expasy..Pantoate..beta.alanine.ligase..AMP.forming...6.3.2.1..d__Bacteria.p__Bacteroidota.c__Bacteroidia.o__Bacteroidales.f__Bacteroidaceae.g__Bacteroides.s__Bacteroides_thetaiotaomicron	Amox	y	2.58224	0.485746	1	7	0.00180199	0.00540212
RXN.11638...expasy..16S.rRNA..cytosine.1402..N.4...methyltransferase..2.1.1.199..d__Bacteria.p__Bacteroidota.c__Bacteroidia.o__Bacteroidales.f__Bacteroidaceae.g__Bacteroides.s__Bacteroides_thetaiotaomicron	Amox	y	3.39287	0.638766	1	8	0.00180965	0.00540986
ARGSUCCINSYN.RXN...expasy..Argininosuccinate.synthase..6.3.4.5..d__Bacteria.p__Verrucomicrobiota.c__Verrucomicrobiae.o__Verrucomicrobiales.f__Akkermansiaceae.g__Akkermansia.s__Akkermansia_muciniphila	Amox	y	4.77405	0.900247	1	8	0.0018245	0.00540986
RXN.10...expasy..Argininosuccinate.synthase..6.3.4.5..d__Bacteria.p__Verrucomicrobiota.c__Verrucomicrobiae.o__Verrucomicrobiales.f__Akkermansiaceae.g__Akkermansia.s__Akkermansia_muciniphila	Amox	y	4.77405	0.900247	1	8	0.0018245	0.00540986
X2.3.1.180.RXN...expasy..Beta.ketoacyl..acyl.carrier.protein..synthase.III..2.3.1.180..d__Bacteria.p__Bacteroidota.c__Bacteroidia.o__Bacteroidales.f__Bacteroidaceae.g__Bacteroides.s__Bacteroides_thetaiotaomicron	Amox	y	3.14782	0.594008	1	8	0.00183107	0.00540986
PRPPSYN.RXN...expasy..Ribose.phosphate.diphosphokinase..2.7.6.1..d__Bacteria.p__Verrucomicrobiota.c__Verrucomicrobiae.o__Verrucomicrobiales.f__Akkermansiaceae.g__Akkermansia.s__Akkermansia_muciniphila	Amox	y	4.38353	0.827359	1	7	0.00183294	0.00540986
RXN.11891...expasy..Protein.O.GlcNAcase..3.2.1.169..d__Bacteria.p__Bacteroidota.c__Bacteroidia.o__Bacteroidales.f__Bacteroidaceae.g__Bacteroides.s__Bacteroides_thetaiotaomicron	Amox	y	2.87913	0.54356	1	8	0.00183542	0.00540986
RXN.11892...expasy..Protein.O.GlcNAcase..3.2.1.169..d__Bacteria.p__Bacteroidota.c__Bacteroidia.o__Bacteroidales.f__Bacteroidaceae.g__Bacteroides.s__Bacteroides_thetaiotaomicron	Amox	y	2.87913	0.54356	1	8	0.00183542	0.00540986
RXN.15215...expasy..Protein.O.GlcNAcase..3.2.1.169..d__Bacteria.p__Bacteroidota.c__Bacteroidia.o__Bacteroidales.f__Bacteroidaceae.g__Bacteroides.s__Bacteroides_thetaiotaomicron	Amox	y	2.87913	0.54356	1	8	0.00183542	0.00540986
GLCNACPTRANS.RXN...expasy..N.acetylglucosaminephosphotransferase..2.7.8.33..d__Bacteria.p__Bacteroidota.c__Bacteroidia.o__Bacteroidales.f__Bacteroidaceae.g__Bacteroides.s__Bacteroides_thetaiotaomicron	Amox	y	5.09204	0.962541	1	6	0.00184706	0.00543275
X3.4.21.107.RXN...expasy..Peptidase.Do..3.4.21.107..d__Bacteria.p__Bacteroidota.c__Bacteroidia.o__Bacteroidales.f__Bacteroidaceae.g__Bacteroides.s__Bacteroides_thetaiotaomicron	Amox	y	3.77073	0.713662	1	8	0.00185873	0.00545566
THIAZOLSYN3.RXN...expasy..Hydroxyethylthiazole.kinase..2.7.1.50..d__Bacteria.p__Verrucomicrobiota.c__Verrucomicrobiae.o__Verrucomicrobiales.f__Akkermansiaceae.g__Akkermansia.s__Akkermansia_muciniphila_A	Amox	y	3.22258	0.610524	1	5	0.0018681	0.00547172
FORMATETHFLIG.RXN...expasy..Formate..tetrahydrofolate.ligase..6.3.4.3..d__Bacteria.p__Verrucomicrobiota.c__Verrucomicrobiae.o__Verrucomicrobiales.f__Akkermansiaceae.g__Akkermansia.s__Akkermansia_muciniphila	Amox	y	5.37638	1.01912	1	8	0.00187328	0.00547544
SUGAR.PHOSPHATASE.RXN...expasy..Sugar.phosphatase..3.1.3.23..d__Bacteria.p__Bacteroidota.c__Bacteroidia.o__Bacteroidales.f__Bacteroidaceae.g__Bacteroides.s__Bacteroides_thetaiotaomicron	Amox	y	3.73752	0.709988	1	7	0.00189375	0.00552376
X3PGAREARR.RXN...expasy..Phosphoglycerate.mutase..2.3.diphosphoglycerate.independent...5.4.2.12..d__Bacteria.p__Bacteroidota.c__Bacteroidia.o__Bacteroidales.f__Bacteroidaceae.g__Bacteroides.s__Bacteroides_thetaiotaomicron	Amox	y	3.00851	0.572414	1	8	0.00190903	0.0055568
X5.4.2.10.RXN...expasy..Phosphoglucosamine.mutase..5.4.2.10..d__Bacteria.p__Bacteroidota.c__Bacteroidia.o__Bacteroidales.f__Bacteroidaceae.g__Bacteroides.s__Bacteroides_thetaiotaomicron	Amox	y	3.18607	0.607947	1	8	0.00193708	0.00556973
ARGDECARBOX.RXN...expasy..Arginine.decarboxylase..4.1.1.19..d__Bacteria.p__Bacteroidota.c__Bacteroidia.o__Bacteroidales.f__Bacteroidaceae.g__Bacteroides.s__Bacteroides_thetaiotaomicron	Amox	y	3.3377	0.637256	1	8	0.00194286	0.00556973
X7KAPSYN.RXN...expasy..8.amino.7.oxononanoate.synthase..2.3.1.47..d__Bacteria.p__Bacteroidota.c__Bacteroidia.o__Bacteroidales.f__Bacteroidaceae.g__Bacteroides.s__Bacteroides_thetaiotaomicron	Amox	y	3.07868	0.588335	1	8	0.00195177	0.00556973
RXN.11484...expasy..8.amino.7.oxononanoate.synthase..2.3.1.47..d__Bacteria.p__Bacteroidota.c__Bacteroidia.o__Bacteroidales.f__Bacteroidaceae.g__Bacteroides.s__Bacteroides_thetaiotaomicron	Amox	y	3.07868	0.588335	1	8	0.00195177	0.00556973
ADENYLYLSULFKIN.RXN...expasy..Adenylyl.sulfate.kinase..2.7.1.25..d__Bacteria.p__Bacteroidota.c__Bacteroidia.o__Bacteroidales.f__Bacteroidaceae.g__Bacteroides.s__Bacteroides_thetaiotaomicron	Amox	y	2.62987	0.503407	1	7	0.00196831	0.00556973
X1.7.2.2.RXN...expasy..Nitrite.reductase..cytochrome..ammonia.forming...1.7.2.2..d__Bacteria.p__Bacteroidota.c__Bacteroidia.o__Bacteroidales.f__Bacteroidaceae.g__Bacteroides.s__Bacteroides_thetaiotaomicron	Amox	y	2.97396	0.570136	1	8	0.0019834	0.00556973
RXN.18605...expasy..Nitrite.reductase..cytochrome..ammonia.forming...1.7.2.2..d__Bacteria.p__Bacteroidota.c__Bacteroidia.o__Bacteroidales.f__Bacteroidaceae.g__Bacteroides.s__Bacteroides_thetaiotaomicron	Amox	y	2.97396	0.570136	1	8	0.0019834	0.00556973
X2.7.7.33.RXN...expasy..Glucose.1.phosphate.cytidylyltransferase..2.7.7.33..d__Bacteria.p__Bacteroidota.c__Bacteroidia.o__Bacteroidales.f__Bacteroidaceae.g__Bacteroides.s__Bacteroides_thetaiotaomicron	Amox	y	3.52853	0.677958	1	8	0.00200579	0.00556973
RXN.11363...expasy..D.glycero.alpha.D.manno.heptose.1.phosphate.guanylyltransferase..2.7.7.71..d__Bacteria.p__Bacteroidota.c__Bacteroidia.o__Bacteroidales.f__Bacteroidaceae.g__Bacteroides.s__Bacteroides_thetaiotaomicron	Amox	y	3.52853	0.677958	1	8	0.00200579	0.00556973
DIAMINOPIMELATE.DEHYDROGENASE.RXN...expasy..Diaminopimelate.dehydrogenase..1.4.1.16..d__Bacteria.p__Bacteroidota.c__Bacteroidia.o__Bacteroidales.f__Bacteroidaceae.g__Bacteroides.s__Bacteroides_thetaiotaomicron	Amox	y	3.31373	0.638086	1	8	0.0020281	0.00556973
DNA.DIRECTED.DNA.POLYMERASE.RXN...expasy..DNA.directed.DNA.polymerase..2.7.7.7..d__Bacteria.p__Bacteroidota.c__Bacteroidia.o__Bacteroidales.f__Bacteroidaceae.g__Bacteroides.s__Bacteroides_thetaiotaomicron	Amox	y	3.3617	0.647784	1	7	0.0020354	0.00556973
RXN.20927...expasy..DNA.directed.DNA.polymerase..2.7.7.7..d__Bacteria.p__Bacteroidota.c__Bacteroidia.o__Bacteroidales.f__Bacteroidaceae.g__Bacteroides.s__Bacteroides_thetaiotaomicron	Amox	y	3.3617	0.647784	1	7	0.0020354	0.00556973
GSAAMINOTRANS.RXN...expasy..Glutamate.1.semialdehyde.2.1.aminomutase..5.4.3.8..d__Bacteria.p__Verrucomicrobiota.c__Verrucomicrobiae.o__Verrucomicrobiales.f__Akkermansiaceae.g__Akkermansia.s__Akkermansia_muciniphila	Amox	y	4.13172	0.796296	1	7	0.0020371	0.00556973
GUANYL.KIN.RXN...expasy..Guanylate.kinase..2.7.4.8..d__Bacteria.p__Bacteroidota.c__Bacteroidia.o__Bacteroidales.f__Bacteroidaceae.g__Bacteroides.s__Bacteroides_thetaiotaomicron	Amox	y	3.42645	0.660374	1	8	0.00203715	0.00556973
PEPCARBOXYKIN.RXN...expasy..Phosphoenolpyruvate.carboxykinase..ATP...4.1.1.49..d__Bacteria.p__Bacteroidota.c__Bacteroidia.o__Bacteroidales.f__Bacteroidaceae.g__Bacteroides.s__Bacteroides_xylanisolvens	Amox	y	1.90005	0.366867	1	5	0.00205609	0.00556973
THIOREDOXIN.REDUCT.NADPH.RXN...expasy..Thioredoxin.disulfide.reductase..1.8.1.9..d__Bacteria.p__Bacteroidota.c__Bacteroidia.o__Bacteroidales.f__Bacteroidaceae.g__Bacteroides.s__Bacteroides_thetaiotaomicron	Amox	y	3.46632	0.669389	1	6	0.00205768	0.00556973
RXN0.302...expasy..2.C.methyl.D.erythritol.2.4.cyclodiphosphate.synthase..4.6.1.12..d__Bacteria.p__Bacteroidota.c__Bacteroidia.o__Bacteroidales.f__Bacteroidaceae.g__Bacteroides.s__Bacteroides_thetaiotaomicron	Amox	y	2.59078	0.501175	1	8	0.00207563	0.00556973
ALTRO.OXIDOREDUCT.RXN...expasy..Tagaturonate.reductase..1.1.1.58..d__Bacteria.p__Bacteroidota.c__Bacteroidia.o__Bacteroidales.f__Bacteroidaceae.g__Bacteroides.s__Bacteroides_thetaiotaomicron	Amox	y	3.10888	0.601806	1	8	0.00208269	0.00556973
DIOHBUTANONEPSYN.RXN...expasy..3.4.dihydroxy.2.butanone.4.phosphate.synthase..4.1.99.12..d__Bacteria.p__Bacteroidota.c__Bacteroidia.o__Bacteroidales.f__Bacteroidaceae.g__Bacteroides.s__Bacteroides_thetaiotaomicron	Amox	y	3.46456	0.673846	1	8	0.00213295	0.00556973
GTP.CYCLOHYDRO.II.RXN...expasy..GTP.cyclohydrolase.II..3.5.4.25..d__Bacteria.p__Bacteroidota.c__Bacteroidia.o__Bacteroidales.f__Bacteroidaceae.g__Bacteroides.s__Bacteroides_thetaiotaomicron	Amox	y	3.46456	0.673846	1	8	0.00213295	0.00556973
X2.8.1.6.RXN...expasy..Biotin.synthase..2.8.1.6..d__Bacteria.p__Verrucomicrobiota.c__Verrucomicrobiae.o__Verrucomicrobiales.f__Akkermansiaceae.g__Akkermansia.s__Akkermansia_muciniphila	Amox	y	3.30352	0.64306	1	5	0.00214189	0.00556973
TYROSINE..TRNA.LIGASE.RXN...expasy..Tyrosine..tRNA.ligase..6.1.1.1..d__Bacteria.p__Verrucomicrobiota.c__Verrucomicrobiae.o__Verrucomicrobiales.f__Akkermansiaceae.g__Akkermansia.s__Akkermansia_muciniphila	Amox	y	5.43961	1.05919	1	7	0.00214511	0.00556973
X3.HYDROXYDECANOYL.ACP.DEHYDR.RXN...expasy..3.hydroxyacyl..acyl.carrier.protein..dehydratase..4.2.1.59..d__Bacteria.p__Bacteroidota.c__Bacteroidia.o__Bacteroidales.f__Bacteroidaceae.g__Bacteroides.s__Bacteroides_thetaiotaomicron	Amox	y	3.04619	0.593724	1	8	0.00215564	0.00556973
X4.2.1.58.RXN...metacyc...3R..3.hydroxybutanoyl..acyl.carrier.protein..hydratase..4.2.1.59..d__Bacteria.p__Bacteroidota.c__Bacteroidia.o__Bacteroidales.f__Bacteroidaceae.g__Bacteroides.s__Bacteroides_thetaiotaomicron	Amox	y	3.04619	0.593724	1	8	0.00215564	0.00556973
X4.2.1.59.RXN...expasy..3.hydroxyacyl..acyl.carrier.protein..dehydratase..4.2.1.59..d__Bacteria.p__Bacteroidota.c__Bacteroidia.o__Bacteroidales.f__Bacteroidaceae.g__Bacteroides.s__Bacteroides_thetaiotaomicron	Amox	y	3.04619	0.593724	1	8	0.00215564	0.00556973
X4.2.1.61.RXN...expasy..3.hydroxyacyl..acyl.carrier.protein..dehydratase..4.2.1.59..d__Bacteria.p__Bacteroidota.c__Bacteroidia.o__Bacteroidales.f__Bacteroidaceae.g__Bacteroides.s__Bacteroides_thetaiotaomicron	Amox	y	3.04619	0.593724	1	8	0.00215564	0.00556973
RXN.10656...expasy..3.hydroxyacyl..acyl.carrier.protein..dehydratase..4.2.1.59..d__Bacteria.p__Bacteroidota.c__Bacteroidia.o__Bacteroidales.f__Bacteroidaceae.g__Bacteroides.s__Bacteroides_thetaiotaomicron	Amox	y	3.04619	0.593724	1	8	0.00215564	0.00556973
RXN.10660...expasy..3.hydroxyacyl..acyl.carrier.protein..dehydratase..4.2.1.59..d__Bacteria.p__Bacteroidota.c__Bacteroidia.o__Bacteroidales.f__Bacteroidaceae.g__Bacteroides.s__Bacteroides_thetaiotaomicron	Amox	y	3.04619	0.593724	1	8	0.00215564	0.00556973
RXN.11477...expasy..3.hydroxyacyl..acyl.carrier.protein..dehydratase..4.2.1.59..d__Bacteria.p__Bacteroidota.c__Bacteroidia.o__Bacteroidales.f__Bacteroidaceae.g__Bacteroides.s__Bacteroides_thetaiotaomicron	Amox	y	3.04619	0.593724	1	8	0.00215564	0.00556973
RXN.11481...expasy..3.hydroxyacyl..acyl.carrier.protein..dehydratase..4.2.1.59..d__Bacteria.p__Bacteroidota.c__Bacteroidia.o__Bacteroidales.f__Bacteroidaceae.g__Bacteroides.s__Bacteroides_thetaiotaomicron	Amox	y	3.04619	0.593724	1	8	0.00215564	0.00556973
RXN.13009...expasy..3.hydroxyacyl..acyl.carrier.protein..dehydratase..4.2.1.59..d__Bacteria.p__Bacteroidota.c__Bacteroidia.o__Bacteroidales.f__Bacteroidaceae.g__Bacteroides.s__Bacteroides_thetaiotaomicron	Amox	y	3.04619	0.593724	1	8	0.00215564	0.00556973
RXN.16619...expasy..3.hydroxyacyl..acyl.carrier.protein..dehydratase..4.2.1.59..d__Bacteria.p__Bacteroidota.c__Bacteroidia.o__Bacteroidales.f__Bacteroidaceae.g__Bacteroides.s__Bacteroides_thetaiotaomicron	Amox	y	3.04619	0.593724	1	8	0.00215564	0.00556973
RXN.16623...expasy..3.hydroxyacyl..acyl.carrier.protein..dehydratase..4.2.1.59..d__Bacteria.p__Bacteroidota.c__Bacteroidia.o__Bacteroidales.f__Bacteroidaceae.g__Bacteroides.s__Bacteroides_thetaiotaomicron	Amox	y	3.04619	0.593724	1	8	0.00215564	0.00556973
RXN.16627...expasy..3.hydroxyacyl..acyl.carrier.protein..dehydratase..4.2.1.59..d__Bacteria.p__Bacteroidota.c__Bacteroidia.o__Bacteroidales.f__Bacteroidaceae.g__Bacteroides.s__Bacteroides_thetaiotaomicron	Amox	y	3.04619	0.593724	1	8	0.00215564	0.00556973
RXN.16631...expasy..3.hydroxyacyl..acyl.carrier.protein..dehydratase..4.2.1.59..d__Bacteria.p__Bacteroidota.c__Bacteroidia.o__Bacteroidales.f__Bacteroidaceae.g__Bacteroides.s__Bacteroides_thetaiotaomicron	Amox	y	3.04619	0.593724	1	8	0.00215564	0.00556973
RXN.21615...expasy..3.hydroxyacyl..acyl.carrier.protein..dehydratase..4.2.1.59..d__Bacteria.p__Bacteroidota.c__Bacteroidia.o__Bacteroidales.f__Bacteroidaceae.g__Bacteroides.s__Bacteroides_thetaiotaomicron	Amox	y	3.04619	0.593724	1	8	0.00215564	0.00556973
RXN.21619...expasy..3.hydroxyacyl..acyl.carrier.protein..dehydratase..4.2.1.59..d__Bacteria.p__Bacteroidota.c__Bacteroidia.o__Bacteroidales.f__Bacteroidaceae.g__Bacteroides.s__Bacteroides_thetaiotaomicron	Amox	y	3.04619	0.593724	1	8	0.00215564	0.00556973
RXN.21623...expasy..3.hydroxyacyl..acyl.carrier.protein..dehydratase..4.2.1.59..d__Bacteria.p__Bacteroidota.c__Bacteroidia.o__Bacteroidales.f__Bacteroidaceae.g__Bacteroides.s__Bacteroides_thetaiotaomicron	Amox	y	3.04619	0.593724	1	8	0.00215564	0.00556973
RXN.21627...expasy..3.hydroxyacyl..acyl.carrier.protein..dehydratase..4.2.1.59..d__Bacteria.p__Bacteroidota.c__Bacteroidia.o__Bacteroidales.f__Bacteroidaceae.g__Bacteroides.s__Bacteroides_thetaiotaomicron	Amox	y	3.04619	0.593724	1	8	0.00215564	0.00556973
RXN.21632...expasy..3.hydroxyacyl..acyl.carrier.protein..dehydratase..4.2.1.59..d__Bacteria.p__Bacteroidota.c__Bacteroidia.o__Bacteroidales.f__Bacteroidaceae.g__Bacteroides.s__Bacteroides_thetaiotaomicron	Amox	y	3.04619	0.593724	1	8	0.00215564	0.00556973
RXN.21636...expasy..3.hydroxyacyl..acyl.carrier.protein..dehydratase..4.2.1.59..d__Bacteria.p__Bacteroidota.c__Bacteroidia.o__Bacteroidales.f__Bacteroidaceae.g__Bacteroides.s__Bacteroides_thetaiotaomicron	Amox	y	3.04619	0.593724	1	8	0.00215564	0.00556973
RXN.21646...expasy..3.hydroxyacyl..acyl.carrier.protein..dehydratase..4.2.1.59..d__Bacteria.p__Bacteroidota.c__Bacteroidia.o__Bacteroidales.f__Bacteroidaceae.g__Bacteroides.s__Bacteroides_thetaiotaomicron	Amox	y	3.04619	0.593724	1	8	0.00215564	0.00556973
RXN.21651...expasy..3.hydroxyacyl..acyl.carrier.protein..dehydratase..4.2.1.59..d__Bacteria.p__Bacteroidota.c__Bacteroidia.o__Bacteroidales.f__Bacteroidaceae.g__Bacteroides.s__Bacteroides_thetaiotaomicron	Amox	y	3.04619	0.593724	1	8	0.00215564	0.00556973
RXN.21656...expasy..3.hydroxyacyl..acyl.carrier.protein..dehydratase..4.2.1.59..d__Bacteria.p__Bacteroidota.c__Bacteroidia.o__Bacteroidales.f__Bacteroidaceae.g__Bacteroides.s__Bacteroides_thetaiotaomicron	Amox	y	3.04619	0.593724	1	8	0.00215564	0.00556973
RXN.21661...expasy..3.hydroxyacyl..acyl.carrier.protein..dehydratase..4.2.1.59..d__Bacteria.p__Bacteroidota.c__Bacteroidia.o__Bacteroidales.f__Bacteroidaceae.g__Bacteroides.s__Bacteroides_thetaiotaomicron	Amox	y	3.04619	0.593724	1	8	0.00215564	0.00556973
RXN.21666...expasy..3.hydroxyacyl..acyl.carrier.protein..dehydratase..4.2.1.59..d__Bacteria.p__Bacteroidota.c__Bacteroidia.o__Bacteroidales.f__Bacteroidaceae.g__Bacteroides.s__Bacteroides_thetaiotaomicron	Amox	y	3.04619	0.593724	1	8	0.00215564	0.00556973
RXN.21671...expasy..3.hydroxyacyl..acyl.carrier.protein..dehydratase..4.2.1.59..d__Bacteria.p__Bacteroidota.c__Bacteroidia.o__Bacteroidales.f__Bacteroidaceae.g__Bacteroides.s__Bacteroides_thetaiotaomicron	Amox	y	3.04619	0.593724	1	8	0.00215564	0.00556973
RXN.21677...expasy..3.hydroxyacyl..acyl.carrier.protein..dehydratase..4.2.1.59..d__Bacteria.p__Bacteroidota.c__Bacteroidia.o__Bacteroidales.f__Bacteroidaceae.g__Bacteroides.s__Bacteroides_thetaiotaomicron	Amox	y	3.04619	0.593724	1	8	0.00215564	0.00556973
RXN.21682...expasy..3.hydroxyacyl..acyl.carrier.protein..dehydratase..4.2.1.59..d__Bacteria.p__Bacteroidota.c__Bacteroidia.o__Bacteroidales.f__Bacteroidaceae.g__Bacteroides.s__Bacteroides_thetaiotaomicron	Amox	y	3.04619	0.593724	1	8	0.00215564	0.00556973
RXN.21687...expasy..3.hydroxyacyl..acyl.carrier.protein..dehydratase..4.2.1.59..d__Bacteria.p__Bacteroidota.c__Bacteroidia.o__Bacteroidales.f__Bacteroidaceae.g__Bacteroides.s__Bacteroides_thetaiotaomicron	Amox	y	3.04619	0.593724	1	8	0.00215564	0.00556973
RXN.21692...expasy..3.hydroxyacyl..acyl.carrier.protein..dehydratase..4.2.1.59..d__Bacteria.p__Bacteroidota.c__Bacteroidia.o__Bacteroidales.f__Bacteroidaceae.g__Bacteroides.s__Bacteroides_thetaiotaomicron	Amox	y	3.04619	0.593724	1	8	0.00215564	0.00556973
RXN.21698...expasy..3.hydroxyacyl..acyl.carrier.protein..dehydratase..4.2.1.59..d__Bacteria.p__Bacteroidota.c__Bacteroidia.o__Bacteroidales.f__Bacteroidaceae.g__Bacteroides.s__Bacteroides_thetaiotaomicron	Amox	y	3.04619	0.593724	1	8	0.00215564	0.00556973
RXN.21703...expasy..3.hydroxyacyl..acyl.carrier.protein..dehydratase..4.2.1.59..d__Bacteria.p__Bacteroidota.c__Bacteroidia.o__Bacteroidales.f__Bacteroidaceae.g__Bacteroides.s__Bacteroides_thetaiotaomicron	Amox	y	3.04619	0.593724	1	8	0.00215564	0.00556973
RXN.9520...expasy..3.hydroxyacyl..acyl.carrier.protein..dehydratase..4.2.1.59..d__Bacteria.p__Bacteroidota.c__Bacteroidia.o__Bacteroidales.f__Bacteroidaceae.g__Bacteroides.s__Bacteroides_thetaiotaomicron	Amox	y	3.04619	0.593724	1	8	0.00215564	0.00556973
RXN.9533...expasy..3.hydroxyacyl..acyl.carrier.protein..dehydratase..4.2.1.59..d__Bacteria.p__Bacteroidota.c__Bacteroidia.o__Bacteroidales.f__Bacteroidaceae.g__Bacteroides.s__Bacteroides_thetaiotaomicron	Amox	y	3.04619	0.593724	1	8	0.00215564	0.00556973
RXN.9537...expasy..3.hydroxyacyl..acyl.carrier.protein..dehydratase..4.2.1.59..d__Bacteria.p__Bacteroidota.c__Bacteroidia.o__Bacteroidales.f__Bacteroidaceae.g__Bacteroides.s__Bacteroides_thetaiotaomicron	Amox	y	3.04619	0.593724	1	8	0.00215564	0.00556973
RXN.9557...metacyc..3.hydroxy.cis.vaccenoyl..acyl.carrier.protein..dehydratase..4.2.1.59..d__Bacteria.p__Bacteroidota.c__Bacteroidia.o__Bacteroidales.f__Bacteroidaceae.g__Bacteroides.s__Bacteroides_thetaiotaomicron	Amox	y	3.04619	0.593724	1	8	0.00215564	0.00556973
RXN.9634...expasy..3.hydroxyacyl..acyl.carrier.protein..dehydratase..4.2.1.59..d__Bacteria.p__Bacteroidota.c__Bacteroidia.o__Bacteroidales.f__Bacteroidaceae.g__Bacteroides.s__Bacteroides_thetaiotaomicron	Amox	y	3.04619	0.593724	1	8	0.00215564	0.00556973
RXN.9655...expasy..3.hydroxyacyl..acyl.carrier.protein..dehydratase..4.2.1.59..d__Bacteria.p__Bacteroidota.c__Bacteroidia.o__Bacteroidales.f__Bacteroidaceae.g__Bacteroides.s__Bacteroides_thetaiotaomicron	Amox	y	3.04619	0.593724	1	8	0.00215564	0.00556973
RXN0.2144...expasy..3.hydroxyacyl..acyl.carrier.protein..dehydratase..4.2.1.59..d__Bacteria.p__Bacteroidota.c__Bacteroidia.o__Bacteroidales.f__Bacteroidaceae.g__Bacteroides.s__Bacteroides_thetaiotaomicron	Amox	y	3.04619	0.593724	1	8	0.00215564	0.00556973
RXN1G.320...expasy..3.hydroxyacyl..acyl.carrier.protein..dehydratase..4.2.1.59..d__Bacteria.p__Bacteroidota.c__Bacteroidia.o__Bacteroidales.f__Bacteroidaceae.g__Bacteroides.s__Bacteroides_thetaiotaomicron	Amox	y	3.04619	0.593724	1	8	0.00215564	0.00556973
X3.2.1.73.RXN...expasy..Licheninase..3.2.1.73..d__Bacteria.p__Bacteroidota.c__Bacteroidia.o__Bacteroidales.f__Bacteroidaceae.g__Bacteroides.s__Bacteroides_thetaiotaomicron	Amox	y	4.25744	0.83184	1	7	0.00218228	0.00561542
SERINE.O.ACETTRAN.RXN...expasy..Serine.O.acetyltransferase..2.3.1.30..d__Bacteria.p__Bacteroidota.c__Bacteroidia.o__Bacteroidales.f__Bacteroidaceae.g__Bacteroides.s__Bacteroides_thetaiotaomicron	Amox	y	4.72503	0.923446	1	7	0.0021852	0.00561542
PMPOXI.RXN...expasy..Pyridoxal.5..phosphate.synthase..1.4.3.5..d__Bacteria.p__Verrucomicrobiota.c__Verrucomicrobiae.o__Verrucomicrobiales.f__Akkermansiaceae.g__Akkermansia.s__Akkermansia_muciniphila_A	Amox	y	1.65735	0.324029	1	5	0.00218933	0.00561542
PNPOXI.RXN...expasy..Pyridoxal.5..phosphate.synthase..1.4.3.5..d__Bacteria.p__Verrucomicrobiota.c__Verrucomicrobiae.o__Verrucomicrobiales.f__Akkermansiaceae.g__Akkermansia.s__Akkermansia_muciniphila_A	Amox	y	1.65735	0.324029	1	5	0.00218933	0.00561542
DTDPGLUCDEHYDRAT.RXN...expasy..dTDP.glucose.4.6.dehydratase..4.2.1.46..d__Bacteria.p__Bacteroidota.c__Bacteroidia.o__Bacteroidales.f__Bacteroidaceae.g__Bacteroides.s__Bacteroides_thetaiotaomicron	Amox	y	3.13429	0.613855	1	8	0.00220856	0.0056544
GCVP.RXN...expasy..Glycine.dehydrogenase..aminomethyl.transferring...1.4.4.2..d__Bacteria.p__Verrucomicrobiota.c__Verrucomicrobiae.o__Verrucomicrobiales.f__Akkermansiaceae.g__Akkermansia.s__Akkermansia_muciniphila_A	Amox	y	4.31921	0.848021	1	7	0.00223611	0.00571449
AMINOCYL.TRNA.HYDROLASE.RXN...expasy..Aminoacyl.tRNA.hydrolase..3.1.1.29..d__Bacteria.p__Bacteroidota.c__Bacteroidia.o__Bacteroidales.f__Bacteroidaceae.g__Bacteroides.s__Bacteroides_thetaiotaomicron	Amox	y	2.3996	0.472238	1	6	0.00226256	0.00575066
RXN.12460...metacyc..L.asparaginyl.tRNAasn.hydrolase..3.1.1.29..d__Bacteria.p__Bacteroidota.c__Bacteroidia.o__Bacteroidales.f__Bacteroidaceae.g__Bacteroides.s__Bacteroides_thetaiotaomicron	Amox	y	2.3996	0.472238	1	6	0.00226256	0.00575066
RXN.16637...expasy..Aminoacyl.tRNA.hydrolase..3.1.1.29..d__Bacteria.p__Bacteroidota.c__Bacteroidia.o__Bacteroidales.f__Bacteroidaceae.g__Bacteroides.s__Bacteroides_thetaiotaomicron	Amox	y	2.3996	0.472238	1	6	0.00226256	0.00575066
ADCLY.RXN...expasy..Aminodeoxychorismate.lyase..4.1.3.38..d__Bacteria.p__Bacteroidota.c__Bacteroidia.o__Bacteroidales.f__Bacteroidaceae.g__Bacteroides.s__Bacteroides_thetaiotaomicron	Amox	y	2.38997	0.477288	1	7	0.00243436	0.00617615
RXN.20788...expasy..UDP.3.O.acyl.N.acetylglucosamine.deacetylase..3.5.1.108..d__Bacteria.p__Bacteroidota.c__Bacteroidia.o__Bacteroidales.f__Bacteroidaceae.g__Bacteroides.s__Bacteroides_thetaiotaomicron	Amox	y	2.97192	0.59643	1	8	0.00249463	0.00630625
UDPACYLGLCNACDEACETYL.RXN...expasy..UDP.3.O.acyl.N.acetylglucosamine.deacetylase..3.5.1.108..d__Bacteria.p__Bacteroidota.c__Bacteroidia.o__Bacteroidales.f__Bacteroidaceae.g__Bacteroides.s__Bacteroides_thetaiotaomicron	Amox	y	2.97192	0.59643	1	8	0.00249463	0.00630625
ALDOSE.1.EPIMERASE.RXN...expasy..Aldose.1.epimerase..5.1.3.3..d__Bacteria.p__Bacteroidota.c__Bacteroidia.o__Bacteroidales.f__Bacteroidaceae.g__Bacteroides.s__Bacteroides_thetaiotaomicron	Amox	y	3.13139	0.630534	1	8	0.00253633	0.00638863
ALDOSE1EPIM.RXN...expasy..Aldose.1.epimerase..5.1.3.3..d__Bacteria.p__Bacteroidota.c__Bacteroidia.o__Bacteroidales.f__Bacteroidaceae.g__Bacteroides.s__Bacteroides_thetaiotaomicron	Amox	y	3.13139	0.630534	1	8	0.00253633	0.00638863
X2.1.1.63.RXN...expasy..Methylated.DNA...protein..cysteine.S.methyltransferase..2.1.1.63..d__Bacteria.p__Bacteroidota.c__Bacteroidia.o__Bacteroidales.f__Bacteroidaceae.g__Bacteroides.s__Bacteroides_thetaiotaomicron	Amox	y	3.50367	0.707415	1	7	0.00257079	0.00645226
RXN.17824...expasy..Methylated.DNA...protein..cysteine.S.methyltransferase..2.1.1.63..d__Bacteria.p__Bacteroidota.c__Bacteroidia.o__Bacteroidales.f__Bacteroidaceae.g__Bacteroides.s__Bacteroides_thetaiotaomicron	Amox	y	3.50367	0.707415	1	7	0.00257079	0.00645226
DURIDKI.RXN...expasy..AMBIGUOUS..2.7.1.145..2.7.1.21..d__Bacteria.p__Bacteroidota.c__Bacteroidia.o__Bacteroidales.f__Bacteroidaceae.g__Bacteroides.s__Bacteroides_thetaiotaomicron	Amox	y	3.33257	0.675993	1	8	0.0026305	0.0065786
THYKI.RXN...expasy..AMBIGUOUS..2.7.1.145..2.7.1.21..d__Bacteria.p__Bacteroidota.c__Bacteroidia.o__Bacteroidales.f__Bacteroidaceae.g__Bacteroides.s__Bacteroides_thetaiotaomicron	Amox	y	3.33257	0.675993	1	8	0.0026305	0.0065786
GLUTAMIN.RXN...expasy..AMBIGUOUS..3.5.1.2..3.5.1.38..d__Bacteria.p__Verrucomicrobiota.c__Verrucomicrobiae.o__Verrucomicrobiales.f__Akkermansiaceae.g__Akkermansia.s__Akkermansia_muciniphila	Amox	y	3.29882	0.671671	1	7	0.00268001	0.00669049
HISTIDINE..TRNA.LIGASE.RXN...expasy..Histidine..tRNA.ligase..6.1.1.21..d__Bacteria.p__Verrucomicrobiota.c__Verrucomicrobiae.o__Verrucomicrobiales.f__Akkermansiaceae.g__Akkermansia.s__Akkermansia_muciniphila	Amox	y	5.01657	1.02658	1	7	0.00274758	0.00684698
GCVT.RXN...expasy..Aminomethyltransferase..2.1.2.10..d__Bacteria.p__Bacteroidota.c__Bacteroidia.o__Bacteroidales.f__Bacteroidaceae.g__Bacteroides.s__Bacteroides_thetaiotaomicron	Amox	y	2.86846	0.587488	1	8	0.00275898	0.00686322
ASPARTATE..TRNA.LIGASE.RXN...expasy..Aspartate..tRNA.ligase..6.1.1.12..d__Bacteria.p__Bacteroidota.c__Bacteroidia.o__Bacteroidales.f__Bacteroidaceae.g__Bacteroides.s__Bacteroides_thetaiotaomicron	Amox	y	2.95055	0.606295	1	8	0.00280421	0.00696338
CARBPSYN.RXN...expasy..Carbamoyl.phosphate.synthase..glutamine.hydrolyzing...6.3.5.5..d__Bacteria.p__Verrucomicrobiota.c__Verrucomicrobiae.o__Verrucomicrobiales.f__Akkermansiaceae.g__Akkermansia.s__Akkermansia_muciniphila_A	Amox	y	4.30287	0.886027	1	7	0.00283329	0.00702315
ARGDECARBOX.RXN...expasy..Arginine.decarboxylase..4.1.1.19..d__Bacteria.p__Verrucomicrobiota.c__Verrucomicrobiae.o__Verrucomicrobiales.f__Akkermansiaceae.g__Akkermansia.s__Akkermansia_muciniphila	Amox	y	5.6353	1.16117	1	7	0.00284261	0.00703384
FPPSYN.RXN...expasy...2E.6E..farnesyl.diphosphate.synthase..2.5.1.10..d__Bacteria.p__Bacteroidota.c__Bacteroidia.o__Bacteroidales.f__Bacteroidaceae.g__Bacteroides.s__Bacteroides_thetaiotaomicron	Amox	y	2.63938	0.546901	1	8	0.00292194	0.00721739
MYO.INOSITOL.1OR.4.MONOPHOSPHATASE.RXN...expasy..Inositol.phosphate.phosphatase..3.1.3.25..d__Bacteria.p__Verrucomicrobiota.c__Verrucomicrobiae.o__Verrucomicrobiales.f__Akkermansiaceae.g__Akkermansia.s__Akkermansia_muciniphila_A	Amox	y	2.27835	0.474877	1	4	0.00300759	0.00733851
RXN.10949...expasy..Inositol.phosphate.phosphatase..3.1.3.25..d__Bacteria.p__Verrucomicrobiota.c__Verrucomicrobiae.o__Verrucomicrobiales.f__Akkermansiaceae.g__Akkermansia.s__Akkermansia_muciniphila_A	Amox	y	2.27835	0.474877	1	4	0.00300759	0.00733851
RXN.10952...expasy..Inositol.phosphate.phosphatase..3.1.3.25..d__Bacteria.p__Verrucomicrobiota.c__Verrucomicrobiae.o__Verrucomicrobiales.f__Akkermansiaceae.g__Akkermansia.s__Akkermansia_muciniphila_A	Amox	y	2.27835	0.474877	1	4	0.00300759	0.00733851
RXN.10953...expasy..Inositol.phosphate.phosphatase..3.1.3.25..d__Bacteria.p__Verrucomicrobiota.c__Verrucomicrobiae.o__Verrucomicrobiales.f__Akkermansiaceae.g__Akkermansia.s__Akkermansia_muciniphila_A	Amox	y	2.27835	0.474877	1	4	0.00300759	0.00733851
RXN.10954...expasy..Inositol.phosphate.phosphatase..3.1.3.25..d__Bacteria.p__Verrucomicrobiota.c__Verrucomicrobiae.o__Verrucomicrobiales.f__Akkermansiaceae.g__Akkermansia.s__Akkermansia_muciniphila_A	Amox	y	2.27835	0.474877	1	4	0.00300759	0.00733851
RXN.7253...expasy..Inositol.phosphate.phosphatase..3.1.3.25..d__Bacteria.p__Verrucomicrobiota.c__Verrucomicrobiae.o__Verrucomicrobiales.f__Akkermansiaceae.g__Akkermansia.s__Akkermansia_muciniphila_A	Amox	y	2.27835	0.474877	1	4	0.00300759	0.00733851
RXN0.5408...expasy..Inositol.phosphate.phosphatase..3.1.3.25..d__Bacteria.p__Verrucomicrobiota.c__Verrucomicrobiae.o__Verrucomicrobiales.f__Akkermansiaceae.g__Akkermansia.s__Akkermansia_muciniphila_A	Amox	y	2.27835	0.474877	1	4	0.00300759	0.00733851
RXN.11839...expasy..tRNA.pseudouridine.55..synthase..5.4.99.25..d__Bacteria.p__Bacteroidota.c__Bacteroidia.o__Bacteroidales.f__Bacteroidaceae.g__Bacteroides.s__Bacteroides_thetaiotaomicron	Amox	y	3.67446	0.767736	1	8	0.00304376	0.00740301
F16BDEPHOS.RXN...expasy..Fructose.bisphosphatase..3.1.3.11..d__Bacteria.p__Bacteroidota.c__Bacteroidia.o__Bacteroidales.f__Bacteroidaceae.g__Bacteroides.s__Bacteroides_thetaiotaomicron	Amox	y	2.64274	0.5522	1	8	0.00304457	0.00740301
X2.7.1.148.RXN...expasy..4..cytidine.5..diphospho..2.C.methyl.D.erythritol.kinase..2.7.1.148..d__Bacteria.p__Bacteroidota.c__Bacteroidia.o__Bacteroidales.f__Bacteroidaceae.g__Bacteroides.s__Bacteroides_thetaiotaomicron	Amox	y	2.91813	0.610341	1	7	0.00305924	0.0074258
X3.2.1.23.RXN...expasy..Beta.galactosidase..3.2.1.23..d__Bacteria.p__Verrucomicrobiota.c__Verrucomicrobiae.o__Verrucomicrobiales.f__Akkermansiaceae.g__Akkermansia.s__Akkermansia_muciniphila	Amox	y	3.61465	0.757758	1	8	0.00309383	0.00743262
KETOLACTOSE.RXN...expasy..Beta.galactosidase..3.2.1.23..d__Bacteria.p__Verrucomicrobiota.c__Verrucomicrobiae.o__Verrucomicrobiales.f__Akkermansiaceae.g__Akkermansia.s__Akkermansia_muciniphila	Amox	y	3.61465	0.757758	1	8	0.00309383	0.00743262
RXN.12398...metacyc..xyloglucan.XXLG.oligosaccharide..beta..galactosidase..3.2.1.23..d__Bacteria.p__Verrucomicrobiota.c__Verrucomicrobiae.o__Verrucomicrobiales.f__Akkermansiaceae.g__Akkermansia.s__Akkermansia_muciniphila	Amox	y	3.61465	0.757758	1	8	0.00309383	0.00743262
RXN.12399...metacyc..xyloglucan.XLXG.oligosaccharide..beta..galactosidase..3.2.1.23..d__Bacteria.p__Verrucomicrobiota.c__Verrucomicrobiae.o__Verrucomicrobiales.f__Akkermansiaceae.g__Akkermansia.s__Akkermansia_muciniphila	Amox	y	3.61465	0.757758	1	8	0.00309383	0.00743262
RXN.12400...metacyc..xyloglucan.XLLG.oligosaccharide..beta..galactosidase..3.2.1.23..d__Bacteria.p__Verrucomicrobiota.c__Verrucomicrobiae.o__Verrucomicrobiales.f__Akkermansiaceae.g__Akkermansia.s__Akkermansia_muciniphila	Amox	y	3.61465	0.757758	1	8	0.00309383	0.00743262
RXN.19765...expasy..Beta.galactosidase..3.2.1.23..d__Bacteria.p__Verrucomicrobiota.c__Verrucomicrobiae.o__Verrucomicrobiales.f__Akkermansiaceae.g__Akkermansia.s__Akkermansia_muciniphila	Amox	y	3.61465	0.757758	1	8	0.00309383	0.00743262
RXN.15294...expasy..Bacterial.non.heme.ferritin..1.16.3.2..d__Bacteria.p__Bacteroidota.c__Bacteroidia.o__Bacteroidales.f__Bacteroidaceae.g__Bacteroides.s__Bacteroides_thetaiotaomicron	Amox	y	4.03959	0.848442	1	8	0.00312257	0.00748883
ABC.27.RXN...expasy..ABC.type.phosphate.transporter..7.3.2.1..d__Bacteria.p__Bacteroidota.c__Bacteroidia.o__Bacteroidales.f__Bacteroidaceae.g__Bacteroides.s__Bacteroides_thetaiotaomicron	Amox	y	3.36995	0.70867	1	5	0.00314147	0.0075213
RXN.12174...expasy..Unsaturated.rhamnogalacturonyl.hydrolase..3.2.1.172..d__Bacteria.p__Bacteroidota.c__Bacteroidia.o__Bacteroidales.f__Bacteroidaceae.g__Bacteroides.s__Bacteroides_thetaiotaomicron	Amox	y	3.08786	0.650079	1	7	0.00315878	0.00754986
DNA.DIRECTED.DNA.POLYMERASE.RXN...expasy..DNA.directed.DNA.polymerase..2.7.7.7..d__Bacteria.p__Verrucomicrobiota.c__Verrucomicrobiae.o__Verrucomicrobiales.f__Akkermansiaceae.g__Akkermansia.s__Akkermansia_muciniphila	Amox	y	1.61466	0.340324	1	4	0.00317678	0.0075671
RXN.20927...expasy..DNA.directed.DNA.polymerase..2.7.7.7..d__Bacteria.p__Verrucomicrobiota.c__Verrucomicrobiae.o__Verrucomicrobiales.f__Akkermansiaceae.g__Akkermansia.s__Akkermansia_muciniphila	Amox	y	1.61466	0.340324	1	4	0.00317678	0.0075671
GLUTSEMIALDEHYDROG.RXN...expasy..Glutamate.5.semialdehyde.dehydrogenase..1.2.1.41..d__Bacteria.p__Bacteroidota.c__Bacteroidia.o__Bacteroidales.f__Bacteroidaceae.g__Bacteroides.s__Bacteroides_thetaiotaomicron	Amox	y	3.2161	0.678233	1	8	0.00318525	0.00757442
CHORISMATE.SYNTHASE.RXN...expasy..Chorismate.synthase..4.2.3.5..d__Bacteria.p__Bacteroidota.c__Bacteroidia.o__Bacteroidales.f__Bacteroidaceae.g__Bacteroides.s__Bacteroides_thetaiotaomicron	Amox	y	2.84776	0.604779	1	8	0.0032961	0.00782476
ALANINE..TRNA.LIGASE.RXN...expasy..Alanine..tRNA.ligase..6.1.1.7..d__Bacteria.p__Bacteroidota.c__Bacteroidia.o__Bacteroidales.f__Bacteroidaceae.g__Bacteroides.s__Bacteroides_thetaiotaomicron	Amox	y	3.60632	0.766341	1	8	0.00330592	0.0078348
ASPCARBTRANS.RXN...expasy..Aspartate.carbamoyltransferase..2.1.3.2..d__Bacteria.p__Verrucomicrobiota.c__Verrucomicrobiae.o__Verrucomicrobiales.f__Akkermansiaceae.g__Akkermansia.s__Akkermansia_muciniphila	Amox	y	5.22365	1.11053	1	8	0.0033133	0.00783905
GLUTAMATE.FORMIMINOTRANSFERASE.RXN...expasy..Glutamate.formimidoyltransferase..2.1.2.5..d__Bacteria.p__Bacteroidota.c__Bacteroidia.o__Bacteroidales.f__Bacteroidaceae.g__Bacteroides.s__Bacteroides_thetaiotaomicron	Amox	y	2.80581	0.59824	1	8	0.00336044	0.00791635
RXN.20716...expasy..Glutamate.formimidoyltransferase..2.1.2.5..d__Bacteria.p__Bacteroidota.c__Bacteroidia.o__Bacteroidales.f__Bacteroidaceae.g__Bacteroides.s__Bacteroides_thetaiotaomicron	Amox	y	2.80581	0.59824	1	8	0.00336044	0.00791635
X3.4.13.22.RXN...expasy..D.Ala.D.Ala.dipeptidase..3.4.13.22..d__Bacteria.p__Bacteroidota.c__Bacteroidia.o__Bacteroidales.f__Bacteroidaceae.g__Bacteroides.s__Bacteroides_thetaiotaomicron	Amox	y	2.83388	0.604315	1	5	0.0033629	0.00791635
X3.2.1.52.RXN...expasy..Beta.N.acetylhexosaminidase..3.2.1.52..d__Bacteria.p__Bacteroidota.c__Bacteroidia.o__Bacteroidales.f__Bacteroidaceae.g__Bacteroides.s__Bacteroides_thetaiotaomicron	Amox	y	3.00739	0.643306	1	8	0.003414	0.00795655
RXN.12625...metacyc..N.N..diacetylchitobiose..beta..N.acetylglucosaminidase..3.2.1.52..d__Bacteria.p__Bacteroidota.c__Bacteroidia.o__Bacteroidales.f__Bacteroidaceae.g__Bacteroides.s__Bacteroides_thetaiotaomicron	Amox	y	3.00739	0.643306	1	8	0.003414	0.00795655
RXN.12626...metacyc..chitotriose..beta..N.acetylglucosaminidase..3.2.1.52..d__Bacteria.p__Bacteroidota.c__Bacteroidia.o__Bacteroidales.f__Bacteroidaceae.g__Bacteroides.s__Bacteroides_thetaiotaomicron	Amox	y	3.00739	0.643306	1	8	0.003414	0.00795655
RXN.18082...expasy..Beta.N.acetylhexosaminidase..3.2.1.52..d__Bacteria.p__Bacteroidota.c__Bacteroidia.o__Bacteroidales.f__Bacteroidaceae.g__Bacteroides.s__Bacteroides_thetaiotaomicron	Amox	y	3.00739	0.643306	1	8	0.003414	0.00795655
RXN.21432...expasy..Beta.N.acetylhexosaminidase..3.2.1.52..d__Bacteria.p__Bacteroidota.c__Bacteroidia.o__Bacteroidales.f__Bacteroidaceae.g__Bacteroides.s__Bacteroides_thetaiotaomicron	Amox	y	3.00739	0.643306	1	8	0.003414	0.00795655
RXN0.5226...expasy..Beta.N.acetylhexosaminidase..3.2.1.52..d__Bacteria.p__Bacteroidota.c__Bacteroidia.o__Bacteroidales.f__Bacteroidaceae.g__Bacteroides.s__Bacteroides_thetaiotaomicron	Amox	y	3.00739	0.643306	1	8	0.003414	0.00795655
DIHYDROFOLATEREDUCT.RXN...expasy..Dihydrofolate.reductase..1.5.1.3..d__Bacteria.p__Bacteroidota.c__Bacteroidia.o__Bacteroidales.f__Bacteroidaceae.g__Bacteroides.s__Bacteroides_thetaiotaomicron	Amox	y	3.39211	0.728717	1	8	0.00348579	0.00808358
RXN.18357...expasy..Dihydrofolate.reductase..1.5.1.3..d__Bacteria.p__Bacteroidota.c__Bacteroidia.o__Bacteroidales.f__Bacteroidaceae.g__Bacteroides.s__Bacteroides_thetaiotaomicron	Amox	y	3.39211	0.728717	1	8	0.00348579	0.00808358
RXN.19329...expasy..Dihydrofolate.reductase..1.5.1.3..d__Bacteria.p__Bacteroidota.c__Bacteroidia.o__Bacteroidales.f__Bacteroidaceae.g__Bacteroides.s__Bacteroides_thetaiotaomicron	Amox	y	3.39211	0.728717	1	8	0.00348579	0.00808358
X3.1.11.2.RXN...expasy..Exodeoxyribonuclease.III..3.1.11.2..d__Bacteria.p__Bacteroidota.c__Bacteroidia.o__Bacteroidales.f__Bacteroidaceae.g__Bacteroides.s__Bacteroides_thetaiotaomicron	Amox	y	2.85601	0.615514	1	8	0.00354035	0.00819656
GLUTAMIDOTRANS.RXN...expasy..Imidazole.glycerol.phosphate.synthase..4.3.2.10..d__Bacteria.p__Bacteroidota.c__Bacteroidia.o__Bacteroidales.f__Bacteroidaceae.g__Bacteroides.s__Bacteroides_thetaiotaomicron	Amox	y	4.22894	0.913023	1	8	0.00357098	0.00825385
GLYOHMETRANS.RXN...expasy..Glycine.hydroxymethyltransferase..2.1.2.1..d__Bacteria.p__Bacteroidota.c__Bacteroidia.o__Bacteroidales.f__Bacteroidaceae.g__Bacteroides.s__Bacteroides_thetaiotaomicron	Amox	y	3.13571	0.677714	1	8	0.00358933	0.00827889
X2.7.1.90.RXN...expasy..Diphosphate..fructose.6.phosphate.1.phosphotransferase..2.7.1.90..d__Bacteria.p__Bacteroidota.c__Bacteroidia.o__Bacteroidales.f__Bacteroidaceae.g__Bacteroides.s__Bacteroides_thetaiotaomicron	Amox	y	2.99398	0.647461	1	8	0.00359952	0.00827889
RXN.21730...expasy..Diphosphate..fructose.6.phosphate.1.phosphotransferase..2.7.1.90..d__Bacteria.p__Bacteroidota.c__Bacteroidia.o__Bacteroidales.f__Bacteroidaceae.g__Bacteroides.s__Bacteroides_thetaiotaomicron	Amox	y	2.99398	0.647461	1	8	0.00359952	0.00827889
RXN.12977...expasy..4.O.beta.D.mannosyl.D.glucose.phosphorylase..2.4.1.281..d__Bacteria.p__Bacteroidota.c__Bacteroidia.o__Bacteroidales.f__Bacteroidaceae.g__Bacteroides.s__Bacteroides_thetaiotaomicron	Amox	y	4.54241	0.985977	1	5	0.00366494	0.00841557
X4.2.2.7.RXN...expasy..Heparin.lyase..4.2.2.7..d__Bacteria.p__Bacteroidota.c__Bacteroidia.o__Bacteroidales.f__Bacteroidaceae.g__Bacteroides.s__Bacteroides_thetaiotaomicron	Amox	y	3.42166	0.745869	1	7	0.00374095	0.00857608
NAD.SYNTH.GLN.RXN...expasy..NAD....synthase..glutamine.hydrolyzing...6.3.5.1..d__Bacteria.p__Bacteroidota.c__Bacteroidia.o__Bacteroidales.f__Bacteroidaceae.g__Bacteroides.s__Bacteroides_thetaiotaomicron	Amox	y	2.81921	0.617053	1	8	0.00381516	0.00858238
ORNCARBAMTRANSFER.RXN...expasy..Ornithine.carbamoyltransferase..2.1.3.3..d__Bacteria.p__Verrucomicrobiota.c__Verrucomicrobiae.o__Verrucomicrobiales.f__Akkermansiaceae.g__Akkermansia.s__Akkermansia_muciniphila_A	Amox	y	2.92167	0.642901	1	5	0.00391453	0.00858238
RXN.13482...expasy..Ornithine.carbamoyltransferase..2.1.3.3..d__Bacteria.p__Verrucomicrobiota.c__Verrucomicrobiae.o__Verrucomicrobiales.f__Akkermansiaceae.g__Akkermansia.s__Akkermansia_muciniphila_A	Amox	y	2.92167	0.642901	1	5	0.00391453	0.00858238
RXN.12720...expasy..Sulfate.adenylyltransferase..2.7.7.4..d__Bacteria.p__Bacteroidota.c__Bacteroidia.o__Bacteroidales.f__Bacteroidaceae.g__Bacteroides.s__Bacteroides_thetaiotaomicron	Amox	y	2.82041	0.621104	1	8	0.00392923	0.00858238
SULFATE.ADENYLYLTRANS.RXN...expasy..Sulfate.adenylyltransferase..2.7.7.4..d__Bacteria.p__Bacteroidota.c__Bacteroidia.o__Bacteroidales.f__Bacteroidaceae.g__Bacteroides.s__Bacteroides_thetaiotaomicron	Amox	y	2.82041	0.621104	1	8	0.00392923	0.00858238
X3.2.1.1.RXN...expasy..Alpha.amylase..3.2.1.1..d__Bacteria.p__Bacteroidota.c__Bacteroidia.o__Bacteroidales.f__Bacteroidaceae.g__Bacteroides.s__Bacteroides_thetaiotaomicron	Amox	y	2.368	0.522127	1	4	0.00395288	0.00858238
ALPHA.AMYL.RXN...expasy..Alpha.amylase..3.2.1.1..d__Bacteria.p__Bacteroidota.c__Bacteroidia.o__Bacteroidales.f__Bacteroidaceae.g__Bacteroides.s__Bacteroides_thetaiotaomicron	Amox	y	2.368	0.522127	1	4	0.00395288	0.00858238
RXN.1823...expasy..Alpha.amylase..3.2.1.1..d__Bacteria.p__Bacteroidota.c__Bacteroidia.o__Bacteroidales.f__Bacteroidaceae.g__Bacteroides.s__Bacteroides_thetaiotaomicron	Amox	y	2.368	0.522127	1	4	0.00395288	0.00858238
RXN0.5181...expasy..Alpha.amylase..3.2.1.1..d__Bacteria.p__Bacteroidota.c__Bacteroidia.o__Bacteroidales.f__Bacteroidaceae.g__Bacteroides.s__Bacteroides_thetaiotaomicron	Amox	y	2.368	0.522127	1	4	0.00395288	0.00858238
RXN.14014...expasy..4.hydroxy.tetrahydrodipicolinate.reductase..1.17.1.8..d__Bacteria.p__Firmicutes_A.c__Clostridia.o__Oscillospirales.f__Ruminococcaceae.g__Anaerotruncus.s__Anaerotruncus_sp000403395	Amox	y	-2.07918	0.460198	1	4	0.00402605	0.00858238
DIHYDROXYISOVALDEHYDRAT.RXN...expasy..Dihydroxy.acid.dehydratase..4.2.1.9..d__Bacteria.p__Verrucomicrobiota.c__Verrucomicrobiae.o__Verrucomicrobiales.f__Akkermansiaceae.g__Akkermansia.s__Akkermansia_muciniphila_A	Amox	y	4.08043	0.90414	1	7	0.00404734	0.00858238
DIHYDROXYMETVALDEHYDRAT.RXN...metacyc..2.3.Dihydroxy.3.methylvalerate.dehydratase..4.2.1.9..d__Bacteria.p__Verrucomicrobiota.c__Verrucomicrobiae.o__Verrucomicrobiales.f__Akkermansiaceae.g__Akkermansia.s__Akkermansia_muciniphila_A	Amox	y	4.08043	0.90414	1	7	0.00404734	0.00858238
ENOYL.ACP.REDUCT.NADH.RXN...expasy..Enoyl..acyl.carrier.protein..reductase..NADH...1.3.1.9..d__Bacteria.p__Bacteroidota.c__Bacteroidia.o__Bacteroidales.f__Bacteroidaceae.g__Bacteroides.s__Bacteroides_thetaiotaomicron	Amox	y	2.59566	0.57521	1	8	0.00404956	0.00858238
RXN.10657...expasy..Enoyl..acyl.carrier.protein..reductase..NADH...1.3.1.9..d__Bacteria.p__Bacteroidota.c__Bacteroidia.o__Bacteroidales.f__Bacteroidaceae.g__Bacteroides.s__Bacteroides_thetaiotaomicron	Amox	y	2.59566	0.57521	1	8	0.00404956	0.00858238
RXN.10661...expasy..Enoyl..acyl.carrier.protein..reductase..NADH...1.3.1.9..d__Bacteria.p__Bacteroidota.c__Bacteroidia.o__Bacteroidales.f__Bacteroidaceae.g__Bacteroides.s__Bacteroides_thetaiotaomicron	Amox	y	2.59566	0.57521	1	8	0.00404956	0.00858238
RXN.11478...expasy..Enoyl..acyl.carrier.protein..reductase..NADH...1.3.1.9..d__Bacteria.p__Bacteroidota.c__Bacteroidia.o__Bacteroidales.f__Bacteroidaceae.g__Bacteroides.s__Bacteroides_thetaiotaomicron	Amox	y	2.59566	0.57521	1	8	0.00404956	0.00858238
RXN.11482...expasy..Enoyl..acyl.carrier.protein..reductase..NADH...1.3.1.9..d__Bacteria.p__Bacteroidota.c__Bacteroidia.o__Bacteroidales.f__Bacteroidaceae.g__Bacteroides.s__Bacteroides_thetaiotaomicron	Amox	y	2.59566	0.57521	1	8	0.00404956	0.00858238
RXN.16620...expasy..Enoyl..acyl.carrier.protein..reductase..NADH...1.3.1.9..d__Bacteria.p__Bacteroidota.c__Bacteroidia.o__Bacteroidales.f__Bacteroidaceae.g__Bacteroides.s__Bacteroides_thetaiotaomicron	Amox	y	2.59566	0.57521	1	8	0.00404956	0.00858238
RXN.16624...expasy..Enoyl..acyl.carrier.protein..reductase..NADH...1.3.1.9..d__Bacteria.p__Bacteroidota.c__Bacteroidia.o__Bacteroidales.f__Bacteroidaceae.g__Bacteroides.s__Bacteroides_thetaiotaomicron	Amox	y	2.59566	0.57521	1	8	0.00404956	0.00858238
RXN.16628...expasy..Enoyl..acyl.carrier.protein..reductase..NADH...1.3.1.9..d__Bacteria.p__Bacteroidota.c__Bacteroidia.o__Bacteroidales.f__Bacteroidaceae.g__Bacteroides.s__Bacteroides_thetaiotaomicron	Amox	y	2.59566	0.57521	1	8	0.00404956	0.00858238
RXN.16632...expasy..Enoyl..acyl.carrier.protein..reductase..NADH...1.3.1.9..d__Bacteria.p__Bacteroidota.c__Bacteroidia.o__Bacteroidales.f__Bacteroidaceae.g__Bacteroides.s__Bacteroides_thetaiotaomicron	Amox	y	2.59566	0.57521	1	8	0.00404956	0.00858238
RXN.21616...expasy..Enoyl..acyl.carrier.protein..reductase..NADH...1.3.1.9..d__Bacteria.p__Bacteroidota.c__Bacteroidia.o__Bacteroidales.f__Bacteroidaceae.g__Bacteroides.s__Bacteroides_thetaiotaomicron	Amox	y	2.59566	0.57521	1	8	0.00404956	0.00858238
RXN.21620...expasy..Enoyl..acyl.carrier.protein..reductase..NADH...1.3.1.9..d__Bacteria.p__Bacteroidota.c__Bacteroidia.o__Bacteroidales.f__Bacteroidaceae.g__Bacteroides.s__Bacteroides_thetaiotaomicron	Amox	y	2.59566	0.57521	1	8	0.00404956	0.00858238
RXN.21624...expasy..Enoyl..acyl.carrier.protein..reductase..NADH...1.3.1.9..d__Bacteria.p__Bacteroidota.c__Bacteroidia.o__Bacteroidales.f__Bacteroidaceae.g__Bacteroides.s__Bacteroides_thetaiotaomicron	Amox	y	2.59566	0.57521	1	8	0.00404956	0.00858238
RXN.21628...expasy..Enoyl..acyl.carrier.protein..reductase..NADH...1.3.1.9..d__Bacteria.p__Bacteroidota.c__Bacteroidia.o__Bacteroidales.f__Bacteroidaceae.g__Bacteroides.s__Bacteroides_thetaiotaomicron	Amox	y	2.59566	0.57521	1	8	0.00404956	0.00858238
RXN.21633...expasy..Enoyl..acyl.carrier.protein..reductase..NADH...1.3.1.9..d__Bacteria.p__Bacteroidota.c__Bacteroidia.o__Bacteroidales.f__Bacteroidaceae.g__Bacteroides.s__Bacteroides_thetaiotaomicron	Amox	y	2.59566	0.57521	1	8	0.00404956	0.00858238
RXN.21637...expasy..Enoyl..acyl.carrier.protein..reductase..NADH...1.3.1.9..d__Bacteria.p__Bacteroidota.c__Bacteroidia.o__Bacteroidales.f__Bacteroidaceae.g__Bacteroides.s__Bacteroides_thetaiotaomicron	Amox	y	2.59566	0.57521	1	8	0.00404956	0.00858238
RXN.21647...expasy..Enoyl..acyl.carrier.protein..reductase..NADH...1.3.1.9..d__Bacteria.p__Bacteroidota.c__Bacteroidia.o__Bacteroidales.f__Bacteroidaceae.g__Bacteroides.s__Bacteroides_thetaiotaomicron	Amox	y	2.59566	0.57521	1	8	0.00404956	0.00858238
RXN.21652...expasy..Enoyl..acyl.carrier.protein..reductase..NADH...1.3.1.9..d__Bacteria.p__Bacteroidota.c__Bacteroidia.o__Bacteroidales.f__Bacteroidaceae.g__Bacteroides.s__Bacteroides_thetaiotaomicron	Amox	y	2.59566	0.57521	1	8	0.00404956	0.00858238
RXN.21657...expasy..Enoyl..acyl.carrier.protein..reductase..NADH...1.3.1.9..d__Bacteria.p__Bacteroidota.c__Bacteroidia.o__Bacteroidales.f__Bacteroidaceae.g__Bacteroides.s__Bacteroides_thetaiotaomicron	Amox	y	2.59566	0.57521	1	8	0.00404956	0.00858238
RXN.21662...expasy..Enoyl..acyl.carrier.protein..reductase..NADH...1.3.1.9..d__Bacteria.p__Bacteroidota.c__Bacteroidia.o__Bacteroidales.f__Bacteroidaceae.g__Bacteroides.s__Bacteroides_thetaiotaomicron	Amox	y	2.59566	0.57521	1	8	0.00404956	0.00858238
RXN.21667...expasy..Enoyl..acyl.carrier.protein..reductase..NADH...1.3.1.9..d__Bacteria.p__Bacteroidota.c__Bacteroidia.o__Bacteroidales.f__Bacteroidaceae.g__Bacteroides.s__Bacteroides_thetaiotaomicron	Amox	y	2.59566	0.57521	1	8	0.00404956	0.00858238
RXN.21672...expasy..Enoyl..acyl.carrier.protein..reductase..NADH...1.3.1.9..d__Bacteria.p__Bacteroidota.c__Bacteroidia.o__Bacteroidales.f__Bacteroidaceae.g__Bacteroides.s__Bacteroides_thetaiotaomicron	Amox	y	2.59566	0.57521	1	8	0.00404956	0.00858238
RXN.21678...expasy..Enoyl..acyl.carrier.protein..reductase..NADH...1.3.1.9..d__Bacteria.p__Bacteroidota.c__Bacteroidia.o__Bacteroidales.f__Bacteroidaceae.g__Bacteroides.s__Bacteroides_thetaiotaomicron	Amox	y	2.59566	0.57521	1	8	0.00404956	0.00858238
RXN.21683...expasy..Enoyl..acyl.carrier.protein..reductase..NADH...1.3.1.9..d__Bacteria.p__Bacteroidota.c__Bacteroidia.o__Bacteroidales.f__Bacteroidaceae.g__Bacteroides.s__Bacteroides_thetaiotaomicron	Amox	y	2.59566	0.57521	1	8	0.00404956	0.00858238
RXN.21688...expasy..Enoyl..acyl.carrier.protein..reductase..NADH...1.3.1.9..d__Bacteria.p__Bacteroidota.c__Bacteroidia.o__Bacteroidales.f__Bacteroidaceae.g__Bacteroides.s__Bacteroides_thetaiotaomicron	Amox	y	2.59566	0.57521	1	8	0.00404956	0.00858238
RXN.21693...expasy..Enoyl..acyl.carrier.protein..reductase..NADH...1.3.1.9..d__Bacteria.p__Bacteroidota.c__Bacteroidia.o__Bacteroidales.f__Bacteroidaceae.g__Bacteroides.s__Bacteroides_thetaiotaomicron	Amox	y	2.59566	0.57521	1	8	0.00404956	0.00858238
RXN.21699...expasy..Enoyl..acyl.carrier.protein..reductase..NADH...1.3.1.9..d__Bacteria.p__Bacteroidota.c__Bacteroidia.o__Bacteroidales.f__Bacteroidaceae.g__Bacteroides.s__Bacteroides_thetaiotaomicron	Amox	y	2.59566	0.57521	1	8	0.00404956	0.00858238
RXN.21704...expasy..Enoyl..acyl.carrier.protein..reductase..NADH...1.3.1.9..d__Bacteria.p__Bacteroidota.c__Bacteroidia.o__Bacteroidales.f__Bacteroidaceae.g__Bacteroides.s__Bacteroides_thetaiotaomicron	Amox	y	2.59566	0.57521	1	8	0.00404956	0.00858238
RXN.9558...expasy..Enoyl..acyl.carrier.protein..reductase..NADH...1.3.1.9..d__Bacteria.p__Bacteroidota.c__Bacteroidia.o__Bacteroidales.f__Bacteroidaceae.g__Bacteroides.s__Bacteroides_thetaiotaomicron	Amox	y	2.59566	0.57521	1	8	0.00404956	0.00858238
RXN.9635...metacyc..trans.octadec.2.enoyl..acyl.carrier.protein..reductase..1.3.1.9..d__Bacteria.p__Bacteroidota.c__Bacteroidia.o__Bacteroidales.f__Bacteroidaceae.g__Bacteroides.s__Bacteroides_thetaiotaomicron	Amox	y	2.59566	0.57521	1	8	0.00404956	0.00858238
RXN.9657...metacyc..crotonyl..acp..reductase..1.3.1.9..d__Bacteria.p__Bacteroidota.c__Bacteroidia.o__Bacteroidales.f__Bacteroidaceae.g__Bacteroides.s__Bacteroides_thetaiotaomicron	Amox	y	2.59566	0.57521	1	8	0.00404956	0.00858238
RXN.9658...metacyc..trans.hex.2.enoyl..acp..reductase..1.3.1.9..d__Bacteria.p__Bacteroidota.c__Bacteroidia.o__Bacteroidales.f__Bacteroidaceae.g__Bacteroides.s__Bacteroides_thetaiotaomicron	Amox	y	2.59566	0.57521	1	8	0.00404956	0.00858238
RXN.9659...metacyc..trans.oct.2.enoyl..acp..reductase..1.3.1.9..d__Bacteria.p__Bacteroidota.c__Bacteroidia.o__Bacteroidales.f__Bacteroidaceae.g__Bacteroides.s__Bacteroides_thetaiotaomicron	Amox	y	2.59566	0.57521	1	8	0.00404956	0.00858238
RXN.9660...metacyc..trans..Delta.2.decenoyl..acp..reductase..1.3.1.9..d__Bacteria.p__Bacteroidota.c__Bacteroidia.o__Bacteroidales.f__Bacteroidaceae.g__Bacteroides.s__Bacteroides_thetaiotaomicron	Amox	y	2.59566	0.57521	1	8	0.00404956	0.00858238
RXN.9661...metacyc..trans.dodec.2.enoyl..acp..reductase..1.3.1.9..d__Bacteria.p__Bacteroidota.c__Bacteroidia.o__Bacteroidales.f__Bacteroidaceae.g__Bacteroides.s__Bacteroides_thetaiotaomicron	Amox	y	2.59566	0.57521	1	8	0.00404956	0.00858238
RXN.9662...metacyc..trans.tetradec.2.enoyl..acp..reductase..1.3.1.9..d__Bacteria.p__Bacteroidota.c__Bacteroidia.o__Bacteroidales.f__Bacteroidaceae.g__Bacteroides.s__Bacteroides_thetaiotaomicron	Amox	y	2.59566	0.57521	1	8	0.00404956	0.00858238
RXN.9663...metacyc..trans.hexadecenoyl..acp..reductase..1.3.1.9..d__Bacteria.p__Bacteroidota.c__Bacteroidia.o__Bacteroidales.f__Bacteroidaceae.g__Bacteroides.s__Bacteroides_thetaiotaomicron	Amox	y	2.59566	0.57521	1	8	0.00404956	0.00858238
RXN0.2145...expasy..Enoyl..acyl.carrier.protein..reductase..NADH...1.3.1.9..d__Bacteria.p__Bacteroidota.c__Bacteroidia.o__Bacteroidales.f__Bacteroidaceae.g__Bacteroides.s__Bacteroides_thetaiotaomicron	Amox	y	2.59566	0.57521	1	8	0.00404956	0.00858238
RXN1G.395...metacyc..trans.eicos.2.enoyl..acyl.carrier.protein..reductase..NADPH..B.specific...1.3.1.9..d__Bacteria.p__Bacteroidota.c__Bacteroidia.o__Bacteroidales.f__Bacteroidaceae.g__Bacteroides.s__Bacteroides_thetaiotaomicron	Amox	y	2.59566	0.57521	1	8	0.00404956	0.00858238
KDO.8PPHOSPHAT.RXN...expasy..3.deoxy.manno.octulosonate.8.phosphatase..3.1.3.45..d__Bacteria.p__Bacteroidota.c__Bacteroidia.o__Bacteroidales.f__Bacteroidaceae.g__Bacteroides.s__Bacteroides_thetaiotaomicron	Amox	y	3.03074	0.672324	1	8	0.00406977	0.00860004
DIHYDRODIPICSYN.RXN...expasy..4.hydroxy.tetrahydrodipicolinate.synthase..4.3.3.7..d__Bacteria.p__Firmicutes_A.c__Clostridia.o__Oscillospirales.f__Acutalibacteraceae.g__Acutalibacter.s__	Amox	y	-2.14563	0.475984	1	5	0.00407015	0.00860004
KDO.8PSYNTH.RXN...expasy..3.deoxy.8.phosphooctulonate.synthase..2.5.1.55..d__Bacteria.p__Verrucomicrobiota.c__Verrucomicrobiae.o__Verrucomicrobiales.f__Akkermansiaceae.g__Akkermansia.s__Akkermansia_muciniphila_A	Amox	y	1.7524	0.391564	1	4	0.00421315	0.0088888
MANNONDEHYDRAT.RXN...expasy..Mannonate.dehydratase..4.2.1.8..d__Bacteria.p__Bacteroidota.c__Bacteroidia.o__Bacteroidales.f__Bacteroidaceae.g__Bacteroides.s__Bacteroides_thetaiotaomicron	Amox	y	5.35147	1.19699	1	6	0.00423388	0.00891911
DTDPDEHYRHAMREDUCT.RXN...expasy..dTDP.4.dehydrorhamnose.reductase..1.1.1.133..d__Bacteria.p__Bacteroidota.c__Bacteroidia.o__Bacteroidales.f__Bacteroidaceae.g__Bacteroides.s__Bacteroides_thetaiotaomicron	Amox	y	3.0594	0.686192	1	6	0.00428979	0.00902334
DNA.DIRECTED.RNA.POLYMERASE.RXN...expasy..DNA.directed.RNA.polymerase..2.7.7.6..d__Bacteria.p__Verrucomicrobiota.c__Verrucomicrobiae.o__Verrucomicrobiales.f__Akkermansiaceae.g__Akkermansia.s__Akkermansia_muciniphila	Amox	y	1.82128	0.409737	1	4	0.00435248	0.00914152
DALADALALIG.RXN...expasy..D.alanine..D.alanine.ligase..6.3.2.4..d__Bacteria.p__Bacteroidota.c__Bacteroidia.o__Bacteroidales.f__Bacteroidaceae.g__Bacteroides.s__Bacteroides_thetaiotaomicron	Amox	y	3.39291	0.764261	1	7	0.00437834	0.00918207
TRANS.RXN.214...expasy..NADH.ubiquinone.reductase..Na....transporting...7.2.1.1..d__Bacteria.p__Bacteroidota.c__Bacteroidia.o__Bacteroidales.f__Bacteroidaceae.g__Bacteroides.s__Bacteroides_thetaiotaomicron	Amox	y	3.14333	0.718433	1	8	0.0046922	0.00973666
X3.1.26.11.RXN...expasy..Ribonuclease.Z..3.1.26.11..d__Bacteria.p__Bacteroidota.c__Bacteroidia.o__Bacteroidales.f__Bacteroidaceae.g__Bacteroides.s__Bacteroides_thetaiotaomicron	Amox	y	3.20818	0.734604	1	8	0.00473327	0.00973666
X3.2.1.21.RXN...expasy..Beta.glucosidase..3.2.1.21..d__Bacteria.p__Bacteroidota.c__Bacteroidia.o__Bacteroidales.f__Bacteroidaceae.g__Bacteroides.s__Bacteroides_thetaiotaomicron	Amox	y	5.34667	1.22464	1	7	0.00473994	0.00973666
RXN.10769...expasy..Beta.glucosidase..3.2.1.21..d__Bacteria.p__Bacteroidota.c__Bacteroidia.o__Bacteroidales.f__Bacteroidaceae.g__Bacteroides.s__Bacteroides_thetaiotaomicron	Amox	y	5.34667	1.22464	1	7	0.00473994	0.00973666
RXN.10773...expasy..Beta.glucosidase..3.2.1.21..d__Bacteria.p__Bacteroidota.c__Bacteroidia.o__Bacteroidales.f__Bacteroidaceae.g__Bacteroides.s__Bacteroides_thetaiotaomicron	Amox	y	5.34667	1.22464	1	7	0.00473994	0.00973666
RXN.13602...metacyc..linustatin..beta..diglucosidase..3.2.1.21..d__Bacteria.p__Bacteroidota.c__Bacteroidia.o__Bacteroidales.f__Bacteroidaceae.g__Bacteroides.s__Bacteroides_thetaiotaomicron	Amox	y	5.34667	1.22464	1	7	0.00473994	0.00973666
RXN.13603...metacyc..neolinustatin..beta..diglucosidase..3.2.1.21..d__Bacteria.p__Bacteroidota.c__Bacteroidia.o__Bacteroidales.f__Bacteroidaceae.g__Bacteroides.s__Bacteroides_thetaiotaomicron	Amox	y	5.34667	1.22464	1	7	0.00473994	0.00973666
RXN.14179...expasy..Beta.glucosidase..3.2.1.21..d__Bacteria.p__Bacteroidota.c__Bacteroidia.o__Bacteroidales.f__Bacteroidaceae.g__Bacteroides.s__Bacteroides_thetaiotaomicron	Amox	y	5.34667	1.22464	1	7	0.00473994	0.00973666
RXN.18846...expasy..Beta.glucosidase..3.2.1.21..d__Bacteria.p__Bacteroidota.c__Bacteroidia.o__Bacteroidales.f__Bacteroidaceae.g__Bacteroides.s__Bacteroides_thetaiotaomicron	Amox	y	5.34667	1.22464	1	7	0.00473994	0.00973666
RXN.21055...expasy..Beta.glucosidase..3.2.1.21..d__Bacteria.p__Bacteroidota.c__Bacteroidia.o__Bacteroidales.f__Bacteroidaceae.g__Bacteroides.s__Bacteroides_thetaiotaomicron	Amox	y	5.34667	1.22464	1	7	0.00473994	0.00973666
RXN.5341...expasy..Beta.glucosidase..3.2.1.21..d__Bacteria.p__Bacteroidota.c__Bacteroidia.o__Bacteroidales.f__Bacteroidaceae.g__Bacteroides.s__Bacteroides_thetaiotaomicron	Amox	y	5.34667	1.22464	1	7	0.00473994	0.00973666
RXN.8036...expasy..Beta.glucosidase..3.2.1.21..d__Bacteria.p__Bacteroidota.c__Bacteroidia.o__Bacteroidales.f__Bacteroidaceae.g__Bacteroides.s__Bacteroides_thetaiotaomicron	Amox	y	5.34667	1.22464	1	7	0.00473994	0.00973666
RXN.9674...expasy..Beta.glucosidase..3.2.1.21..d__Bacteria.p__Bacteroidota.c__Bacteroidia.o__Bacteroidales.f__Bacteroidaceae.g__Bacteroides.s__Bacteroides_thetaiotaomicron	Amox	y	5.34667	1.22464	1	7	0.00473994	0.00973666
RXN18C3.14...expasy..Beta.glucosidase..3.2.1.21..d__Bacteria.p__Bacteroidota.c__Bacteroidia.o__Bacteroidales.f__Bacteroidaceae.g__Bacteroides.s__Bacteroides_thetaiotaomicron	Amox	y	5.34667	1.22464	1	7	0.00473994	0.00973666
X3.4.13.9.RXN...expasy..Xaa.Pro.dipeptidase..3.4.13.9..d__Bacteria.p__Bacteroidota.c__Bacteroidia.o__Bacteroidales.f__Bacteroidaceae.g__Bacteroides.s__Bacteroides_congonensis	Amox	y	2.53015	0.581474	1	5	0.00481592	0.00987827
X2.3.1.89.RXN...expasy..Tetrahydrodipicolinate.N.acetyltransferase..2.3.1.89..d__Bacteria.p__Bacteroidota.c__Bacteroidia.o__Bacteroidales.f__Bacteroidaceae.g__Bacteroides.s__Bacteroides_thetaiotaomicron...194	Amox	y	2.99619	0.694589	1	4	0.00501756	0.0102619
X2.3.1.89.RXN...expasy..Tetrahydrodipicolinate.N.acetyltransferase..2.3.1.89..d__Bacteria.p__Bacteroidota.c__Bacteroidia.o__Bacteroidales.f__Bacteroidaceae.g__Bacteroides.s__Bacteroides_thetaiotaomicron...748	Amox	y	2.99619	0.694589	1	4	0.00501756	0.0102619
ADENPRIBOSYLTRAN.RXN...expasy..Adenine.phosphoribosyltransferase..2.4.2.7..d__Bacteria.p__Bacteroidota.c__Bacteroidia.o__Bacteroidales.f__Bacteroidaceae.g__Bacteroides.s__Bacteroides_thetaiotaomicron	Amox	y	2.77788	0.647367	1	8	0.005143	0.0104601
RXN.14270...metacyc..5.amino.4.imidazolecarboxamide.phosphoribosyltransferase..2.4.2.7..d__Bacteria.p__Bacteroidota.c__Bacteroidia.o__Bacteroidales.f__Bacteroidaceae.g__Bacteroides.s__Bacteroides_thetaiotaomicron	Amox	y	2.77788	0.647367	1	8	0.005143	0.0104601
AICARSYN.RXN...expasy..Adenylosuccinate.lyase..4.3.2.2..d__Bacteria.p__Verrucomicrobiota.c__Verrucomicrobiae.o__Verrucomicrobiales.f__Akkermansiaceae.g__Akkermansia.s__Akkermansia_muciniphila	Amox	y	2.04766	0.477219	1	4	0.0051443	0.0104601
AMPSYN.RXN...expasy..Adenylosuccinate.lyase..4.3.2.2..d__Bacteria.p__Verrucomicrobiota.c__Verrucomicrobiae.o__Verrucomicrobiales.f__Akkermansiaceae.g__Akkermansia.s__Akkermansia_muciniphila	Amox	y	2.04766	0.477219	1	4	0.0051443	0.0104601
PHENYLALANINE..TRNA.LIGASE.RXN...expasy..Phenylalanine..tRNA.ligase..6.1.1.20..d__Bacteria.p__Bacteroidota.c__Bacteroidia.o__Bacteroidales.f__Bacteroidaceae.g__Bacteroides.s__Bacteroides_thetaiotaomicron	Amox	y	2.7841	0.655147	1	8	0.00538265	0.0109289
DTDPDEHYRHAMREDUCT.RXN...expasy..dTDP.4.dehydrorhamnose.reductase..1.1.1.133..d__Bacteria.p__Verrucomicrobiota.c__Verrucomicrobiae.o__Verrucomicrobiales.f__Akkermansiaceae.g__Akkermansia.s__Akkermansia_muciniphila	Amox	y	2.54852	0.600124	1	4	0.00540001	0.0109483
X5.NUCLEOTID.RXN...expasy..5..nucleotidase..3.1.3.5..d__Bacteria.p__Bacteroidota.c__Bacteroidia.o__Bacteroidales.f__Bacteroidaceae.g__Bacteroides.s__Bacteroides_thetaiotaomicron	Amox	y	2.52848	0.597731	1	8	0.00549931	0.0110065
AMP.DEPHOSPHORYLATION.RXN...expasy..5..nucleotidase..3.1.3.5..d__Bacteria.p__Bacteroidota.c__Bacteroidia.o__Bacteroidales.f__Bacteroidaceae.g__Bacteroides.s__Bacteroides_thetaiotaomicron	Amox	y	2.52848	0.597731	1	8	0.00549931	0.0110065
RXN.14025...expasy..5..nucleotidase..3.1.3.5..d__Bacteria.p__Bacteroidota.c__Bacteroidia.o__Bacteroidales.f__Bacteroidaceae.g__Bacteroides.s__Bacteroides_thetaiotaomicron	Amox	y	2.52848	0.597731	1	8	0.00549931	0.0110065
RXN.14026...expasy..AMBIGUOUS..3.1.3.5..3.1.3.91..d__Bacteria.p__Bacteroidota.c__Bacteroidia.o__Bacteroidales.f__Bacteroidaceae.g__Bacteroides.s__Bacteroides_thetaiotaomicron	Amox	y	2.52848	0.597731	1	8	0.00549931	0.0110065
RXN.14227...expasy..5..nucleotidase..3.1.3.5..d__Bacteria.p__Bacteroidota.c__Bacteroidia.o__Bacteroidales.f__Bacteroidaceae.g__Bacteroides.s__Bacteroides_thetaiotaomicron	Amox	y	2.52848	0.597731	1	8	0.00549931	0.0110065
RXN.5841...expasy..5..nucleotidase..3.1.3.5..d__Bacteria.p__Bacteroidota.c__Bacteroidia.o__Bacteroidales.f__Bacteroidaceae.g__Bacteroides.s__Bacteroides_thetaiotaomicron	Amox	y	2.52848	0.597731	1	8	0.00549931	0.0110065
RXN.7607...expasy..AMBIGUOUS..3.1.3.5..3.1.3.99..d__Bacteria.p__Bacteroidota.c__Bacteroidia.o__Bacteroidales.f__Bacteroidaceae.g__Bacteroides.s__Bacteroides_thetaiotaomicron	Amox	y	2.52848	0.597731	1	8	0.00549931	0.0110065
RXN.7609...expasy..5..nucleotidase..3.1.3.5..d__Bacteria.p__Bacteroidota.c__Bacteroidia.o__Bacteroidales.f__Bacteroidaceae.g__Bacteroides.s__Bacteroides_thetaiotaomicron	Amox	y	2.52848	0.597731	1	8	0.00549931	0.0110065
XMPXAN.RXN...expasy..5..nucleotidase..3.1.3.5..d__Bacteria.p__Bacteroidota.c__Bacteroidia.o__Bacteroidales.f__Bacteroidaceae.g__Bacteroides.s__Bacteroides_thetaiotaomicron	Amox	y	2.52848	0.597731	1	8	0.00549931	0.0110065
RXN0.2584...expasy..Uracil.DNA.glycosylase..3.2.2.27..d__Bacteria.p__Bacteroidota.c__Bacteroidia.o__Bacteroidales.f__Bacteroidaceae.g__Bacteroides.s__Bacteroides_thetaiotaomicron	Amox	y	2.93228	0.69398	1	8	0.00552871	0.0110359
ISOCHORSYN.RXN...expasy..Isochorismate.synthase..5.4.4.2..d__Bacteria.p__Bacteroidota.c__Bacteroidia.o__Bacteroidales.f__Bacteroidaceae.g__Bacteroides.s__Bacteroides_thetaiotaomicron	Amox	y	3.12098	0.738667	1	8	0.00552973	0.0110359
CHOLOYLGLYCINE.HYDROLASE.RXN...expasy..Choloylglycine.hydrolase..3.5.1.24..d__Bacteria.p__Bacteroidota.c__Bacteroidia.o__Bacteroidales.f__Bacteroidaceae.g__Bacteroides.s__Bacteroides_thetaiotaomicron	Amox	y	2.11171	0.504565	1	4	0.00577998	0.0114802
RXN.17388...expasy..Choloylglycine.hydrolase..3.5.1.24..d__Bacteria.p__Bacteroidota.c__Bacteroidia.o__Bacteroidales.f__Bacteroidaceae.g__Bacteroides.s__Bacteroides_thetaiotaomicron	Amox	y	2.11171	0.504565	1	4	0.00577998	0.0114802
X3.1.21.2.RXN...expasy..Deoxyribonuclease.IV..3.1.21.2..d__Bacteria.p__Bacteroidota.c__Bacteroidia.o__Bacteroidales.f__Bacteroidaceae.g__Bacteroides.s__Bacteroides_thetaiotaomicron	Amox	y	3.3555	0.801951	1	7	0.00578656	0.0114802
ISPH2.RXN...expasy..4.hydroxy.3.methylbut.2.enyl.diphosphate.reductase..1.17.7.4..d__Bacteria.p__Bacteroidota.c__Bacteroidia.o__Bacteroidales.f__Bacteroidaceae.g__Bacteroides.s__Bacteroides_congonensis	Amox	y	2.78271	0.665611	1	5	0.0058091	0.0114802
RXN0.884...expasy..4.hydroxy.3.methylbut.2.enyl.diphosphate.reductase..1.17.7.4..d__Bacteria.p__Bacteroidota.c__Bacteroidia.o__Bacteroidales.f__Bacteroidaceae.g__Bacteroides.s__Bacteroides_congonensis	Amox	y	2.78271	0.665611	1	5	0.0058091	0.0114802
PHOSNACMURPENTATRANS.RXN...metacyc..UDP.N.acetylmuramoyl.L.alanyl.D.glutamyl.meso.2.6.diaminopimelyl.D.alanyl.D.alanine.undecaprenyl.phosphate.transferase..2.7.8.13..d__Bacteria.p__Bacteroidota.c__Bacteroidia.o__Bacteroidales.f__Bacteroidaceae.g__Bacteroides.s__Bacteroides_thetaiotaomicron	Amox	y	2.66571	0.637833	1	8	0.00581782	0.0114802
RXN.11347...expasy..Phospho.N.acetylmuramoyl.pentapeptide.transferase..2.7.8.13..d__Bacteria.p__Bacteroidota.c__Bacteroidia.o__Bacteroidales.f__Bacteroidaceae.g__Bacteroides.s__Bacteroides_thetaiotaomicron	Amox	y	2.66571	0.637833	1	8	0.00581782	0.0114802
RXN.8975...expasy..Phospho.N.acetylmuramoyl.pentapeptide.transferase..2.7.8.13..d__Bacteria.p__Bacteroidota.c__Bacteroidia.o__Bacteroidales.f__Bacteroidaceae.g__Bacteroides.s__Bacteroides_thetaiotaomicron	Amox	y	2.66571	0.637833	1	8	0.00581782	0.0114802
RXN.13158...expasy..3.isopropylmalate.dehydrogenase..1.1.1.85..d__Bacteria.p__Verrucomicrobiota.c__Verrucomicrobiae.o__Verrucomicrobiales.f__Akkermansiaceae.g__Akkermansia.s__Akkermansia_muciniphila_A	Amox	y	1.80792	0.434336	1	4	0.00592795	0.0115743
RXN.14986...expasy..3.isopropylmalate.dehydrogenase..1.1.1.85..d__Bacteria.p__Verrucomicrobiota.c__Verrucomicrobiae.o__Verrucomicrobiales.f__Akkermansiaceae.g__Akkermansia.s__Akkermansia_muciniphila_A	Amox	y	1.80792	0.434336	1	4	0.00592795	0.0115743
RXNQT.4165...expasy..3.isopropylmalate.dehydrogenase..1.1.1.85..d__Bacteria.p__Verrucomicrobiota.c__Verrucomicrobiae.o__Verrucomicrobiales.f__Akkermansiaceae.g__Akkermansia.s__Akkermansia_muciniphila_A	Amox	y	1.80792	0.434336	1	4	0.00592795	0.0115743
RXNQT.4168...expasy..3.isopropylmalate.dehydrogenase..1.1.1.85..d__Bacteria.p__Verrucomicrobiota.c__Verrucomicrobiae.o__Verrucomicrobiales.f__Akkermansiaceae.g__Akkermansia.s__Akkermansia_muciniphila_A	Amox	y	1.80792	0.434336	1	4	0.00592795	0.0115743
RXNQT.4171...expasy..3.isopropylmalate.dehydrogenase..1.1.1.85..d__Bacteria.p__Verrucomicrobiota.c__Verrucomicrobiae.o__Verrucomicrobiales.f__Akkermansiaceae.g__Akkermansia.s__Akkermansia_muciniphila_A	Amox	y	1.80792	0.434336	1	4	0.00592795	0.0115743
RXNQT.4174...expasy..3.isopropylmalate.dehydrogenase..1.1.1.85..d__Bacteria.p__Verrucomicrobiota.c__Verrucomicrobiae.o__Verrucomicrobiales.f__Akkermansiaceae.g__Akkermansia.s__Akkermansia_muciniphila_A	Amox	y	1.80792	0.434336	1	4	0.00592795	0.0115743
RXNQT.4178...expasy..3.isopropylmalate.dehydrogenase..1.1.1.85..d__Bacteria.p__Verrucomicrobiota.c__Verrucomicrobiae.o__Verrucomicrobiales.f__Akkermansiaceae.g__Akkermansia.s__Akkermansia_muciniphila_A	Amox	y	1.80792	0.434336	1	4	0.00592795	0.0115743
RXN.12227...expasy..23S.rRNA..uridine.2479..2..O..methyltransferase..2.1.1.208..d__Bacteria.p__Bacteroidota.c__Bacteroidia.o__Bacteroidales.f__Bacteroidaceae.g__Bacteroides.s__Bacteroides_thetaiotaomicron	Amox	y	3.46694	0.833009	1	6	0.00593153	0.0115743
X3.2.1.136.RXN...expasy..Glucuronoarabinoxylan.endo.1.4.beta.xylanase..3.2.1.136..d__Bacteria.p__Bacteroidota.c__Bacteroidia.o__Bacteroidales.f__Bacteroidaceae.g__Bacteroides.s__Bacteroides_thetaiotaomicron	Amox	y	1.91103	0.460392	1	4	0.00600526	0.0116857
RXN.12344...expasy..Glucuronoarabinoxylan.endo.1.4.beta.xylanase..3.2.1.136..d__Bacteria.p__Bacteroidota.c__Bacteroidia.o__Bacteroidales.f__Bacteroidaceae.g__Bacteroides.s__Bacteroides_thetaiotaomicron	Amox	y	1.91103	0.460392	1	4	0.00600526	0.0116857
RXN0.6575...expasy..7.carboxy.7.deazaguanine.synthase..4.3.99.3..d__Bacteria.p__Bacteroidota.c__Bacteroidia.o__Bacteroidales.f__Bacteroidaceae.g__Bacteroides.s__Bacteroides_thetaiotaomicron	Amox	y	3.12113	0.753361	1	8	0.00605871	0.0117734
IMIDPHOSDEHYD.RXN...expasy..Imidazoleglycerol.phosphate.dehydratase..4.2.1.19..d__Bacteria.p__Bacteroidota.c__Bacteroidia.o__Bacteroidales.f__Bacteroidaceae.g__Bacteroides.s__Bacteroides_thetaiotaomicron	Amox	y	2.98061	0.724035	1	7	0.00623953	0.012108
X2.7.7.33.RXN...expasy..Glucose.1.phosphate.cytidylyltransferase..2.7.7.33..d__Bacteria.p__Bacteroidota.c__Bacteroidia.o__Bacteroidales.f__Bacteroidaceae.g__Bacteroides.s__Bacteroides_acidifaciens	Amox	y	3.31842	0.807001	1	8	0.00627198	0.0121317
RXN.11363...expasy..D.glycero.alpha.D.manno.heptose.1.phosphate.guanylyltransferase..2.7.7.71..d__Bacteria.p__Bacteroidota.c__Bacteroidia.o__Bacteroidales.f__Bacteroidaceae.g__Bacteroides.s__Bacteroides_acidifaciens	Amox	y	3.31842	0.807001	1	8	0.00627198	0.0121317
PEPTIDYLPROLYL.ISOMERASE.RXN...expasy..Peptidylprolyl.isomerase..5.2.1.8..d__Bacteria.p__Bacteroidota.c__Bacteroidia.o__Bacteroidales.f__Bacteroidaceae.g__Bacteroides.s__Bacteroides_thetaiotaomicron	Amox	y	2.82812	0.687902	1	8	0.00627769	0.0121317
RXN.11592...expasy..23S.rRNA..pseudouridine.1915..N.3...methyltransferase..2.1.1.177..d__Bacteria.p__Verrucomicrobiota.c__Verrucomicrobiae.o__Verrucomicrobiales.f__Akkermansiaceae.g__Akkermansia.s__Akkermansia_muciniphila	Amox	y	2.35899	0.57659	1	4	0.00641996	0.0123896
X2.ISOPROPYLMALATESYN.RXN...expasy..2.isopropylmalate.synthase..2.3.3.13..d__Bacteria.p__Bacteroidota.c__Bacteroidia.o__Bacteroidales.f__Bacteroidaceae.g__Bacteroides.s__Bacteroides_thetaiotaomicron	Amox	y	3.02187	0.739518	1	8	0.00645632	0.0124426
SHIKIMATE.KINASE.RXN...expasy..Shikimate.kinase..2.7.1.71..d__Bacteria.p__Bacteroidota.c__Bacteroidia.o__Bacteroidales.f__Bacteroidaceae.g__Bacteroides.s__Bacteroides_thetaiotaomicron	Amox	y	2.38865	0.591007	1	7	0.00678998	0.0130677
ALPHAGALACTOSID.RXN...expasy..Alpha.galactosidase..3.2.1.22..d__Bacteria.p__Bacteroidota.c__Bacteroidia.o__Bacteroidales.f__Bacteroidaceae.g__Bacteroides.s__Bacteroides_congonensis	Amox	y	3.5387	0.883064	1	6	0.00706011	0.0135134
RXN.11501...expasy..Alpha.galactosidase..3.2.1.22..d__Bacteria.p__Bacteroidota.c__Bacteroidia.o__Bacteroidales.f__Bacteroidaceae.g__Bacteroides.s__Bacteroides_congonensis	Amox	y	3.5387	0.883064	1	6	0.00706011	0.0135134
RXN.12088...expasy..Alpha.galactosidase..3.2.1.22..d__Bacteria.p__Bacteroidota.c__Bacteroidia.o__Bacteroidales.f__Bacteroidaceae.g__Bacteroides.s__Bacteroides_congonensis	Amox	y	3.5387	0.883064	1	6	0.00706011	0.0135134
RXN.17830...expasy..Alpha.galactosidase..3.2.1.22..d__Bacteria.p__Bacteroidota.c__Bacteroidia.o__Bacteroidales.f__Bacteroidaceae.g__Bacteroides.s__Bacteroides_congonensis	Amox	y	3.5387	0.883064	1	6	0.00706011	0.0135134
GLUTKIN.RXN...expasy..Glutamate.5.kinase..2.7.2.11..d__Bacteria.p__Bacteroidota.c__Bacteroidia.o__Bacteroidales.f__Bacteroidaceae.g__Bacteroides.s__Bacteroides_thetaiotaomicron	Amox	y	2.60648	0.652413	1	8	0.00715852	0.0136831
RHAMNISOM.RXN...expasy..L.rhamnose.isomerase..5.3.1.14..d__Bacteria.p__Bacteroidota.c__Bacteroidia.o__Bacteroidales.f__Bacteroidaceae.g__Bacteroides.s__Bacteroides_thetaiotaomicron	Amox	y	5.99315	1.50736	1	7	0.00731723	0.0139675
RXN0.20...expasy..Phosphatidylglycerol..prolipoprotein.diacylglyceryl.transferase..2.5.1.145..d__Bacteria.p__Bacteroidota.c__Bacteroidia.o__Bacteroidales.f__Bacteroidaceae.g__Bacteroides.s__Bacteroides_thetaiotaomicron	Amox	y	2.76564	0.699228	1	8	0.00749227	0.0142821
DIHYDRODIPICSYN.RXN...expasy..4.hydroxy.tetrahydrodipicolinate.synthase..4.3.3.7..d__Bacteria.p__Verrucomicrobiota.c__Verrucomicrobiae.o__Verrucomicrobiales.f__Akkermansiaceae.g__Akkermansia.s__Akkermansia_muciniphila_A...244	Amox	y	3.0869	0.78314	1	5	0.00760985	0.014467
DIHYDRODIPICSYN.RXN...expasy..4.hydroxy.tetrahydrodipicolinate.synthase..4.3.3.7..d__Bacteria.p__Verrucomicrobiota.c__Verrucomicrobiae.o__Verrucomicrobiales.f__Akkermansiaceae.g__Akkermansia.s__Akkermansia_muciniphila_A...374	Amox	y	3.0869	0.78314	1	5	0.00760985	0.014467
HOMOSERDEHYDROG.RXN...expasy..Homoserine.dehydrogenase..1.1.1.3..d__Bacteria.p__Bacteroidota.c__Bacteroidia.o__Bacteroidales.f__Bacteroidaceae.g__Bacteroides.s__Bacteroides_thetaiotaomicron	Amox	y	2.52389	0.640945	1	7	0.00764428	0.0145127
ATPPHOSPHORIBOSYLTRANS.RXN...expasy..ATP.phosphoribosyltransferase..2.4.2.17..d__Bacteria.p__Bacteroidota.c__Bacteroidia.o__Bacteroidales.f__Bacteroidaceae.g__Bacteroides.s__Bacteroides_thetaiotaomicron	Amox	y	3.20302	0.8143	1	8	0.00768214	0.0145649
GLUTAMINESYN.RXN...expasy..Glutamine.synthetase..6.3.1.2..d__Bacteria.p__Bacteroidota.c__Bacteroidia.o__Bacteroidales.f__Bacteroidaceae.g__Bacteroides.s__Bacteroides_thetaiotaomicron	Amox	y	2.81518	0.718217	1	8	0.0078049	0.0147777
RXN.14402...expasy..2..dehydrokanamycin.reductase..1.1.1.355..d__Bacteria.p__Bacteroidota.c__Bacteroidia.o__Bacteroidales.f__Bacteroidaceae.g__Bacteroides.s__Bacteroides_thetaiotaomicron	Amox	y	2.70061	0.69649	1	8	0.0081948	0.015495
GLUTRACE.RXN...expasy..Glutamate.racemase..5.1.1.3..d__Bacteria.p__Bacteroidota.c__Bacteroidia.o__Bacteroidales.f__Bacteroidaceae.g__Bacteroides.s__Bacteroides_thetaiotaomicron	Amox	y	2.60238	0.671379	1	6	0.00820692	0.015497
DEPHOSPHOCOAKIN.RXN...expasy..Dephospho.CoA.kinase..2.7.1.24..d__Bacteria.p__Bacteroidota.c__Bacteroidia.o__Bacteroidales.f__Bacteroidaceae.g__Bacteroides.s__Bacteroides_thetaiotaomicron	Amox	y	3.2063	0.82885	1	8	0.00828143	0.0156167
ACETYLGLUTKIN.RXN...expasy..Acetylglutamate.kinase..2.7.2.8..d__Bacteria.p__Bacteroidota.c__Bacteroidia.o__Bacteroidales.f__Bacteroidaceae.g__Bacteroides.s__Bacteroides_thetaiotaomicron	Amox	y	3.69144	0.95515	1	8	0.00831613	0.0156401
RXN.15005...expasy..Acetylglutamate.kinase..2.7.2.8..d__Bacteria.p__Bacteroidota.c__Bacteroidia.o__Bacteroidales.f__Bacteroidaceae.g__Bacteroides.s__Bacteroides_thetaiotaomicron	Amox	y	3.69144	0.95515	1	8	0.00831613	0.0156401
OROTPDECARB.RXN...expasy..Orotidine.5..phosphate.decarboxylase..4.1.1.23..d__Bacteria.p__Bacteroidota.c__Bacteroidia.o__Bacteroidales.f__Bacteroidaceae.g__Bacteroides.s__Bacteroides_thetaiotaomicron	Amox	y	2.74802	0.711725	1	8	0.00835197	0.0156865
X3.2.2.23.RXN...expasy..DNA.formamidopyrimidine.glycosylase..3.2.2.23..d__Bacteria.p__Bacteroidota.c__Bacteroidia.o__Bacteroidales.f__Bacteroidaceae.g__Bacteroides.s__Bacteroides_thetaiotaomicron	Amox	y	2.64389	0.685886	1	7	0.00841379	0.0157184
X4.2.99.18.RXN...expasy..DNA..apurinic.or.apyrimidinic.site..lyase..4.2.99.18..d__Bacteria.p__Bacteroidota.c__Bacteroidia.o__Bacteroidales.f__Bacteroidaceae.g__Bacteroides.s__Bacteroides_thetaiotaomicron	Amox	y	2.64389	0.685886	1	7	0.00841379	0.0157184
RXN.18435...expasy..DNA.formamidopyrimidine.glycosylase..3.2.2.23..d__Bacteria.p__Bacteroidota.c__Bacteroidia.o__Bacteroidales.f__Bacteroidaceae.g__Bacteroides.s__Bacteroides_thetaiotaomicron	Amox	y	2.64389	0.685886	1	7	0.00841379	0.0157184
RXN.21266...expasy..DNA.formamidopyrimidine.glycosylase..3.2.2.23..d__Bacteria.p__Bacteroidota.c__Bacteroidia.o__Bacteroidales.f__Bacteroidaceae.g__Bacteroides.s__Bacteroides_thetaiotaomicron	Amox	y	2.64389	0.685886	1	7	0.00841379	0.0157184
RXN.14014...expasy..4.hydroxy.tetrahydrodipicolinate.reductase..1.17.1.8..d__Bacteria.p__Firmicutes_A.c__Clostridia.o__Lachnospirales.f__Lachnospiraceae.g__14.2.s__	Amox	y	-2.95571	0.768537	1	5	0.0085005	0.0157799
RXN.15041...expasy..D.aminoacyl.tRNA.deacylase..3.1.1.96..d__Bacteria.p__Bacteroidota.c__Bacteroidia.o__Bacteroidales.f__Bacteroidaceae.g__Bacteroides.s__Bacteroides_thetaiotaomicron	Amox	y	2.49716	0.649541	1	8	0.0085142	0.0157799
RXN.19726...expasy..D.aminoacyl.tRNA.deacylase..3.1.1.96..d__Bacteria.p__Bacteroidota.c__Bacteroidia.o__Bacteroidales.f__Bacteroidaceae.g__Bacteroides.s__Bacteroides_thetaiotaomicron	Amox	y	2.49716	0.649541	1	8	0.0085142	0.0157799
RXN.19727...expasy..D.aminoacyl.tRNA.deacylase..3.1.1.96..d__Bacteria.p__Bacteroidota.c__Bacteroidia.o__Bacteroidales.f__Bacteroidaceae.g__Bacteroides.s__Bacteroides_thetaiotaomicron	Amox	y	2.49716	0.649541	1	8	0.0085142	0.0157799
RXN.19728...expasy..D.aminoacyl.tRNA.deacylase..3.1.1.96..d__Bacteria.p__Bacteroidota.c__Bacteroidia.o__Bacteroidales.f__Bacteroidaceae.g__Bacteroides.s__Bacteroides_thetaiotaomicron	Amox	y	2.49716	0.649541	1	8	0.0085142	0.0157799
RXN.19729...expasy..D.aminoacyl.tRNA.deacylase..3.1.1.96..d__Bacteria.p__Bacteroidota.c__Bacteroidia.o__Bacteroidales.f__Bacteroidaceae.g__Bacteroides.s__Bacteroides_thetaiotaomicron	Amox	y	2.49716	0.649541	1	8	0.0085142	0.0157799
GUANPRIBOSYLTRAN.RXN...expasy..Hypoxanthine.phosphoribosyltransferase..2.4.2.8..d__Bacteria.p__Bacteroidota.c__Bacteroidia.o__Bacteroidales.f__Bacteroidaceae.g__Bacteroides.s__Bacteroides_thetaiotaomicron	Amox	y	3.1993	0.833094	1	8	0.00855629	0.0158162
HYPOXANPRIBOSYLTRAN.RXN...expasy..Hypoxanthine.phosphoribosyltransferase..2.4.2.8..d__Bacteria.p__Bacteroidota.c__Bacteroidia.o__Bacteroidales.f__Bacteroidaceae.g__Bacteroides.s__Bacteroides_thetaiotaomicron	Amox	y	3.1993	0.833094	1	8	0.00855629	0.0158162
DNA.DIRECTED.RNA.POLYMERASE.RXN...expasy..DNA.directed.RNA.polymerase..2.7.7.6..d__Bacteria.p__Bacteroidota.c__Bacteroidia.o__Bacteroidales.f__Bacteroidaceae.g__Bacteroides.s__Bacteroides_thetaiotaomicron	Amox	y	2.91118	0.760902	1	8	0.00870008	0.0160608
X2.3.1.89.RXN...expasy..Tetrahydrodipicolinate.N.acetyltransferase..2.3.1.89..d__Bacteria.p__Firmicutes.c__Bacilli.o__Erysipelotrichales.f__Erysipelotrichaceae.g__Dubosiella.s__Dubosiella_newyorkensis	Amox	y	-2.28615	0.599432	1	4	0.0088237	0.0162676
HISTIDPHOS.RXN...expasy..Histidinol.phosphatase..3.1.3.15..d__Bacteria.p__Bacteroidota.c__Bacteroidia.o__Bacteroidales.f__Bacteroidaceae.g__Bacteroides.s__Bacteroides_thetaiotaomicron	Amox	y	3.55988	0.943922	1	8	0.00927383	0.017075
RXN.12458...expasy..tRNA..guanine.37..N.1...methyltransferase..2.1.1.228..d__Bacteria.p__Verrucomicrobiota.c__Verrucomicrobiae.o__Verrucomicrobiales.f__Akkermansiaceae.g__Akkermansia.s__Akkermansia_muciniphila_A	Amox	y	2.44285	0.650331	1	5	0.0094392	0.017334
RXN.14517...expasy..tRNA..guanine.37..N.1...methyltransferase..2.1.1.228..d__Bacteria.p__Verrucomicrobiota.c__Verrucomicrobiae.o__Verrucomicrobiales.f__Akkermansiaceae.g__Akkermansia.s__Akkermansia_muciniphila_A	Amox	y	2.44285	0.650331	1	5	0.0094392	0.017334
UGD.RXN...expasy..UDP.glucose.6.dehydrogenase..1.1.1.22..d__Bacteria.p__Bacteroidota.c__Bacteroidia.o__Bacteroidales.f__Bacteroidaceae.g__Bacteroides.s__Bacteroides_thetaiotaomicron	Amox	y	2.48919	0.665294	1	8	0.00960566	0.0176167
DIHYDRODIPICSYN.RXN...expasy..4.hydroxy.tetrahydrodipicolinate.synthase..4.3.3.7..d__Bacteria.p__Firmicutes.c__Bacilli.o__Erysipelotrichales.f__Erysipelotrichaceae.g__Dubosiella.s__Dubosiella_newyorkensis	Amox	y	-2.34852	0.628641	1	4	0.00966953	0.0177106
ADENYL.KIN.RXN...expasy..Adenylate.kinase..2.7.4.3..d__Bacteria.p__Bacteroidota.c__Bacteroidia.o__Bacteroidales.f__Bacteroidaceae.g__Bacteroides.s__Bacteroides_thetaiotaomicron	Amox	y	3.40546	0.912409	1	8	0.00970933	0.0177603
GMP.SYN.GLUT.RXN...expasy..GMP.synthase..glutamine.hydrolyzing...6.3.5.2..d__Bacteria.p__Bacteroidota.c__Bacteroidia.o__Bacteroidales.f__Bacteroidaceae.g__Bacteroides.s__Bacteroides_thetaiotaomicron	Amox	y	2.65955	0.714981	1	8	0.00985521	0.0180037
X3.1.21.2.RXN...expasy..Deoxyribonuclease.IV..3.1.21.2..d__Bacteria.p__Verrucomicrobiota.c__Verrucomicrobiae.o__Verrucomicrobiales.f__Akkermansiaceae.g__Akkermansia.s__Akkermansia_muciniphila	Amox	y	2.23112	0.600445	1	4	0.00990158	0.0180649
RXN.14992...expasy..Peptide.chain.release.factor.N.5..glutamine.methyltransferase..2.1.1.297..d__Bacteria.p__Bacteroidota.c__Bacteroidia.o__Bacteroidales.f__Bacteroidaceae.g__Bacteroides.s__Bacteroides_thetaiotaomicron	Amox	y	3.03738	0.822485	1	7	0.0101733	0.0185365
LUMAZINESYN.RXN...expasy..6.7.dimethyl.8.ribityllumazine.synthase..2.5.1.78..d__Bacteria.p__Bacteroidota.c__Bacteroidia.o__Bacteroidales.f__Bacteroidaceae.g__Bacteroides.s__Bacteroides_thetaiotaomicron	Amox	y	2.56482	0.69708	1	8	0.0103384	0.0188129
RHAMNULPALDOL.RXN...expasy..Rhamnulose.1.phosphate.aldolase..4.1.2.19..d__Bacteria.p__Bacteroidota.c__Bacteroidia.o__Bacteroidales.f__Bacteroidaceae.g__Bacteroides.s__Bacteroides_thetaiotaomicron	Amox	y	3.19569	0.874282	1	4	0.0106399	0.0193365
DNA.LIGASE.NAD..RXN...expasy..AMBIGUOUS..6.5.1.2..6.5.1.6..d__Bacteria.p__Bacteroidota.c__Bacteroidia.o__Bacteroidales.f__Bacteroidaceae.g__Bacteroides.s__Bacteroides_thetaiotaomicron	Amox	y	3.16423	0.871314	1	8	0.0109448	0.0198649
X3.1.26.5.RXN...expasy..Ribonuclease.P..3.1.26.5..d__Bacteria.p__Bacteroidota.c__Bacteroidia.o__Bacteroidales.f__Bacteroidaceae.g__Bacteroides.s__Bacteroides_thetaiotaomicron	Amox	y	1.84601	0.508978	1	6	0.0110059	0.0199243
RXN0.6480...expasy..Ribonuclease.P..3.1.26.5..d__Bacteria.p__Bacteroidota.c__Bacteroidia.o__Bacteroidales.f__Bacteroidaceae.g__Bacteroides.s__Bacteroides_thetaiotaomicron	Amox	y	1.84601	0.508978	1	6	0.0110059	0.0199243
ISOLEUCINE..TRNA.LIGASE.RXN...expasy..Isoleucine..tRNA.ligase..6.1.1.5..d__Bacteria.p__Bacteroidota.c__Bacteroidia.o__Bacteroidales.f__Bacteroidaceae.g__Bacteroides.s__Bacteroides_thetaiotaomicron	Amox	y	2.8166	0.778426	1	8	0.0111194	0.0201038
RXN.8001...expasy..Histidinol.dehydrogenase..1.1.1.23..d__Bacteria.p__Bacteroidota.c__Bacteroidia.o__Bacteroidales.f__Bacteroidaceae.g__Bacteroides.s__Bacteroides_thetaiotaomicron	Amox	y	3.22638	0.892991	1	7	0.0111906	0.0202064
RXN.14014...expasy..4.hydroxy.tetrahydrodipicolinate.reductase..1.17.1.8..d__Bacteria.p__Firmicutes.c__Bacilli.o__Erysipelotrichales.f__Erysipelotrichaceae.g__Dubosiella.s__Dubosiella_newyorkensis	Amox	y	-2.15928	0.59919	1	4	0.0113167	0.0204079
FORMYLTHFDEFORMYL.RXN...expasy..Formyltetrahydrofolate.deformylase..3.5.1.10..d__Bacteria.p__Bacteroidota.c__Bacteroidia.o__Bacteroidales.f__Bacteroidaceae.g__Bacteroides.s__Bacteroides_thetaiotaomicron	Amox	y	2.29773	0.640178	1	8	0.011515	0.0207388
X3.1.1.72.RXN...expasy..Acetylxylan.esterase..3.1.1.72..d__Bacteria.p__Bacteroidota.c__Bacteroidia.o__Bacteroidales.f__Bacteroidaceae.g__Bacteroides.s__Bacteroides_thetaiotaomicron	Amox	y	5.16311	1.44281	1	5	0.0116639	0.02098
ALANINE.DEHYDROGENASE.RXN...expasy..Alanine.dehydrogenase..1.4.1.1..d__Bacteria.p__Bacteroidota.c__Bacteroidia.o__Bacteroidales.f__Bacteroidaceae.g__Bacteroides.s__Bacteroides_thetaiotaomicron	Amox	y	2.40973	0.677518	1	8	0.0119747	0.0215115
PYRIMSYN1.RXN...expasy..Phosphomethylpyrimidine.synthase..4.1.99.17..d__Bacteria.p__Bacteroidota.c__Bacteroidia.o__Bacteroidales.f__Bacteroidaceae.g__Bacteroides.s__Bacteroides_thetaiotaomicron	Amox	y	1.91577	0.542358	1	5	0.0123334	0.0221275
X3.4.21.89.RXN...expasy..Signal.peptidase.I..3.4.21.89..d__Bacteria.p__Bacteroidota.c__Bacteroidia.o__Bacteroidales.f__Bacteroidaceae.g__Bacteroides.s__Bacteroides_thetaiotaomicron	Amox	y	2.48236	0.705306	1	8	0.0125253	0.0224432
TRNA.GUANINE.N7..METHYLTRANSFERASE.RXN...expasy..tRNA..guanine.46..N.7...methyltransferase..2.1.1.33..d__Bacteria.p__Bacteroidota.c__Bacteroidia.o__Bacteroidales.f__Bacteroidaceae.g__Bacteroides.s__Bacteroides_thetaiotaomicron	Amox	y	2.79417	0.797168	1	7	0.0127468	0.0228109
PRPPSYN.RXN...expasy..Ribose.phosphate.diphosphokinase..2.7.6.1..d__Bacteria.p__Bacteroidota.c__Bacteroidia.o__Bacteroidales.f__Bacteroidaceae.g__Bacteroides.s__Bacteroides_thetaiotaomicron	Amox	y	2.69342	0.77082	1	8	0.0129168	0.0230857
LEUCYLTRANSFERASE.RXN...expasy..Lysine.arginine.leucyltransferase..2.3.2.6..d__Bacteria.p__Verrucomicrobiota.c__Verrucomicrobiae.o__Verrucomicrobiales.f__Akkermansiaceae.g__Akkermansia.s__Akkermansia_muciniphila	Amox	y	1.98194	0.569836	1	4	0.0131731	0.0234244
RXN.17846...expasy..Lysine.arginine.leucyltransferase..2.3.2.6..d__Bacteria.p__Verrucomicrobiota.c__Verrucomicrobiae.o__Verrucomicrobiales.f__Akkermansiaceae.g__Akkermansia.s__Akkermansia_muciniphila	Amox	y	1.98194	0.569836	1	4	0.0131731	0.0234244
RXN.17847...expasy..Lysine.arginine.leucyltransferase..2.3.2.6..d__Bacteria.p__Verrucomicrobiota.c__Verrucomicrobiae.o__Verrucomicrobiales.f__Akkermansiaceae.g__Akkermansia.s__Akkermansia_muciniphila	Amox	y	1.98194	0.569836	1	4	0.0131731	0.0234244
RXN.17848...expasy..Lysine.arginine.leucyltransferase..2.3.2.6..d__Bacteria.p__Verrucomicrobiota.c__Verrucomicrobiae.o__Verrucomicrobiales.f__Akkermansiaceae.g__Akkermansia.s__Akkermansia_muciniphila	Amox	y	1.98194	0.569836	1	4	0.0131731	0.0234244
X3PGAREARR.RXN...expasy..Phosphoglycerate.mutase..2.3.diphosphoglycerate.independent...5.4.2.12..d__Bacteria.p__Verrucomicrobiota.c__Verrucomicrobiae.o__Verrucomicrobiales.f__Akkermansiaceae.g__Akkermansia.s__Akkermansia_muciniphila_A	Amox	y	2.88656	0.842164	1	6	0.0140132	0.0248868
GLUTDECARBOX.RXN...expasy..Glutamate.decarboxylase..4.1.1.15..d__Bacteria.p__Verrucomicrobiota.c__Verrucomicrobiae.o__Verrucomicrobiales.f__Akkermansiaceae.g__Akkermansia.s__Akkermansia_muciniphila	Amox	y	3.16757	0.924923	1	8	0.0140625	0.0249428
UNDECAPRENYL.DIPHOSPHATASE.RXN...expasy..Undecaprenyl.diphosphate.phosphatase..3.6.1.27..d__Bacteria.p__Bacteroidota.c__Bacteroidia.o__Bacteroidales.f__Bacteroidaceae.g__Bacteroides.s__Bacteroides_thetaiotaomicron	Amox	y	3.06634	0.895777	1	7	0.0140898	0.0249596
RXN.11832...expasy..AMBIGUOUS..2.7.4.14..2.7.4.25..d__Bacteria.p__Bacteroidota.c__Bacteroidia.o__Bacteroidales.f__Bacteroidaceae.g__Bacteroides.s__Bacteroides_congonensis	Amox	y	1.53584	0.451016	1	5	0.0144019	0.0254803
THRESYN.RXN...expasy..Threonine.synthase..4.2.3.1..d__Bacteria.p__Bacteroidota.c__Bacteroidia.o__Bacteroidales.f__Bacteroidaceae.g__Bacteroides.s__Bacteroides_thetaiotaomicron	Amox	y	2.74473	0.809012	1	8	0.0146271	0.0258461
ASNSYNA.RXN...expasy..Aspartate..ammonia.ligase..6.3.1.1..d__Bacteria.p__Bacteroidota.c__Bacteroidia.o__Bacteroidales.f__Bacteroidaceae.g__Bacteroides.s__Bacteroides_thetaiotaomicron	Amox	y	2.72196	0.808546	1	8	0.0151078	0.026662
RXN0.1321...expasy..tRNA.guanosine.34..preQ.1..transglycosylase..2.4.2.29..d__Bacteria.p__Bacteroidota.c__Bacteroidia.o__Bacteroidales.f__Bacteroidaceae.g__Bacteroides.s__Bacteroides_thetaiotaomicron	Amox	y	2.58129	0.771551	1	8	0.0155039	0.0273267
PYRUVATEORTHOPHOSPHATE.DIKINASE.RXN...expasy..Pyruvate..phosphate.dikinase..2.7.9.1..d__Bacteria.p__Bacteroidota.c__Bacteroidia.o__Bacteroidales.f__Bacteroidaceae.g__Bacteroides.s__Bacteroides_thetaiotaomicron	Amox	y	2.69188	0.821547	1	8	0.0168941	0.0297396
RXN.13163...expasy..3.isopropylmalate.dehydratase..4.2.1.33..d__Bacteria.p__Bacteroidota.c__Bacteroidia.o__Bacteroidales.f__Bacteroidaceae.g__Bacteroides.s__Bacteroides_thetaiotaomicron	Amox	y	2.55924	0.784083	1	8	0.0171627	0.0301745
X2.3.1.89.RXN...expasy..Tetrahydrodipicolinate.N.acetyltransferase..2.3.1.89..d__Bacteria.p__Firmicutes_A.c__Clostridia.o__Lachnospirales.f__Anaerotignaceae.g__Anaerotignum.s__	Amox	y	-2.10326	0.646203	1	5	0.0173618	0.0304863
RXN.13158...expasy..3.isopropylmalate.dehydrogenase..1.1.1.85..d__Bacteria.p__Bacteroidota.c__Bacteroidia.o__Bacteroidales.f__Bacteroidaceae.g__Bacteroides.s__Bacteroides_thetaiotaomicron	Amox	y	2.44544	0.76203	1	8	0.0183876	0.0319808
RXN.14986...expasy..3.isopropylmalate.dehydrogenase..1.1.1.85..d__Bacteria.p__Bacteroidota.c__Bacteroidia.o__Bacteroidales.f__Bacteroidaceae.g__Bacteroides.s__Bacteroides_thetaiotaomicron	Amox	y	2.44544	0.76203	1	8	0.0183876	0.0319808
RXNQT.4165...expasy..3.isopropylmalate.dehydrogenase..1.1.1.85..d__Bacteria.p__Bacteroidota.c__Bacteroidia.o__Bacteroidales.f__Bacteroidaceae.g__Bacteroides.s__Bacteroides_thetaiotaomicron	Amox	y	2.44544	0.76203	1	8	0.0183876	0.0319808
RXNQT.4168...expasy..3.isopropylmalate.dehydrogenase..1.1.1.85..d__Bacteria.p__Bacteroidota.c__Bacteroidia.o__Bacteroidales.f__Bacteroidaceae.g__Bacteroides.s__Bacteroides_thetaiotaomicron	Amox	y	2.44544	0.76203	1	8	0.0183876	0.0319808
RXNQT.4171...expasy..3.isopropylmalate.dehydrogenase..1.1.1.85..d__Bacteria.p__Bacteroidota.c__Bacteroidia.o__Bacteroidales.f__Bacteroidaceae.g__Bacteroides.s__Bacteroides_thetaiotaomicron	Amox	y	2.44544	0.76203	1	8	0.0183876	0.0319808
RXNQT.4174...expasy..3.isopropylmalate.dehydrogenase..1.1.1.85..d__Bacteria.p__Bacteroidota.c__Bacteroidia.o__Bacteroidales.f__Bacteroidaceae.g__Bacteroides.s__Bacteroides_thetaiotaomicron	Amox	y	2.44544	0.76203	1	8	0.0183876	0.0319808
RXNQT.4178...expasy..3.isopropylmalate.dehydrogenase..1.1.1.85..d__Bacteria.p__Bacteroidota.c__Bacteroidia.o__Bacteroidales.f__Bacteroidaceae.g__Bacteroides.s__Bacteroides_thetaiotaomicron	Amox	y	2.44544	0.76203	1	8	0.0183876	0.0319808
X3.2.1.14.RXN...expasy..Chitinase..3.2.1.14..d__Bacteria.p__Bacteroidota.c__Bacteroidia.o__Bacteroidales.f__Bacteroidaceae.g__Bacteroides.s__Bacteroides_thetaiotaomicron	Amox	y	2.731	0.851101	1	5	0.0183952	0.0319808
RXN.11633...expasy..16S.rRNA..adenine.1518..N.6..adenine.1519..N.6...dimethyltransferase..2.1.1.182..d__Bacteria.p__Bacteroidota.c__Bacteroidia.o__Bacteroidales.f__Bacteroidaceae.g__Bacteroides.s__Bacteroides_thetaiotaomicron	Amox	y	2.90151	0.913102	1	8	0.0191329	0.0332221
TRYPTOPHAN..TRNA.LIGASE.RXN...expasy..Tryptophan..tRNA.ligase..6.1.1.2..d__Bacteria.p__Verrucomicrobiota.c__Verrucomicrobiae.o__Verrucomicrobiales.f__Akkermansiaceae.g__Akkermansia.s__Akkermansia_muciniphila_A	Amox	y	1.90334	0.602347	1	5	0.0195681	0.0339358
PGPPHOSPHA.RXN...expasy..Phosphatidylglycerophosphatase..3.1.3.27..d__Bacteria.p__Bacteroidota.c__Bacteroidia.o__Bacteroidales.f__Bacteroidaceae.g__Bacteroides.s__Bacteroides_thetaiotaomicron	Amox	y	2.44715	0.77629	1	7	0.0197552	0.0341413
RXN.13313...expasy..Phosphatidylglycerophosphatase..3.1.3.27..d__Bacteria.p__Bacteroidota.c__Bacteroidia.o__Bacteroidales.f__Bacteroidaceae.g__Bacteroides.s__Bacteroides_thetaiotaomicron	Amox	y	2.44715	0.77629	1	7	0.0197552	0.0341413
X2.4.1.212.RXN...expasy..Hyaluronan.synthase..2.4.1.212..d__Bacteria.p__Bacteroidota.c__Bacteroidia.o__Bacteroidales.f__Bacteroidaceae.g__Bacteroides.s__Bacteroides_thetaiotaomicron	Amox	y	2.80786	0.891037	1	6	0.019784	0.0341413
RXN.11627...expasy..Hyaluronan.synthase..2.4.1.212..d__Bacteria.p__Bacteroidota.c__Bacteroidia.o__Bacteroidales.f__Bacteroidaceae.g__Bacteroides.s__Bacteroides_thetaiotaomicron	Amox	y	2.80786	0.891037	1	6	0.019784	0.0341413
RXN.20784...expasy..Tetraacyldisaccharide.4..kinase..2.7.1.130..d__Bacteria.p__Bacteroidota.c__Bacteroidia.o__Bacteroidales.f__Bacteroidaceae.g__Bacteroides.s__Bacteroides_thetaiotaomicron	Amox	y	2.16082	0.698633	1	8	0.0213082	0.0366814
TETRAACYLDISACC4KIN.RXN...expasy..Tetraacyldisaccharide.4..kinase..2.7.1.130..d__Bacteria.p__Bacteroidota.c__Bacteroidia.o__Bacteroidales.f__Bacteroidaceae.g__Bacteroides.s__Bacteroides_thetaiotaomicron	Amox	y	2.16082	0.698633	1	8	0.0213082	0.0366814
RXN.14570...expasy..N.6..L.threonylcarbamoyladenine.synthase..2.3.1.234..d__Bacteria.p__Bacteroidota.c__Bacteroidia.o__Bacteroidales.f__Bacteroidaceae.g__Bacteroides.s__Bacteroides_thetaiotaomicron	Amox	y	2.12324	0.689732	1	8	0.0217088	0.0372375
X2.7.8.11.RXN...expasy..CDP.diacylglycerol..inositol.3.phosphatidyltransferase..2.7.8.11..d__Bacteria.p__Bacteroidota.c__Bacteroidia.o__Bacteroidales.f__Bacteroidaceae.g__Bacteroides.s__Bacteroides_thetaiotaomicron	Amox	y	2.24047	0.727831	1	7	0.0217108	0.0372375
RXN.20525...expasy..CDP.diacylglycerol..inositol.3.phosphatidyltransferase..2.7.8.11..d__Bacteria.p__Bacteroidota.c__Bacteroidia.o__Bacteroidales.f__Bacteroidaceae.g__Bacteroides.s__Bacteroides_thetaiotaomicron	Amox	y	2.24047	0.727831	1	7	0.0217108	0.0372375
ASPARTATEKIN.RXN...expasy..Aspartate.kinase..2.7.2.4..d__Bacteria.p__Verrucomicrobiota.c__Verrucomicrobiae.o__Verrucomicrobiales.f__Akkermansiaceae.g__Akkermansia.s__Akkermansia_muciniphila_A	Amox	y	3.10862	1.01064	1	6	0.0217768	0.037305
RXN.14089...expasy..Non.reducing.end.beta.L.arabinofuranosidase..3.2.1.185..d__Bacteria.p__Bacteroidota.c__Bacteroidia.o__Bacteroidales.f__Bacteroidaceae.g__Bacteroides.s__Bacteroides_thetaiotaomicron	Amox	y	2.25093	0.732579	1	6	0.0218688	0.037417
X2.3.1.89.RXN...expasy..Tetrahydrodipicolinate.N.acetyltransferase..2.3.1.89..d__Bacteria.p__Firmicutes_A.c__Clostridia.o__Oscillospirales.f__Oscillospiraceae.g__Oscillibacter.s__	Amox	y	4.11534	1.34327	1	8	0.0221207	0.037802
RIB5PISOM.RXN...expasy..Ribose.5.phosphate.isomerase..5.3.1.6..d__Bacteria.p__Bacteroidota.c__Bacteroidia.o__Bacteroidales.f__Bacteroidaceae.g__Bacteroides.s__Bacteroides_thetaiotaomicron	Amox	y	2.4004	0.789744	1	4	0.0228185	0.0389468
RXN.14014...expasy..4.hydroxy.tetrahydrodipicolinate.reductase..1.17.1.8..d__Bacteria.p__Bacteroidota.c__Bacteroidia.o__Bacteroidales.f__UBA932.g__RC9.s__RC9_sp002298075	Amox	y	1.88191	0.620431	1	5	0.0230022	0.0392127
DIHYDROXYISOVALDEHYDRAT.RXN...expasy..Dihydroxy.acid.dehydratase..4.2.1.9..d__Bacteria.p__Bacteroidota.c__Bacteroidia.o__Bacteroidales.f__Bacteroidaceae.g__Bacteroides.s__Bacteroides_thetaiotaomicron	Amox	y	2.36957	0.79278	1	8	0.0243537	0.041416
DIHYDROXYMETVALDEHYDRAT.RXN...metacyc..2.3.Dihydroxy.3.methylvalerate.dehydratase..4.2.1.9..d__Bacteria.p__Bacteroidota.c__Bacteroidia.o__Bacteroidales.f__Bacteroidaceae.g__Bacteroides.s__Bacteroides_thetaiotaomicron	Amox	y	2.36957	0.79278	1	8	0.0243537	0.041416
X2.7.13.3.RXN...expasy..Histidine.kinase..2.7.13.3..d__Bacteria.p__Bacteroidota.c__Bacteroidia.o__Bacteroidales.f__Bacteroidaceae.g__Bacteroides.s__Bacteroides_acidifaciens	Amox	y	-0.78848	0.264053	1	3	0.0244442	0.0415196
DTDPDEHYRHAMREDUCT.RXN...expasy..dTDP.4.dehydrorhamnose.reductase..1.1.1.133..d__Bacteria.p__Verrucomicrobiota.c__Verrucomicrobiae.o__Verrucomicrobiales.f__Akkermansiaceae.g__Akkermansia.s__Akkermansia_muciniphila_A	Amox	y	0.811224	0.271966	1	3	0.0245472	0.0416441
RXN.14014...expasy..4.hydroxy.tetrahydrodipicolinate.reductase..1.17.1.8..d__Bacteria.p__Firmicutes_A.c__Clostridia.o__Lachnospirales.f__Lachnospiraceae.g__.s__	Amox	y	-2.29768	0.772653	1	4	0.0248367	0.0419998
X1.8.1.4.RXN...expasy..Dihydrolipoyl.dehydrogenase..1.8.1.4..d__Bacteria.p__Bacteroidota.c__Bacteroidia.o__Bacteroidales.f__Bacteroidaceae.g__Bacteroides.s__Bacteroides_thetaiotaomicron	Amox	y	1.87246	0.63032	1	4	0.0249365	0.0419998
RXN.7716...expasy..Dihydrolipoyl.dehydrogenase..1.8.1.4..d__Bacteria.p__Bacteroidota.c__Bacteroidia.o__Bacteroidales.f__Bacteroidaceae.g__Bacteroides.s__Bacteroides_thetaiotaomicron	Amox	y	1.87246	0.63032	1	4	0.0249365	0.0419998
RXN.7719...expasy..Dihydrolipoyl.dehydrogenase..1.8.1.4..d__Bacteria.p__Bacteroidota.c__Bacteroidia.o__Bacteroidales.f__Bacteroidaceae.g__Bacteroides.s__Bacteroides_thetaiotaomicron	Amox	y	1.87246	0.63032	1	4	0.0249365	0.0419998
RXN.8629...expasy..Dihydrolipoyl.dehydrogenase..1.8.1.4..d__Bacteria.p__Bacteroidota.c__Bacteroidia.o__Bacteroidales.f__Bacteroidaceae.g__Bacteroides.s__Bacteroides_thetaiotaomicron	Amox	y	1.87246	0.63032	1	4	0.0249365	0.0419998
RXN0.1132...expasy..Dihydrolipoyl.dehydrogenase..1.8.1.4..d__Bacteria.p__Bacteroidota.c__Bacteroidia.o__Bacteroidales.f__Bacteroidaceae.g__Bacteroides.s__Bacteroides_thetaiotaomicron	Amox	y	1.87246	0.63032	1	4	0.0249365	0.0419998
ACETATEKIN.RXN...expasy..AMBIGUOUS..2.7.2.1..2.7.2.15..d__Bacteria.p__Bacteroidota.c__Bacteroidia.o__Bacteroidales.f__Bacteroidaceae.g__Bacteroides.s__Bacteroides_thetaiotaomicron	Amox	y	2.36861	0.800124	1	8	0.0252729	0.0425155
RXN.14014...expasy..4.hydroxy.tetrahydrodipicolinate.reductase..1.17.1.8..d__Bacteria.p__Firmicutes_A.c__Clostridia.o__Lachnospirales.f__Lachnospiraceae.g__Enterocloster.s__Enterocloster_clostridioformis	Amox	y	-0.805506	0.273463	1	3	0.0257604	0.0432837
RXN.11842...expasy..tRNA.pseudouridine.32..synthase..5.4.99.28..d__Bacteria.p__Bacteroidota.c__Bacteroidia.o__Bacteroidales.f__Bacteroidaceae.g__Bacteroides.s__Bacteroides_thetaiotaomicron	Amox	y	0.805534	0.27356	1	3	0.0257922	0.0432852
X3.4.21.102.RXN...expasy..C.terminal.processing.peptidase..3.4.21.102..d__Bacteria.p__Verrucomicrobiota.c__Verrucomicrobiae.o__Verrucomicrobiales.f__Akkermansiaceae.g__Akkermansia.s__Akkermansia_muciniphila_A	Amox	y	1.51747	0.516	1	5	0.0259199	0.0434476
FPPSYN.RXN...expasy...2E.6E..farnesyl.diphosphate.synthase..2.5.1.10..d__Bacteria.p__Bacteroidota.c__Bacteroidia.o__Bacteroidales.f__Bacteroidaceae.g__Bacteroides.s__Bacteroides_congonensis	Amox	y	2.8764	0.980276	1	6	0.0261412	0.0437663
RXN.11596...expasy..23S.rRNA..adenine.1618..N.6...methyltransferase..2.1.1.181..d__Bacteria.p__Bacteroidota.c__Bacteroidia.o__Bacteroidales.f__Bacteroidaceae.g__Bacteroides.s__Bacteroides_thetaiotaomicron	Amox	y	3.2406	1.10595	1	7	0.0262818	0.0439493
DNA.CYTOSINE.5..METHYLTRANSFERASE.RXN...expasy..DNA..cytosine.5...methyltransferase..2.1.1.37..d__Bacteria.p__Bacteroidota.c__Bacteroidia.o__Bacteroidales.f__Bacteroidaceae.g__Bacteroides.s__Bacteroides_thetaiotaomicron	Amox	y	2.4084	0.832484	1	8	0.0275845	0.0460727
RXN.14014...expasy..4.hydroxy.tetrahydrodipicolinate.reductase..1.17.1.8..d__Bacteria.p__Firmicutes_A.c__Clostridia.o__Lachnospirales.f__Lachnospiraceae.g__Enterocloster.s__Enterocloster_aldenensis	Amox	y	-0.849148	0.293739	1	3	0.0276639	0.0461503
DIHYDRODIPICSYN.RXN...expasy..4.hydroxy.tetrahydrodipicolinate.synthase..4.3.3.7..d__Bacteria.p__Firmicutes_A.c__Clostridia.o__Lachnospirales.f__Lachnospiraceae.g__An181.s__	Amox	y	-3.36051	1.16335	1	7	0.0277428	0.0462271
GLYCOLALDREDUCT.RXN...expasy..Lactaldehyde.reductase..1.1.1.77..d__Bacteria.p__Bacteroidota.c__Bacteroidia.o__Bacteroidales.f__Bacteroidaceae.g__Bacteroides.s__Bacteroides_thetaiotaomicron	Amox	y	1.02747	0.359553	1	5	0.0288906	0.0479568
LACTALDREDUCT.RXN...expasy..Lactaldehyde.reductase..1.1.1.77..d__Bacteria.p__Bacteroidota.c__Bacteroidia.o__Bacteroidales.f__Bacteroidaceae.g__Bacteroides.s__Bacteroides_thetaiotaomicron	Amox	y	1.02747	0.359553	1	5	0.0288906	0.0479568
RXN.8641...expasy..Lactaldehyde.reductase..1.1.1.77..d__Bacteria.p__Bacteroidota.c__Bacteroidia.o__Bacteroidales.f__Bacteroidaceae.g__Bacteroides.s__Bacteroides_thetaiotaomicron	Amox	y	1.02747	0.359553	1	5	0.0288906	0.0479568
RXN.14461...expasy..FAD.protein.FMN.transferase..2.7.1.180..d__Bacteria.p__Bacteroidota.c__Bacteroidia.o__Bacteroidales.f__Bacteroidaceae.g__Bacteroides.s__Bacteroides_thetaiotaomicron	Amox	y	2.60705	0.912535	1	7	0.0289176	0.0479568
X3.2.1.14.RXN...expasy..Chitinase..3.2.1.14..d__Bacteria.p__Bacteroidota.c__Bacteroidia.o__Bacteroidales.f__Bacteroidaceae.g__Bacteroides.s__Bacteroides_acidifaciens	Amox	y	2.27238	0.797665	1	5	0.0292278	0.0484139
RXN.14014...expasy..4.hydroxy.tetrahydrodipicolinate.reductase..1.17.1.8..d__Bacteria.p__Firmicutes_A.c__Clostridia.o__Lachnospirales.f__Lachnospiraceae.g__UBA9502.s__	Amox	y	-0.915323	0.322045	1	3	0.0294808	0.0487755

## Sheet: Prophylactic Oats Day 5 Amox.
feature	metadata	value	coef	stderr	N	N.not.0	pval	qval
DIAMINOPIMDECARB.RXN...expasy..Diaminopimelate.decarboxylase..4.1.1.20..d__Bacteria.p__Bacteroidota.c__Bacteroidia.o__Bacteroidales.f__Bacteroidaceae.g__Bacteroides.s__Bacteroides_thetaiotaomicron	Amox	y	3.38083	0.215407	1	8	4.24e-06	0.00145552
ASPARAGINE..TRNA.LIGASE.RXN...expasy..Asparagine..tRNA.ligase..6.1.1.22..d__Bacteria.p__Bacteroidota.c__Bacteroidia.o__Bacteroidales.f__Bacteroidaceae.g__Bacteroides.s__Bacteroides_thetaiotaomicron	Amox	y	3.45114	0.266654	1	8	1.31e-05	0.00145552
RXN.14089...expasy..Non.reducing.end.beta.L.arabinofuranosidase..3.2.1.185..d__Bacteria.p__Bacteroidota.c__Bacteroidia.o__Bacteroidales.f__Bacteroidaceae.g__Bacteroides.s__Bacteroides_thetaiotaomicron	Amox	y	4.76003	0.389255	1	5	1.82e-05	0.00145552
RXN.13163...expasy..3.isopropylmalate.dehydratase..4.2.1.33..d__Bacteria.p__Bacteroidota.c__Bacteroidia.o__Bacteroidales.f__Bacteroidaceae.g__Bacteroides.s__Bacteroides_thetaiotaomicron	Amox	y	3.81255	0.312697	1	8	1.85e-05	0.00145552
GUANPRIBOSYLTRAN.RXN...expasy..Hypoxanthine.phosphoribosyltransferase..2.4.2.8..d__Bacteria.p__Bacteroidota.c__Bacteroidia.o__Bacteroidales.f__Bacteroidaceae.g__Bacteroides.s__Bacteroides_thetaiotaomicron	Amox	y	3.55676	0.292545	1	8	1.88e-05	0.00145552
HYPOXANPRIBOSYLTRAN.RXN...expasy..Hypoxanthine.phosphoribosyltransferase..2.4.2.8..d__Bacteria.p__Bacteroidota.c__Bacteroidia.o__Bacteroidales.f__Bacteroidaceae.g__Bacteroides.s__Bacteroides_thetaiotaomicron	Amox	y	3.55676	0.292545	1	8	1.88e-05	0.00145552
ADENYLYLSULFKIN.RXN...expasy..Adenylyl.sulfate.kinase..2.7.1.25..d__Bacteria.p__Bacteroidota.c__Bacteroidia.o__Bacteroidales.f__Bacteroidaceae.g__Bacteroides.s__Bacteroides_thetaiotaomicron	Amox	y	3.27359	0.288927	1	8	2.83e-05	0.00145552
X3.2.1.3.RXN...expasy..Glucan.1.4.alpha.glucosidase..3.2.1.3..d__Bacteria.p__Bacteroidota.c__Bacteroidia.o__Bacteroidales.f__Bacteroidaceae.g__Bacteroides.s__Bacteroides_thetaiotaomicron	Amox	y	5.9462	0.53047	1	5	3.01e-05	0.00145552
RXN.9024...expasy..Glucan.1.4.alpha.glucosidase..3.2.1.3..d__Bacteria.p__Bacteroidota.c__Bacteroidia.o__Bacteroidales.f__Bacteroidaceae.g__Bacteroides.s__Bacteroides_thetaiotaomicron	Amox	y	5.9462	0.53047	1	5	3.01e-05	0.00145552
SERINE.O.ACETTRAN.RXN...expasy..Serine.O.acetyltransferase..2.3.1.30..d__Bacteria.p__Bacteroidota.c__Bacteroidia.o__Bacteroidales.f__Bacteroidaceae.g__Bacteroides.s__Bacteroides_thetaiotaomicron	Amox	y	4.78341	0.431599	1	5	3.21e-05	0.00145552
METHIONYL.TRNA.FORMYLTRANSFERASE.RXN...expasy..Methionyl.tRNA.formyltransferase..2.1.2.9..d__Bacteria.p__Bacteroidota.c__Bacteroidia.o__Bacteroidales.f__Bacteroidaceae.g__Bacteroides.s__Bacteroides_thetaiotaomicron	Amox	y	3.21276	0.29009	1	7	3.23e-05	0.00145552
FPPSYN.RXN...expasy...2E.6E..farnesyl.diphosphate.synthase..2.5.1.10..d__Bacteria.p__Bacteroidota.c__Bacteroidia.o__Bacteroidales.f__Bacteroidaceae.g__Bacteroides.s__Bacteroides_congonensis	Amox	y	3.30563	0.30787	1	5	3.86e-05	0.00145552
X7KAPSYN.RXN...expasy..8.amino.7.oxononanoate.synthase..2.3.1.47..d__Bacteria.p__Bacteroidota.c__Bacteroidia.o__Bacteroidales.f__Bacteroidaceae.g__Bacteroides.s__Bacteroides_thetaiotaomicron	Amox	y	3.70455	0.346787	1	8	3.97e-05	0.00145552
RXN.11484...expasy..8.amino.7.oxononanoate.synthase..2.3.1.47..d__Bacteria.p__Bacteroidota.c__Bacteroidia.o__Bacteroidales.f__Bacteroidaceae.g__Bacteroides.s__Bacteroides_thetaiotaomicron	Amox	y	3.70455	0.346787	1	8	3.97e-05	0.00145552
TYROSINE..TRNA.LIGASE.RXN...expasy..Tyrosine..tRNA.ligase..6.1.1.1..d__Bacteria.p__Bacteroidota.c__Bacteroidia.o__Bacteroidales.f__Bacteroidaceae.g__Bacteroides.s__Bacteroides_thetaiotaomicron	Amox	y	2.93039	0.276363	1	8	4.14e-05	0.00145552
HOMOSERDEHYDROG.RXN...expasy..Homoserine.dehydrogenase..1.1.1.3..d__Bacteria.p__Bacteroidota.c__Bacteroidia.o__Bacteroidales.f__Bacteroidaceae.g__Bacteroides.s__Bacteroides_thetaiotaomicron	Amox	y	3.23173	0.308734	1	8	4.46e-05	0.00145552
X3.2.1.17.RXN...expasy..Lysozyme..3.2.1.17..d__Bacteria.p__Bacteroidota.c__Bacteroidia.o__Bacteroidales.f__Bacteroidaceae.g__Bacteroides.s__Bacteroides_thetaiotaomicron	Amox	y	3.7728	0.363371	1	5	4.67e-05	0.00145552
OHMETPYRKIN.RXN...expasy..Hydroxymethylpyrimidine.kinase..2.7.1.49..d__Bacteria.p__Bacteroidota.c__Bacteroidia.o__Bacteroidales.f__Bacteroidaceae.g__Bacteroides.s__Bacteroides_thetaiotaomicron	Amox	y	2.94421	0.283909	1	5	4.71e-05	0.00145552
DIHYDRODIPICSYN.RXN...expasy..4.hydroxy.tetrahydrodipicolinate.synthase..4.3.3.7..d__Bacteria.p__Firmicutes_A.c__Clostridia.o__Lachnospirales.f__Lachnospiraceae.g__UBA9502.s__	Amox	y	3.35954	0.326853	1	5	4.95e-05	0.00145552
THIOREDOXIN.REDUCT.NADPH.RXN...expasy..Thioredoxin.disulfide.reductase..1.8.1.9..d__Bacteria.p__Bacteroidota.c__Bacteroidia.o__Bacteroidales.f__Bacteroidaceae.g__Bacteroides.s__Bacteroides_thetaiotaomicron	Amox	y	1.2354	0.121061	1	4	5.16e-05	0.00145552
ADENYL.KIN.RXN...expasy..Adenylate.kinase..2.7.4.3..d__Bacteria.p__Bacteroidota.c__Bacteroidia.o__Bacteroidales.f__Bacteroidaceae.g__Bacteroides.s__Bacteroides_thetaiotaomicron	Amox	y	3.34018	0.328346	1	8	5.25e-05	0.00145552
X6PGLUCONOLACT.RXN...expasy..6.phosphogluconolactonase..3.1.1.31..d__Bacteria.p__Bacteroidota.c__Bacteroidia.o__Bacteroidales.f__Bacteroidaceae.g__Bacteroides.s__Bacteroides_congonensis	Amox	y	2.94414	0.291179	1	5	5.44e-05	0.00145552
ENOYL.ACP.REDUCT.NADH.RXN...expasy..Enoyl..acyl.carrier.protein..reductase..NADH...1.3.1.9..d__Bacteria.p__Bacteroidota.c__Bacteroidia.o__Bacteroidales.f__Bacteroidaceae.g__Bacteroides.s__Bacteroides_thetaiotaomicron	Amox	y	3.45729	0.349301	1	8	6.14e-05	0.00145552
RXN.10657...expasy..Enoyl..acyl.carrier.protein..reductase..NADH...1.3.1.9..d__Bacteria.p__Bacteroidota.c__Bacteroidia.o__Bacteroidales.f__Bacteroidaceae.g__Bacteroides.s__Bacteroides_thetaiotaomicron	Amox	y	3.45729	0.349301	1	8	6.14e-05	0.00145552
RXN.10661...expasy..Enoyl..acyl.carrier.protein..reductase..NADH...1.3.1.9..d__Bacteria.p__Bacteroidota.c__Bacteroidia.o__Bacteroidales.f__Bacteroidaceae.g__Bacteroides.s__Bacteroides_thetaiotaomicron	Amox	y	3.45729	0.349301	1	8	6.14e-05	0.00145552
RXN.11478...expasy..Enoyl..acyl.carrier.protein..reductase..NADH...1.3.1.9..d__Bacteria.p__Bacteroidota.c__Bacteroidia.o__Bacteroidales.f__Bacteroidaceae.g__Bacteroides.s__Bacteroides_thetaiotaomicron	Amox	y	3.45729	0.349301	1	8	6.14e-05	0.00145552
RXN.11482...expasy..Enoyl..acyl.carrier.protein..reductase..NADH...1.3.1.9..d__Bacteria.p__Bacteroidota.c__Bacteroidia.o__Bacteroidales.f__Bacteroidaceae.g__Bacteroides.s__Bacteroides_thetaiotaomicron	Amox	y	3.45729	0.349301	1	8	6.14e-05	0.00145552
RXN.16620...expasy..Enoyl..acyl.carrier.protein..reductase..NADH...1.3.1.9..d__Bacteria.p__Bacteroidota.c__Bacteroidia.o__Bacteroidales.f__Bacteroidaceae.g__Bacteroides.s__Bacteroides_thetaiotaomicron	Amox	y	3.45729	0.349301	1	8	6.14e-05	0.00145552
RXN.16624...expasy..Enoyl..acyl.carrier.protein..reductase..NADH...1.3.1.9..d__Bacteria.p__Bacteroidota.c__Bacteroidia.o__Bacteroidales.f__Bacteroidaceae.g__Bacteroides.s__Bacteroides_thetaiotaomicron	Amox	y	3.45729	0.349301	1	8	6.14e-05	0.00145552
RXN.16628...expasy..Enoyl..acyl.carrier.protein..reductase..NADH...1.3.1.9..d__Bacteria.p__Bacteroidota.c__Bacteroidia.o__Bacteroidales.f__Bacteroidaceae.g__Bacteroides.s__Bacteroides_thetaiotaomicron	Amox	y	3.45729	0.349301	1	8	6.14e-05	0.00145552
RXN.16632...expasy..Enoyl..acyl.carrier.protein..reductase..NADH...1.3.1.9..d__Bacteria.p__Bacteroidota.c__Bacteroidia.o__Bacteroidales.f__Bacteroidaceae.g__Bacteroides.s__Bacteroides_thetaiotaomicron	Amox	y	3.45729	0.349301	1	8	6.14e-05	0.00145552
RXN.21616...expasy..Enoyl..acyl.carrier.protein..reductase..NADH...1.3.1.9..d__Bacteria.p__Bacteroidota.c__Bacteroidia.o__Bacteroidales.f__Bacteroidaceae.g__Bacteroides.s__Bacteroides_thetaiotaomicron	Amox	y	3.45729	0.349301	1	8	6.14e-05	0.00145552
RXN.21620...expasy..Enoyl..acyl.carrier.protein..reductase..NADH...1.3.1.9..d__Bacteria.p__Bacteroidota.c__Bacteroidia.o__Bacteroidales.f__Bacteroidaceae.g__Bacteroides.s__Bacteroides_thetaiotaomicron	Amox	y	3.45729	0.349301	1	8	6.14e-05	0.00145552
RXN.21624...expasy..Enoyl..acyl.carrier.protein..reductase..NADH...1.3.1.9..d__Bacteria.p__Bacteroidota.c__Bacteroidia.o__Bacteroidales.f__Bacteroidaceae.g__Bacteroides.s__Bacteroides_thetaiotaomicron	Amox	y	3.45729	0.349301	1	8	6.14e-05	0.00145552
RXN.21628...expasy..Enoyl..acyl.carrier.protein..reductase..NADH...1.3.1.9..d__Bacteria.p__Bacteroidota.c__Bacteroidia.o__Bacteroidales.f__Bacteroidaceae.g__Bacteroides.s__Bacteroides_thetaiotaomicron	Amox	y	3.45729	0.349301	1	8	6.14e-05	0.00145552
RXN.21633...expasy..Enoyl..acyl.carrier.protein..reductase..NADH...1.3.1.9..d__Bacteria.p__Bacteroidota.c__Bacteroidia.o__Bacteroidales.f__Bacteroidaceae.g__Bacteroides.s__Bacteroides_thetaiotaomicron	Amox	y	3.45729	0.349301	1	8	6.14e-05	0.00145552
RXN.21637...expasy..Enoyl..acyl.carrier.protein..reductase..NADH...1.3.1.9..d__Bacteria.p__Bacteroidota.c__Bacteroidia.o__Bacteroidales.f__Bacteroidaceae.g__Bacteroides.s__Bacteroides_thetaiotaomicron	Amox	y	3.45729	0.349301	1	8	6.14e-05	0.00145552
RXN.21647...expasy..Enoyl..acyl.carrier.protein..reductase..NADH...1.3.1.9..d__Bacteria.p__Bacteroidota.c__Bacteroidia.o__Bacteroidales.f__Bacteroidaceae.g__Bacteroides.s__Bacteroides_thetaiotaomicron	Amox	y	3.45729	0.349301	1	8	6.14e-05	0.00145552
RXN.21652...expasy..Enoyl..acyl.carrier.protein..reductase..NADH...1.3.1.9..d__Bacteria.p__Bacteroidota.c__Bacteroidia.o__Bacteroidales.f__Bacteroidaceae.g__Bacteroides.s__Bacteroides_thetaiotaomicron	Amox	y	3.45729	0.349301	1	8	6.14e-05	0.00145552
RXN.21657...expasy..Enoyl..acyl.carrier.protein..reductase..NADH...1.3.1.9..d__Bacteria.p__Bacteroidota.c__Bacteroidia.o__Bacteroidales.f__Bacteroidaceae.g__Bacteroides.s__Bacteroides_thetaiotaomicron	Amox	y	3.45729	0.349301	1	8	6.14e-05	0.00145552
RXN.21662...expasy..Enoyl..acyl.carrier.protein..reductase..NADH...1.3.1.9..d__Bacteria.p__Bacteroidota.c__Bacteroidia.o__Bacteroidales.f__Bacteroidaceae.g__Bacteroides.s__Bacteroides_thetaiotaomicron	Amox	y	3.45729	0.349301	1	8	6.14e-05	0.00145552
RXN.21667...expasy..Enoyl..acyl.carrier.protein..reductase..NADH...1.3.1.9..d__Bacteria.p__Bacteroidota.c__Bacteroidia.o__Bacteroidales.f__Bacteroidaceae.g__Bacteroides.s__Bacteroides_thetaiotaomicron	Amox	y	3.45729	0.349301	1	8	6.14e-05	0.00145552
RXN.21672...expasy..Enoyl..acyl.carrier.protein..reductase..NADH...1.3.1.9..d__Bacteria.p__Bacteroidota.c__Bacteroidia.o__Bacteroidales.f__Bacteroidaceae.g__Bacteroides.s__Bacteroides_thetaiotaomicron	Amox	y	3.45729	0.349301	1	8	6.14e-05	0.00145552
RXN.21678...expasy..Enoyl..acyl.carrier.protein..reductase..NADH...1.3.1.9..d__Bacteria.p__Bacteroidota.c__Bacteroidia.o__Bacteroidales.f__Bacteroidaceae.g__Bacteroides.s__Bacteroides_thetaiotaomicron	Amox	y	3.45729	0.349301	1	8	6.14e-05	0.00145552
RXN.21683...expasy..Enoyl..acyl.carrier.protein..reductase..NADH...1.3.1.9..d__Bacteria.p__Bacteroidota.c__Bacteroidia.o__Bacteroidales.f__Bacteroidaceae.g__Bacteroides.s__Bacteroides_thetaiotaomicron	Amox	y	3.45729	0.349301	1	8	6.14e-05	0.00145552
RXN.21688...expasy..Enoyl..acyl.carrier.protein..reductase..NADH...1.3.1.9..d__Bacteria.p__Bacteroidota.c__Bacteroidia.o__Bacteroidales.f__Bacteroidaceae.g__Bacteroides.s__Bacteroides_thetaiotaomicron	Amox	y	3.45729	0.349301	1	8	6.14e-05	0.00145552
RXN.21693...expasy..Enoyl..acyl.carrier.protein..reductase..NADH...1.3.1.9..d__Bacteria.p__Bacteroidota.c__Bacteroidia.o__Bacteroidales.f__Bacteroidaceae.g__Bacteroides.s__Bacteroides_thetaiotaomicron	Amox	y	3.45729	0.349301	1	8	6.14e-05	0.00145552
RXN.21699...expasy..Enoyl..acyl.carrier.protein..reductase..NADH...1.3.1.9..d__Bacteria.p__Bacteroidota.c__Bacteroidia.o__Bacteroidales.f__Bacteroidaceae.g__Bacteroides.s__Bacteroides_thetaiotaomicron	Amox	y	3.45729	0.349301	1	8	6.14e-05	0.00145552
RXN.21704...expasy..Enoyl..acyl.carrier.protein..reductase..NADH...1.3.1.9..d__Bacteria.p__Bacteroidota.c__Bacteroidia.o__Bacteroidales.f__Bacteroidaceae.g__Bacteroides.s__Bacteroides_thetaiotaomicron	Amox	y	3.45729	0.349301	1	8	6.14e-05	0.00145552
RXN.9558...expasy..Enoyl..acyl.carrier.protein..reductase..NADH...1.3.1.9..d__Bacteria.p__Bacteroidota.c__Bacteroidia.o__Bacteroidales.f__Bacteroidaceae.g__Bacteroides.s__Bacteroides_thetaiotaomicron	Amox	y	3.45729	0.349301	1	8	6.14e-05	0.00145552
RXN.9635...metacyc..trans.octadec.2.enoyl..acyl.carrier.protein..reductase..1.3.1.9..d__Bacteria.p__Bacteroidota.c__Bacteroidia.o__Bacteroidales.f__Bacteroidaceae.g__Bacteroides.s__Bacteroides_thetaiotaomicron	Amox	y	3.45729	0.349301	1	8	6.14e-05	0.00145552
RXN.9657...metacyc..crotonyl..acp..reductase..1.3.1.9..d__Bacteria.p__Bacteroidota.c__Bacteroidia.o__Bacteroidales.f__Bacteroidaceae.g__Bacteroides.s__Bacteroides_thetaiotaomicron	Amox	y	3.45729	0.349301	1	8	6.14e-05	0.00145552
RXN.9658...metacyc..trans.hex.2.enoyl..acp..reductase..1.3.1.9..d__Bacteria.p__Bacteroidota.c__Bacteroidia.o__Bacteroidales.f__Bacteroidaceae.g__Bacteroides.s__Bacteroides_thetaiotaomicron	Amox	y	3.45729	0.349301	1	8	6.14e-05	0.00145552
RXN.9659...metacyc..trans.oct.2.enoyl..acp..reductase..1.3.1.9..d__Bacteria.p__Bacteroidota.c__Bacteroidia.o__Bacteroidales.f__Bacteroidaceae.g__Bacteroides.s__Bacteroides_thetaiotaomicron	Amox	y	3.45729	0.349301	1	8	6.14e-05	0.00145552
RXN.9660...metacyc..trans..Delta.2.decenoyl..acp..reductase..1.3.1.9..d__Bacteria.p__Bacteroidota.c__Bacteroidia.o__Bacteroidales.f__Bacteroidaceae.g__Bacteroides.s__Bacteroides_thetaiotaomicron	Amox	y	3.45729	0.349301	1	8	6.14e-05	0.00145552
RXN.9661...metacyc..trans.dodec.2.enoyl..acp..reductase..1.3.1.9..d__Bacteria.p__Bacteroidota.c__Bacteroidia.o__Bacteroidales.f__Bacteroidaceae.g__Bacteroides.s__Bacteroides_thetaiotaomicron	Amox	y	3.45729	0.349301	1	8	6.14e-05	0.00145552
RXN.9662...metacyc..trans.tetradec.2.enoyl..acp..reductase..1.3.1.9..d__Bacteria.p__Bacteroidota.c__Bacteroidia.o__Bacteroidales.f__Bacteroidaceae.g__Bacteroides.s__Bacteroides_thetaiotaomicron	Amox	y	3.45729	0.349301	1	8	6.14e-05	0.00145552
RXN.9663...metacyc..trans.hexadecenoyl..acp..reductase..1.3.1.9..d__Bacteria.p__Bacteroidota.c__Bacteroidia.o__Bacteroidales.f__Bacteroidaceae.g__Bacteroides.s__Bacteroides_thetaiotaomicron	Amox	y	3.45729	0.349301	1	8	6.14e-05	0.00145552
RXN0.2145...expasy..Enoyl..acyl.carrier.protein..reductase..NADH...1.3.1.9..d__Bacteria.p__Bacteroidota.c__Bacteroidia.o__Bacteroidales.f__Bacteroidaceae.g__Bacteroides.s__Bacteroides_thetaiotaomicron	Amox	y	3.45729	0.349301	1	8	6.14e-05	0.00145552
RXN1G.395...metacyc..trans.eicos.2.enoyl..acyl.carrier.protein..reductase..NADPH..B.specific...1.3.1.9..d__Bacteria.p__Bacteroidota.c__Bacteroidia.o__Bacteroidales.f__Bacteroidaceae.g__Bacteroides.s__Bacteroides_thetaiotaomicron	Amox	y	3.45729	0.349301	1	8	6.14e-05	0.00145552
UDPNACETYLMURAMATEDEHYDROG.RXN...expasy..UDP.N.acetylmuramate.dehydrogenase..1.3.1.98..d__Bacteria.p__Bacteroidota.c__Bacteroidia.o__Bacteroidales.f__Bacteroidaceae.g__Bacteroides.s__Bacteroides_thetaiotaomicron	Amox	y	3.23265	0.328532	1	7	6.35e-05	0.00146752
DEPHOSPHOCOAKIN.RXN...expasy..Dephospho.CoA.kinase..2.7.1.24..d__Bacteria.p__Bacteroidota.c__Bacteroidia.o__Bacteroidales.f__Bacteroidaceae.g__Bacteroides.s__Bacteroides_thetaiotaomicron	Amox	y	4.04444	0.41194	1	6	6.43e-05	0.00146752
RXN0.20...expasy..Phosphatidylglycerol..prolipoprotein.diacylglyceryl.transferase..2.5.1.145..d__Bacteria.p__Bacteroidota.c__Bacteroidia.o__Bacteroidales.f__Bacteroidaceae.g__Bacteroides.s__Bacteroides_thetaiotaomicron	Amox	y	3.54098	0.361356	1	8	6.5e-05	0.00146752
X2.7.7.13.RXN...expasy..Mannose.1.phosphate.guanylyltransferase..2.7.7.13..d__Bacteria.p__Bacteroidota.c__Bacteroidia.o__Bacteroidales.f__Bacteroidaceae.g__Bacteroides.s__Bacteroides_thetaiotaomicron	Amox	y	2.5139	0.260463	1	8	7.09e-05	0.00157471
ADENYLOSUCCINATE.SYNTHASE.RXN...expasy..Adenylosuccinate.synthase..6.3.4.4..d__Bacteria.p__Bacteroidota.c__Bacteroidia.o__Bacteroidales.f__Bacteroidaceae.g__Bacteroides.s__Bacteroides_thetaiotaomicron	Amox	y	3.03084	0.315104	1	8	7.23e-05	0.00158105
PROLINE..TRNA.LIGASE.RXN...expasy..Proline..tRNA.ligase..6.1.1.15..d__Bacteria.p__Bacteroidota.c__Bacteroidia.o__Bacteroidales.f__Bacteroidaceae.g__Bacteroides.s__Bacteroides_thetaiotaomicron	Amox	y	1.23376	0.129127	1	4	7.51e-05	0.00160269
ATPPHOSPHORIBOSYLTRANS.RXN...expasy..ATP.phosphoribosyltransferase..2.4.2.17..d__Bacteria.p__Bacteroidota.c__Bacteroidia.o__Bacteroidales.f__Bacteroidaceae.g__Bacteroides.s__Bacteroides_thetaiotaomicron	Amox	y	3.01854	0.316685	1	8	7.61e-05	0.00160269
PSERTRANSAM.RXN...expasy..Phosphoserine.transaminase..2.6.1.52..d__Bacteria.p__Bacteroidota.c__Bacteroidia.o__Bacteroidales.f__Bacteroidaceae.g__Bacteroides.s__Bacteroides_thetaiotaomicron	Amox	y	2.88279	0.303608	1	8	7.78e-05	0.00160269
PSERTRANSAMPYR.RXN...expasy..Phosphoserine.transaminase..2.6.1.52..d__Bacteria.p__Bacteroidota.c__Bacteroidia.o__Bacteroidales.f__Bacteroidaceae.g__Bacteroides.s__Bacteroides_thetaiotaomicron	Amox	y	2.88279	0.303608	1	8	7.78e-05	0.00160269
RXN.15878...expasy...E..4.hydroxy.3.methylbut.2.enyl.diphosphate.synthase..flavodoxin...1.17.7.3..d__Bacteria.p__Bacteroidota.c__Bacteroidia.o__Bacteroidales.f__Bacteroidaceae.g__Bacteroides.s__Bacteroides_thetaiotaomicron	Amox	y	3.01402	0.319078	1	8	8.01e-05	0.00160784
CARBPSYN.RXN...expasy..Carbamoyl.phosphate.synthase..glutamine.hydrolyzing...6.3.5.5..d__Bacteria.p__Bacteroidota.c__Bacteroidia.o__Bacteroidales.f__Bacteroidaceae.g__Bacteroides.s__Bacteroides_thetaiotaomicron	Amox	y	3.05429	0.323479	1	8	8.03e-05	0.00160784
RXN.14014...expasy..4.hydroxy.tetrahydrodipicolinate.reductase..1.17.1.8..d__Bacteria.p__Firmicutes_A.c__Clostridia.o__Lachnospirales.f__Lachnospiraceae.g__UBA7160.s__UBA7160_sp003612585	Amox	y	1.37298	0.148378	1	4	9e-05	0.00177756
RXN.12444...expasy..FMN.reductase..NADPH...1.5.1.38..d__Bacteria.p__Bacteroidota.c__Bacteroidia.o__Bacteroidales.f__Bacteroidaceae.g__Bacteroides.s__Bacteroides_thetaiotaomicron	Amox	y	3.74515	0.40602	1	8	9.16e-05	0.00178485
RXN.11593...expasy..16S.rRNA..cytosine.1407..C.5...methyltransferase..2.1.1.178..d__Bacteria.p__Bacteroidota.c__Bacteroidia.o__Bacteroidales.f__Bacteroidaceae.g__Bacteroides.s__Bacteroides_thetaiotaomicron	Amox	y	2.60817	0.288904	1	8	0.000103456	0.00197183
IMIDPHOSDEHYD.RXN...expasy..Imidazoleglycerol.phosphate.dehydratase..4.2.1.19..d__Bacteria.p__Bacteroidota.c__Bacteroidia.o__Bacteroidales.f__Bacteroidaceae.g__Bacteroides.s__Bacteroides_thetaiotaomicron	Amox	y	2.56374	0.284246	1	8	0.000104	0.00197183
ASPARTATE..TRNA.LIGASE.RXN...expasy..Aspartate..tRNA.ligase..6.1.1.12..d__Bacteria.p__Bacteroidota.c__Bacteroidia.o__Bacteroidales.f__Bacteroidaceae.g__Bacteroides.s__Bacteroides_thetaiotaomicron	Amox	y	3.31659	0.374426	1	8	0.000115149	0.00204482
X5.3.1.17.RXN...expasy..5.dehydro.4.deoxy.D.glucuronate.isomerase..5.3.1.17..d__Bacteria.p__Bacteroidota.c__Bacteroidia.o__Bacteroidales.f__Bacteroidaceae.g__Bacteroides.s__Bacteroides_thetaiotaomicron	Amox	y	2.41966	0.273619	1	8	0.000116224	0.00204482
RXN.11596...expasy..23S.rRNA..adenine.1618..N.6...methyltransferase..2.1.1.181..d__Bacteria.p__Bacteroidota.c__Bacteroidia.o__Bacteroidales.f__Bacteroidaceae.g__Bacteroides.s__Bacteroides_thetaiotaomicron	Amox	y	3.33255	0.381014	1	5	0.000123633	0.00204482
ERYTHRON4PDEHYDROG.RXN...expasy..4.phosphoerythronate.dehydrogenase..1.1.1.290..d__Bacteria.p__Bacteroidota.c__Bacteroidia.o__Bacteroidales.f__Bacteroidaceae.g__Bacteroides.s__Bacteroides_thetaiotaomicron	Amox	y	2.30897	0.265421	1	8	0.000127449	0.00204482
X5.4.2.10.RXN...expasy..Phosphoglucosamine.mutase..5.4.2.10..d__Bacteria.p__Bacteroidota.c__Bacteroidia.o__Bacteroidales.f__Bacteroidaceae.g__Bacteroides.s__Bacteroides_thetaiotaomicron	Amox	y	3.08066	0.355041	1	8	0.000129304	0.00204482
TRYPTOPHAN..TRNA.LIGASE.RXN...expasy..Tryptophan..tRNA.ligase..6.1.1.2..d__Bacteria.p__Verrucomicrobiota.c__Verrucomicrobiae.o__Verrucomicrobiales.f__Akkermansiaceae.g__Akkermansia.s__Akkermansia_muciniphila	Amox	y	3.6021	0.41561	1	8	0.000130134	0.00204482
BETA.LACTAMASE.RXN...expasy..Beta.lactamase..3.5.2.6..d__Bacteria.p__Bacteroidota.c__Bacteroidia.o__Bacteroidales.f__Bacteroidaceae.g__Bacteroides.s__Bacteroides_thetaiotaomicron	Amox	y	3.17791	0.369001	1	7	0.000134851	0.00204482
RXN.20894...expasy..Beta.lactamase..3.5.2.6..d__Bacteria.p__Bacteroidota.c__Bacteroidia.o__Bacteroidales.f__Bacteroidaceae.g__Bacteroides.s__Bacteroides_thetaiotaomicron	Amox	y	3.17791	0.369001	1	7	0.000134851	0.00204482
FORMATETHFLIG.RXN...expasy..Formate..tetrahydrofolate.ligase..6.3.4.3..d__Bacteria.p__Bacteroidota.c__Bacteroidia.o__Bacteroidales.f__Bacteroidaceae.g__Prevotella.s__Prevotella_sp002933775	Amox	y	3.18306	0.37016	1	5	0.000136002	0.00204482
X2.7.1.90.RXN...expasy..Diphosphate..fructose.6.phosphate.1.phosphotransferase..2.7.1.90..d__Bacteria.p__Bacteroidota.c__Bacteroidia.o__Bacteroidales.f__Bacteroidaceae.g__Bacteroides.s__Bacteroides_thetaiotaomicron	Amox	y	3.41505	0.39754	1	8	0.000136773	0.00204482
RXN.21730...expasy..Diphosphate..fructose.6.phosphate.1.phosphotransferase..2.7.1.90..d__Bacteria.p__Bacteroidota.c__Bacteroidia.o__Bacteroidales.f__Bacteroidaceae.g__Bacteroides.s__Bacteroides_thetaiotaomicron	Amox	y	3.41505	0.39754	1	8	0.000136773	0.00204482
X2.7.7.60.RXN...expasy..2.C.methyl.D.erythritol.4.phosphate.cytidylyltransferase..2.7.7.60..d__Bacteria.p__Bacteroidota.c__Bacteroidia.o__Bacteroidales.f__Bacteroidaceae.g__Bacteroides.s__Bacteroides_thetaiotaomicron	Amox	y	2.95434	0.345058	1	8	0.000139354	0.00204482
HISTCYCLOHYD.RXN...expasy..Phosphoribosyl.AMP.cyclohydrolase..3.5.4.19..d__Bacteria.p__Bacteroidota.c__Bacteroidia.o__Bacteroidales.f__Bacteroidaceae.g__Bacteroides.s__Bacteroides_thetaiotaomicron	Amox	y	2.61794	0.306384	1	8	0.000140935	0.00204482
HISTPRATPHYD.RXN...expasy..Phosphoribosyl.ATP.diphosphatase..3.6.1.31..d__Bacteria.p__Bacteroidota.c__Bacteroidia.o__Bacteroidales.f__Bacteroidaceae.g__Bacteroides.s__Bacteroides_thetaiotaomicron	Amox	y	2.61794	0.306384	1	8	0.000140935	0.00204482
UDPNACETYLGLUCOSAMENOLPYRTRANS.RXN...expasy..UDP.N.acetylglucosamine.1.carboxyvinyltransferase..2.5.1.7..d__Bacteria.p__Bacteroidota.c__Bacteroidia.o__Bacteroidales.f__Bacteroidaceae.g__Bacteroides.s__Bacteroides_thetaiotaomicron	Amox	y	3.10794	0.369059	1	8	0.000152884	0.00204482
X2.7.8.11.RXN...expasy..CDP.diacylglycerol..inositol.3.phosphatidyltransferase..2.7.8.11..d__Bacteria.p__Bacteroidota.c__Bacteroidia.o__Bacteroidales.f__Bacteroidaceae.g__Bacteroides.s__Bacteroides_thetaiotaomicron	Amox	y	3.34538	0.399407	1	6	0.000157571	0.00204482
RXN.20525...expasy..CDP.diacylglycerol..inositol.3.phosphatidyltransferase..2.7.8.11..d__Bacteria.p__Bacteroidota.c__Bacteroidia.o__Bacteroidales.f__Bacteroidaceae.g__Bacteroides.s__Bacteroides_thetaiotaomicron	Amox	y	3.34538	0.399407	1	6	0.000157571	0.00204482
X2.3.1.89.RXN...expasy..Tetrahydrodipicolinate.N.acetyltransferase..2.3.1.89..d__Bacteria.p__Bacteroidota.c__Bacteroidia.o__Bacteroidales.f__Bacteroidaceae.g__Bacteroides.s__Bacteroides_thetaiotaomicron...125	Amox	y	3.65359	0.436496	1	5	0.00015816	0.00204482
X2.3.1.89.RXN...expasy..Tetrahydrodipicolinate.N.acetyltransferase..2.3.1.89..d__Bacteria.p__Bacteroidota.c__Bacteroidia.o__Bacteroidales.f__Bacteroidaceae.g__Bacteroides.s__Bacteroides_thetaiotaomicron...779	Amox	y	3.65359	0.436496	1	5	0.00015816	0.00204482
L.GLN.FRUCT.6.P.AMINOTRANS.RXN...expasy..Glutamine..fructose.6.phosphate.transaminase..isomerizing...2.6.1.16..d__Bacteria.p__Bacteroidota.c__Bacteroidia.o__Bacteroidales.f__Bacteroidaceae.g__Bacteroides.s__Bacteroides_thetaiotaomicron	Amox	y	2.30863	0.27592	1	5	0.000158505	0.00204482
GLUTAMINESYN.RXN...expasy..Glutamine.synthetase..6.3.1.2..d__Bacteria.p__Bacteroidota.c__Bacteroidia.o__Bacteroidales.f__Bacteroidaceae.g__Bacteroides.s__Bacteroides_thetaiotaomicron	Amox	y	2.19897	0.263859	1	8	0.000162055	0.00204482
RXN0.6366...expasy...Ribosomal.protein.S12...aspartate.89..C.3...methylthiotransferase..2.8.4.4..d__Bacteria.p__Bacteroidota.c__Bacteroidia.o__Bacteroidales.f__Bacteroidaceae.g__Bacteroides.s__Bacteroides_thetaiotaomicron	Amox	y	3.15453	0.380685	1	8	0.000167297	0.00204482
GLUCISOM.RXN...metacyc..glucose.isomerase..5.3.1.5..d__Bacteria.p__Bacteroidota.c__Bacteroidia.o__Bacteroidales.f__Bacteroidaceae.g__Bacteroides.s__Bacteroides_thetaiotaomicron	Amox	y	3.06814	0.370356	1	8	0.000167542	0.00204482
XYLISOM.RXN...expasy..Xylose.isomerase..5.3.1.5..d__Bacteria.p__Bacteroidota.c__Bacteroidia.o__Bacteroidales.f__Bacteroidaceae.g__Bacteroides.s__Bacteroides_thetaiotaomicron	Amox	y	3.06814	0.370356	1	8	0.000167542	0.00204482
OROPRIBTRANS.RXN...expasy..Orotate.phosphoribosyltransferase..2.4.2.10..d__Bacteria.p__Bacteroidota.c__Bacteroidia.o__Bacteroidales.f__Bacteroidaceae.g__Bacteroides.s__Bacteroides_thetaiotaomicron	Amox	y	3.7422	0.452456	1	8	0.000169065	0.00204482
THREONINE..TRNA.LIGASE.RXN...expasy..Threonine..tRNA.ligase..6.1.1.3..d__Bacteria.p__Bacteroidota.c__Bacteroidia.o__Bacteroidales.f__Bacteroidaceae.g__Bacteroides.s__Bacteroides_thetaiotaomicron	Amox	y	3.2329	0.3913	1	8	0.000170084	0.00204482
N.ACETYLGLUTPREDUCT.RXN...expasy..N.acetyl.gamma.glutamyl.phosphate.reductase..1.2.1.38..d__Bacteria.p__Verrucomicrobiota.c__Verrucomicrobiae.o__Verrucomicrobiales.f__Akkermansiaceae.g__Akkermansia.s__Akkermansia_muciniphila	Amox	y	2.81614	0.343051	1	8	0.000176275	0.00204482
RXN.15006...expasy..N.acetyl.gamma.glutamyl.phosphate.reductase..1.2.1.38..d__Bacteria.p__Verrucomicrobiota.c__Verrucomicrobiae.o__Verrucomicrobiales.f__Akkermansiaceae.g__Akkermansia.s__Akkermansia_muciniphila	Amox	y	2.81614	0.343051	1	8	0.000176275	0.00204482
PHOSGLYPHOS.RXN...expasy..Phosphoglycerate.kinase..2.7.2.3..d__Bacteria.p__Bacteroidota.c__Bacteroidia.o__Bacteroidales.f__Bacteroidaceae.g__Bacteroides.s__Bacteroides_thetaiotaomicron	Amox	y	2.8248	0.345752	1	8	0.000181023	0.00204482
SUCCCOASYN.RXN...expasy..Succinate..CoA.ligase..ADP.forming...6.2.1.5..d__Bacteria.p__Bacteroidota.c__Bacteroidia.o__Bacteroidales.f__Bacteroidaceae.g__Bacteroides.s__Bacteroides_thetaiotaomicron	Amox	y	2.13142	0.261301	1	5	0.000182643	0.00204482
FORMATETHFLIG.RXN...expasy..Formate..tetrahydrofolate.ligase..6.3.4.3..d__Bacteria.p__Verrucomicrobiota.c__Verrucomicrobiae.o__Verrucomicrobiales.f__Akkermansiaceae.g__Akkermansia.s__Akkermansia_muciniphila_A	Amox	y	2.34582	0.288316	1	8	0.000185239	0.00204482
MYO.INOSITOL.1OR.4.MONOPHOSPHATASE.RXN...expasy..Inositol.phosphate.phosphatase..3.1.3.25..d__Bacteria.p__Bacteroidota.c__Bacteroidia.o__Bacteroidales.f__Bacteroidaceae.g__Bacteroides.s__Bacteroides_thetaiotaomicron	Amox	y	2.58931	0.318391	1	5	0.000185719	0.00204482
RXN.10949...expasy..Inositol.phosphate.phosphatase..3.1.3.25..d__Bacteria.p__Bacteroidota.c__Bacteroidia.o__Bacteroidales.f__Bacteroidaceae.g__Bacteroides.s__Bacteroides_thetaiotaomicron	Amox	y	2.58931	0.318391	1	5	0.000185719	0.00204482
RXN.10952...expasy..Inositol.phosphate.phosphatase..3.1.3.25..d__Bacteria.p__Bacteroidota.c__Bacteroidia.o__Bacteroidales.f__Bacteroidaceae.g__Bacteroides.s__Bacteroides_thetaiotaomicron	Amox	y	2.58931	0.318391	1	5	0.000185719	0.00204482
RXN.10953...expasy..Inositol.phosphate.phosphatase..3.1.3.25..d__Bacteria.p__Bacteroidota.c__Bacteroidia.o__Bacteroidales.f__Bacteroidaceae.g__Bacteroides.s__Bacteroides_thetaiotaomicron	Amox	y	2.58931	0.318391	1	5	0.000185719	0.00204482
RXN.10954...expasy..Inositol.phosphate.phosphatase..3.1.3.25..d__Bacteria.p__Bacteroidota.c__Bacteroidia.o__Bacteroidales.f__Bacteroidaceae.g__Bacteroides.s__Bacteroides_thetaiotaomicron	Amox	y	2.58931	0.318391	1	5	0.000185719	0.00204482
RXN.7253...expasy..Inositol.phosphate.phosphatase..3.1.3.25..d__Bacteria.p__Bacteroidota.c__Bacteroidia.o__Bacteroidales.f__Bacteroidaceae.g__Bacteroides.s__Bacteroides_thetaiotaomicron	Amox	y	2.58931	0.318391	1	5	0.000185719	0.00204482
RXN0.5408...expasy..Inositol.phosphate.phosphatase..3.1.3.25..d__Bacteria.p__Bacteroidota.c__Bacteroidia.o__Bacteroidales.f__Bacteroidaceae.g__Bacteroides.s__Bacteroides_thetaiotaomicron	Amox	y	2.58931	0.318391	1	5	0.000185719	0.00204482
LYSINE..TRNA.LIGASE.RXN...expasy..Lysine..tRNA.ligase..6.1.1.6..d__Bacteria.p__Bacteroidota.c__Bacteroidia.o__Bacteroidales.f__Bacteroidaceae.g__Bacteroides.s__Bacteroides_thetaiotaomicron	Amox	y	3.0195	0.372693	1	8	0.000189659	0.00204482
DNA.DIRECTED.RNA.POLYMERASE.RXN...expasy..DNA.directed.RNA.polymerase..2.7.7.6..d__Bacteria.p__Verrucomicrobiota.c__Verrucomicrobiae.o__Verrucomicrobiales.f__Akkermansiaceae.g__Akkermansia.s__Akkermansia_muciniphila	Amox	y	3.2267	0.399018	1	5	0.000191654	0.00204482
RXN.11891...expasy..Protein.O.GlcNAcase..3.2.1.169..d__Bacteria.p__Bacteroidota.c__Bacteroidia.o__Bacteroidales.f__Bacteroidaceae.g__Bacteroides.s__Bacteroides_thetaiotaomicron	Amox	y	2.7753	0.344487	1	8	0.000195688	0.00204482
RXN.11892...expasy..Protein.O.GlcNAcase..3.2.1.169..d__Bacteria.p__Bacteroidota.c__Bacteroidia.o__Bacteroidales.f__Bacteroidaceae.g__Bacteroides.s__Bacteroides_thetaiotaomicron	Amox	y	2.7753	0.344487	1	8	0.000195688	0.00204482
RXN.15215...expasy..Protein.O.GlcNAcase..3.2.1.169..d__Bacteria.p__Bacteroidota.c__Bacteroidia.o__Bacteroidales.f__Bacteroidaceae.g__Bacteroides.s__Bacteroides_thetaiotaomicron	Amox	y	2.7753	0.344487	1	8	0.000195688	0.00204482
RXN.13158...expasy..3.isopropylmalate.dehydrogenase..1.1.1.85..d__Bacteria.p__Bacteroidota.c__Bacteroidia.o__Bacteroidales.f__Bacteroidaceae.g__Bacteroides.s__Bacteroides_thetaiotaomicron	Amox	y	2.90767	0.361581	1	8	0.000197699	0.00204482
RXN.14986...expasy..3.isopropylmalate.dehydrogenase..1.1.1.85..d__Bacteria.p__Bacteroidota.c__Bacteroidia.o__Bacteroidales.f__Bacteroidaceae.g__Bacteroides.s__Bacteroides_thetaiotaomicron	Amox	y	2.90767	0.361581	1	8	0.000197699	0.00204482
RXNQT.4165...expasy..3.isopropylmalate.dehydrogenase..1.1.1.85..d__Bacteria.p__Bacteroidota.c__Bacteroidia.o__Bacteroidales.f__Bacteroidaceae.g__Bacteroides.s__Bacteroides_thetaiotaomicron	Amox	y	2.90767	0.361581	1	8	0.000197699	0.00204482
RXNQT.4168...expasy..3.isopropylmalate.dehydrogenase..1.1.1.85..d__Bacteria.p__Bacteroidota.c__Bacteroidia.o__Bacteroidales.f__Bacteroidaceae.g__Bacteroides.s__Bacteroides_thetaiotaomicron	Amox	y	2.90767	0.361581	1	8	0.000197699	0.00204482
RXNQT.4171...expasy..3.isopropylmalate.dehydrogenase..1.1.1.85..d__Bacteria.p__Bacteroidota.c__Bacteroidia.o__Bacteroidales.f__Bacteroidaceae.g__Bacteroides.s__Bacteroides_thetaiotaomicron	Amox	y	2.90767	0.361581	1	8	0.000197699	0.00204482
RXNQT.4174...expasy..3.isopropylmalate.dehydrogenase..1.1.1.85..d__Bacteria.p__Bacteroidota.c__Bacteroidia.o__Bacteroidales.f__Bacteroidaceae.g__Bacteroides.s__Bacteroides_thetaiotaomicron	Amox	y	2.90767	0.361581	1	8	0.000197699	0.00204482
RXNQT.4178...expasy..3.isopropylmalate.dehydrogenase..1.1.1.85..d__Bacteria.p__Bacteroidota.c__Bacteroidia.o__Bacteroidales.f__Bacteroidaceae.g__Bacteroides.s__Bacteroides_thetaiotaomicron	Amox	y	2.90767	0.361581	1	8	0.000197699	0.00204482
DTDPGLUCDEHYDRAT.RXN...expasy..dTDP.glucose.4.6.dehydratase..4.2.1.46..d__Bacteria.p__Bacteroidota.c__Bacteroidia.o__Bacteroidales.f__Bacteroidaceae.g__Bacteroides.s__Bacteroides_thetaiotaomicron	Amox	y	2.84897	0.354339	1	8	0.000197875	0.00204482
PYRUVATEORTHOPHOSPHATE.DIKINASE.RXN...expasy..Pyruvate..phosphate.dikinase..2.7.9.1..d__Bacteria.p__Bacteroidota.c__Bacteroidia.o__Bacteroidales.f__Bacteroidaceae.g__Bacteroides.s__Bacteroides_thetaiotaomicron	Amox	y	3.02404	0.376648	1	8	0.000199441	0.00204482
RXN.11586...expasy..23S.rRNA..adenine.2503..C.2...methyltransferase..2.1.1.192..d__Bacteria.p__Bacteroidota.c__Bacteroidia.o__Bacteroidales.f__Bacteroidaceae.g__Bacteroides.s__Bacteroides_thetaiotaomicron	Amox	y	2.9958	0.374128	1	8	0.00020242	0.00204482
X2.7.13.3.RXN...expasy..Histidine.kinase..2.7.13.3..d__Bacteria.p__Bacteroidota.c__Bacteroidia.o__Bacteroidales.f__Bacteroidaceae.g__Bacteroides.s__Bacteroides_thetaiotaomicron	Amox	y	3.2938	0.411679	1	8	0.000203339	0.00204482
GLYOHMETRANS.RXN...expasy..Glycine.hydroxymethyltransferase..2.1.2.1..d__Bacteria.p__Bacteroidota.c__Bacteroidia.o__Bacteroidales.f__Bacteroidaceae.g__Bacteroides.s__Bacteroides_thetaiotaomicron	Amox	y	3.03392	0.379441	1	8	0.000204063	0.00204482
X3.4.16.4.RXN...expasy..Serine.type.D.Ala.D.Ala.carboxypeptidase..3.4.16.4..d__Bacteria.p__Bacteroidota.c__Bacteroidia.o__Bacteroidales.f__Bacteroidaceae.g__Bacteroides.s__Bacteroides_thetaiotaomicron	Amox	y	2.21222	0.276882	1	8	0.000204915	0.00204482
X3.4.17.8.RXN...expasy..AMBIGUOUS..3.4.16.4..3.4.17.8..d__Bacteria.p__Bacteroidota.c__Bacteroidia.o__Bacteroidales.f__Bacteroidaceae.g__Bacteroides.s__Bacteroides_thetaiotaomicron	Amox	y	2.21222	0.276882	1	8	0.000204915	0.00204482
RXN.11065...expasy..Serine.type.D.Ala.D.Ala.carboxypeptidase..3.4.16.4..d__Bacteria.p__Bacteroidota.c__Bacteroidia.o__Bacteroidales.f__Bacteroidaceae.g__Bacteroides.s__Bacteroides_thetaiotaomicron	Amox	y	2.21222	0.276882	1	8	0.000204915	0.00204482
RXN.11302...metacyc..peptidoglycan.transpeptidase..Gram.negative.bacteria...3.4.16.4..d__Bacteria.p__Bacteroidota.c__Bacteroidia.o__Bacteroidales.f__Bacteroidaceae.g__Bacteroides.s__Bacteroides_thetaiotaomicron	Amox	y	2.21222	0.276882	1	8	0.000204915	0.00204482
RXN.11351...expasy..Serine.type.D.Ala.D.Ala.carboxypeptidase..3.4.16.4..d__Bacteria.p__Bacteroidota.c__Bacteroidia.o__Bacteroidales.f__Bacteroidaceae.g__Bacteroides.s__Bacteroides_thetaiotaomicron	Amox	y	2.21222	0.276882	1	8	0.000204915	0.00204482
RXN.16649...expasy..Serine.type.D.Ala.D.Ala.carboxypeptidase..3.4.16.4..d__Bacteria.p__Bacteroidota.c__Bacteroidia.o__Bacteroidales.f__Bacteroidaceae.g__Bacteroides.s__Bacteroides_thetaiotaomicron	Amox	y	2.21222	0.276882	1	8	0.000204915	0.00204482
RXN.16659...metacyc..peptidoglycan.transpeptidase..Gram.negative.bacteria...3.4.16.4..d__Bacteria.p__Bacteroidota.c__Bacteroidia.o__Bacteroidales.f__Bacteroidaceae.g__Bacteroides.s__Bacteroides_thetaiotaomicron	Amox	y	2.21222	0.276882	1	8	0.000204915	0.00204482
RXN.19249...expasy..Serine.type.D.Ala.D.Ala.carboxypeptidase..3.4.16.4..d__Bacteria.p__Bacteroidota.c__Bacteroidia.o__Bacteroidales.f__Bacteroidaceae.g__Bacteroides.s__Bacteroides_thetaiotaomicron	Amox	y	2.21222	0.276882	1	8	0.000204915	0.00204482
RXN.19253...expasy..Serine.type.D.Ala.D.Ala.carboxypeptidase..3.4.16.4..d__Bacteria.p__Bacteroidota.c__Bacteroidia.o__Bacteroidales.f__Bacteroidaceae.g__Bacteroides.s__Bacteroides_thetaiotaomicron	Amox	y	2.21222	0.276882	1	8	0.000204915	0.00204482
RXN.19256...expasy..Serine.type.D.Ala.D.Ala.carboxypeptidase..3.4.16.4..d__Bacteria.p__Bacteroidota.c__Bacteroidia.o__Bacteroidales.f__Bacteroidaceae.g__Bacteroides.s__Bacteroides_thetaiotaomicron	Amox	y	2.21222	0.276882	1	8	0.000204915	0.00204482
TRNA.PSEUDOURIDINE.SYNTHASE.I.RXN...expasy..tRNA.pseudouridine.38.40..synthase..5.4.99.12..d__Bacteria.p__Bacteroidota.c__Bacteroidia.o__Bacteroidales.f__Bacteroidaceae.g__Bacteroides.s__Bacteroides_thetaiotaomicron	Amox	y	3.45824	0.436941	1	8	0.00021593	0.00204482
GLUTAMIN.RXN...expasy..AMBIGUOUS..3.5.1.2..3.5.1.38..d__Bacteria.p__Bacteroidota.c__Bacteroidia.o__Bacteroidales.f__Bacteroidaceae.g__Bacteroides.s__Bacteroides_thetaiotaomicron	Amox	y	3.93811	0.497729	1	8	0.000216309	0.00204482
UROCANATE.HYDRATASE.RXN...expasy..Urocanate.hydratase..4.2.1.49..d__Bacteria.p__Bacteroidota.c__Bacteroidia.o__Bacteroidales.f__Bacteroidaceae.g__Bacteroides.s__Bacteroides_thetaiotaomicron	Amox	y	2.80064	0.354166	1	8	0.000216987	0.00204482
PGLUCISOM.RXN...expasy..Glucose.6.phosphate.isomerase..5.3.1.9..d__Bacteria.p__Bacteroidota.c__Bacteroidia.o__Bacteroidales.f__Bacteroidaceae.g__Bacteroides.s__Bacteroides_thetaiotaomicron	Amox	y	2.58304	0.326776	1	8	0.000217455	0.00204482
X3.4.13.18.RXN...expasy..Cytosol.nonspecific.dipeptidase..3.4.13.18..d__Bacteria.p__Bacteroidota.c__Bacteroidia.o__Bacteroidales.f__Bacteroidaceae.g__Bacteroides.s__Bacteroides_thetaiotaomicron	Amox	y	2.54328	0.32573	1	8	0.000232778	0.00204482
RXN.6622...expasy..Cytosol.nonspecific.dipeptidase..3.4.13.18..d__Bacteria.p__Bacteroidota.c__Bacteroidia.o__Bacteroidales.f__Bacteroidaceae.g__Bacteroides.s__Bacteroides_thetaiotaomicron	Amox	y	2.54328	0.32573	1	8	0.000232778	0.00204482
RXN0.6974...expasy..Cytosol.nonspecific.dipeptidase..3.4.13.18..d__Bacteria.p__Bacteroidota.c__Bacteroidia.o__Bacteroidales.f__Bacteroidaceae.g__Bacteroides.s__Bacteroides_thetaiotaomicron	Amox	y	2.54328	0.32573	1	8	0.000232778	0.00204482
RXN0.6975...expasy..Cytosol.nonspecific.dipeptidase..3.4.13.18..d__Bacteria.p__Bacteroidota.c__Bacteroidia.o__Bacteroidales.f__Bacteroidaceae.g__Bacteroides.s__Bacteroides_thetaiotaomicron	Amox	y	2.54328	0.32573	1	8	0.000232778	0.00204482
RXN0.6976...expasy..Cytosol.nonspecific.dipeptidase..3.4.13.18..d__Bacteria.p__Bacteroidota.c__Bacteroidia.o__Bacteroidales.f__Bacteroidaceae.g__Bacteroides.s__Bacteroides_thetaiotaomicron	Amox	y	2.54328	0.32573	1	8	0.000232778	0.00204482
RXN0.6977...expasy..Cytosol.nonspecific.dipeptidase..3.4.13.18..d__Bacteria.p__Bacteroidota.c__Bacteroidia.o__Bacteroidales.f__Bacteroidaceae.g__Bacteroides.s__Bacteroides_thetaiotaomicron	Amox	y	2.54328	0.32573	1	8	0.000232778	0.00204482
RXN0.6978...expasy..Cytosol.nonspecific.dipeptidase..3.4.13.18..d__Bacteria.p__Bacteroidota.c__Bacteroidia.o__Bacteroidales.f__Bacteroidaceae.g__Bacteroides.s__Bacteroides_thetaiotaomicron	Amox	y	2.54328	0.32573	1	8	0.000232778	0.00204482
RXN0.6979...expasy..Cytosol.nonspecific.dipeptidase..3.4.13.18..d__Bacteria.p__Bacteroidota.c__Bacteroidia.o__Bacteroidales.f__Bacteroidaceae.g__Bacteroides.s__Bacteroides_thetaiotaomicron	Amox	y	2.54328	0.32573	1	8	0.000232778	0.00204482
RXN0.6980...expasy..Cytosol.nonspecific.dipeptidase..3.4.13.18..d__Bacteria.p__Bacteroidota.c__Bacteroidia.o__Bacteroidales.f__Bacteroidaceae.g__Bacteroides.s__Bacteroides_thetaiotaomicron	Amox	y	2.54328	0.32573	1	8	0.000232778	0.00204482
RXN0.6981...expasy..Cytosol.nonspecific.dipeptidase..3.4.13.18..d__Bacteria.p__Bacteroidota.c__Bacteroidia.o__Bacteroidales.f__Bacteroidaceae.g__Bacteroides.s__Bacteroides_thetaiotaomicron	Amox	y	2.54328	0.32573	1	8	0.000232778	0.00204482
RXN0.6982...expasy..Cytosol.nonspecific.dipeptidase..3.4.13.18..d__Bacteria.p__Bacteroidota.c__Bacteroidia.o__Bacteroidales.f__Bacteroidaceae.g__Bacteroides.s__Bacteroides_thetaiotaomicron	Amox	y	2.54328	0.32573	1	8	0.000232778	0.00204482
RXN0.6983...expasy..Cytosol.nonspecific.dipeptidase..3.4.13.18..d__Bacteria.p__Bacteroidota.c__Bacteroidia.o__Bacteroidales.f__Bacteroidaceae.g__Bacteroides.s__Bacteroides_thetaiotaomicron	Amox	y	2.54328	0.32573	1	8	0.000232778	0.00204482
RXN0.6984...expasy..Cytosol.nonspecific.dipeptidase..3.4.13.18..d__Bacteria.p__Bacteroidota.c__Bacteroidia.o__Bacteroidales.f__Bacteroidaceae.g__Bacteroides.s__Bacteroides_thetaiotaomicron	Amox	y	2.54328	0.32573	1	8	0.000232778	0.00204482
RXN0.6985...expasy..Cytosol.nonspecific.dipeptidase..3.4.13.18..d__Bacteria.p__Bacteroidota.c__Bacteroidia.o__Bacteroidales.f__Bacteroidaceae.g__Bacteroides.s__Bacteroides_thetaiotaomicron	Amox	y	2.54328	0.32573	1	8	0.000232778	0.00204482
RXN0.6987...expasy..Cytosol.nonspecific.dipeptidase..3.4.13.18..d__Bacteria.p__Bacteroidota.c__Bacteroidia.o__Bacteroidales.f__Bacteroidaceae.g__Bacteroides.s__Bacteroides_thetaiotaomicron	Amox	y	2.54328	0.32573	1	8	0.000232778	0.00204482
RXN0.6988...expasy..Cytosol.nonspecific.dipeptidase..3.4.13.18..d__Bacteria.p__Bacteroidota.c__Bacteroidia.o__Bacteroidales.f__Bacteroidaceae.g__Bacteroides.s__Bacteroides_thetaiotaomicron	Amox	y	2.54328	0.32573	1	8	0.000232778	0.00204482
DIHYDROXYISOVALDEHYDRAT.RXN...expasy..Dihydroxy.acid.dehydratase..4.2.1.9..d__Bacteria.p__Verrucomicrobiota.c__Verrucomicrobiae.o__Verrucomicrobiales.f__Akkermansiaceae.g__Akkermansia.s__Akkermansia_muciniphila	Amox	y	3.22015	0.412477	1	7	0.000232954	0.00204482
DIHYDROXYMETVALDEHYDRAT.RXN...metacyc..2.3.Dihydroxy.3.methylvalerate.dehydratase..4.2.1.9..d__Bacteria.p__Verrucomicrobiota.c__Verrucomicrobiae.o__Verrucomicrobiales.f__Akkermansiaceae.g__Akkermansia.s__Akkermansia_muciniphila	Amox	y	3.22015	0.412477	1	7	0.000232954	0.00204482
PEPCARBOXYKIN.RXN...expasy..Phosphoenolpyruvate.carboxykinase..ATP...4.1.1.49..d__Bacteria.p__Bacteroidota.c__Bacteroidia.o__Bacteroidales.f__Bacteroidaceae.g__Bacteroides.s__Bacteroides_thetaiotaomicron	Amox	y	3.22577	0.414412	1	8	0.000236767	0.00205616
PYRUVATEORTHOPHOSPHATE.DIKINASE.RXN...expasy..Pyruvate..phosphate.dikinase..2.7.9.1..d__Bacteria.p__Verrucomicrobiota.c__Verrucomicrobiae.o__Verrucomicrobiales.f__Akkermansiaceae.g__Akkermansia.s__Akkermansia_muciniphila	Amox	y	5.37679	0.690946	1	6	0.000237138	0.00205616
TRANS.RXN.214...expasy..NADH.ubiquinone.reductase..Na....transporting...7.2.1.1..d__Bacteria.p__Bacteroidota.c__Bacteroidia.o__Bacteroidales.f__Bacteroidaceae.g__Bacteroides.s__Bacteroides_thetaiotaomicron	Amox	y	3.72089	0.482171	1	8	0.000248348	0.00211371
X6PFRUCTPHOS.RXN...expasy..6.phosphofructokinase..2.7.1.11..d__Bacteria.p__Bacteroidota.c__Bacteroidia.o__Bacteroidales.f__Bacteroidaceae.g__Bacteroides.s__Bacteroides_thetaiotaomicron	Amox	y	2.84323	0.371447	1	8	0.000259733	0.00211371
GLUTAMATE.FORMIMINOTRANSFERASE.RXN...expasy..Glutamate.formimidoyltransferase..2.1.2.5..d__Bacteria.p__Bacteroidota.c__Bacteroidia.o__Bacteroidales.f__Bacteroidaceae.g__Bacteroides.s__Bacteroides_thetaiotaomicron	Amox	y	2.90287	0.380367	1	8	0.000264026	0.00211371
RXN.20716...expasy..Glutamate.formimidoyltransferase..2.1.2.5..d__Bacteria.p__Bacteroidota.c__Bacteroidia.o__Bacteroidales.f__Bacteroidaceae.g__Bacteroides.s__Bacteroides_thetaiotaomicron	Amox	y	2.90287	0.380367	1	8	0.000264026	0.00211371
X2.4.1.212.RXN...expasy..Hyaluronan.synthase..2.4.1.212..d__Bacteria.p__Bacteroidota.c__Bacteroidia.o__Bacteroidales.f__Bacteroidaceae.g__Bacteroides.s__Bacteroides_thetaiotaomicron	Amox	y	2.61522	0.344128	1	5	0.000270241	0.00211371
RXN.11627...expasy..Hyaluronan.synthase..2.4.1.212..d__Bacteria.p__Bacteroidota.c__Bacteroidia.o__Bacteroidales.f__Bacteroidaceae.g__Bacteroides.s__Bacteroides_thetaiotaomicron	Amox	y	2.61522	0.344128	1	5	0.000270241	0.00211371
X3.4.21.92.RXN...expasy..Endopeptidase.Clp..3.4.21.92..d__Bacteria.p__Bacteroidota.c__Bacteroidia.o__Bacteroidales.f__Bacteroidaceae.g__Bacteroides.s__Bacteroides_thetaiotaomicron	Amox	y	1.36353	0.179545	1	4	0.000271263	0.00211371
VALINE..TRNA.LIGASE.RXN...expasy..Valine..tRNA.ligase..6.1.1.9..d__Bacteria.p__Bacteroidota.c__Bacteroidia.o__Bacteroidales.f__Bacteroidaceae.g__Bacteroides.s__Bacteroides_thetaiotaomicron	Amox	y	3.15967	0.416261	1	8	0.000272001	0.00211371
CTPSYN.RXN...expasy..CTP.synthase..glutamine.hydrolyzing...6.3.4.2..d__Bacteria.p__Bacteroidota.c__Bacteroidia.o__Bacteroidales.f__Bacteroidaceae.g__Bacteroides.s__Bacteroides_thetaiotaomicron	Amox	y	3.18827	0.420934	1	8	0.000275246	0.00211371
X2.ISOPROPYLMALATESYN.RXN...expasy..2.isopropylmalate.synthase..2.3.3.13..d__Bacteria.p__Bacteroidota.c__Bacteroidia.o__Bacteroidales.f__Bacteroidaceae.g__Bacteroides.s__Bacteroides_thetaiotaomicron	Amox	y	3.44989	0.455986	1	8	0.000276947	0.00211371
HOMOSERINE.O.ACETYLTRANSFERASE.RXN...expasy..Homoserine.O.acetyltransferase..2.3.1.31..d__Bacteria.p__Bacteroidota.c__Bacteroidia.o__Bacteroidales.f__Bacteroidaceae.g__Bacteroides.s__Bacteroides_thetaiotaomicron	Amox	y	3.16772	0.423225	1	6	0.000293839	0.00211371
F16BDEPHOS.RXN...expasy..Fructose.bisphosphatase..3.1.3.11..d__Bacteria.p__Bacteroidota.c__Bacteroidia.o__Bacteroidales.f__Bacteroidaceae.g__Bacteroides.s__Bacteroides_thetaiotaomicron	Amox	y	2.91428	0.391515	1	8	0.000302857	0.00211371
GLCNACPTRANS.RXN...expasy..N.acetylglucosaminephosphotransferase..2.7.8.33..d__Bacteria.p__Bacteroidota.c__Bacteroidia.o__Bacteroidales.f__Bacteroidaceae.g__Bacteroides.s__Bacteroides_thetaiotaomicron	Amox	y	3.98683	0.53628	1	6	0.000304957	0.00211371
CDPKIN.RXN...expasy..Nucleoside.diphosphate.kinase..2.7.4.6..d__Bacteria.p__Bacteroidota.c__Bacteroidia.o__Bacteroidales.f__Bacteroidaceae.g__Bacteroides.s__Bacteroides_thetaiotaomicron	Amox	y	2.54189	0.342012	1	8	0.000305425	0.00211371
DADPKIN.RXN...expasy..Nucleoside.diphosphate.kinase..2.7.4.6..d__Bacteria.p__Bacteroidota.c__Bacteroidia.o__Bacteroidales.f__Bacteroidaceae.g__Bacteroides.s__Bacteroides_thetaiotaomicron	Amox	y	2.54189	0.342012	1	8	0.000305425	0.00211371
DCDPKIN.RXN...expasy..Nucleoside.diphosphate.kinase..2.7.4.6..d__Bacteria.p__Bacteroidota.c__Bacteroidia.o__Bacteroidales.f__Bacteroidaceae.g__Bacteroides.s__Bacteroides_thetaiotaomicron	Amox	y	2.54189	0.342012	1	8	0.000305425	0.00211371
DGDPKIN.RXN...expasy..Nucleoside.diphosphate.kinase..2.7.4.6..d__Bacteria.p__Bacteroidota.c__Bacteroidia.o__Bacteroidales.f__Bacteroidaceae.g__Bacteroides.s__Bacteroides_thetaiotaomicron	Amox	y	2.54189	0.342012	1	8	0.000305425	0.00211371
DTDPKIN.RXN...expasy..Nucleoside.diphosphate.kinase..2.7.4.6..d__Bacteria.p__Bacteroidota.c__Bacteroidia.o__Bacteroidales.f__Bacteroidaceae.g__Bacteroides.s__Bacteroides_thetaiotaomicron	Amox	y	2.54189	0.342012	1	8	0.000305425	0.00211371
DUDPKIN.RXN...expasy..Nucleoside.diphosphate.kinase..2.7.4.6..d__Bacteria.p__Bacteroidota.c__Bacteroidia.o__Bacteroidales.f__Bacteroidaceae.g__Bacteroides.s__Bacteroides_thetaiotaomicron	Amox	y	2.54189	0.342012	1	8	0.000305425	0.00211371
GDPKIN.RXN...expasy..Nucleoside.diphosphate.kinase..2.7.4.6..d__Bacteria.p__Bacteroidota.c__Bacteroidia.o__Bacteroidales.f__Bacteroidaceae.g__Bacteroides.s__Bacteroides_thetaiotaomicron	Amox	y	2.54189	0.342012	1	8	0.000305425	0.00211371
NUCLEOSIDE.DIP.KIN.RXN...expasy..Nucleoside.diphosphate.kinase..2.7.4.6..d__Bacteria.p__Bacteroidota.c__Bacteroidia.o__Bacteroidales.f__Bacteroidaceae.g__Bacteroides.s__Bacteroides_thetaiotaomicron	Amox	y	2.54189	0.342012	1	8	0.000305425	0.00211371
RXN.14120...expasy..Nucleoside.diphosphate.kinase..2.7.4.6..d__Bacteria.p__Bacteroidota.c__Bacteroidia.o__Bacteroidales.f__Bacteroidaceae.g__Bacteroides.s__Bacteroides_thetaiotaomicron	Amox	y	2.54189	0.342012	1	8	0.000305425	0.00211371
RXN.14228...expasy..Nucleoside.diphosphate.kinase..2.7.4.6..d__Bacteria.p__Bacteroidota.c__Bacteroidia.o__Bacteroidales.f__Bacteroidaceae.g__Bacteroides.s__Bacteroides_thetaiotaomicron	Amox	y	2.54189	0.342012	1	8	0.000305425	0.00211371
UDPKIN.RXN...expasy..Nucleoside.diphosphate.kinase..2.7.4.6..d__Bacteria.p__Bacteroidota.c__Bacteroidia.o__Bacteroidales.f__Bacteroidaceae.g__Bacteroides.s__Bacteroides_thetaiotaomicron	Amox	y	2.54189	0.342012	1	8	0.000305425	0.00211371
X3.4.21.107.RXN...expasy..Peptidase.Do..3.4.21.107..d__Bacteria.p__Bacteroidota.c__Bacteroidia.o__Bacteroidales.f__Bacteroidaceae.g__Bacteroides.s__Bacteroides_thetaiotaomicron	Amox	y	2.96418	0.400835	1	8	0.000313926	0.00211371
X3.2.1.165.RXN...expasy..Exo.1.4.beta.D.glucosaminidase..3.2.1.165..d__Bacteria.p__Bacteroidota.c__Bacteroidia.o__Bacteroidales.f__Bacteroidaceae.g__Bacteroides.s__Bacteroides_thetaiotaomicron	Amox	y	3.06792	0.415025	1	8	0.000314599	0.00211371
RXN0.3521...expasy..Undecaprenyl.phosphate.4.deoxy.4.formamido.L.arabinose.transferase..2.4.2.53..d__Bacteria.p__Bacteroidota.c__Bacteroidia.o__Bacteroidales.f__Bacteroidaceae.g__Bacteroides.s__Bacteroides_thetaiotaomicron	Amox	y	2.61038	0.353474	1	5	0.000316284	0.00211371
X1.1.1.292.RXN...expasy..1.5.anhydro.D.fructose.reductase..1.5.anhydro.D.mannitol.forming...1.1.1.292..d__Bacteria.p__Bacteroidota.c__Bacteroidia.o__Bacteroidales.f__Bacteroidaceae.g__Bacteroides.s__Bacteroides_thetaiotaomicron	Amox	y	5.75297	0.77922	1	7	0.000316743	0.00211371
IMIDAZOLONEPROPIONASE.RXN...expasy..Imidazolonepropionase..3.5.2.7..d__Bacteria.p__Bacteroidota.c__Bacteroidia.o__Bacteroidales.f__Bacteroidaceae.g__Bacteroides.s__Bacteroides_thetaiotaomicron	Amox	y	2.40398	0.325807	1	8	0.000317784	0.00211371
GLUTAMIDOTRANS.RXN...expasy..Imidazole.glycerol.phosphate.synthase..4.3.2.10..d__Bacteria.p__Bacteroidota.c__Bacteroidia.o__Bacteroidales.f__Bacteroidaceae.g__Bacteroides.s__Bacteroides_thetaiotaomicron	Amox	y	3.86356	0.526855	1	8	0.000328683	0.00211371
NADPYROPHOSPHAT.RXN...expasy..NAD....diphosphatase..3.6.1.22..d__Bacteria.p__Bacteroidota.c__Bacteroidia.o__Bacteroidales.f__Bacteroidaceae.g__Bacteroides.s__Bacteroides_thetaiotaomicron	Amox	y	1.55321	0.211848	1	4	0.000329063	0.00211371
RXN0.4401...expasy..NAD....diphosphatase..3.6.1.22..d__Bacteria.p__Bacteroidota.c__Bacteroidia.o__Bacteroidales.f__Bacteroidaceae.g__Bacteroides.s__Bacteroides_thetaiotaomicron	Amox	y	1.55321	0.211848	1	4	0.000329063	0.00211371
METHIONINE..TRNA.LIGASE.RXN...expasy..Methionine..tRNA.ligase..6.1.1.10..d__Bacteria.p__Bacteroidota.c__Bacteroidia.o__Bacteroidales.f__Bacteroidaceae.g__Bacteroides.s__Bacteroides_thetaiotaomicron	Amox	y	2.51965	0.343918	1	8	0.000330388	0.00211371
RXN.16165...expasy..Methionine..tRNA.ligase..6.1.1.10..d__Bacteria.p__Bacteroidota.c__Bacteroidia.o__Bacteroidales.f__Bacteroidaceae.g__Bacteroides.s__Bacteroides_thetaiotaomicron	Amox	y	2.51965	0.343918	1	8	0.000330388	0.00211371
ARYLSULFAT.RXN...expasy..Arylsulfatase..type.I...3.1.6.1..d__Bacteria.p__Bacteroidota.c__Bacteroidia.o__Bacteroidales.f__Bacteroidaceae.g__Bacteroides.s__Bacteroides_thetaiotaomicron	Amox	y	2.36359	0.323454	1	8	0.000335111	0.00211371
RXN.20165...expasy..Arylsulfatase..type.I...3.1.6.1..d__Bacteria.p__Bacteroidota.c__Bacteroidia.o__Bacteroidales.f__Bacteroidaceae.g__Bacteroides.s__Bacteroides_thetaiotaomicron	Amox	y	2.36359	0.323454	1	8	0.000335111	0.00211371
RXN.11633...expasy..16S.rRNA..adenine.1518..N.6..adenine.1519..N.6...dimethyltransferase..2.1.1.182..d__Bacteria.p__Bacteroidota.c__Bacteroidia.o__Bacteroidales.f__Bacteroidaceae.g__Bacteroides.s__Bacteroides_thetaiotaomicron	Amox	y	3.40417	0.471168	1	6	0.00035652	0.00211371
RXN.11290...expasy..Peptidoglycan.N.acetylglucosamine.deacetylase..3.5.1.104..d__Bacteria.p__Bacteroidota.c__Bacteroidia.o__Bacteroidales.f__Bacteroidaceae.g__Bacteroides.s__Bacteroides_thetaiotaomicron	Amox	y	2.99793	0.415443	1	5	0.00035888	0.00211371
X3.HYDROXYDECANOYL.ACP.DEHYDR.RXN...expasy..3.hydroxyacyl..acyl.carrier.protein..dehydratase..4.2.1.59..d__Bacteria.p__Bacteroidota.c__Bacteroidia.o__Bacteroidales.f__Bacteroidaceae.g__Bacteroides.s__Bacteroides_thetaiotaomicron	Amox	y	3.1482	0.436344	1	8	0.000359225	0.00211371
X4.2.1.58.RXN...metacyc...3R..3.hydroxybutanoyl..acyl.carrier.protein..hydratase..4.2.1.59..d__Bacteria.p__Bacteroidota.c__Bacteroidia.o__Bacteroidales.f__Bacteroidaceae.g__Bacteroides.s__Bacteroides_thetaiotaomicron	Amox	y	3.1482	0.436344	1	8	0.000359225	0.00211371
X4.2.1.59.RXN...expasy..3.hydroxyacyl..acyl.carrier.protein..dehydratase..4.2.1.59..d__Bacteria.p__Bacteroidota.c__Bacteroidia.o__Bacteroidales.f__Bacteroidaceae.g__Bacteroides.s__Bacteroides_thetaiotaomicron	Amox	y	3.1482	0.436344	1	8	0.000359225	0.00211371
X4.2.1.61.RXN...expasy..3.hydroxyacyl..acyl.carrier.protein..dehydratase..4.2.1.59..d__Bacteria.p__Bacteroidota.c__Bacteroidia.o__Bacteroidales.f__Bacteroidaceae.g__Bacteroides.s__Bacteroides_thetaiotaomicron	Amox	y	3.1482	0.436344	1	8	0.000359225	0.00211371
RXN.10656...expasy..3.hydroxyacyl..acyl.carrier.protein..dehydratase..4.2.1.59..d__Bacteria.p__Bacteroidota.c__Bacteroidia.o__Bacteroidales.f__Bacteroidaceae.g__Bacteroides.s__Bacteroides_thetaiotaomicron	Amox	y	3.1482	0.436344	1	8	0.000359225	0.00211371
RXN.10660...expasy..3.hydroxyacyl..acyl.carrier.protein..dehydratase..4.2.1.59..d__Bacteria.p__Bacteroidota.c__Bacteroidia.o__Bacteroidales.f__Bacteroidaceae.g__Bacteroides.s__Bacteroides_thetaiotaomicron	Amox	y	3.1482	0.436344	1	8	0.000359225	0.00211371
RXN.11477...expasy..3.hydroxyacyl..acyl.carrier.protein..dehydratase..4.2.1.59..d__Bacteria.p__Bacteroidota.c__Bacteroidia.o__Bacteroidales.f__Bacteroidaceae.g__Bacteroides.s__Bacteroides_thetaiotaomicron	Amox	y	3.1482	0.436344	1	8	0.000359225	0.00211371
RXN.11481...expasy..3.hydroxyacyl..acyl.carrier.protein..dehydratase..4.2.1.59..d__Bacteria.p__Bacteroidota.c__Bacteroidia.o__Bacteroidales.f__Bacteroidaceae.g__Bacteroides.s__Bacteroides_thetaiotaomicron	Amox	y	3.1482	0.436344	1	8	0.000359225	0.00211371
RXN.13009...expasy..3.hydroxyacyl..acyl.carrier.protein..dehydratase..4.2.1.59..d__Bacteria.p__Bacteroidota.c__Bacteroidia.o__Bacteroidales.f__Bacteroidaceae.g__Bacteroides.s__Bacteroides_thetaiotaomicron	Amox	y	3.1482	0.436344	1	8	0.000359225	0.00211371
RXN.16619...expasy..3.hydroxyacyl..acyl.carrier.protein..dehydratase..4.2.1.59..d__Bacteria.p__Bacteroidota.c__Bacteroidia.o__Bacteroidales.f__Bacteroidaceae.g__Bacteroides.s__Bacteroides_thetaiotaomicron	Amox	y	3.1482	0.436344	1	8	0.000359225	0.00211371
RXN.16623...expasy..3.hydroxyacyl..acyl.carrier.protein..dehydratase..4.2.1.59..d__Bacteria.p__Bacteroidota.c__Bacteroidia.o__Bacteroidales.f__Bacteroidaceae.g__Bacteroides.s__Bacteroides_thetaiotaomicron	Amox	y	3.1482	0.436344	1	8	0.000359225	0.00211371
RXN.16627...expasy..3.hydroxyacyl..acyl.carrier.protein..dehydratase..4.2.1.59..d__Bacteria.p__Bacteroidota.c__Bacteroidia.o__Bacteroidales.f__Bacteroidaceae.g__Bacteroides.s__Bacteroides_thetaiotaomicron	Amox	y	3.1482	0.436344	1	8	0.000359225	0.00211371
RXN.16631...expasy..3.hydroxyacyl..acyl.carrier.protein..dehydratase..4.2.1.59..d__Bacteria.p__Bacteroidota.c__Bacteroidia.o__Bacteroidales.f__Bacteroidaceae.g__Bacteroides.s__Bacteroides_thetaiotaomicron	Amox	y	3.1482	0.436344	1	8	0.000359225	0.00211371
RXN.21615...expasy..3.hydroxyacyl..acyl.carrier.protein..dehydratase..4.2.1.59..d__Bacteria.p__Bacteroidota.c__Bacteroidia.o__Bacteroidales.f__Bacteroidaceae.g__Bacteroides.s__Bacteroides_thetaiotaomicron	Amox	y	3.1482	0.436344	1	8	0.000359225	0.00211371
RXN.21619...expasy..3.hydroxyacyl..acyl.carrier.protein..dehydratase..4.2.1.59..d__Bacteria.p__Bacteroidota.c__Bacteroidia.o__Bacteroidales.f__Bacteroidaceae.g__Bacteroides.s__Bacteroides_thetaiotaomicron	Amox	y	3.1482	0.436344	1	8	0.000359225	0.00211371
RXN.21623...expasy..3.hydroxyacyl..acyl.carrier.protein..dehydratase..4.2.1.59..d__Bacteria.p__Bacteroidota.c__Bacteroidia.o__Bacteroidales.f__Bacteroidaceae.g__Bacteroides.s__Bacteroides_thetaiotaomicron	Amox	y	3.1482	0.436344	1	8	0.000359225	0.00211371
RXN.21627...expasy..3.hydroxyacyl..acyl.carrier.protein..dehydratase..4.2.1.59..d__Bacteria.p__Bacteroidota.c__Bacteroidia.o__Bacteroidales.f__Bacteroidaceae.g__Bacteroides.s__Bacteroides_thetaiotaomicron	Amox	y	3.1482	0.436344	1	8	0.000359225	0.00211371
RXN.21632...expasy..3.hydroxyacyl..acyl.carrier.protein..dehydratase..4.2.1.59..d__Bacteria.p__Bacteroidota.c__Bacteroidia.o__Bacteroidales.f__Bacteroidaceae.g__Bacteroides.s__Bacteroides_thetaiotaomicron	Amox	y	3.1482	0.436344	1	8	0.000359225	0.00211371
RXN.21636...expasy..3.hydroxyacyl..acyl.carrier.protein..dehydratase..4.2.1.59..d__Bacteria.p__Bacteroidota.c__Bacteroidia.o__Bacteroidales.f__Bacteroidaceae.g__Bacteroides.s__Bacteroides_thetaiotaomicron	Amox	y	3.1482	0.436344	1	8	0.000359225	0.00211371
RXN.21646...expasy..3.hydroxyacyl..acyl.carrier.protein..dehydratase..4.2.1.59..d__Bacteria.p__Bacteroidota.c__Bacteroidia.o__Bacteroidales.f__Bacteroidaceae.g__Bacteroides.s__Bacteroides_thetaiotaomicron	Amox	y	3.1482	0.436344	1	8	0.000359225	0.00211371
RXN.21651...expasy..3.hydroxyacyl..acyl.carrier.protein..dehydratase..4.2.1.59..d__Bacteria.p__Bacteroidota.c__Bacteroidia.o__Bacteroidales.f__Bacteroidaceae.g__Bacteroides.s__Bacteroides_thetaiotaomicron	Amox	y	3.1482	0.436344	1	8	0.000359225	0.00211371
RXN.21656...expasy..3.hydroxyacyl..acyl.carrier.protein..dehydratase..4.2.1.59..d__Bacteria.p__Bacteroidota.c__Bacteroidia.o__Bacteroidales.f__Bacteroidaceae.g__Bacteroides.s__Bacteroides_thetaiotaomicron	Amox	y	3.1482	0.436344	1	8	0.000359225	0.00211371
RXN.21661...expasy..3.hydroxyacyl..acyl.carrier.protein..dehydratase..4.2.1.59..d__Bacteria.p__Bacteroidota.c__Bacteroidia.o__Bacteroidales.f__Bacteroidaceae.g__Bacteroides.s__Bacteroides_thetaiotaomicron	Amox	y	3.1482	0.436344	1	8	0.000359225	0.00211371
RXN.21666...expasy..3.hydroxyacyl..acyl.carrier.protein..dehydratase..4.2.1.59..d__Bacteria.p__Bacteroidota.c__Bacteroidia.o__Bacteroidales.f__Bacteroidaceae.g__Bacteroides.s__Bacteroides_thetaiotaomicron	Amox	y	3.1482	0.436344	1	8	0.000359225	0.00211371
RXN.21671...expasy..3.hydroxyacyl..acyl.carrier.protein..dehydratase..4.2.1.59..d__Bacteria.p__Bacteroidota.c__Bacteroidia.o__Bacteroidales.f__Bacteroidaceae.g__Bacteroides.s__Bacteroides_thetaiotaomicron	Amox	y	3.1482	0.436344	1	8	0.000359225	0.00211371
RXN.21677...expasy..3.hydroxyacyl..acyl.carrier.protein..dehydratase..4.2.1.59..d__Bacteria.p__Bacteroidota.c__Bacteroidia.o__Bacteroidales.f__Bacteroidaceae.g__Bacteroides.s__Bacteroides_thetaiotaomicron	Amox	y	3.1482	0.436344	1	8	0.000359225	0.00211371
RXN.21682...expasy..3.hydroxyacyl..acyl.carrier.protein..dehydratase..4.2.1.59..d__Bacteria.p__Bacteroidota.c__Bacteroidia.o__Bacteroidales.f__Bacteroidaceae.g__Bacteroides.s__Bacteroides_thetaiotaomicron	Amox	y	3.1482	0.436344	1	8	0.000359225	0.00211371
RXN.21687...expasy..3.hydroxyacyl..acyl.carrier.protein..dehydratase..4.2.1.59..d__Bacteria.p__Bacteroidota.c__Bacteroidia.o__Bacteroidales.f__Bacteroidaceae.g__Bacteroides.s__Bacteroides_thetaiotaomicron	Amox	y	3.1482	0.436344	1	8	0.000359225	0.00211371
RXN.21692...expasy..3.hydroxyacyl..acyl.carrier.protein..dehydratase..4.2.1.59..d__Bacteria.p__Bacteroidota.c__Bacteroidia.o__Bacteroidales.f__Bacteroidaceae.g__Bacteroides.s__Bacteroides_thetaiotaomicron	Amox	y	3.1482	0.436344	1	8	0.000359225	0.00211371
RXN.21698...expasy..3.hydroxyacyl..acyl.carrier.protein..dehydratase..4.2.1.59..d__Bacteria.p__Bacteroidota.c__Bacteroidia.o__Bacteroidales.f__Bacteroidaceae.g__Bacteroides.s__Bacteroides_thetaiotaomicron	Amox	y	3.1482	0.436344	1	8	0.000359225	0.00211371
RXN.21703...expasy..3.hydroxyacyl..acyl.carrier.protein..dehydratase..4.2.1.59..d__Bacteria.p__Bacteroidota.c__Bacteroidia.o__Bacteroidales.f__Bacteroidaceae.g__Bacteroides.s__Bacteroides_thetaiotaomicron	Amox	y	3.1482	0.436344	1	8	0.000359225	0.00211371
RXN.9520...expasy..3.hydroxyacyl..acyl.carrier.protein..dehydratase..4.2.1.59..d__Bacteria.p__Bacteroidota.c__Bacteroidia.o__Bacteroidales.f__Bacteroidaceae.g__Bacteroides.s__Bacteroides_thetaiotaomicron	Amox	y	3.1482	0.436344	1	8	0.000359225	0.00211371
RXN.9533...expasy..3.hydroxyacyl..acyl.carrier.protein..dehydratase..4.2.1.59..d__Bacteria.p__Bacteroidota.c__Bacteroidia.o__Bacteroidales.f__Bacteroidaceae.g__Bacteroides.s__Bacteroides_thetaiotaomicron	Amox	y	3.1482	0.436344	1	8	0.000359225	0.00211371
RXN.9537...expasy..3.hydroxyacyl..acyl.carrier.protein..dehydratase..4.2.1.59..d__Bacteria.p__Bacteroidota.c__Bacteroidia.o__Bacteroidales.f__Bacteroidaceae.g__Bacteroides.s__Bacteroides_thetaiotaomicron	Amox	y	3.1482	0.436344	1	8	0.000359225	0.00211371
RXN.9557...metacyc..3.hydroxy.cis.vaccenoyl..acyl.carrier.protein..dehydratase..4.2.1.59..d__Bacteria.p__Bacteroidota.c__Bacteroidia.o__Bacteroidales.f__Bacteroidaceae.g__Bacteroides.s__Bacteroides_thetaiotaomicron	Amox	y	3.1482	0.436344	1	8	0.000359225	0.00211371
RXN.9634...expasy..3.hydroxyacyl..acyl.carrier.protein..dehydratase..4.2.1.59..d__Bacteria.p__Bacteroidota.c__Bacteroidia.o__Bacteroidales.f__Bacteroidaceae.g__Bacteroides.s__Bacteroides_thetaiotaomicron	Amox	y	3.1482	0.436344	1	8	0.000359225	0.00211371
RXN.9655...expasy..3.hydroxyacyl..acyl.carrier.protein..dehydratase..4.2.1.59..d__Bacteria.p__Bacteroidota.c__Bacteroidia.o__Bacteroidales.f__Bacteroidaceae.g__Bacteroides.s__Bacteroides_thetaiotaomicron	Amox	y	3.1482	0.436344	1	8	0.000359225	0.00211371
RXN0.2144...expasy..3.hydroxyacyl..acyl.carrier.protein..dehydratase..4.2.1.59..d__Bacteria.p__Bacteroidota.c__Bacteroidia.o__Bacteroidales.f__Bacteroidaceae.g__Bacteroides.s__Bacteroides_thetaiotaomicron	Amox	y	3.1482	0.436344	1	8	0.000359225	0.00211371
RXN1G.320...expasy..3.hydroxyacyl..acyl.carrier.protein..dehydratase..4.2.1.59..d__Bacteria.p__Bacteroidota.c__Bacteroidia.o__Bacteroidales.f__Bacteroidaceae.g__Bacteroides.s__Bacteroides_thetaiotaomicron	Amox	y	3.1482	0.436344	1	8	0.000359225	0.00211371
RXN0.1342...expasy..S.adenosylmethionine.tRNA.ribosyltransferase.isomerase..2.4.99.17..d__Bacteria.p__Bacteroidota.c__Bacteroidia.o__Bacteroidales.f__Bacteroidaceae.g__Bacteroides.s__Bacteroides_thetaiotaomicron	Amox	y	3.03429	0.42066	1	8	0.000359717	0.00211371
NICONUCADENYLYLTRAN.RXN...expasy..Nicotinate.nucleotide.adenylyltransferase..2.7.7.18..d__Bacteria.p__Bacteroidota.c__Bacteroidia.o__Bacteroidales.f__Bacteroidaceae.g__Bacteroides.s__Bacteroides_thetaiotaomicron	Amox	y	3.06318	0.427175	1	8	0.000371457	0.00217371
X3.4.14.12.RXN...expasy..Xaa.Xaa.Pro.tripeptidyl.peptidase..3.4.14.12..d__Bacteria.p__Bacteroidota.c__Bacteroidia.o__Bacteroidales.f__Bacteroidaceae.g__Bacteroides.s__Bacteroides_thetaiotaomicron	Amox	y	3.21149	0.45157	1	8	0.000388534	0.00226432
GCVT.RXN...expasy..Aminomethyltransferase..2.1.2.10..d__Bacteria.p__Bacteroidota.c__Bacteroidia.o__Bacteroidales.f__Bacteroidaceae.g__Bacteroides.s__Bacteroides_thetaiotaomicron	Amox	y	3.2698	0.460264	1	8	0.00039082	0.00226835
X2.3.1.180.RXN...expasy..Beta.ketoacyl..acyl.carrier.protein..synthase.III..2.3.1.180..d__Bacteria.p__Bacteroidota.c__Bacteroidia.o__Bacteroidales.f__Bacteroidaceae.g__Bacteroides.s__Bacteroides_thetaiotaomicron	Amox	y	3.98017	0.564468	1	8	0.000407056	0.00235298
DIHYDRODIPICSYN.RXN...expasy..4.hydroxy.tetrahydrodipicolinate.synthase..4.3.3.7..d__Bacteria.p__Firmicutes_A.c__Clostridia.o__Lachnospirales.f__Lachnospiraceae.g__AF33.28.s__	Amox	y	4.71	0.668567	1	6	0.00040903	0.00235482
DXPREDISOM.RXN...expasy..1.deoxy.D.xylulose.5.phosphate.reductoisomerase..1.1.1.267..d__Bacteria.p__Bacteroidota.c__Bacteroidia.o__Bacteroidales.f__Bacteroidaceae.g__Bacteroides.s__Bacteroides_thetaiotaomicron	Amox	y	2.85528	0.407222	1	8	0.000419697	0.00240221
PANTOATE.BETA.ALANINE.LIG.RXN...expasy..Pantoate..beta.alanine.ligase..AMP.forming...6.3.2.1..d__Bacteria.p__Bacteroidota.c__Bacteroidia.o__Bacteroidales.f__Bacteroidaceae.g__Bacteroides.s__Bacteroides_thetaiotaomicron	Amox	y	3.24637	0.463192	1	7	0.00042064	0.00240221
RIBOPHOSPHAT.RXN...expasy..5.amino.6..5.phospho.D.ribitylamino.uracil.phosphatase..3.1.3.104..d__Bacteria.p__Bacteroidota.c__Bacteroidia.o__Bacteroidales.f__Bacteroidaceae.g__Bacteroides.s__Bacteroides_thetaiotaomicron	Amox	y	2.42671	0.348722	1	8	0.000437233	0.00248059
RXN.11638...expasy..16S.rRNA..cytosine.1402..N.4...methyltransferase..2.1.1.199..d__Bacteria.p__Bacteroidota.c__Bacteroidia.o__Bacteroidales.f__Bacteroidaceae.g__Bacteroides.s__Bacteroides_thetaiotaomicron	Amox	y	2.11526	0.304265	1	8	0.000439573	0.00248059
X3.4.21.53.RXN...expasy..Endopeptidase.La..3.4.21.53..d__Bacteria.p__Bacteroidota.c__Bacteroidia.o__Bacteroidales.f__Bacteroidaceae.g__Bacteroides.s__Bacteroides_thetaiotaomicron	Amox	y	3.28435	0.472575	1	8	0.000440302	0.00248059
RXN.12174...expasy..Unsaturated.rhamnogalacturonyl.hydrolase..3.2.1.172..d__Bacteria.p__Bacteroidota.c__Bacteroidia.o__Bacteroidales.f__Bacteroidaceae.g__Bacteroides.s__Bacteroides_thetaiotaomicron	Amox	y	2.20579	0.318226	1	5	0.000446656	0.00248059
RXN0.1602...expasy..XTP.dITP.diphosphatase..3.6.1.66..d__Bacteria.p__Bacteroidota.c__Bacteroidia.o__Bacteroidales.f__Bacteroidaceae.g__Bacteroides.s__Bacteroides_thetaiotaomicron	Amox	y	4.60899	0.66719	1	7	0.000454938	0.00248059
RXN0.1603...expasy..XTP.dITP.diphosphatase..3.6.1.66..d__Bacteria.p__Bacteroidota.c__Bacteroidia.o__Bacteroidales.f__Bacteroidaceae.g__Bacteroides.s__Bacteroides_thetaiotaomicron	Amox	y	4.60899	0.66719	1	7	0.000454938	0.00248059
X3.2.1.52.RXN...expasy..Beta.N.acetylhexosaminidase..3.2.1.52..d__Bacteria.p__Bacteroidota.c__Bacteroidia.o__Bacteroidales.f__Bacteroidaceae.g__Bacteroides.s__Bacteroides_thetaiotaomicron	Amox	y	2.83328	0.410517	1	8	0.000457203	0.00248059
RXN.12625...metacyc..N.N..diacetylchitobiose..beta..N.acetylglucosaminidase..3.2.1.52..d__Bacteria.p__Bacteroidota.c__Bacteroidia.o__Bacteroidales.f__Bacteroidaceae.g__Bacteroides.s__Bacteroides_thetaiotaomicron	Amox	y	2.83328	0.410517	1	8	0.000457203	0.00248059
RXN.12626...metacyc..chitotriose..beta..N.acetylglucosaminidase..3.2.1.52..d__Bacteria.p__Bacteroidota.c__Bacteroidia.o__Bacteroidales.f__Bacteroidaceae.g__Bacteroides.s__Bacteroides_thetaiotaomicron	Amox	y	2.83328	0.410517	1	8	0.000457203	0.00248059
RXN.18082...expasy..Beta.N.acetylhexosaminidase..3.2.1.52..d__Bacteria.p__Bacteroidota.c__Bacteroidia.o__Bacteroidales.f__Bacteroidaceae.g__Bacteroides.s__Bacteroides_thetaiotaomicron	Amox	y	2.83328	0.410517	1	8	0.000457203	0.00248059
RXN.21432...expasy..Beta.N.acetylhexosaminidase..3.2.1.52..d__Bacteria.p__Bacteroidota.c__Bacteroidia.o__Bacteroidales.f__Bacteroidaceae.g__Bacteroides.s__Bacteroides_thetaiotaomicron	Amox	y	2.83328	0.410517	1	8	0.000457203	0.00248059
RXN0.5226...expasy..Beta.N.acetylhexosaminidase..3.2.1.52..d__Bacteria.p__Bacteroidota.c__Bacteroidia.o__Bacteroidales.f__Bacteroidaceae.g__Bacteroides.s__Bacteroides_thetaiotaomicron	Amox	y	2.83328	0.410517	1	8	0.000457203	0.00248059
TRNA.CYTIDYLYLTRANSFERASE.RXN...expasy..CCA.tRNA.nucleotidyltransferase..2.7.7.72..d__Bacteria.p__Verrucomicrobiota.c__Verrucomicrobiae.o__Verrucomicrobiales.f__Akkermansiaceae.g__Akkermansia.s__Akkermansia_muciniphila	Amox	y	2.47841	0.359206	1	8	0.000457932	0.00248059
RXN.12093...expasy..7.cyano.7.deazaguanine.synthase..6.3.4.20..d__Bacteria.p__Bacteroidota.c__Bacteroidia.o__Bacteroidales.f__Bacteroidaceae.g__Bacteroides.s__Bacteroides_thetaiotaomicron	Amox	y	3.50856	0.510372	1	6	0.000467071	0.00248059
RXN.8001...expasy..Histidinol.dehydrogenase..1.1.1.23..d__Bacteria.p__Bacteroidota.c__Bacteroidia.o__Bacteroidales.f__Bacteroidaceae.g__Bacteroides.s__Bacteroides_thetaiotaomicron	Amox	y	3.14698	0.458673	1	7	0.000472049	0.00248059
RXN.13158...expasy..3.isopropylmalate.dehydrogenase..1.1.1.85..d__Bacteria.p__Verrucomicrobiota.c__Verrucomicrobiae.o__Verrucomicrobiales.f__Akkermansiaceae.g__Akkermansia.s__Akkermansia_muciniphila	Amox	y	3.19338	0.465872	1	7	0.000474443	0.00248059
RXN.14986...expasy..3.isopropylmalate.dehydrogenase..1.1.1.85..d__Bacteria.p__Verrucomicrobiota.c__Verrucomicrobiae.o__Verrucomicrobiales.f__Akkermansiaceae.g__Akkermansia.s__Akkermansia_muciniphila	Amox	y	3.19338	0.465872	1	7	0.000474443	0.00248059
RXNQT.4165...expasy..3.isopropylmalate.dehydrogenase..1.1.1.85..d__Bacteria.p__Verrucomicrobiota.c__Verrucomicrobiae.o__Verrucomicrobiales.f__Akkermansiaceae.g__Akkermansia.s__Akkermansia_muciniphila	Amox	y	3.19338	0.465872	1	7	0.000474443	0.00248059
RXNQT.4168...expasy..3.isopropylmalate.dehydrogenase..1.1.1.85..d__Bacteria.p__Verrucomicrobiota.c__Verrucomicrobiae.o__Verrucomicrobiales.f__Akkermansiaceae.g__Akkermansia.s__Akkermansia_muciniphila	Amox	y	3.19338	0.465872	1	7	0.000474443	0.00248059
RXNQT.4171...expasy..3.isopropylmalate.dehydrogenase..1.1.1.85..d__Bacteria.p__Verrucomicrobiota.c__Verrucomicrobiae.o__Verrucomicrobiales.f__Akkermansiaceae.g__Akkermansia.s__Akkermansia_muciniphila	Amox	y	3.19338	0.465872	1	7	0.000474443	0.00248059
RXNQT.4174...expasy..3.isopropylmalate.dehydrogenase..1.1.1.85..d__Bacteria.p__Verrucomicrobiota.c__Verrucomicrobiae.o__Verrucomicrobiales.f__Akkermansiaceae.g__Akkermansia.s__Akkermansia_muciniphila	Amox	y	3.19338	0.465872	1	7	0.000474443	0.00248059
RXNQT.4178...expasy..3.isopropylmalate.dehydrogenase..1.1.1.85..d__Bacteria.p__Verrucomicrobiota.c__Verrucomicrobiae.o__Verrucomicrobiales.f__Akkermansiaceae.g__Akkermansia.s__Akkermansia_muciniphila	Amox	y	3.19338	0.465872	1	7	0.000474443	0.00248059
PANTOTHENATE.KIN.RXN...expasy..Pantothenate.kinase..2.7.1.33..d__Bacteria.p__Bacteroidota.c__Bacteroidia.o__Bacteroidales.f__Bacteroidaceae.g__Bacteroides.s__Bacteroides_thetaiotaomicron	Amox	y	3.72557	0.543521	1	7	0.000474487	0.00248059
ENTDB.RXN...expasy..Holo..acyl.carrier.protein..synthase..2.7.8.7..d__Bacteria.p__Verrucomicrobiota.c__Verrucomicrobiae.o__Verrucomicrobiales.f__Akkermansiaceae.g__Akkermansia.s__Akkermansia_muciniphila	Amox	y	3.55463	0.521595	1	8	0.000489568	0.0024863
HOLO.ACP.SYNTH.RXN...expasy..Holo..acyl.carrier.protein..synthase..2.7.8.7..d__Bacteria.p__Verrucomicrobiota.c__Verrucomicrobiae.o__Verrucomicrobiales.f__Akkermansiaceae.g__Akkermansia.s__Akkermansia_muciniphila	Amox	y	3.55463	0.521595	1	8	0.000489568	0.0024863
RXN.10674...expasy..Holo..acyl.carrier.protein..synthase..2.7.8.7..d__Bacteria.p__Verrucomicrobiota.c__Verrucomicrobiae.o__Verrucomicrobiales.f__Akkermansiaceae.g__Akkermansia.s__Akkermansia_muciniphila	Amox	y	3.55463	0.521595	1	8	0.000489568	0.0024863
RXN.10994...expasy..Holo..acyl.carrier.protein..synthase..2.7.8.7..d__Bacteria.p__Verrucomicrobiota.c__Verrucomicrobiae.o__Verrucomicrobiales.f__Akkermansiaceae.g__Akkermansia.s__Akkermansia_muciniphila	Amox	y	3.55463	0.521595	1	8	0.000489568	0.0024863
RXN.15889...expasy..Holo..acyl.carrier.protein..synthase..2.7.8.7..d__Bacteria.p__Verrucomicrobiota.c__Verrucomicrobiae.o__Verrucomicrobiales.f__Akkermansiaceae.g__Akkermansia.s__Akkermansia_muciniphila	Amox	y	3.55463	0.521595	1	8	0.000489568	0.0024863
RXN.16759...expasy..Holo..acyl.carrier.protein..synthase..2.7.8.7..d__Bacteria.p__Verrucomicrobiota.c__Verrucomicrobiae.o__Verrucomicrobiales.f__Akkermansiaceae.g__Akkermansia.s__Akkermansia_muciniphila	Amox	y	3.55463	0.521595	1	8	0.000489568	0.0024863
RXN.19477...expasy..Holo..acyl.carrier.protein..synthase..2.7.8.7..d__Bacteria.p__Verrucomicrobiota.c__Verrucomicrobiae.o__Verrucomicrobiales.f__Akkermansiaceae.g__Akkermansia.s__Akkermansia_muciniphila	Amox	y	3.55463	0.521595	1	8	0.000489568	0.0024863
RXN.19493...expasy..Holo..acyl.carrier.protein..synthase..2.7.8.7..d__Bacteria.p__Verrucomicrobiota.c__Verrucomicrobiae.o__Verrucomicrobiales.f__Akkermansiaceae.g__Akkermansia.s__Akkermansia_muciniphila	Amox	y	3.55463	0.521595	1	8	0.000489568	0.0024863
GUANYL.KIN.RXN...expasy..Guanylate.kinase..2.7.4.8..d__Bacteria.p__Bacteroidota.c__Bacteroidia.o__Bacteroidales.f__Bacteroidaceae.g__Bacteroides.s__Bacteroides_thetaiotaomicron	Amox	y	3.30857	0.485836	1	8	0.000491457	0.00248702
RXN.20788...expasy..UDP.3.O.acyl.N.acetylglucosamine.deacetylase..3.5.1.108..d__Bacteria.p__Bacteroidota.c__Bacteroidia.o__Bacteroidales.f__Bacteroidaceae.g__Bacteroides.s__Bacteroides_thetaiotaomicron	Amox	y	3.3313	0.490223	1	8	0.000497178	0.00249819
UDPACYLGLCNACDEACETYL.RXN...expasy..UDP.3.O.acyl.N.acetylglucosamine.deacetylase..3.5.1.108..d__Bacteria.p__Bacteroidota.c__Bacteroidia.o__Bacteroidales.f__Bacteroidaceae.g__Bacteroides.s__Bacteroides_thetaiotaomicron	Amox	y	3.3313	0.490223	1	8	0.000497178	0.00249819
GMP.SYN.GLUT.RXN...expasy..GMP.synthase..glutamine.hydrolyzing...6.3.5.2..d__Bacteria.p__Bacteroidota.c__Bacteroidia.o__Bacteroidales.f__Bacteroidaceae.g__Bacteroides.s__Bacteroides_thetaiotaomicron	Amox	y	3.67927	0.542792	1	8	0.000503961	0.00252335
ACSERLY.RXN...expasy..Cysteine.synthase..2.5.1.47..d__Bacteria.p__Bacteroidota.c__Bacteroidia.o__Bacteroidales.f__Bacteroidaceae.g__Bacteroides.s__Bacteroides_thetaiotaomicron	Amox	y	3.01371	0.451031	1	8	0.000544448	0.00266247
RXN.12726...expasy..Cysteine.synthase..2.5.1.47..d__Bacteria.p__Bacteroidota.c__Bacteroidia.o__Bacteroidales.f__Bacteroidaceae.g__Bacteroides.s__Bacteroides_thetaiotaomicron	Amox	y	3.01371	0.451031	1	8	0.000544448	0.00266247
HOMOCYSMETB12.RXN...expasy..Methionine.synthase..2.1.1.13..d__Bacteria.p__Bacteroidota.c__Bacteroidia.o__Bacteroidales.f__Bacteroidaceae.g__Bacteroides.s__Bacteroides_thetaiotaomicron	Amox	y	3.65814	0.548234	1	7	0.000548511	0.00266247
X3.1.26.11.RXN...expasy..Ribonuclease.Z..3.1.26.11..d__Bacteria.p__Bacteroidota.c__Bacteroidia.o__Bacteroidales.f__Bacteroidaceae.g__Bacteroides.s__Bacteroides_thetaiotaomicron	Amox	y	2.54832	0.382327	1	5	0.00055174	0.00266247
RXN.14971...expasy..Succinate.dehydrogenase..quinone...1.3.5.1..d__Bacteria.p__Bacteroidota.c__Bacteroidia.o__Bacteroidales.f__Bacteroidaceae.g__Bacteroides.s__Bacteroides_thetaiotaomicron	Amox	y	2.94186	0.441458	1	8	0.000552341	0.00266247
RXN.15378...expasy..Succinate.dehydrogenase..quinone...1.3.5.1..d__Bacteria.p__Bacteroidota.c__Bacteroidia.o__Bacteroidales.f__Bacteroidaceae.g__Bacteroides.s__Bacteroides_thetaiotaomicron	Amox	y	2.94186	0.441458	1	8	0.000552341	0.00266247
RXN.21393...expasy..Succinate.dehydrogenase..quinone...1.3.5.1..d__Bacteria.p__Bacteroidota.c__Bacteroidia.o__Bacteroidales.f__Bacteroidaceae.g__Bacteroides.s__Bacteroides_thetaiotaomicron	Amox	y	2.94186	0.441458	1	8	0.000552341	0.00266247
RXN.21394...expasy..Succinate.dehydrogenase..quinone...1.3.5.1..d__Bacteria.p__Bacteroidota.c__Bacteroidia.o__Bacteroidales.f__Bacteroidaceae.g__Bacteroides.s__Bacteroides_thetaiotaomicron	Amox	y	2.94186	0.441458	1	8	0.000552341	0.00266247
RXN1YI0.14...expasy..Succinate.dehydrogenase..quinone...1.3.5.1..d__Bacteria.p__Bacteroidota.c__Bacteroidia.o__Bacteroidales.f__Bacteroidaceae.g__Bacteroides.s__Bacteroides_thetaiotaomicron	Amox	y	2.94186	0.441458	1	8	0.000552341	0.00266247
SUCCINATE.DEHYDROGENASE.UBIQUINONE.RXN...expasy..Succinate.dehydrogenase..quinone...1.3.5.1..d__Bacteria.p__Bacteroidota.c__Bacteroidia.o__Bacteroidales.f__Bacteroidaceae.g__Bacteroides.s__Bacteroides_thetaiotaomicron	Amox	y	2.94186	0.441458	1	8	0.000552341	0.00266247
SUCCINATE.DEHYDROGENASE.UBIQUINONE6.RXN...expasy..Succinate.dehydrogenase..quinone...1.3.5.1..d__Bacteria.p__Bacteroidota.c__Bacteroidia.o__Bacteroidales.f__Bacteroidaceae.g__Bacteroides.s__Bacteroides_thetaiotaomicron	Amox	y	2.94186	0.441458	1	8	0.000552341	0.00266247
AKBLIG.RXN...expasy..Glycine.C.acetyltransferase..2.3.1.29..d__Bacteria.p__Bacteroidota.c__Bacteroidia.o__Bacteroidales.f__Bacteroidaceae.g__Bacteroides.s__Bacteroides_thetaiotaomicron	Amox	y	2.50333	0.376987	1	8	0.000562965	0.00269467
FORMYLTHFDEFORMYL.RXN...expasy..Formyltetrahydrofolate.deformylase..3.5.1.10..d__Bacteria.p__Bacteroidota.c__Bacteroidia.o__Bacteroidales.f__Bacteroidaceae.g__Bacteroides.s__Bacteroides_thetaiotaomicron	Amox	y	3.17413	0.478602	1	8	0.000566739	0.00269467
X5.NUCLEOTID.RXN...expasy..5..nucleotidase..3.1.3.5..d__Bacteria.p__Bacteroidota.c__Bacteroidia.o__Bacteroidales.f__Bacteroidaceae.g__Bacteroides.s__Bacteroides_thetaiotaomicron	Amox	y	3.50798	0.53203	1	8	0.000584733	0.00269467
AMP.DEPHOSPHORYLATION.RXN...expasy..5..nucleotidase..3.1.3.5..d__Bacteria.p__Bacteroidota.c__Bacteroidia.o__Bacteroidales.f__Bacteroidaceae.g__Bacteroides.s__Bacteroides_thetaiotaomicron	Amox	y	3.50798	0.53203	1	8	0.000584733	0.00269467
RXN.14025...expasy..5..nucleotidase..3.1.3.5..d__Bacteria.p__Bacteroidota.c__Bacteroidia.o__Bacteroidales.f__Bacteroidaceae.g__Bacteroides.s__Bacteroides_thetaiotaomicron	Amox	y	3.50798	0.53203	1	8	0.000584733	0.00269467
RXN.14026...expasy..AMBIGUOUS..3.1.3.5..3.1.3.91..d__Bacteria.p__Bacteroidota.c__Bacteroidia.o__Bacteroidales.f__Bacteroidaceae.g__Bacteroides.s__Bacteroides_thetaiotaomicron	Amox	y	3.50798	0.53203	1	8	0.000584733	0.00269467
RXN.14227...expasy..5..nucleotidase..3.1.3.5..d__Bacteria.p__Bacteroidota.c__Bacteroidia.o__Bacteroidales.f__Bacteroidaceae.g__Bacteroides.s__Bacteroides_thetaiotaomicron	Amox	y	3.50798	0.53203	1	8	0.000584733	0.00269467
RXN.5841...expasy..5..nucleotidase..3.1.3.5..d__Bacteria.p__Bacteroidota.c__Bacteroidia.o__Bacteroidales.f__Bacteroidaceae.g__Bacteroides.s__Bacteroides_thetaiotaomicron	Amox	y	3.50798	0.53203	1	8	0.000584733	0.00269467
RXN.7607...expasy..AMBIGUOUS..3.1.3.5..3.1.3.99..d__Bacteria.p__Bacteroidota.c__Bacteroidia.o__Bacteroidales.f__Bacteroidaceae.g__Bacteroides.s__Bacteroides_thetaiotaomicron	Amox	y	3.50798	0.53203	1	8	0.000584733	0.00269467
RXN.7609...expasy..5..nucleotidase..3.1.3.5..d__Bacteria.p__Bacteroidota.c__Bacteroidia.o__Bacteroidales.f__Bacteroidaceae.g__Bacteroides.s__Bacteroides_thetaiotaomicron	Amox	y	3.50798	0.53203	1	8	0.000584733	0.00269467
XMPXAN.RXN...expasy..5..nucleotidase..3.1.3.5..d__Bacteria.p__Bacteroidota.c__Bacteroidia.o__Bacteroidales.f__Bacteroidaceae.g__Bacteroides.s__Bacteroides_thetaiotaomicron	Amox	y	3.50798	0.53203	1	8	0.000584733	0.00269467
PEPTIDYLPROLYL.ISOMERASE.RXN...expasy..Peptidylprolyl.isomerase..5.2.1.8..d__Bacteria.p__Bacteroidota.c__Bacteroidia.o__Bacteroidales.f__Bacteroidaceae.g__Bacteroides.s__Bacteroides_thetaiotaomicron	Amox	y	4.08723	0.61994	1	8	0.000585025	0.00269467
RXN.12720...expasy..Sulfate.adenylyltransferase..2.7.7.4..d__Bacteria.p__Bacteroidota.c__Bacteroidia.o__Bacteroidales.f__Bacteroidaceae.g__Bacteroides.s__Bacteroides_thetaiotaomicron	Amox	y	3.52331	0.534751	1	8	0.000587053	0.00269467
SULFATE.ADENYLYLTRANS.RXN...expasy..Sulfate.adenylyltransferase..2.7.7.4..d__Bacteria.p__Bacteroidota.c__Bacteroidia.o__Bacteroidales.f__Bacteroidaceae.g__Bacteroides.s__Bacteroides_thetaiotaomicron	Amox	y	3.52331	0.534751	1	8	0.000587053	0.00269467
ASPARTATEKIN.RXN...expasy..Aspartate.kinase..2.7.2.4..d__Bacteria.p__Verrucomicrobiota.c__Verrucomicrobiae.o__Verrucomicrobiales.f__Akkermansiaceae.g__Akkermansia.s__Akkermansia_muciniphila	Amox	y	3.47182	0.527001	1	8	0.000587446	0.00269467
RXN.12977...expasy..4.O.beta.D.mannosyl.D.glucose.phosphorylase..2.4.1.281..d__Bacteria.p__Bacteroidota.c__Bacteroidia.o__Bacteroidales.f__Bacteroidaceae.g__Bacteroides.s__Bacteroides_thetaiotaomicron	Amox	y	1.70034	0.258959	1	4	0.000597984	0.00273419
PRPPSYN.RXN...expasy..Ribose.phosphate.diphosphokinase..2.7.6.1..d__Bacteria.p__Verrucomicrobiota.c__Verrucomicrobiae.o__Verrucomicrobiales.f__Akkermansiaceae.g__Akkermansia.s__Akkermansia_muciniphila	Amox	y	3.533	0.538519	1	7	0.000600656	0.0027376
X3PGAREARR.RXN...expasy..Phosphoglycerate.mutase..2.3.diphosphoglycerate.independent...5.4.2.12..d__Bacteria.p__Verrucomicrobiota.c__Verrucomicrobiae.o__Verrucomicrobiales.f__Akkermansiaceae.g__Akkermansia.s__Akkermansia_muciniphila	Amox	y	3.06728	0.468137	1	8	0.000604837	0.00274786
ARGDECARBOX.RXN...expasy..Arginine.decarboxylase..4.1.1.19..d__Bacteria.p__Bacteroidota.c__Bacteroidia.o__Bacteroidales.f__Bacteroidaceae.g__Bacteroides.s__Bacteroides_thetaiotaomicron	Amox	y	3.24406	0.496183	1	8	0.00061183	0.00276359
ISPH2.RXN...expasy..4.hydroxy.3.methylbut.2.enyl.diphosphate.reductase..1.17.7.4..d__Bacteria.p__Bacteroidota.c__Bacteroidia.o__Bacteroidales.f__Bacteroidaceae.g__Bacteroides.s__Bacteroides_thetaiotaomicron	Amox	y	2.69782	0.412924	1	7	0.000614131	0.00276359
RXN0.884...expasy..4.hydroxy.3.methylbut.2.enyl.diphosphate.reductase..1.17.7.4..d__Bacteria.p__Bacteroidota.c__Bacteroidia.o__Bacteroidales.f__Bacteroidaceae.g__Bacteroides.s__Bacteroides_thetaiotaomicron	Amox	y	2.69782	0.412924	1	7	0.000614131	0.00276359
P.PANTOCYSLIG.RXN...expasy..Phosphopantothenate..cysteine.ligase..CTP...6.3.2.5..d__Bacteria.p__Verrucomicrobiota.c__Verrucomicrobiae.o__Verrucomicrobiales.f__Akkermansiaceae.g__Akkermansia.s__Akkermansia_muciniphila	Amox	y	2.98341	0.458112	1	7	0.000624833	0.00279794
DIHYDRODIPICSYN.RXN...expasy..4.hydroxy.tetrahydrodipicolinate.synthase..4.3.3.7..d__Bacteria.p__Firmicutes_A.c__Clostridia.o__Lachnospirales.f__Lachnospiraceae.g__CAG.95.s__	Amox	y	-4.44786	0.683161	1	5	0.000625699	0.00279794
XANPRIBOSYLTRAN.RXN...expasy..Xanthine.phosphoribosyltransferase..2.4.2.22..d__Bacteria.p__Bacteroidota.c__Bacteroidia.o__Bacteroidales.f__Bacteroidaceae.g__Bacteroides.s__Bacteroides_thetaiotaomicron	Amox	y	2.96924	0.456747	1	7	0.000630789	0.00281186
ISOCHORSYN.RXN...expasy..Isochorismate.synthase..5.4.4.2..d__Bacteria.p__Bacteroidota.c__Bacteroidia.o__Bacteroidales.f__Bacteroidaceae.g__Bacteroides.s__Bacteroides_thetaiotaomicron	Amox	y	3.77401	0.581765	1	7	0.000637927	0.00281985
ALPHAGALACTOSID.RXN...expasy..Alpha.galactosidase..3.2.1.22..d__Bacteria.p__Bacteroidota.c__Bacteroidia.o__Bacteroidales.f__Bacteroidaceae.g__Bacteroides.s__Bacteroides_thetaiotaomicron	Amox	y	3.00767	0.464253	1	8	0.000642497	0.00281985
RXN.11501...expasy..Alpha.galactosidase..3.2.1.22..d__Bacteria.p__Bacteroidota.c__Bacteroidia.o__Bacteroidales.f__Bacteroidaceae.g__Bacteroides.s__Bacteroides_thetaiotaomicron	Amox	y	3.00767	0.464253	1	8	0.000642497	0.00281985
RXN.12088...expasy..Alpha.galactosidase..3.2.1.22..d__Bacteria.p__Bacteroidota.c__Bacteroidia.o__Bacteroidales.f__Bacteroidaceae.g__Bacteroides.s__Bacteroides_thetaiotaomicron	Amox	y	3.00767	0.464253	1	8	0.000642497	0.00281985
RXN.17830...expasy..Alpha.galactosidase..3.2.1.22..d__Bacteria.p__Bacteroidota.c__Bacteroidia.o__Bacteroidales.f__Bacteroidaceae.g__Bacteroides.s__Bacteroides_thetaiotaomicron	Amox	y	3.00767	0.464253	1	8	0.000642497	0.00281985
PGPPHOSPHA.RXN...expasy..Phosphatidylglycerophosphatase..3.1.3.27..d__Bacteria.p__Bacteroidota.c__Bacteroidia.o__Bacteroidales.f__Bacteroidaceae.g__Bacteroides.s__Bacteroides_thetaiotaomicron	Amox	y	4.55157	0.704753	1	7	0.000653252	0.00284946
RXN.13313...expasy..Phosphatidylglycerophosphatase..3.1.3.27..d__Bacteria.p__Bacteroidota.c__Bacteroidia.o__Bacteroidales.f__Bacteroidaceae.g__Bacteroides.s__Bacteroides_thetaiotaomicron	Amox	y	4.55157	0.704753	1	7	0.000653252	0.00284946
UDPGLUCEPIM.RXN...expasy..UDP.glucose.4.epimerase..5.1.3.2..d__Bacteria.p__Bacteroidota.c__Bacteroidia.o__Bacteroidales.f__Bacteroidaceae.g__Bacteroides.s__Bacteroides_thetaiotaomicron	Amox	y	3.7186	0.576418	1	8	0.000657141	0.00285766
X2.7.7.33.RXN...expasy..Glucose.1.phosphate.cytidylyltransferase..2.7.7.33..d__Bacteria.p__Bacteroidota.c__Bacteroidia.o__Bacteroidales.f__Bacteroidaceae.g__Bacteroides.s__Bacteroides_thetaiotaomicron	Amox	y	4.62718	0.718348	1	7	0.000662491	0.00286341
RXN.11363...expasy..D.glycero.alpha.D.manno.heptose.1.phosphate.guanylyltransferase..2.7.7.71..d__Bacteria.p__Bacteroidota.c__Bacteroidia.o__Bacteroidales.f__Bacteroidaceae.g__Bacteroides.s__Bacteroides_thetaiotaomicron	Amox	y	4.62718	0.718348	1	7	0.000662491	0.00286341
LIPIDADISACCHARIDESYNTH.RXN...expasy..Lipid.A.disaccharide.synthase..2.4.1.182..d__Bacteria.p__Verrucomicrobiota.c__Verrucomicrobiae.o__Verrucomicrobiales.f__Akkermansiaceae.g__Akkermansia.s__Akkermansia_muciniphila	Amox	y	3.13929	0.488354	1	7	0.000669732	0.00287721
RXN.20785...expasy..Lipid.A.disaccharide.synthase..2.4.1.182..d__Bacteria.p__Verrucomicrobiota.c__Verrucomicrobiae.o__Verrucomicrobiales.f__Akkermansiaceae.g__Akkermansia.s__Akkermansia_muciniphila	Amox	y	3.13929	0.488354	1	7	0.000669732	0.00287721
ACETOLACTREDUCTOISOM.RXN...expasy..Ketol.acid.reductoisomerase..NADP......1.1.1.86..d__Bacteria.p__Verrucomicrobiota.c__Verrucomicrobiae.o__Verrucomicrobiales.f__Akkermansiaceae.g__Akkermansia.s__Akkermansia_muciniphila	Amox	y	3.20487	0.499972	1	8	0.000679932	0.00290349
ACETOOHBUTREDUCTOISOM.RXN...expasy..Ketol.acid.reductoisomerase..NADP......1.1.1.86..d__Bacteria.p__Verrucomicrobiota.c__Verrucomicrobiae.o__Verrucomicrobiales.f__Akkermansiaceae.g__Akkermansia.s__Akkermansia_muciniphila	Amox	y	3.20487	0.499972	1	8	0.000679932	0.00290349
DIOHBUTANONEPSYN.RXN...expasy..3.4.dihydroxy.2.butanone.4.phosphate.synthase..4.1.99.12..d__Bacteria.p__Bacteroidota.c__Bacteroidia.o__Bacteroidales.f__Bacteroidaceae.g__Bacteroides.s__Bacteroides_thetaiotaomicron	Amox	y	3.66856	0.577852	1	8	0.000715724	0.00303167
GTP.CYCLOHYDRO.II.RXN...expasy..GTP.cyclohydrolase.II..3.5.4.25..d__Bacteria.p__Bacteroidota.c__Bacteroidia.o__Bacteroidales.f__Bacteroidaceae.g__Bacteroides.s__Bacteroides_thetaiotaomicron	Amox	y	3.66856	0.577852	1	8	0.000715724	0.00303167
DIHYDRODIPICSYN.RXN...expasy..4.hydroxy.tetrahydrodipicolinate.synthase..4.3.3.7..d__Bacteria.p__Firmicutes_A.c__Clostridia_A.o__Christensenellales.f__Borkfalkiaceae.g__UBA11940.s__	Amox	y	2.12792	0.335233	1	5	0.000716343	0.00303167
X3.2.1.18.RXN...expasy..Exo.alpha.sialidase..3.2.1.18..d__Bacteria.p__Bacteroidota.c__Bacteroidia.o__Bacteroidales.f__Bacteroidaceae.g__Bacteroides.s__Bacteroides_thetaiotaomicron	Amox	y	3.38256	0.535477	1	8	0.00073502	0.00310148
AICARTRANSFORM.RXN...expasy..Phosphoribosylaminoimidazolecarboxamide.formyltransferase..2.1.2.3..d__Bacteria.p__Bacteroidota.c__Bacteroidia.o__Bacteroidales.f__Bacteroidaceae.g__Bacteroides.s__Bacteroides_thetaiotaomicron	Amox	y	2.64745	0.420745	1	8	0.000750427	0.00314781
IMPCYCLOHYDROLASE.RXN...expasy..IMP.cyclohydrolase..3.5.4.10..d__Bacteria.p__Bacteroidota.c__Bacteroidia.o__Bacteroidales.f__Bacteroidaceae.g__Bacteroides.s__Bacteroides_thetaiotaomicron	Amox	y	2.64745	0.420745	1	8	0.000750427	0.00314781
DNA.DIRECTED.DNA.POLYMERASE.RXN...expasy..DNA.directed.DNA.polymerase..2.7.7.7..d__Bacteria.p__Bacteroidota.c__Bacteroidia.o__Bacteroidales.f__Bacteroidaceae.g__Bacteroides.s__Bacteroides_thetaiotaomicron	Amox	y	3.06581	0.487993	1	6	0.00075665	0.00315259
RXN.20927...expasy..DNA.directed.DNA.polymerase..2.7.7.7..d__Bacteria.p__Bacteroidota.c__Bacteroidia.o__Bacteroidales.f__Bacteroidaceae.g__Bacteroides.s__Bacteroides_thetaiotaomicron	Amox	y	3.06581	0.487993	1	6	0.00075665	0.00315259
X2.7.7.8.RXN...expasy..Polyribonucleotide.nucleotidyltransferase..2.7.7.8..d__Bacteria.p__Verrucomicrobiota.c__Verrucomicrobiae.o__Verrucomicrobiales.f__Akkermansiaceae.g__Akkermansia.s__Akkermansia_muciniphila	Amox	y	3.76151	0.598963	1	8	0.000758218	0.00315259
ADCLY.RXN...expasy..Aminodeoxychorismate.lyase..4.1.3.38..d__Bacteria.p__Bacteroidota.c__Bacteroidia.o__Bacteroidales.f__Bacteroidaceae.g__Bacteroides.s__Bacteroides_thetaiotaomicron	Amox	y	2.9855	0.476478	1	6	0.000767427	0.00318158
ARABISOM.RXN...expasy..L.arabinose.isomerase..5.3.1.4..d__Bacteria.p__Bacteroidota.c__Bacteroidia.o__Bacteroidales.f__Bacteroidaceae.g__Bacteroides.s__Bacteroides_thetaiotaomicron	Amox	y	3.25855	0.520536	1	8	0.000771187	0.00318787
RXN.9590...expasy..Phosphate.acyltransferase..2.3.1.274..d__Bacteria.p__Verrucomicrobiota.c__Verrucomicrobiae.o__Verrucomicrobiales.f__Akkermansiaceae.g__Akkermansia.s__Akkermansia_muciniphila	Amox	y	2.9061	0.464719	1	8	0.00077546	0.00319273
DIHYDRODIPICSYN.RXN...expasy..4.hydroxy.tetrahydrodipicolinate.synthase..4.3.3.7..d__Bacteria.p__Firmicutes_A.c__Clostridia.o__Oscillospirales.f__Oscillospiraceae.g__Flavonifractor.s__	Amox	y	3.11995	0.499084	1	6	0.000776853	0.00319273
X3.1.26.3.RXN...expasy..Ribonuclease.III..3.1.26.3..d__Bacteria.p__Bacteroidota.c__Bacteroidia.o__Bacteroidales.f__Bacteroidaceae.g__Bacteroides.s__Bacteroides_thetaiotaomicron	Amox	y	2.67646	0.431083	1	8	0.000805528	0.00330104
IMIDPHOSDEHYD.RXN...expasy..Imidazoleglycerol.phosphate.dehydratase..4.2.1.19..d__Bacteria.p__Verrucomicrobiota.c__Verrucomicrobiae.o__Verrucomicrobiales.f__Akkermansiaceae.g__Akkermansia.s__Akkermansia_muciniphila	Amox	y	3.00402	0.48456	1	8	0.00081188	0.00331751
ARGSUCCINSYN.RXN...expasy..Argininosuccinate.synthase..6.3.4.5..d__Bacteria.p__Bacteroidota.c__Bacteroidia.o__Bacteroidales.f__Bacteroidaceae.g__Bacteroides.s__Bacteroides_thetaiotaomicron	Amox	y	3.59019	0.582036	1	8	0.000833788	0.00338602
RXN.10...expasy..Argininosuccinate.synthase..6.3.4.5..d__Bacteria.p__Bacteroidota.c__Bacteroidia.o__Bacteroidales.f__Bacteroidaceae.g__Bacteroides.s__Bacteroides_thetaiotaomicron	Amox	y	3.59019	0.582036	1	8	0.000833788	0.00338602
ALTRO.OXIDOREDUCT.RXN...expasy..Tagaturonate.reductase..1.1.1.58..d__Bacteria.p__Bacteroidota.c__Bacteroidia.o__Bacteroidales.f__Bacteroidaceae.g__Bacteroides.s__Bacteroides_thetaiotaomicron	Amox	y	2.60241	0.422214	1	8	0.000837084	0.00338602
X3.1.11.2.RXN...expasy..Exodeoxyribonuclease.III..3.1.11.2..d__Bacteria.p__Bacteroidota.c__Bacteroidia.o__Bacteroidales.f__Bacteroidaceae.g__Bacteroides.s__Bacteroides_thetaiotaomicron	Amox	y	4.08469	0.662861	1	6	0.00083817	0.00338602
RXN.14402...expasy..2..dehydrokanamycin.reductase..1.1.1.355..d__Bacteria.p__Bacteroidota.c__Bacteroidia.o__Bacteroidales.f__Bacteroidaceae.g__Bacteroides.s__Bacteroides_thetaiotaomicron	Amox	y	2.60199	0.423079	1	8	0.000846898	0.00340395
FPPSYN.RXN...expasy...2E.6E..farnesyl.diphosphate.synthase..2.5.1.10..d__Bacteria.p__Bacteroidota.c__Bacteroidia.o__Bacteroidales.f__Bacteroidaceae.g__Bacteroides.s__Bacteroides_thetaiotaomicron	Amox	y	3.35339	0.545316	1	8	0.000847398	0.00340395
DIAMINOPIMELATE.DEHYDROGENASE.RXN...expasy..Diaminopimelate.dehydrogenase..1.4.1.16..d__Bacteria.p__Bacteroidota.c__Bacteroidia.o__Bacteroidales.f__Bacteroidaceae.g__Bacteroides.s__Bacteroides_thetaiotaomicron	Amox	y	2.04161	0.334006	1	8	0.000874779	0.00350404
ACETATEKIN.RXN...expasy..AMBIGUOUS..2.7.2.1..2.7.2.15..d__Bacteria.p__Bacteroidota.c__Bacteroidia.o__Bacteroidales.f__Bacteroidaceae.g__Bacteroides.s__Bacteroides_thetaiotaomicron	Amox	y	3.33796	0.548747	1	8	0.00089744	0.00358472
TRIOSEPISOMERIZATION.RXN...expasy..Triose.phosphate.isomerase..5.3.1.1..d__Bacteria.p__Verrucomicrobiota.c__Verrucomicrobiae.o__Verrucomicrobiales.f__Akkermansiaceae.g__Akkermansia.s__Akkermansia_muciniphila	Amox	y	3.0381	0.502237	1	8	0.000924093	0.00368084
RXN.13179...expasy..4.hydroxythreonine.4.phosphate.dehydrogenase..1.1.1.262..d__Bacteria.p__Bacteroidota.c__Bacteroidia.o__Bacteroidales.f__Bacteroidaceae.g__Bacteroides.s__Bacteroides_thetaiotaomicron	Amox	y	2.95929	0.490837	1	8	0.00094036	0.00373517
DNA.LIGASE.NAD..RXN...expasy..AMBIGUOUS..6.5.1.2..6.5.1.6..d__Bacteria.p__Bacteroidota.c__Bacteroidia.o__Bacteroidales.f__Bacteroidaceae.g__Bacteroides.s__Bacteroides_thetaiotaomicron	Amox	y	3.4879	0.5792	1	7	0.00094624	0.00373959
PHENYLALANINE..TRNA.LIGASE.RXN...expasy..Phenylalanine..tRNA.ligase..6.1.1.20..d__Bacteria.p__Verrucomicrobiota.c__Verrucomicrobiae.o__Verrucomicrobiales.f__Akkermansiaceae.g__Akkermansia.s__Akkermansia_muciniphila_A	Amox	y	3.73945	0.621111	1	7	0.00094735	0.00373959
ALANINE..TRNA.LIGASE.RXN...expasy..Alanine..tRNA.ligase..6.1.1.7..d__Bacteria.p__Verrucomicrobiota.c__Verrucomicrobiae.o__Verrucomicrobiales.f__Akkermansiaceae.g__Akkermansia.s__Akkermansia_muciniphila	Amox	y	3.10655	0.516197	1	8	0.000949362	0.00373959
RXN.14900...expasy..Mannosylglycerate.hydrolase..3.2.1.170..d__Bacteria.p__Bacteroidota.c__Bacteroidia.o__Bacteroidales.f__Bacteroidaceae.g__Bacteroides.s__Bacteroides_thetaiotaomicron	Amox	y	1.89321	0.315197	1	8	0.000959131	0.00376764
CHORISMATE.SYNTHASE.RXN...expasy..Chorismate.synthase..4.2.3.5..d__Bacteria.p__Verrucomicrobiota.c__Verrucomicrobiae.o__Verrucomicrobiales.f__Akkermansiaceae.g__Akkermansia.s__Akkermansia_muciniphila	Amox	y	2.8542	0.476341	1	8	0.000971368	0.00380519
X3.5.1.27.RXN...expasy..Peptide.deformylase..3.5.1.88..d__Bacteria.p__Bacteroidota.c__Bacteroidia.o__Bacteroidales.f__Bacteroidaceae.g__Bacteroides.s__Bacteroides_thetaiotaomicron	Amox	y	3.43837	0.575952	1	7	0.000990322	0.00385818
X3.5.1.88.RXN...expasy..Peptide.deformylase..3.5.1.88..d__Bacteria.p__Bacteroidota.c__Bacteroidia.o__Bacteroidales.f__Bacteroidaceae.g__Bacteroides.s__Bacteroides_thetaiotaomicron	Amox	y	3.43837	0.575952	1	7	0.000990322	0.00385818
ARGDECARBOX.RXN...expasy..Arginine.decarboxylase..4.1.1.19..d__Bacteria.p__Verrucomicrobiota.c__Verrucomicrobiae.o__Verrucomicrobiales.f__Akkermansiaceae.g__Akkermansia.s__Akkermansia_muciniphila	Amox	y	3.2254	0.540777	1	7	0.000995121	0.00386629
RXN0.4641...expasy..N.acetylmuramic.acid.6.phosphate.etherase..4.2.1.126..d__Bacteria.p__Bacteroidota.c__Bacteroidia.o__Bacteroidales.f__Bacteroidaceae.g__Bacteroides.s__Bacteroides_thetaiotaomicron	Amox	y	3.24767	0.544835	1	8	0.000998224	0.00386778
PDXJ.RXN...expasy..Pyridoxine.5..phosphate.synthase..2.6.99.2..d__Bacteria.p__Bacteroidota.c__Bacteroidia.o__Bacteroidales.f__Bacteroidaceae.g__Bacteroides.s__Bacteroides_thetaiotaomicron	Amox	y	2.6916	0.452798	1	7	0.0010128	0.00391359
RXN0.302...expasy..2.C.methyl.D.erythritol.2.4.cyclodiphosphate.synthase..4.6.1.12..d__Bacteria.p__Verrucomicrobiota.c__Verrucomicrobiae.o__Verrucomicrobiales.f__Akkermansiaceae.g__Akkermansia.s__Akkermansia_muciniphila	Amox	y	2.71707	0.458193	1	5	0.00102574	0.00395285
RXN.14950...expasy..Lipoyl.synthase..2.8.1.8..d__Bacteria.p__Bacteroidota.c__Bacteroidia.o__Bacteroidales.f__Bacteroidaceae.g__Bacteroides.s__Bacteroides_thetaiotaomicron	Amox	y	2.28083	0.385565	1	8	0.00103888	0.00396054
RXN.14957...expasy..Lipoyl.synthase..2.8.1.8..d__Bacteria.p__Bacteroidota.c__Bacteroidia.o__Bacteroidales.f__Bacteroidaceae.g__Bacteroides.s__Bacteroides_thetaiotaomicron	Amox	y	2.28083	0.385565	1	8	0.00103888	0.00396054
RXN.14959...expasy..Lipoyl.synthase..2.8.1.8..d__Bacteria.p__Bacteroidota.c__Bacteroidia.o__Bacteroidales.f__Bacteroidaceae.g__Bacteroides.s__Bacteroides_thetaiotaomicron	Amox	y	2.28083	0.385565	1	8	0.00103888	0.00396054
RXN0.949...expasy..Lipoyl.synthase..2.8.1.8..d__Bacteria.p__Bacteroidota.c__Bacteroidia.o__Bacteroidales.f__Bacteroidaceae.g__Bacteroides.s__Bacteroides_thetaiotaomicron	Amox	y	2.28083	0.385565	1	8	0.00103888	0.00396054
S.ADENMETSYN.RXN...expasy..Methionine.adenosyltransferase..2.5.1.6..d__Bacteria.p__Verrucomicrobiota.c__Verrucomicrobiae.o__Verrucomicrobiales.f__Akkermansiaceae.g__Akkermansia.s__Akkermansia_muciniphila	Amox	y	3.10197	0.525693	1	7	0.00105259	0.0040021
X6PGLUCONOLACT.RXN...expasy..6.phosphogluconolactonase..3.1.1.31..d__Bacteria.p__Bacteroidota.c__Bacteroidia.o__Bacteroidales.f__Bacteroidaceae.g__Bacteroides.s__Bacteroides_thetaiotaomicron	Amox	y	2.75733	0.46799	1	8	0.00106089	0.00402229
RXN.14570...expasy..N.6..L.threonylcarbamoyladenine.synthase..2.3.1.234..d__Bacteria.p__Bacteroidota.c__Bacteroidia.o__Bacteroidales.f__Bacteroidaceae.g__Bacteroides.s__Bacteroides_thetaiotaomicron	Amox	y	3.66084	0.621995	1	7	0.00106675	0.00402229
X3PGAREARR.RXN...expasy..Phosphoglycerate.mutase..2.3.diphosphoglycerate.independent...5.4.2.12..d__Bacteria.p__Verrucomicrobiota.c__Verrucomicrobiae.o__Verrucomicrobiales.f__Akkermansiaceae.g__Akkermansia.s__Akkermansia_muciniphila_A	Amox	y	3.22613	0.548252	1	6	0.00106795	0.00402229
CPM.KDOSYNTH.RXN...expasy..3.deoxy.manno.octulosonate.cytidylyltransferase..2.7.7.38..d__Bacteria.p__Bacteroidota.c__Bacteroidia.o__Bacteroidales.f__Bacteroidaceae.g__Bacteroides.s__Bacteroides_thetaiotaomicron	Amox	y	3.71718	0.631846	1	8	0.00106922	0.00402229
GLUTRACE.RXN...expasy..Glutamate.racemase..5.1.1.3..d__Bacteria.p__Bacteroidota.c__Bacteroidia.o__Bacteroidales.f__Bacteroidaceae.g__Bacteroides.s__Bacteroides_thetaiotaomicron	Amox	y	3.77425	0.642994	1	6	0.00108185	0.00403186
UDPNACETYLGLUCOSAMENOLPYRTRANS.RXN...expasy..UDP.N.acetylglucosamine.1.carboxyvinyltransferase..2.5.1.7..d__Bacteria.p__Verrucomicrobiota.c__Verrucomicrobiae.o__Verrucomicrobiales.f__Akkermansiaceae.g__Akkermansia.s__Akkermansia_muciniphila	Amox	y	4.20283	0.716763	1	8	0.00108783	0.00403186
X1.8.1.4.RXN...expasy..Dihydrolipoyl.dehydrogenase..1.8.1.4..d__Bacteria.p__Verrucomicrobiota.c__Verrucomicrobiae.o__Verrucomicrobiales.f__Akkermansiaceae.g__Akkermansia.s__Akkermansia_muciniphila	Amox	y	2.58594	0.441307	1	8	0.00109161	0.00403186
RXN.7716...expasy..Dihydrolipoyl.dehydrogenase..1.8.1.4..d__Bacteria.p__Verrucomicrobiota.c__Verrucomicrobiae.o__Verrucomicrobiales.f__Akkermansiaceae.g__Akkermansia.s__Akkermansia_muciniphila	Amox	y	2.58594	0.441307	1	8	0.00109161	0.00403186
RXN.7719...expasy..Dihydrolipoyl.dehydrogenase..1.8.1.4..d__Bacteria.p__Verrucomicrobiota.c__Verrucomicrobiae.o__Verrucomicrobiales.f__Akkermansiaceae.g__Akkermansia.s__Akkermansia_muciniphila	Amox	y	2.58594	0.441307	1	8	0.00109161	0.00403186
RXN.8629...expasy..Dihydrolipoyl.dehydrogenase..1.8.1.4..d__Bacteria.p__Verrucomicrobiota.c__Verrucomicrobiae.o__Verrucomicrobiales.f__Akkermansiaceae.g__Akkermansia.s__Akkermansia_muciniphila	Amox	y	2.58594	0.441307	1	8	0.00109161	0.00403186
RXN0.1132...expasy..Dihydrolipoyl.dehydrogenase..1.8.1.4..d__Bacteria.p__Verrucomicrobiota.c__Verrucomicrobiae.o__Verrucomicrobiales.f__Akkermansiaceae.g__Akkermansia.s__Akkermansia_muciniphila	Amox	y	2.58594	0.441307	1	8	0.00109161	0.00403186
TRNA.GUANINE.N7..METHYLTRANSFERASE.RXN...expasy..tRNA..guanine.46..N.7...methyltransferase..2.1.1.33..d__Bacteria.p__Bacteroidota.c__Bacteroidia.o__Bacteroidales.f__Bacteroidaceae.g__Bacteroides.s__Bacteroides_thetaiotaomicron	Amox	y	2.95966	0.505484	1	6	0.00109611	0.00403802
RXN.11839...expasy..tRNA.pseudouridine.55..synthase..5.4.99.25..d__Bacteria.p__Bacteroidota.c__Bacteroidia.o__Bacteroidales.f__Bacteroidaceae.g__Bacteroides.s__Bacteroides_thetaiotaomicron	Amox	y	3.23186	0.553602	1	8	0.00111308	0.00408539
ISOCITDEH.RXN...expasy..Isocitrate.dehydrogenase..NADP......1.1.1.42..d__Bacteria.p__Verrucomicrobiota.c__Verrucomicrobiae.o__Verrucomicrobiales.f__Akkermansiaceae.g__Akkermansia.s__Akkermansia_muciniphila	Amox	y	3.25537	0.557788	1	7	0.00111472	0.00408539
ALANINE..TRNA.LIGASE.RXN...expasy..Alanine..tRNA.ligase..6.1.1.7..d__Bacteria.p__Bacteroidota.c__Bacteroidia.o__Bacteroidales.f__Bacteroidaceae.g__Bacteroides.s__Bacteroides_thetaiotaomicron	Amox	y	2.71996	0.467269	1	8	0.00113002	0.00412295
ASPDECARBOX.RXN...expasy..Aspartate.1.decarboxylase..4.1.1.11..d__Bacteria.p__Bacteroidota.c__Bacteroidia.o__Bacteroidales.f__Bacteroidaceae.g__Bacteroides.s__Bacteroides_thetaiotaomicron	Amox	y	2.87993	0.494813	1	8	0.00113077	0.00412295
PHOSPHASERDECARB.RXN...expasy..Phosphatidylserine.decarboxylase..4.1.1.65..d__Bacteria.p__Bacteroidota.c__Bacteroidia.o__Bacteroidales.f__Bacteroidaceae.g__Bacteroides.s__Bacteroides_thetaiotaomicron	Amox	y	3.02864	0.521068	1	8	0.00113875	0.00413715
PEPTIDYLPROLYL.ISOMERASE.RXN...expasy..Peptidylprolyl.isomerase..5.2.1.8..d__Bacteria.p__Verrucomicrobiota.c__Verrucomicrobiae.o__Verrucomicrobiales.f__Akkermansiaceae.g__Akkermansia.s__Akkermansia_muciniphila	Amox	y	3.07015	0.528364	1	8	0.00114048	0.00413715
ISPH2.RXN...expasy..4.hydroxy.3.methylbut.2.enyl.diphosphate.reductase..1.17.7.4..d__Bacteria.p__Bacteroidota.c__Bacteroidia.o__Bacteroidales.f__Bacteroidaceae.g__Bacteroides.s__Bacteroides_congonensis	Amox	y	1.61499	0.278436	1	4	0.00115122	0.00415379
RXN0.884...expasy..4.hydroxy.3.methylbut.2.enyl.diphosphate.reductase..1.17.7.4..d__Bacteria.p__Bacteroidota.c__Bacteroidia.o__Bacteroidales.f__Bacteroidaceae.g__Bacteroides.s__Bacteroides_congonensis	Amox	y	1.61499	0.278436	1	4	0.00115122	0.00415379
LEUCINE..TRNA.LIGASE.RXN...expasy..Leucine..tRNA.ligase..6.1.1.4..d__Bacteria.p__Bacteroidota.c__Bacteroidia.o__Bacteroidales.f__Bacteroidaceae.g__Bacteroides.s__Bacteroides_thetaiotaomicron	Amox	y	3.18468	0.549302	1	8	0.00115383	0.00415379
METHIONYL.TRNA.FORMYLTRANSFERASE.RXN...expasy..Methionyl.tRNA.formyltransferase..2.1.2.9..d__Bacteria.p__Verrucomicrobiota.c__Verrucomicrobiae.o__Verrucomicrobiales.f__Akkermansiaceae.g__Akkermansia.s__Akkermansia_muciniphila	Amox	y	2.52796	0.437103	1	8	0.00116869	0.00419667
X2.7.7.33.RXN...expasy..Glucose.1.phosphate.cytidylyltransferase..2.7.7.33..d__Bacteria.p__Bacteroidota.c__Bacteroidia.o__Bacteroidales.f__Bacteroidaceae.g__Bacteroides.s__Bacteroides_acidifaciens	Amox	y	4.13925	0.716609	1	7	0.00117637	0.004203
RXN.11363...expasy..D.glycero.alpha.D.manno.heptose.1.phosphate.guanylyltransferase..2.7.7.71..d__Bacteria.p__Bacteroidota.c__Bacteroidia.o__Bacteroidales.f__Bacteroidaceae.g__Bacteroides.s__Bacteroides_acidifaciens	Amox	y	4.13925	0.716609	1	7	0.00117637	0.004203
PHENYLALANINE..TRNA.LIGASE.RXN...expasy..Phenylalanine..tRNA.ligase..6.1.1.20..d__Bacteria.p__Verrucomicrobiota.c__Verrucomicrobiae.o__Verrucomicrobiales.f__Akkermansiaceae.g__Akkermansia.s__Akkermansia_muciniphila	Amox	y	2.95233	0.511902	1	8	0.00118571	0.00422575
X3.4.21.105.RXN...expasy..Rhomboid.protease..3.4.21.105..d__Bacteria.p__Bacteroidota.c__Bacteroidia.o__Bacteroidales.f__Bacteroidaceae.g__Bacteroides.s__Bacteroides_thetaiotaomicron	Amox	y	2.88082	0.500035	1	5	0.00119229	0.00422923
METHYLMALONYL.COA.MUT.RXN...expasy..Methylmalonyl.CoA.mutase..5.4.99.2..d__Bacteria.p__Bacteroidota.c__Bacteroidia.o__Bacteroidales.f__Bacteroidaceae.g__Bacteroides.s__Bacteroides_thetaiotaomicron	Amox	y	2.827	0.490797	1	8	0.00119359	0.00422923
UGD.RXN...expasy..UDP.glucose.6.dehydrogenase..1.1.1.22..d__Bacteria.p__Bacteroidota.c__Bacteroidia.o__Bacteroidales.f__Bacteroidaceae.g__Bacteroides.s__Bacteroides_thetaiotaomicron	Amox	y	3.10819	0.53979	1	8	0.0011956	0.00422923
RHAMNISOM.RXN...expasy..L.rhamnose.isomerase..5.3.1.14..d__Bacteria.p__Bacteroidota.c__Bacteroidia.o__Bacteroidales.f__Bacteroidaceae.g__Bacteroides.s__Bacteroides_thetaiotaomicron	Amox	y	2.85123	0.497483	1	6	0.00122494	0.00430182
RXN0.2161...expasy..Serine..tRNA.ligase..6.1.1.11..d__Bacteria.p__Verrucomicrobiota.c__Verrucomicrobiae.o__Verrucomicrobiales.f__Akkermansiaceae.g__Akkermansia.s__Akkermansia_muciniphila	Amox	y	2.61453	0.456207	1	8	0.00122526	0.00430182
SERINE..TRNA.LIGASE.RXN...expasy..Serine..tRNA.ligase..6.1.1.11..d__Bacteria.p__Verrucomicrobiota.c__Verrucomicrobiae.o__Verrucomicrobiales.f__Akkermansiaceae.g__Akkermansia.s__Akkermansia_muciniphila	Amox	y	2.61453	0.456207	1	8	0.00122526	0.00430182
GLUTRNAREDUCT.RXN...expasy..Glutamyl.tRNA.reductase..1.2.1.70..d__Bacteria.p__Verrucomicrobiota.c__Verrucomicrobiae.o__Verrucomicrobiales.f__Akkermansiaceae.g__Akkermansia.s__Akkermansia_muciniphila	Amox	y	3.5567	0.620894	1	8	0.00122823	0.00430182
UNDECAPRENYL.DIPHOSPHATASE.RXN...expasy..Undecaprenyl.diphosphate.phosphatase..3.6.1.27..d__Bacteria.p__Bacteroidota.c__Bacteroidia.o__Bacteroidales.f__Bacteroidaceae.g__Bacteroides.s__Bacteroides_thetaiotaomicron	Amox	y	4.38061	0.76883	1	6	0.00126278	0.00441196
DIHYDRODIPICSYN.RXN...expasy..4.hydroxy.tetrahydrodipicolinate.synthase..4.3.3.7..d__Bacteria.p__Firmicutes_A.c__Clostridia.o__Lachnospirales.f__Lachnospiraceae.g__Hungatella_A.s__	Amox	y	3.8065	0.669956	1	5	0.00128135	0.00446589
HISTIDPHOS.RXN...expasy..Histidinol.phosphatase..3.1.3.15..d__Bacteria.p__Bacteroidota.c__Bacteroidia.o__Bacteroidales.f__Bacteroidaceae.g__Bacteroides.s__Bacteroides_thetaiotaomicron	Amox	y	3.28616	0.579664	1	8	0.00129619	0.00450655
GTP.CYCLOHYDRO.I.RXN...expasy..GTP.cyclohydrolase.I..3.5.4.16..d__Bacteria.p__Verrucomicrobiota.c__Verrucomicrobiae.o__Verrucomicrobiales.f__Akkermansiaceae.g__Akkermansia.s__Akkermansia_muciniphila	Amox	y	3.33441	0.588604	1	8	0.00130108	0.00451254
X3PGAREARR.RXN...expasy..Phosphoglycerate.mutase..2.3.diphosphoglycerate.independent...5.4.2.12..d__Bacteria.p__Bacteroidota.c__Bacteroidia.o__Bacteroidales.f__Bacteroidaceae.g__Bacteroides.s__Bacteroides_thetaiotaomicron	Amox	y	3.2249	0.570262	1	8	0.00131281	0.00454215
AMINOCYL.TRNA.HYDROLASE.RXN...expasy..Aminoacyl.tRNA.hydrolase..3.1.1.29..d__Bacteria.p__Verrucomicrobiota.c__Verrucomicrobiae.o__Verrucomicrobiales.f__Akkermansiaceae.g__Akkermansia.s__Akkermansia_muciniphila	Amox	y	3.40187	0.604169	1	8	0.00134253	0.00461129
RXN.12460...metacyc..L.asparaginyl.tRNAasn.hydrolase..3.1.1.29..d__Bacteria.p__Verrucomicrobiota.c__Verrucomicrobiae.o__Verrucomicrobiales.f__Akkermansiaceae.g__Akkermansia.s__Akkermansia_muciniphila	Amox	y	3.40187	0.604169	1	8	0.00134253	0.00461129
RXN.16637...expasy..Aminoacyl.tRNA.hydrolase..3.1.1.29..d__Bacteria.p__Verrucomicrobiota.c__Verrucomicrobiae.o__Verrucomicrobiales.f__Akkermansiaceae.g__Akkermansia.s__Akkermansia_muciniphila	Amox	y	3.40187	0.604169	1	8	0.00134253	0.00461129
GTP.CYCLOHYDRO.I.RXN...expasy..GTP.cyclohydrolase.I..3.5.4.16..d__Bacteria.p__Bacteroidota.c__Bacteroidia.o__Bacteroidales.f__Bacteroidaceae.g__Bacteroides.s__Bacteroides_thetaiotaomicron	Amox	y	3.82407	0.680618	1	7	0.00135756	0.00464836
DIACYLGLYKIN.RXN...expasy..Diacylglycerol.kinase..ATP...2.7.1.107..d__Bacteria.p__Bacteroidota.c__Bacteroidia.o__Bacteroidales.f__Bacteroidaceae.g__Bacteroides.s__Bacteroides_thetaiotaomicron	Amox	y	2.26989	0.404218	1	8	0.00136132	0.00464836
X2.5.1.64.RXN...expasy..synthase..2.2.1.9..d__Bacteria.p__Bacteroidota.c__Bacteroidia.o__Bacteroidales.f__Bacteroidaceae.g__Bacteroides.s__Bacteroides_thetaiotaomicron	Amox	y	3.06742	0.546382	1	8	0.00136313	0.00464836
GLUTKIN.RXN...expasy..Glutamate.5.kinase..2.7.2.11..d__Bacteria.p__Bacteroidota.c__Bacteroidia.o__Bacteroidales.f__Bacteroidaceae.g__Bacteroides.s__Bacteroides_thetaiotaomicron	Amox	y	2.69843	0.482639	1	8	0.00139237	0.00473673
X3.2.1.73.RXN...expasy..Licheninase..3.2.1.73..d__Bacteria.p__Bacteroidota.c__Bacteroidia.o__Bacteroidales.f__Bacteroidaceae.g__Bacteroides.s__Bacteroides_thetaiotaomicron	Amox	y	4.09657	0.733116	1	6	0.00139636	0.00473895
X3.2.1.135.RXN...expasy..Neopullulanase..3.2.1.135..d__Bacteria.p__Bacteroidota.c__Bacteroidia.o__Bacteroidales.f__Bacteroidaceae.g__Bacteroides.s__Bacteroides_thetaiotaomicron	Amox	y	2.59752	0.465315	1	5	0.00140361	0.00475222
NAD.KIN.RXN...expasy..NAD....kinase..2.7.1.23..d__Bacteria.p__Bacteroidota.c__Bacteroidia.o__Bacteroidales.f__Bacteroidaceae.g__Bacteroides.s__Bacteroides_thetaiotaomicron	Amox	y	3.20309	0.575797	1	7	0.00142897	0.00482659
KDO.8PPHOSPHAT.RXN...expasy..3.deoxy.manno.octulosonate.8.phosphatase..3.1.3.45..d__Bacteria.p__Bacteroidota.c__Bacteroidia.o__Bacteroidales.f__Bacteroidaceae.g__Bacteroides.s__Bacteroides_thetaiotaomicron	Amox	y	3.25358	0.585478	1	7	0.00143658	0.00484078
DALADALALIG.RXN...expasy..D.alanine..D.alanine.ligase..6.3.2.4..d__Bacteria.p__Bacteroidota.c__Bacteroidia.o__Bacteroidales.f__Bacteroidaceae.g__Bacteroides.s__Bacteroides_thetaiotaomicron	Amox	y	2.89347	0.521728	1	7	0.00145156	0.00487971
GLYCOGENSYN.RXN...expasy..Starch.synthase..2.4.1.21..d__Bacteria.p__Bacteroidota.c__Bacteroidia.o__Bacteroidales.f__Bacteroidaceae.g__Bacteroides.s__Bacteroides_thetaiotaomicron	Amox	y	3.05296	0.55308	1	8	0.00148703	0.00495294
RXN0.5228...expasy..L.Ala.D.L.Glu.epimerase..5.1.1.20..d__Bacteria.p__Bacteroidota.c__Bacteroidia.o__Bacteroidales.f__Bacteroidaceae.g__Bacteroides.s__Bacteroides_thetaiotaomicron	Amox	y	2.24895	0.407516	1	8	0.00148877	0.00495294
DIHYDROFOLATEREDUCT.RXN...expasy..Dihydrofolate.reductase..1.5.1.3..d__Bacteria.p__Bacteroidota.c__Bacteroidia.o__Bacteroidales.f__Bacteroidaceae.g__Bacteroides.s__Bacteroides_thetaiotaomicron	Amox	y	2.61901	0.474697	1	8	0.00149076	0.00495294
RXN.18357...expasy..Dihydrofolate.reductase..1.5.1.3..d__Bacteria.p__Bacteroidota.c__Bacteroidia.o__Bacteroidales.f__Bacteroidaceae.g__Bacteroides.s__Bacteroides_thetaiotaomicron	Amox	y	2.61901	0.474697	1	8	0.00149076	0.00495294
RXN.19329...expasy..Dihydrofolate.reductase..1.5.1.3..d__Bacteria.p__Bacteroidota.c__Bacteroidia.o__Bacteroidales.f__Bacteroidaceae.g__Bacteroides.s__Bacteroides_thetaiotaomicron	Amox	y	2.61901	0.474697	1	8	0.00149076	0.00495294
DIHYDROOROTATE.DEHYDROGENASE.RXN...expasy..Dihydroorotate.dehydrogenase..quinone...1.3.5.2..d__Bacteria.p__Verrucomicrobiota.c__Verrucomicrobiae.o__Verrucomicrobiales.f__Akkermansiaceae.g__Akkermansia.s__Akkermansia_muciniphila	Amox	y	3.03949	0.552174	1	7	0.00150842	0.00497673
RXN0.6491...metacyc..dihydroorotate.dehydrogenase..1.3.5.2..d__Bacteria.p__Verrucomicrobiota.c__Verrucomicrobiae.o__Verrucomicrobiales.f__Akkermansiaceae.g__Akkermansia.s__Akkermansia_muciniphila	Amox	y	3.03949	0.552174	1	7	0.00150842	0.00497673
RXN0.6554...expasy..Dihydroorotate.dehydrogenase..quinone...1.3.5.2..d__Bacteria.p__Verrucomicrobiota.c__Verrucomicrobiae.o__Verrucomicrobiales.f__Akkermansiaceae.g__Akkermansia.s__Akkermansia_muciniphila	Amox	y	3.03949	0.552174	1	7	0.00150842	0.00497673
RXN.15878...expasy...E..4.hydroxy.3.methylbut.2.enyl.diphosphate.synthase..flavodoxin...1.17.7.3..d__Bacteria.p__Verrucomicrobiota.c__Verrucomicrobiae.o__Verrucomicrobiales.f__Akkermansiaceae.g__Akkermansia.s__Akkermansia_muciniphila	Amox	y	2.49587	0.45558	1	8	0.00154565	0.00508776
RXN.11637...expasy..16S.rRNA..cytidine.1402..2..O..methyltransferase..2.1.1.198..d__Bacteria.p__Bacteroidota.c__Bacteroidia.o__Bacteroidales.f__Bacteroidaceae.g__Bacteroides.s__Bacteroides_thetaiotaomicron	Amox	y	3.13366	0.573212	1	8	0.00156251	0.00513139
RXN.12104...expasy..Epoxyqueuosine.reductase..1.17.99.6..d__Bacteria.p__Verrucomicrobiota.c__Verrucomicrobiae.o__Verrucomicrobiales.f__Akkermansiaceae.g__Akkermansia.s__Akkermansia_muciniphila	Amox	y	2.96557	0.54874	1	7	0.00165711	0.00542952
GSAAMINOTRANS.RXN...expasy..Glutamate.1.semialdehyde.2.1.aminomutase..5.4.3.8..d__Bacteria.p__Verrucomicrobiota.c__Verrucomicrobiae.o__Verrucomicrobiales.f__Akkermansiaceae.g__Akkermansia.s__Akkermansia_muciniphila	Amox	y	3.55856	0.659958	1	7	0.00167635	0.00547994
RXN0.6274...expasy..tRNA.dimethylallyltransferase..2.5.1.75..d__Bacteria.p__Bacteroidota.c__Bacteroidia.o__Bacteroidales.f__Bacteroidaceae.g__Bacteroides.s__Bacteroides_thetaiotaomicron	Amox	y	3.07608	0.572289	1	8	0.00170363	0.00555632
HISTIDINE..TRNA.LIGASE.RXN...expasy..Histidine..tRNA.ligase..6.1.1.21..d__Bacteria.p__Bacteroidota.c__Bacteroidia.o__Bacteroidales.f__Bacteroidaceae.g__Bacteroides.s__Bacteroides_thetaiotaomicron	Amox	y	3.54497	0.660782	1	8	0.00172024	0.00559766
PDXJ.RXN...expasy..Pyridoxine.5..phosphate.synthase..2.6.99.2..d__Bacteria.p__Verrucomicrobiota.c__Verrucomicrobiae.o__Verrucomicrobiales.f__Akkermansiaceae.g__Akkermansia.s__Akkermansia_muciniphila	Amox	y	2.62353	0.489489	1	8	0.00172855	0.00561188
PROLINE..TRNA.LIGASE.RXN...expasy..Proline..tRNA.ligase..6.1.1.15..d__Bacteria.p__Verrucomicrobiota.c__Verrucomicrobiae.o__Verrucomicrobiales.f__Akkermansiaceae.g__Akkermansia.s__Akkermansia_muciniphila	Amox	y	3.57964	0.668695	1	8	0.00173935	0.00563038
GLUTDECARBOX.RXN...expasy..Glutamate.decarboxylase..4.1.1.15..d__Bacteria.p__Verrucomicrobiota.c__Verrucomicrobiae.o__Verrucomicrobiales.f__Akkermansiaceae.g__Akkermansia.s__Akkermansia_muciniphila	Amox	y	2.22082	0.415096	1	8	0.00174439	0.00563038
X3.2.1.23.RXN...expasy..Beta.galactosidase..3.2.1.23..d__Bacteria.p__Bacteroidota.c__Bacteroidia.o__Bacteroidales.f__Bacteroidaceae.g__Bacteroides.s__Bacteroides_thetaiotaomicron	Amox	y	2.65723	0.497866	1	8	0.00176593	0.00563038
KETOLACTOSE.RXN...expasy..Beta.galactosidase..3.2.1.23..d__Bacteria.p__Bacteroidota.c__Bacteroidia.o__Bacteroidales.f__Bacteroidaceae.g__Bacteroides.s__Bacteroides_thetaiotaomicron	Amox	y	2.65723	0.497866	1	8	0.00176593	0.00563038
RXN.12398...metacyc..xyloglucan.XXLG.oligosaccharide..beta..galactosidase..3.2.1.23..d__Bacteria.p__Bacteroidota.c__Bacteroidia.o__Bacteroidales.f__Bacteroidaceae.g__Bacteroides.s__Bacteroides_thetaiotaomicron	Amox	y	2.65723	0.497866	1	8	0.00176593	0.00563038
RXN.12399...metacyc..xyloglucan.XLXG.oligosaccharide..beta..galactosidase..3.2.1.23..d__Bacteria.p__Bacteroidota.c__Bacteroidia.o__Bacteroidales.f__Bacteroidaceae.g__Bacteroides.s__Bacteroides_thetaiotaomicron	Amox	y	2.65723	0.497866	1	8	0.00176593	0.00563038
RXN.12400...metacyc..xyloglucan.XLLG.oligosaccharide..beta..galactosidase..3.2.1.23..d__Bacteria.p__Bacteroidota.c__Bacteroidia.o__Bacteroidales.f__Bacteroidaceae.g__Bacteroides.s__Bacteroides_thetaiotaomicron	Amox	y	2.65723	0.497866	1	8	0.00176593	0.00563038
RXN.19765...expasy..Beta.galactosidase..3.2.1.23..d__Bacteria.p__Bacteroidota.c__Bacteroidia.o__Bacteroidales.f__Bacteroidaceae.g__Bacteroides.s__Bacteroides_thetaiotaomicron	Amox	y	2.65723	0.497866	1	8	0.00176593	0.00563038
CARBPSYN.RXN...expasy..Carbamoyl.phosphate.synthase..glutamine.hydrolyzing...6.3.5.5..d__Bacteria.p__Verrucomicrobiota.c__Verrucomicrobiae.o__Verrucomicrobiales.f__Akkermansiaceae.g__Akkermansia.s__Akkermansia_muciniphila	Amox	y	3.25981	0.611271	1	8	0.00177333	0.00564133
DETHIOBIOTIN.SYN.RXN...expasy..Dethiobiotin.synthase..6.3.3.3..d__Bacteria.p__Verrucomicrobiota.c__Verrucomicrobiae.o__Verrucomicrobiales.f__Akkermansiaceae.g__Akkermansia.s__Akkermansia_muciniphila	Amox	y	2.44993	0.459884	1	8	0.00178276	0.00565868
DIHYDRODIPICSYN.RXN...expasy..4.hydroxy.tetrahydrodipicolinate.synthase..4.3.3.7..d__Bacteria.p__Firmicutes_A.c__Clostridia.o__Lachnospirales.f__Lachnospiraceae.g__Roseburia.s__	Amox	y	-2.28994	0.43082	1	4	0.00180323	0.00570349
X4.2.2.12.RXN...expasy..Xanthan.lyase..4.2.2.12..d__Bacteria.p__Bacteroidota.c__Bacteroidia.o__Bacteroidales.f__Bacteroidaceae.g__Bacteroides.s__Bacteroides_thetaiotaomicron	Amox	y	2.45046	0.461104	1	6	0.0018049	0.00570349
PHENYLALANINE..TRNA.LIGASE.RXN...expasy..Phenylalanine..tRNA.ligase..6.1.1.20..d__Bacteria.p__Bacteroidota.c__Bacteroidia.o__Bacteroidales.f__Bacteroidaceae.g__Bacteroides.s__Bacteroides_thetaiotaomicron	Amox	y	3.55307	0.670493	1	8	0.00183122	0.00577032
X3.4.11.9.RXN...expasy..Xaa.Pro.aminopeptidase..3.4.11.9..d__Bacteria.p__Bacteroidota.c__Bacteroidia.o__Bacteroidales.f__Bacteroidaceae.g__Bacteroides.s__Bacteroides_thetaiotaomicron	Amox	y	2.65303	0.500805	1	8	0.00183417	0.00577032
RXN0.1321...expasy..tRNA.guanosine.34..preQ.1..transglycosylase..2.4.2.29..d__Bacteria.p__Verrucomicrobiota.c__Verrucomicrobiae.o__Verrucomicrobiales.f__Akkermansiaceae.g__Akkermansia.s__Akkermansia_muciniphila	Amox	y	2.67967	0.507166	1	6	0.00185878	0.00583485
ACETOLACTREDUCTOISOM.RXN...expasy..Ketol.acid.reductoisomerase..NADP......1.1.1.86..d__Bacteria.p__Bacteroidota.c__Bacteroidia.o__Bacteroidales.f__Bacteroidaceae.g__Bacteroides.s__Bacteroides_thetaiotaomicron	Amox	y	3.30306	0.626633	1	8	0.00188119	0.00586683
ACETOOHBUTREDUCTOISOM.RXN...expasy..Ketol.acid.reductoisomerase..NADP......1.1.1.86..d__Bacteria.p__Bacteroidota.c__Bacteroidia.o__Bacteroidales.f__Bacteroidaceae.g__Bacteroides.s__Bacteroides_thetaiotaomicron	Amox	y	3.30306	0.626633	1	8	0.00188119	0.00586683
ARGSUCCINSYN.RXN...expasy..Argininosuccinate.synthase..6.3.4.5..d__Bacteria.p__Verrucomicrobiota.c__Verrucomicrobiae.o__Verrucomicrobiales.f__Akkermansiaceae.g__Akkermansia.s__Akkermansia_muciniphila	Amox	y	3.16851	0.601377	1	8	0.00188547	0.00586683
RXN.10...expasy..Argininosuccinate.synthase..6.3.4.5..d__Bacteria.p__Verrucomicrobiota.c__Verrucomicrobiae.o__Verrucomicrobiales.f__Akkermansiaceae.g__Akkermansia.s__Akkermansia_muciniphila	Amox	y	3.16851	0.601377	1	8	0.00188547	0.00586683
DIACYLGLYKIN.RXN...expasy..Diacylglycerol.kinase..ATP...2.7.1.107..d__Bacteria.p__Bacteroidota.c__Bacteroidia.o__Bacteroidales.f__Bacteroidaceae.g__Bacteroides.s__Bacteroides_congonensis	Amox	y	2.67445	0.509925	1	6	0.00192945	0.00599056
RXN.13997...expasy..tRNA.adenine.34...deaminase..3.5.4.33..d__Bacteria.p__Bacteroidota.c__Bacteroidia.o__Bacteroidales.f__Bacteroidaceae.g__Bacteroides.s__Bacteroides_thetaiotaomicron	Amox	y	2.19543	0.419311	1	8	0.00194628	0.00602964
DURIDKI.RXN...expasy..AMBIGUOUS..2.7.1.145..2.7.1.21..d__Bacteria.p__Bacteroidota.c__Bacteroidia.o__Bacteroidales.f__Bacteroidaceae.g__Bacteroides.s__Bacteroides_thetaiotaomicron	Amox	y	3.37341	0.644902	1	8	0.00195552	0.00602979
THYKI.RXN...expasy..AMBIGUOUS..2.7.1.145..2.7.1.21..d__Bacteria.p__Bacteroidota.c__Bacteroidia.o__Bacteroidales.f__Bacteroidaceae.g__Bacteroides.s__Bacteroides_thetaiotaomicron	Amox	y	3.37341	0.644902	1	8	0.00195552	0.00602979
DIHYDROXYISOVALDEHYDRAT.RXN...expasy..Dihydroxy.acid.dehydratase..4.2.1.9..d__Bacteria.p__Verrucomicrobiota.c__Verrucomicrobiae.o__Verrucomicrobiales.f__Akkermansiaceae.g__Akkermansia.s__Akkermansia_muciniphila_A	Amox	y	3.02134	0.57805	1	7	0.00196328	0.00602979
DIHYDROXYMETVALDEHYDRAT.RXN...metacyc..2.3.Dihydroxy.3.methylvalerate.dehydratase..4.2.1.9..d__Bacteria.p__Verrucomicrobiota.c__Verrucomicrobiae.o__Verrucomicrobiales.f__Akkermansiaceae.g__Akkermansia.s__Akkermansia_muciniphila_A	Amox	y	3.02134	0.57805	1	7	0.00196328	0.00602979
LIPIDADISACCHARIDESYNTH.RXN...expasy..Lipid.A.disaccharide.synthase..2.4.1.182..d__Bacteria.p__Bacteroidota.c__Bacteroidia.o__Bacteroidales.f__Bacteroidaceae.g__Bacteroides.s__Bacteroides_thetaiotaomicron	Amox	y	3.40065	0.65152	1	6	0.00197703	0.0060459
RXN.20785...expasy..Lipid.A.disaccharide.synthase..2.4.1.182..d__Bacteria.p__Bacteroidota.c__Bacteroidia.o__Bacteroidales.f__Bacteroidaceae.g__Bacteroides.s__Bacteroides_thetaiotaomicron	Amox	y	3.40065	0.65152	1	6	0.00197703	0.0060459
PMPOXI.RXN...expasy..Pyridoxal.5..phosphate.synthase..1.4.3.5..d__Bacteria.p__Verrucomicrobiota.c__Verrucomicrobiae.o__Verrucomicrobiales.f__Akkermansiaceae.g__Akkermansia.s__Akkermansia_muciniphila	Amox	y	2.54547	0.488491	1	8	0.0019937	0.00605928
PNPOXI.RXN...expasy..Pyridoxal.5..phosphate.synthase..1.4.3.5..d__Bacteria.p__Verrucomicrobiota.c__Verrucomicrobiae.o__Verrucomicrobiales.f__Akkermansiaceae.g__Akkermansia.s__Akkermansia_muciniphila	Amox	y	2.54547	0.488491	1	8	0.0019937	0.00605928
CPM.KDOSYNTH.RXN...expasy..3.deoxy.manno.octulosonate.cytidylyltransferase..2.7.7.38..d__Bacteria.p__Bacteroidota.c__Bacteroidia.o__Bacteroidales.f__Bacteroidaceae.g__Prevotella.s__Prevotella_sp002933775	Amox	y	1.52144	0.291988	1	4	0.00199419	0.00605928
RXN.14014...expasy..4.hydroxy.tetrahydrodipicolinate.reductase..1.17.1.8..d__Bacteria.p__Verrucomicrobiota.c__Verrucomicrobiae.o__Verrucomicrobiales.f__Akkermansiaceae.g__Akkermansia.s__Akkermansia_muciniphila_A...224	Amox	y	1.79093	0.344528	1	5	0.00201832	0.00607076
RXN.14014...expasy..4.hydroxy.tetrahydrodipicolinate.reductase..1.17.1.8..d__Bacteria.p__Verrucomicrobiota.c__Verrucomicrobiae.o__Verrucomicrobiales.f__Akkermansiaceae.g__Akkermansia.s__Akkermansia_muciniphila_A...550	Amox	y	1.79093	0.344528	1	5	0.00201832	0.00607076
ALKAPHOSPHA.RXN...expasy..Alkaline.phosphatase..3.1.3.1..d__Bacteria.p__Bacteroidota.c__Bacteroidia.o__Bacteroidales.f__Bacteroidaceae.g__Bacteroides.s__Bacteroides_thetaiotaomicron	Amox	y	2.65893	0.513125	1	8	0.00205066	0.00607076
RXN.8748...expasy..Alkaline.phosphatase..3.1.3.1..d__Bacteria.p__Bacteroidota.c__Bacteroidia.o__Bacteroidales.f__Bacteroidaceae.g__Bacteroides.s__Bacteroides_thetaiotaomicron	Amox	y	2.65893	0.513125	1	8	0.00205066	0.00607076
X2.7.3.9.RXN...expasy..Phosphoenolpyruvate..protein.phosphotransferase..2.7.3.9..d__Bacteria.p__Verrucomicrobiota.c__Verrucomicrobiae.o__Verrucomicrobiales.f__Akkermansiaceae.g__Akkermansia.s__Akkermansia_muciniphila	Amox	y	2.64824	0.511203	1	8	0.0020535	0.00607076
RIBULP3EPIM.RXN...expasy..Ribulose.phosphate.3.epimerase..5.1.3.1..d__Bacteria.p__Verrucomicrobiota.c__Verrucomicrobiae.o__Verrucomicrobiales.f__Akkermansiaceae.g__Akkermansia.s__Akkermansia_muciniphila	Amox	y	2.762	0.533239	1	7	0.00205499	0.00607076
GLYOHMETRANS.RXN...expasy..Glycine.hydroxymethyltransferase..2.1.2.1..d__Bacteria.p__Bacteroidota.c__Bacteroidia.o__Bacteroidales.f__Bacteroidaceae.g__Prevotella.s__Prevotella_sp002933775	Amox	y	4.03531	0.78027	1	7	0.00207101	0.00607076
ADOMET.DMK.METHYLTRANSFER.RXN...expasy..Demethylmenaquinone.methyltransferase..2.1.1.163..d__Bacteria.p__Bacteroidota.c__Bacteroidia.o__Bacteroidales.f__Bacteroidaceae.g__Bacteroides.s__Bacteroides_thetaiotaomicron	Amox	y	2.56877	0.497515	1	8	0.00208818	0.00607076
RXN.11046...expasy..Demethylmenaquinone.methyltransferase..2.1.1.163..d__Bacteria.p__Bacteroidota.c__Bacteroidia.o__Bacteroidales.f__Bacteroidaceae.g__Bacteroides.s__Bacteroides_thetaiotaomicron	Amox	y	2.56877	0.497515	1	8	0.00208818	0.00607076
RXN.14177...expasy..Demethylmenaquinone.methyltransferase..2.1.1.163..d__Bacteria.p__Bacteroidota.c__Bacteroidia.o__Bacteroidales.f__Bacteroidaceae.g__Bacteroides.s__Bacteroides_thetaiotaomicron	Amox	y	2.56877	0.497515	1	8	0.00208818	0.00607076
RXN.19667...expasy..Demethylmenaquinone.methyltransferase..2.1.1.163..d__Bacteria.p__Bacteroidota.c__Bacteroidia.o__Bacteroidales.f__Bacteroidaceae.g__Bacteroides.s__Bacteroides_thetaiotaomicron	Amox	y	2.56877	0.497515	1	8	0.00208818	0.00607076
RXN.9191...expasy..Demethylmenaquinone.methyltransferase..2.1.1.163..d__Bacteria.p__Bacteroidota.c__Bacteroidia.o__Bacteroidales.f__Bacteroidaceae.g__Bacteroides.s__Bacteroides_thetaiotaomicron	Amox	y	2.56877	0.497515	1	8	0.00208818	0.00607076
RXN.9205...expasy..Demethylmenaquinone.methyltransferase..2.1.1.163..d__Bacteria.p__Bacteroidota.c__Bacteroidia.o__Bacteroidales.f__Bacteroidaceae.g__Bacteroides.s__Bacteroides_thetaiotaomicron	Amox	y	2.56877	0.497515	1	8	0.00208818	0.00607076
RXN.9220...expasy..Demethylmenaquinone.methyltransferase..2.1.1.163..d__Bacteria.p__Bacteroidota.c__Bacteroidia.o__Bacteroidales.f__Bacteroidaceae.g__Bacteroides.s__Bacteroides_thetaiotaomicron	Amox	y	2.56877	0.497515	1	8	0.00208818	0.00607076
RXN.9361...expasy..Demethylmenaquinone.methyltransferase..2.1.1.163..d__Bacteria.p__Bacteroidota.c__Bacteroidia.o__Bacteroidales.f__Bacteroidaceae.g__Bacteroides.s__Bacteroides_thetaiotaomicron	Amox	y	2.56877	0.497515	1	8	0.00208818	0.00607076
RXN.9362...expasy..Demethylmenaquinone.methyltransferase..2.1.1.163..d__Bacteria.p__Bacteroidota.c__Bacteroidia.o__Bacteroidales.f__Bacteroidaceae.g__Bacteroides.s__Bacteroides_thetaiotaomicron	Amox	y	2.56877	0.497515	1	8	0.00208818	0.00607076
RXN.9363...expasy..Demethylmenaquinone.methyltransferase..2.1.1.163..d__Bacteria.p__Bacteroidota.c__Bacteroidia.o__Bacteroidales.f__Bacteroidaceae.g__Bacteroides.s__Bacteroides_thetaiotaomicron	Amox	y	2.56877	0.497515	1	8	0.00208818	0.00607076
RXN.9366...expasy..Demethylmenaquinone.methyltransferase..2.1.1.163..d__Bacteria.p__Bacteroidota.c__Bacteroidia.o__Bacteroidales.f__Bacteroidaceae.g__Bacteroides.s__Bacteroides_thetaiotaomicron	Amox	y	2.56877	0.497515	1	8	0.00208818	0.00607076
MYO.INOSITOL.1OR.4.MONOPHOSPHATASE.RXN...expasy..Inositol.phosphate.phosphatase..3.1.3.25..d__Bacteria.p__Verrucomicrobiota.c__Verrucomicrobiae.o__Verrucomicrobiales.f__Akkermansiaceae.g__Akkermansia.s__Akkermansia_muciniphila	Amox	y	3.0957	0.600509	1	7	0.0021047	0.00607076
RXN.10949...expasy..Inositol.phosphate.phosphatase..3.1.3.25..d__Bacteria.p__Verrucomicrobiota.c__Verrucomicrobiae.o__Verrucomicrobiales.f__Akkermansiaceae.g__Akkermansia.s__Akkermansia_muciniphila	Amox	y	3.0957	0.600509	1	7	0.0021047	0.00607076
RXN.10952...expasy..Inositol.phosphate.phosphatase..3.1.3.25..d__Bacteria.p__Verrucomicrobiota.c__Verrucomicrobiae.o__Verrucomicrobiales.f__Akkermansiaceae.g__Akkermansia.s__Akkermansia_muciniphila	Amox	y	3.0957	0.600509	1	7	0.0021047	0.00607076
RXN.10953...expasy..Inositol.phosphate.phosphatase..3.1.3.25..d__Bacteria.p__Verrucomicrobiota.c__Verrucomicrobiae.o__Verrucomicrobiales.f__Akkermansiaceae.g__Akkermansia.s__Akkermansia_muciniphila	Amox	y	3.0957	0.600509	1	7	0.0021047	0.00607076
RXN.10954...expasy..Inositol.phosphate.phosphatase..3.1.3.25..d__Bacteria.p__Verrucomicrobiota.c__Verrucomicrobiae.o__Verrucomicrobiales.f__Akkermansiaceae.g__Akkermansia.s__Akkermansia_muciniphila	Amox	y	3.0957	0.600509	1	7	0.0021047	0.00607076
RXN.7253...expasy..Inositol.phosphate.phosphatase..3.1.3.25..d__Bacteria.p__Verrucomicrobiota.c__Verrucomicrobiae.o__Verrucomicrobiales.f__Akkermansiaceae.g__Akkermansia.s__Akkermansia_muciniphila	Amox	y	3.0957	0.600509	1	7	0.0021047	0.00607076
RXN0.5408...expasy..Inositol.phosphate.phosphatase..3.1.3.25..d__Bacteria.p__Verrucomicrobiota.c__Verrucomicrobiae.o__Verrucomicrobiales.f__Akkermansiaceae.g__Akkermansia.s__Akkermansia_muciniphila	Amox	y	3.0957	0.600509	1	7	0.0021047	0.00607076
ASPDECARBOX.RXN...expasy..Aspartate.1.decarboxylase..4.1.1.11..d__Bacteria.p__Verrucomicrobiota.c__Verrucomicrobiae.o__Verrucomicrobiales.f__Akkermansiaceae.g__Akkermansia.s__Akkermansia_muciniphila	Amox	y	2.84425	0.55283	1	7	0.00212582	0.00609801
RXN.14014...expasy..4.hydroxy.tetrahydrodipicolinate.reductase..1.17.1.8..d__Bacteria.p__Verrucomicrobiota.c__Verrucomicrobiae.o__Verrucomicrobiales.f__Akkermansiaceae.g__Akkermansia.s__Akkermansia_muciniphila...223	Amox	y	2.53336	0.492806	1	8	0.00213458	0.00609801
RXN.14014...expasy..4.hydroxy.tetrahydrodipicolinate.reductase..1.17.1.8..d__Bacteria.p__Verrucomicrobiota.c__Verrucomicrobiae.o__Verrucomicrobiales.f__Akkermansiaceae.g__Akkermansia.s__Akkermansia_muciniphila...549	Amox	y	2.53336	0.492806	1	8	0.00213458	0.00609801
X3.2.2.23.RXN...expasy..DNA.formamidopyrimidine.glycosylase..3.2.2.23..d__Bacteria.p__Bacteroidota.c__Bacteroidia.o__Bacteroidales.f__Bacteroidaceae.g__Bacteroides.s__Bacteroides_thetaiotaomicron	Amox	y	2.78828	0.543186	1	6	0.00215027	0.00609801
X4.2.99.18.RXN...expasy..DNA..apurinic.or.apyrimidinic.site..lyase..4.2.99.18..d__Bacteria.p__Bacteroidota.c__Bacteroidia.o__Bacteroidales.f__Bacteroidaceae.g__Bacteroides.s__Bacteroides_thetaiotaomicron	Amox	y	2.78828	0.543186	1	6	0.00215027	0.00609801
RXN.18435...expasy..DNA.formamidopyrimidine.glycosylase..3.2.2.23..d__Bacteria.p__Bacteroidota.c__Bacteroidia.o__Bacteroidales.f__Bacteroidaceae.g__Bacteroides.s__Bacteroides_thetaiotaomicron	Amox	y	2.78828	0.543186	1	6	0.00215027	0.00609801
RXN.21266...expasy..DNA.formamidopyrimidine.glycosylase..3.2.2.23..d__Bacteria.p__Bacteroidota.c__Bacteroidia.o__Bacteroidales.f__Bacteroidaceae.g__Bacteroides.s__Bacteroides_thetaiotaomicron	Amox	y	2.78828	0.543186	1	6	0.00215027	0.00609801
DIHYDROXYISOVALDEHYDRAT.RXN...expasy..Dihydroxy.acid.dehydratase..4.2.1.9..d__Bacteria.p__Bacteroidota.c__Bacteroidia.o__Bacteroidales.f__Bacteroidaceae.g__Bacteroides.s__Bacteroides_thetaiotaomicron	Amox	y	3.62411	0.706176	1	7	0.00215274	0.00609801
DIHYDROXYMETVALDEHYDRAT.RXN...metacyc..2.3.Dihydroxy.3.methylvalerate.dehydratase..4.2.1.9..d__Bacteria.p__Bacteroidota.c__Bacteroidia.o__Bacteroidales.f__Bacteroidaceae.g__Bacteroides.s__Bacteroides_thetaiotaomicron	Amox	y	3.62411	0.706176	1	7	0.00215274	0.00609801
GLUCOSAMINE.6.P.DEAMIN.RXN...expasy..Glucosamine.6.phosphate.deaminase..3.5.99.6..d__Bacteria.p__Bacteroidota.c__Bacteroidia.o__Bacteroidales.f__Bacteroidaceae.g__Bacteroides.s__Bacteroides_thetaiotaomicron	Amox	y	2.55084	0.497618	1	8	0.00216527	0.00612131
DIHYDRODIPICSYN.RXN...expasy..4.hydroxy.tetrahydrodipicolinate.synthase..4.3.3.7..d__Bacteria.p__Firmicutes_A.c__Clostridia.o__Lachnospirales.f__Lachnospiraceae.g__14.2.s__	Amox	y	-3.5295	0.68946	1	5	0.0021799	0.00615042
GCVP.RXN...expasy..Glycine.dehydrogenase..aminomethyl.transferring...1.4.4.2..d__Bacteria.p__Bacteroidota.c__Bacteroidia.o__Bacteroidales.f__Bacteroidaceae.g__Bacteroides.s__Bacteroides_thetaiotaomicron	Amox	y	2.64766	0.518944	1	8	0.002217	0.00624273
CYSTEINE..TRNA.LIGASE.RXN...expasy..Cysteine..tRNA.ligase..6.1.1.16..d__Bacteria.p__Bacteroidota.c__Bacteroidia.o__Bacteroidales.f__Bacteroidaceae.g__Bacteroides.s__Bacteroides_thetaiotaomicron	Amox	y	2.46969	0.485035	1	8	0.00223945	0.00628249
ADENPRIBOSYLTRAN.RXN...expasy..Adenine.phosphoribosyltransferase..2.4.2.7..d__Bacteria.p__Bacteroidota.c__Bacteroidia.o__Bacteroidales.f__Bacteroidaceae.g__Bacteroides.s__Bacteroides_thetaiotaomicron	Amox	y	2.25656	0.443373	1	8	0.00224438	0.00628249
RXN.14270...metacyc..5.amino.4.imidazolecarboxamide.phosphoribosyltransferase..2.4.2.7..d__Bacteria.p__Bacteroidota.c__Bacteroidia.o__Bacteroidales.f__Bacteroidaceae.g__Bacteroides.s__Bacteroides_thetaiotaomicron	Amox	y	2.25656	0.443373	1	8	0.00224438	0.00628249
DXS.RXN...expasy..1.deoxy.D.xylulose.5.phosphate.synthase..2.2.1.7..d__Bacteria.p__Bacteroidota.c__Bacteroidia.o__Bacteroidales.f__Bacteroidaceae.g__Bacteroides.s__Bacteroides_thetaiotaomicron	Amox	y	2.76143	0.544328	1	7	0.00228099	0.00632259
RXN.13163...expasy..3.isopropylmalate.dehydratase..4.2.1.33..d__Bacteria.p__Verrucomicrobiota.c__Verrucomicrobiae.o__Verrucomicrobiales.f__Akkermansiaceae.g__Akkermansia.s__Akkermansia_muciniphila	Amox	y	2.67696	0.527998	1	8	0.00228793	0.00632259
DIHYDRODIPICSYN.RXN...expasy..4.hydroxy.tetrahydrodipicolinate.synthase..4.3.3.7..d__Bacteria.p__Firmicutes_A.c__Clostridia.o__Lachnospirales.f__Lachnospiraceae.g__CAG.81.s__	Amox	y	2.0654	0.40739	1	8	0.00228836	0.00632259
N.ACETYLGLUTPREDUCT.RXN...expasy..N.acetyl.gamma.glutamyl.phosphate.reductase..1.2.1.38..d__Bacteria.p__Bacteroidota.c__Bacteroidia.o__Bacteroidales.f__Bacteroidaceae.g__Bacteroides.s__Bacteroides_thetaiotaomicron	Amox	y	3.21922	0.635282	1	8	0.0022939	0.00632259
RXN.15006...expasy..N.acetyl.gamma.glutamyl.phosphate.reductase..1.2.1.38..d__Bacteria.p__Bacteroidota.c__Bacteroidia.o__Bacteroidales.f__Bacteroidaceae.g__Bacteroides.s__Bacteroides_thetaiotaomicron	Amox	y	3.21922	0.635282	1	8	0.0022939	0.00632259
RXN.16820...expasy..tRNA.uridine.2.sulfurtransferase..2.8.1.13..d__Bacteria.p__Verrucomicrobiota.c__Verrucomicrobiae.o__Verrucomicrobiales.f__Akkermansiaceae.g__Akkermansia.s__Akkermansia_muciniphila	Amox	y	2.78963	0.550524	1	8	0.00229427	0.00632259
RXN.18693...expasy..tRNA.uridine.2.sulfurtransferase..2.8.1.13..d__Bacteria.p__Verrucomicrobiota.c__Verrucomicrobiae.o__Verrucomicrobiales.f__Akkermansiaceae.g__Akkermansia.s__Akkermansia_muciniphila	Amox	y	2.78963	0.550524	1	8	0.00229427	0.00632259
RXN0.2023...expasy..tRNA.uridine.2.sulfurtransferase..2.8.1.13..d__Bacteria.p__Verrucomicrobiota.c__Verrucomicrobiae.o__Verrucomicrobiales.f__Akkermansiaceae.g__Akkermansia.s__Akkermansia_muciniphila	Amox	y	2.78963	0.550524	1	8	0.00229427	0.00632259
TYROSINE..TRNA.LIGASE.RXN...expasy..Tyrosine..tRNA.ligase..6.1.1.1..d__Bacteria.p__Verrucomicrobiota.c__Verrucomicrobiae.o__Verrucomicrobiales.f__Akkermansiaceae.g__Akkermansia.s__Akkermansia_muciniphila	Amox	y	3.25069	0.642831	1	8	0.00231791	0.00637537
RHAMNULOKIN.RXN...expasy..Rhamnulokinase..2.7.1.5..d__Bacteria.p__Bacteroidota.c__Bacteroidia.o__Bacteroidales.f__Bacteroidaceae.g__Bacteroides.s__Bacteroides_thetaiotaomicron	Amox	y	4.151	0.823578	1	7	0.00235638	0.00646539
PYRIMSYN1.RXN...expasy..Phosphomethylpyrimidine.synthase..4.1.99.17..d__Bacteria.p__Verrucomicrobiota.c__Verrucomicrobiae.o__Verrucomicrobiales.f__Akkermansiaceae.g__Akkermansia.s__Akkermansia_muciniphila	Amox	y	2.53054	0.502215	1	7	0.00235973	0.00646539
RXN.20789...expasy..Acyl..acyl.carrier.protein...UDP.N.acetylglucosamine.O.acyltransferase..2.3.1.129..d__Bacteria.p__Verrucomicrobiota.c__Verrucomicrobiae.o__Verrucomicrobiales.f__Akkermansiaceae.g__Akkermansia.s__Akkermansia_muciniphila	Amox	y	2.81921	0.56069	1	8	0.00238479	0.00650898
UDPNACETYLGLUCOSAMACYLTRANS.RXN...expasy..Acyl..acyl.carrier.protein...UDP.N.acetylglucosamine.O.acyltransferase..2.3.1.129..d__Bacteria.p__Verrucomicrobiota.c__Verrucomicrobiae.o__Verrucomicrobiales.f__Akkermansiaceae.g__Akkermansia.s__Akkermansia_muciniphila	Amox	y	2.81921	0.56069	1	8	0.00238479	0.00650898
FORMATETHFLIG.RXN...expasy..Formate..tetrahydrofolate.ligase..6.3.4.3..d__Bacteria.p__Bacteroidota.c__Bacteroidia.o__Bacteroidales.f__Bacteroidaceae.g__Bacteroides.s__Bacteroides_thetaiotaomicron	Amox	y	4.23186	0.843499	1	7	0.00241115	0.0065683
X2.8.1.6.RXN...expasy..Biotin.synthase..2.8.1.6..d__Bacteria.p__Bacteroidota.c__Bacteroidia.o__Bacteroidales.f__Bacteroidaceae.g__Bacteroides.s__Bacteroides_thetaiotaomicron	Amox	y	1.84627	0.368423	1	4	0.00242496	0.00658071
DAPASYN.RXN...expasy..Adenosylmethionine..8.amino.7.oxononanoate.transaminase..2.6.1.62..d__Bacteria.p__Bacteroidota.c__Bacteroidia.o__Bacteroidales.f__Bacteroidaceae.g__Bacteroides.s__Bacteroides_thetaiotaomicron	Amox	y	1.84627	0.368423	1	4	0.00242496	0.00658071
VALINE..TRNA.LIGASE.RXN...expasy..Valine..tRNA.ligase..6.1.1.9..d__Bacteria.p__Verrucomicrobiota.c__Verrucomicrobiae.o__Verrucomicrobiales.f__Akkermansiaceae.g__Akkermansia.s__Akkermansia_muciniphila_A	Amox	y	3.62453	0.723776	1	6	0.00243338	0.00659097
DNA.DIRECTED.RNA.POLYMERASE.RXN...expasy..DNA.directed.RNA.polymerase..2.7.7.6..d__Bacteria.p__Bacteroidota.c__Bacteroidia.o__Bacteroidales.f__Bacteroidaceae.g__Bacteroides.s__Bacteroides_congonensis	Amox	y	6.83319	1.36593	1	8	0.00244598	0.00661253
X1.5.1.7.RXN...expasy..Saccharopine.dehydrogenase..NAD.....L.lysine.forming...1.5.1.7..d__Bacteria.p__Bacteroidota.c__Bacteroidia.o__Bacteroidales.f__Bacteroidaceae.g__Bacteroides.s__Bacteroides_thetaiotaomicron	Amox	y	2.90057	0.583067	1	8	0.00251506	0.0067659
RXN.12227...expasy..23S.rRNA..uridine.2479..2..O..methyltransferase..2.1.1.208..d__Bacteria.p__Bacteroidota.c__Bacteroidia.o__Bacteroidales.f__Bacteroidaceae.g__Bacteroides.s__Bacteroides_thetaiotaomicron	Amox	y	2.49372	0.501687	1	8	0.00252514	0.0067659
SUCCCOASYN.RXN...expasy..Succinate..CoA.ligase..ADP.forming...6.2.1.5..d__Bacteria.p__Verrucomicrobiota.c__Verrucomicrobiae.o__Verrucomicrobiales.f__Akkermansiaceae.g__Akkermansia.s__Akkermansia_muciniphila	Amox	y	2.90503	0.585468	1	8	0.00254742	0.0067659
PHOSNACMURPENTATRANS.RXN...metacyc..UDP.N.acetylmuramoyl.L.alanyl.D.glutamyl.meso.2.6.diaminopimelyl.D.alanyl.D.alanine.undecaprenyl.phosphate.transferase..2.7.8.13..d__Bacteria.p__Verrucomicrobiota.c__Verrucomicrobiae.o__Verrucomicrobiales.f__Akkermansiaceae.g__Akkermansia.s__Akkermansia_muciniphila	Amox	y	2.74967	0.554989	1	8	0.00256643	0.0067659
RXN.11347...expasy..Phospho.N.acetylmuramoyl.pentapeptide.transferase..2.7.8.13..d__Bacteria.p__Verrucomicrobiota.c__Verrucomicrobiae.o__Verrucomicrobiales.f__Akkermansiaceae.g__Akkermansia.s__Akkermansia_muciniphila	Amox	y	2.74967	0.554989	1	8	0.00256643	0.0067659
RXN.8975...expasy..Phospho.N.acetylmuramoyl.pentapeptide.transferase..2.7.8.13..d__Bacteria.p__Verrucomicrobiota.c__Verrucomicrobiae.o__Verrucomicrobiales.f__Akkermansiaceae.g__Akkermansia.s__Akkermansia_muciniphila	Amox	y	2.74967	0.554989	1	8	0.00256643	0.0067659
X2.4.1.129.RXN...expasy..Peptidoglycan.glycosyltransferase..2.4.1.129..d__Bacteria.p__Bacteroidota.c__Bacteroidia.o__Bacteroidales.f__Bacteroidaceae.g__Bacteroides.s__Bacteroides_thetaiotaomicron	Amox	y	2.42159	0.488852	1	7	0.00256859	0.0067659
RXN.11291...expasy..Peptidoglycan.glycosyltransferase..2.4.1.129..d__Bacteria.p__Bacteroidota.c__Bacteroidia.o__Bacteroidales.f__Bacteroidaceae.g__Bacteroides.s__Bacteroides_thetaiotaomicron	Amox	y	2.42159	0.488852	1	7	0.00256859	0.0067659
RXN.11348...expasy..Peptidoglycan.glycosyltransferase..2.4.1.129..d__Bacteria.p__Bacteroidota.c__Bacteroidia.o__Bacteroidales.f__Bacteroidaceae.g__Bacteroides.s__Bacteroides_thetaiotaomicron	Amox	y	2.42159	0.488852	1	7	0.00256859	0.0067659
RXN.11350...expasy..Peptidoglycan.glycosyltransferase..2.4.1.129..d__Bacteria.p__Bacteroidota.c__Bacteroidia.o__Bacteroidales.f__Bacteroidaceae.g__Bacteroides.s__Bacteroides_thetaiotaomicron	Amox	y	2.42159	0.488852	1	7	0.00256859	0.0067659
RXN.14712...expasy..Peptidoglycan.glycosyltransferase..2.4.1.129..d__Bacteria.p__Bacteroidota.c__Bacteroidia.o__Bacteroidales.f__Bacteroidaceae.g__Bacteroides.s__Bacteroides_thetaiotaomicron	Amox	y	2.42159	0.488852	1	7	0.00256859	0.0067659
RXN.15521...expasy..Peptidoglycan.glycosyltransferase..2.4.1.129..d__Bacteria.p__Bacteroidota.c__Bacteroidia.o__Bacteroidales.f__Bacteroidaceae.g__Bacteroides.s__Bacteroides_thetaiotaomicron	Amox	y	2.42159	0.488852	1	7	0.00256859	0.0067659
RXN.16650...expasy..Peptidoglycan.glycosyltransferase..2.4.1.129..d__Bacteria.p__Bacteroidota.c__Bacteroidia.o__Bacteroidales.f__Bacteroidaceae.g__Bacteroides.s__Bacteroides_thetaiotaomicron	Amox	y	2.42159	0.488852	1	7	0.00256859	0.0067659
DIHYDRODIPICSYN.RXN...expasy..4.hydroxy.tetrahydrodipicolinate.synthase..4.3.3.7..d__Bacteria.p__Verrucomicrobiota.c__Verrucomicrobiae.o__Verrucomicrobiales.f__Akkermansiaceae.g__Akkermansia.s__Akkermansia_muciniphila...181	Amox	y	2.73228	0.55181	1	8	0.00257409	0.0067659
DIHYDRODIPICSYN.RXN...expasy..4.hydroxy.tetrahydrodipicolinate.synthase..4.3.3.7..d__Bacteria.p__Verrucomicrobiota.c__Verrucomicrobiae.o__Verrucomicrobiales.f__Akkermansiaceae.g__Akkermansia.s__Akkermansia_muciniphila...399	Amox	y	2.73228	0.55181	1	8	0.00257409	0.0067659
NICONUCADENYLYLTRAN.RXN...expasy..Nicotinate.nucleotide.adenylyltransferase..2.7.7.18..d__Bacteria.p__Verrucomicrobiota.c__Verrucomicrobiae.o__Verrucomicrobiales.f__Akkermansiaceae.g__Akkermansia.s__Akkermansia_muciniphila	Amox	y	2.43852	0.492844	1	7	0.00258349	0.00677808
LEUCINE..TRNA.LIGASE.RXN...expasy..Leucine..tRNA.ligase..6.1.1.4..d__Bacteria.p__Verrucomicrobiota.c__Verrucomicrobiae.o__Verrucomicrobiales.f__Akkermansiaceae.g__Akkermansia.s__Akkermansia_muciniphila	Amox	y	3.52417	0.719928	1	8	0.00272414	0.00713393
PGLYCDEHYDROG.RXN...expasy..Phosphoglycerate.dehydrogenase..1.1.1.95..d__Bacteria.p__Bacteroidota.c__Bacteroidia.o__Bacteroidales.f__Bacteroidaceae.g__Bacteroides.s__Bacteroides_thetaiotaomicron	Amox	y	2.45385	0.503619	1	8	0.0027875	0.00728645
IGPSYN.RXN...expasy..Indole.3.glycerol.phosphate.synthase..4.1.1.48..d__Bacteria.p__Bacteroidota.c__Bacteroidia.o__Bacteroidales.f__Bacteroidaceae.g__Bacteroides.s__Bacteroides_thetaiotaomicron	Amox	y	1.74421	0.358301	1	4	0.00280001	0.0073057
AICARSYN.RXN...expasy..Adenylosuccinate.lyase..4.3.2.2..d__Bacteria.p__Verrucomicrobiota.c__Verrucomicrobiae.o__Verrucomicrobiales.f__Akkermansiaceae.g__Akkermansia.s__Akkermansia_muciniphila	Amox	y	1.85939	0.3823	1	4	0.00281231	0.00731097
AMPSYN.RXN...expasy..Adenylosuccinate.lyase..4.3.2.2..d__Bacteria.p__Verrucomicrobiota.c__Verrucomicrobiae.o__Verrucomicrobiales.f__Akkermansiaceae.g__Akkermansia.s__Akkermansia_muciniphila	Amox	y	1.85939	0.3823	1	4	0.00281231	0.00731097
DIHYDRODIPICSYN.RXN...expasy..4.hydroxy.tetrahydrodipicolinate.synthase..4.3.3.7..d__Bacteria.p__Bacteroidota.c__Bacteroidia.o__Bacteroidales.f__UBA932.g__RC9.s__RC9_sp002298075	Amox	y	2.58679	0.534274	1	4	0.00287585	0.0074625
DNA.CYTOSINE.5..METHYLTRANSFERASE.RXN...expasy..DNA..cytosine.5...methyltransferase..2.1.1.37..d__Bacteria.p__Bacteroidota.c__Bacteroidia.o__Bacteroidales.f__Bacteroidaceae.g__Bacteroides.s__Bacteroides_thetaiotaomicron	Amox	y	2.62178	0.541922	1	8	0.00288684	0.00747296
ACSERLY.RXN...expasy..Cysteine.synthase..2.5.1.47..d__Bacteria.p__Verrucomicrobiota.c__Verrucomicrobiae.o__Verrucomicrobiales.f__Akkermansiaceae.g__Akkermansia.s__Akkermansia_muciniphila	Amox	y	3.49763	0.723407	1	8	0.00289564	0.00747296
RXN.12726...expasy..Cysteine.synthase..2.5.1.47..d__Bacteria.p__Verrucomicrobiota.c__Verrucomicrobiae.o__Verrucomicrobiales.f__Akkermansiaceae.g__Akkermansia.s__Akkermansia_muciniphila	Amox	y	3.49763	0.723407	1	8	0.00289564	0.00747296
ALANINE.DEHYDROGENASE.RXN...expasy..Alanine.dehydrogenase..1.4.1.1..d__Bacteria.p__Bacteroidota.c__Bacteroidia.o__Bacteroidales.f__Bacteroidaceae.g__Bacteroides.s__Bacteroides_thetaiotaomicron	Amox	y	2.55477	0.530058	1	8	0.00294069	0.00757548
CHLORAMPHENICOL.O.ACETYLTRANSFERASE.RXN...expasy..Chloramphenicol.O.acetyltransferase..2.3.1.28..d__Bacteria.p__Bacteroidota.c__Bacteroidia.o__Bacteroidales.f__Bacteroidaceae.g__Bacteroides.s__Bacteroides_thetaiotaomicron	Amox	y	2.75593	0.572247	1	7	0.00295218	0.00758958
DNA.DIRECTED.RNA.POLYMERASE.RXN...expasy..DNA.directed.RNA.polymerase..2.7.7.6..d__Bacteria.p__Bacteroidota.c__Bacteroidia.o__Bacteroidales.f__Bacteroidaceae.g__Bacteroides.s__Bacteroides_thetaiotaomicron	Amox	y	3.36934	0.699842	1	8	0.00295684	0.00758958
D.THREO.ALDOSE.1.DEHYDROGENASE.RXN...expasy..D.threo.aldose.1.dehydrogenase..1.1.1.122..d__Bacteria.p__Bacteroidota.c__Bacteroidia.o__Bacteroidales.f__Bacteroidaceae.g__Bacteroides.s__Bacteroides_thetaiotaomicron	Amox	y	2.03174	0.423218	1	4	0.00299861	0.00768293
MALATE.DEH.RXN...expasy..Malate.dehydrogenase..1.1.1.37..d__Bacteria.p__Verrucomicrobiota.c__Verrucomicrobiae.o__Verrucomicrobiales.f__Akkermansiaceae.g__Akkermansia.s__Akkermansia_muciniphila	Amox	y	2.6302	0.551137	1	8	0.00308706	0.00789532
X2.1.1.63.RXN...expasy..Methylated.DNA...protein..cysteine.S.methyltransferase..2.1.1.63..d__Bacteria.p__Bacteroidota.c__Bacteroidia.o__Bacteroidales.f__Bacteroidaceae.g__Bacteroides.s__Bacteroides_thetaiotaomicron	Amox	y	2.14587	0.451527	1	8	0.00315071	0.00802923
RXN.17824...expasy..Methylated.DNA...protein..cysteine.S.methyltransferase..2.1.1.63..d__Bacteria.p__Bacteroidota.c__Bacteroidia.o__Bacteroidales.f__Bacteroidaceae.g__Bacteroides.s__Bacteroides_thetaiotaomicron	Amox	y	2.14587	0.451527	1	8	0.00315071	0.00802923
CHORISMATE.SYNTHASE.RXN...expasy..Chorismate.synthase..4.2.3.5..d__Bacteria.p__Bacteroidota.c__Bacteroidia.o__Bacteroidales.f__Bacteroidaceae.g__Bacteroides.s__Bacteroides_thetaiotaomicron	Amox	y	2.2497	0.475104	1	8	0.00320736	0.00814585
X3.DEHYDROQUINATE.DEHYDRATASE.RXN...expasy..3.dehydroquinate.dehydratase..4.2.1.10..d__Bacteria.p__Bacteroidota.c__Bacteroidia.o__Bacteroidales.f__Bacteroidaceae.g__Bacteroides.s__Bacteroides_thetaiotaomicron	Amox	y	3.52699	0.744875	1	6	0.00320793	0.00814585
KDO.8PSYNTH.RXN...expasy..3.deoxy.8.phosphooctulonate.synthase..2.5.1.55..d__Bacteria.p__Verrucomicrobiota.c__Verrucomicrobiae.o__Verrucomicrobiales.f__Akkermansiaceae.g__Akkermansia.s__Akkermansia_muciniphila	Amox	y	2.64347	0.562764	1	8	0.00333548	0.00845464
ASPCARBTRANS.RXN...expasy..Aspartate.carbamoyltransferase..2.1.3.2..d__Bacteria.p__Bacteroidota.c__Bacteroidia.o__Bacteroidales.f__Bacteroidaceae.g__Bacteroides.s__Bacteroides_thetaiotaomicron	Amox	y	2.64449	0.563218	1	7	0.00334232	0.00845689
NACGLCTRANS.RXN...metacyc..UDP.N.acetyl.D.glucosamine.N.acetylmuramoyl.L.alanyl.D.glutamyl.meso.2.6.diaminopimelyl.D.alanyl.D.alanine.diphosphoundecaprenol.4..beta..N.acetylglucosaminlytransferase..2.4.1.227..d__Bacteria.p__Bacteroidota.c__Bacteroidia.o__Bacteroidales.f__Bacteroidaceae.g__Bacteroides.s__Bacteroides_thetaiotaomicron	Amox	y	1.853	0.395855	1	8	0.00339233	0.00851274
RXN.11029...expasy..acetylglucosaminyltransferase..2.4.1.227..d__Bacteria.p__Bacteroidota.c__Bacteroidia.o__Bacteroidales.f__Bacteroidaceae.g__Bacteroides.s__Bacteroides_thetaiotaomicron	Amox	y	1.853	0.395855	1	8	0.00339233	0.00851274
RXN.11346...expasy..acetylglucosaminyltransferase..2.4.1.227..d__Bacteria.p__Bacteroidota.c__Bacteroidia.o__Bacteroidales.f__Bacteroidaceae.g__Bacteroides.s__Bacteroides_thetaiotaomicron	Amox	y	1.853	0.395855	1	8	0.00339233	0.00851274
RXN.8976...expasy..acetylglucosaminyltransferase..2.4.1.227..d__Bacteria.p__Bacteroidota.c__Bacteroidia.o__Bacteroidales.f__Bacteroidaceae.g__Bacteroides.s__Bacteroides_thetaiotaomicron	Amox	y	1.853	0.395855	1	8	0.00339233	0.00851274
LEUCINE..TRNA.LIGASE.RXN...expasy..Leucine..tRNA.ligase..6.1.1.4..d__Bacteria.p__Verrucomicrobiota.c__Verrucomicrobiae.o__Verrucomicrobiales.f__Akkermansiaceae.g__Akkermansia.s__Akkermansia_muciniphila_A	Amox	y	3.02314	0.645907	1	8	0.00339432	0.00851274
PRIBFAICARPISOM.RXN...expasy..isomerase..5.3.1.16..d__Bacteria.p__Bacteroidota.c__Bacteroidia.o__Bacteroidales.f__Bacteroidaceae.g__Bacteroides.s__Bacteroides_thetaiotaomicron	Amox	y	2.53806	0.542473	1	7	0.00340059	0.00851344
GLUTSEMIALDEHYDROG.RXN...expasy..Glutamate.5.semialdehyde.dehydrogenase..1.2.1.41..d__Bacteria.p__Bacteroidota.c__Bacteroidia.o__Bacteroidales.f__Bacteroidaceae.g__Bacteroides.s__Bacteroides_thetaiotaomicron	Amox	y	2.83491	0.607006	1	8	0.00343028	0.00857269
X6.1.1.23.RXN...expasy..Aspartate..tRNA.Asn..ligase..6.1.1.23..d__Bacteria.p__Verrucomicrobiota.c__Verrucomicrobiae.o__Verrucomicrobiales.f__Akkermansiaceae.g__Akkermansia.s__Akkermansia_muciniphila	Amox	y	3.50619	0.752397	1	8	0.00346727	0.00863477
RXN490.3616...metacyc..Aspartate..tRNA.ligase..6.1.1.23..d__Bacteria.p__Verrucomicrobiota.c__Verrucomicrobiae.o__Verrucomicrobiales.f__Akkermansiaceae.g__Akkermansia.s__Akkermansia_muciniphila	Amox	y	3.50619	0.752397	1	8	0.00346727	0.00863477
UDP.NACMURALA.GLU.LIG.RXN...expasy..UDP.N.acetylmuramoyl.L.alanine..D.glutamate.ligase..6.3.2.9..d__Bacteria.p__Verrucomicrobiota.c__Verrucomicrobiae.o__Verrucomicrobiales.f__Akkermansiaceae.g__Akkermansia.s__Akkermansia_muciniphila	Amox	y	2.76778	0.594228	1	8	0.0034754	0.00863988
RXN.15041...expasy..D.aminoacyl.tRNA.deacylase..3.1.1.96..d__Bacteria.p__Verrucomicrobiota.c__Verrucomicrobiae.o__Verrucomicrobiales.f__Akkermansiaceae.g__Akkermansia.s__Akkermansia_muciniphila	Amox	y	2.76888	0.595744	1	7	0.00351191	0.00865501
RXN.19726...expasy..D.aminoacyl.tRNA.deacylase..3.1.1.96..d__Bacteria.p__Verrucomicrobiota.c__Verrucomicrobiae.o__Verrucomicrobiales.f__Akkermansiaceae.g__Akkermansia.s__Akkermansia_muciniphila	Amox	y	2.76888	0.595744	1	7	0.00351191	0.00865501
RXN.19727...expasy..D.aminoacyl.tRNA.deacylase..3.1.1.96..d__Bacteria.p__Verrucomicrobiota.c__Verrucomicrobiae.o__Verrucomicrobiales.f__Akkermansiaceae.g__Akkermansia.s__Akkermansia_muciniphila	Amox	y	2.76888	0.595744	1	7	0.00351191	0.00865501
RXN.19728...expasy..D.aminoacyl.tRNA.deacylase..3.1.1.96..d__Bacteria.p__Verrucomicrobiota.c__Verrucomicrobiae.o__Verrucomicrobiales.f__Akkermansiaceae.g__Akkermansia.s__Akkermansia_muciniphila	Amox	y	2.76888	0.595744	1	7	0.00351191	0.00865501
RXN.19729...expasy..D.aminoacyl.tRNA.deacylase..3.1.1.96..d__Bacteria.p__Verrucomicrobiota.c__Verrucomicrobiae.o__Verrucomicrobiales.f__Akkermansiaceae.g__Akkermansia.s__Akkermansia_muciniphila	Amox	y	2.76888	0.595744	1	7	0.00351191	0.00865501
X3.4.15.5.RXN...expasy..Peptidyl.dipeptidase.Dcp..3.4.15.5..d__Bacteria.p__Bacteroidota.c__Bacteroidia.o__Bacteroidales.f__Bacteroidaceae.g__Bacteroides.s__Bacteroides_thetaiotaomicron	Amox	y	2.96771	0.641236	1	8	0.00358481	0.00881937
RXN0.6575...expasy..7.carboxy.7.deazaguanine.synthase..4.3.99.3..d__Bacteria.p__Bacteroidota.c__Bacteroidia.o__Bacteroidales.f__Bacteroidaceae.g__Bacteroides.s__Bacteroides_thetaiotaomicron	Amox	y	2.28821	0.494985	1	8	0.00360479	0.00885321
RXN.11586...expasy..23S.rRNA..adenine.2503..C.2...methyltransferase..2.1.1.192..d__Bacteria.p__Verrucomicrobiota.c__Verrucomicrobiae.o__Verrucomicrobiales.f__Akkermansiaceae.g__Akkermansia.s__Akkermansia_muciniphila	Amox	y	2.35426	0.510144	1	8	0.00363479	0.00891151
HISTIDINE..TRNA.LIGASE.RXN...expasy..Histidine..tRNA.ligase..6.1.1.21..d__Bacteria.p__Verrucomicrobiota.c__Verrucomicrobiae.o__Verrucomicrobiales.f__Akkermansiaceae.g__Akkermansia.s__Akkermansia_muciniphila	Amox	y	3.90955	0.848559	1	7	0.00366391	0.00895515
NAD.SYNTH.GLN.RXN...expasy..NAD....synthase..glutamine.hydrolyzing...6.3.5.1..d__Bacteria.p__Bacteroidota.c__Bacteroidia.o__Bacteroidales.f__Bacteroidaceae.g__Bacteroides.s__Bacteroides_thetaiotaomicron	Amox	y	3.56302	0.773947	1	7	0.00367769	0.00895515
X1.7.2.2.RXN...expasy..Nitrite.reductase..cytochrome..ammonia.forming...1.7.2.2..d__Bacteria.p__Bacteroidota.c__Bacteroidia.o__Bacteroidales.f__Bacteroidaceae.g__Bacteroides.s__Bacteroides_thetaiotaomicron	Amox	y	3.82111	0.830012	1	7	0.00367778	0.00895515
RXN.18605...expasy..Nitrite.reductase..cytochrome..ammonia.forming...1.7.2.2..d__Bacteria.p__Bacteroidota.c__Bacteroidia.o__Bacteroidales.f__Bacteroidaceae.g__Bacteroides.s__Bacteroides_thetaiotaomicron	Amox	y	3.82111	0.830012	1	7	0.00367778	0.00895515
PHOSGLYPHOS.RXN...expasy..Phosphoglycerate.kinase..2.7.2.3..d__Bacteria.p__Verrucomicrobiota.c__Verrucomicrobiae.o__Verrucomicrobiales.f__Akkermansiaceae.g__Akkermansia.s__Akkermansia_muciniphila	Amox	y	2.75039	0.598017	1	8	0.0036952	0.00898218
ASPARTATEKIN.RXN...expasy..Aspartate.kinase..2.7.2.4..d__Bacteria.p__Verrucomicrobiota.c__Verrucomicrobiae.o__Verrucomicrobiales.f__Akkermansiaceae.g__Akkermansia.s__Akkermansia_muciniphila_A	Amox	y	2.70851	0.589458	1	6	0.00371179	0.0090071
GLUCOSAMINE.6.P.DEAMIN.RXN...expasy..Glucosamine.6.phosphate.deaminase..3.5.99.6..d__Bacteria.p__Verrucomicrobiota.c__Verrucomicrobiae.o__Verrucomicrobiales.f__Akkermansiaceae.g__Akkermansia.s__Akkermansia_muciniphila	Amox	y	2.81511	0.614742	1	8	0.00377316	0.00914044
PHOSNACMURPENTATRANS.RXN...metacyc..UDP.N.acetylmuramoyl.L.alanyl.D.glutamyl.meso.2.6.diaminopimelyl.D.alanyl.D.alanine.undecaprenyl.phosphate.transferase..2.7.8.13..d__Bacteria.p__Bacteroidota.c__Bacteroidia.o__Bacteroidales.f__Bacteroidaceae.g__Bacteroides.s__Bacteroides_thetaiotaomicron	Amox	y	2.0273	0.446438	1	8	0.00392881	0.00946909
RXN.11347...expasy..Phospho.N.acetylmuramoyl.pentapeptide.transferase..2.7.8.13..d__Bacteria.p__Bacteroidota.c__Bacteroidia.o__Bacteroidales.f__Bacteroidaceae.g__Bacteroides.s__Bacteroides_thetaiotaomicron	Amox	y	2.0273	0.446438	1	8	0.00392881	0.00946909
RXN.8975...expasy..Phospho.N.acetylmuramoyl.pentapeptide.transferase..2.7.8.13..d__Bacteria.p__Bacteroidota.c__Bacteroidia.o__Bacteroidales.f__Bacteroidaceae.g__Bacteroides.s__Bacteroides_thetaiotaomicron	Amox	y	2.0273	0.446438	1	8	0.00392881	0.00946909
RXN.20784...expasy..Tetraacyldisaccharide.4..kinase..2.7.1.130..d__Bacteria.p__Bacteroidota.c__Bacteroidia.o__Bacteroidales.f__Bacteroidaceae.g__Bacteroides.s__Bacteroides_thetaiotaomicron	Amox	y	3.14656	0.695506	1	7	0.00400001	0.00959727
TETRAACYLDISACC4KIN.RXN...expasy..Tetraacyldisaccharide.4..kinase..2.7.1.130..d__Bacteria.p__Bacteroidota.c__Bacteroidia.o__Bacteroidales.f__Bacteroidaceae.g__Bacteroides.s__Bacteroides_thetaiotaomicron	Amox	y	3.14656	0.695506	1	7	0.00400001	0.00959727
RXN0.1321...expasy..tRNA.guanosine.34..preQ.1..transglycosylase..2.4.2.29..d__Bacteria.p__Bacteroidota.c__Bacteroidia.o__Bacteroidales.f__Bacteroidaceae.g__Bacteroides.s__Bacteroides_thetaiotaomicron	Amox	y	4.13198	0.913427	1	7	0.00400224	0.00959727
PANTEPADENYLYLTRAN.RXN...expasy..Pantetheine.phosphate.adenylyltransferase..2.7.7.3..d__Bacteria.p__Bacteroidota.c__Bacteroidia.o__Bacteroidales.f__Bacteroidaceae.g__Bacteroides.s__Bacteroides_thetaiotaomicron	Amox	y	2.34377	0.518327	1	8	0.00400993	0.00959953
PEPTIDYLPROLYL.ISOMERASE.RXN...expasy..Peptidylprolyl.isomerase..5.2.1.8..d__Bacteria.p__Verrucomicrobiota.c__Verrucomicrobiae.o__Verrucomicrobiales.f__Akkermansiaceae.g__Akkermansia.s__Akkermansia_muciniphila_A	Amox	y	2.77787	0.614559	1	6	0.00401711	0.00960055
X3.4.13.9.RXN...expasy..Xaa.Pro.dipeptidase..3.4.13.9..d__Bacteria.p__Bacteroidota.c__Bacteroidia.o__Bacteroidales.f__Bacteroidaceae.g__Bacteroides.s__Bacteroides_thetaiotaomicron	Amox	y	2.64921	0.586617	1	8	0.00403434	0.00962555
ACETOLACTSYN.RXN...expasy..Acetolactate.synthase..2.2.1.6..d__Bacteria.p__Bacteroidota.c__Bacteroidia.o__Bacteroidales.f__Bacteroidaceae.g__Bacteroides.s__Bacteroides_thetaiotaomicron	Amox	y	2.82318	0.627243	1	8	0.00409983	0.00973657
ACETOOHBUTSYN.RXN...metacyc..2.aceto.2.hydroxy.butyrate.synthase..2.2.1.6..d__Bacteria.p__Bacteroidota.c__Bacteroidia.o__Bacteroidales.f__Bacteroidaceae.g__Bacteroides.s__Bacteroides_thetaiotaomicron	Amox	y	2.82318	0.627243	1	8	0.00409983	0.00973657
RXN.12238...expasy..N.N..diacetyllegionaminate.synthase..2.5.1.101..d__Bacteria.p__Bacteroidota.c__Bacteroidia.o__Bacteroidales.f__Bacteroidaceae.g__Bacteroides.s__Bacteroides_thetaiotaomicron	Amox	y	-1.95906	0.435583	1	5	0.0041146	0.00973657
ACETYLGLUTKIN.RXN...expasy..Acetylglutamate.kinase..2.7.2.8..d__Bacteria.p__Bacteroidota.c__Bacteroidia.o__Bacteroidales.f__Bacteroidaceae.g__Bacteroides.s__Bacteroides_thetaiotaomicron	Amox	y	3.44191	0.765993	1	7	0.00413292	0.00973657
RXN.15005...expasy..Acetylglutamate.kinase..2.7.2.8..d__Bacteria.p__Bacteroidota.c__Bacteroidia.o__Bacteroidales.f__Bacteroidaceae.g__Bacteroides.s__Bacteroides_thetaiotaomicron	Amox	y	3.44191	0.765993	1	7	0.00413292	0.00973657
RXN.12588...expasy..Cysteine.desulfurase..2.8.1.7..d__Bacteria.p__Verrucomicrobiota.c__Verrucomicrobiae.o__Verrucomicrobiales.f__Akkermansiaceae.g__Akkermansia.s__Akkermansia_muciniphila	Amox	y	2.77235	0.61792	1	8	0.00416303	0.00973657
RXN.14385...expasy..Cysteine.desulfurase..2.8.1.7..d__Bacteria.p__Verrucomicrobiota.c__Verrucomicrobiae.o__Verrucomicrobiales.f__Akkermansiaceae.g__Akkermansia.s__Akkermansia_muciniphila	Amox	y	2.77235	0.61792	1	8	0.00416303	0.00973657
RXN.15881...expasy..Cysteine.desulfurase..2.8.1.7..d__Bacteria.p__Verrucomicrobiota.c__Verrucomicrobiae.o__Verrucomicrobiales.f__Akkermansiaceae.g__Akkermansia.s__Akkermansia_muciniphila	Amox	y	2.77235	0.61792	1	8	0.00416303	0.00973657
RXN.20037...expasy..Cysteine.desulfurase..2.8.1.7..d__Bacteria.p__Verrucomicrobiota.c__Verrucomicrobiae.o__Verrucomicrobiales.f__Akkermansiaceae.g__Akkermansia.s__Akkermansia_muciniphila	Amox	y	2.77235	0.61792	1	8	0.00416303	0.00973657
RXN.21560...expasy..Cysteine.desulfurase..2.8.1.7..d__Bacteria.p__Verrucomicrobiota.c__Verrucomicrobiae.o__Verrucomicrobiales.f__Akkermansiaceae.g__Akkermansia.s__Akkermansia_muciniphila	Amox	y	2.77235	0.61792	1	8	0.00416303	0.00973657
RXN.21566...expasy..Cysteine.desulfurase..2.8.1.7..d__Bacteria.p__Verrucomicrobiota.c__Verrucomicrobiae.o__Verrucomicrobiales.f__Akkermansiaceae.g__Akkermansia.s__Akkermansia_muciniphila	Amox	y	2.77235	0.61792	1	8	0.00416303	0.00973657
RXN.9787...metacyc..cysteine..ThiI.sulfur.carrier.protein..L.cysteine.sulfurtransferase.desulfurase..2.8.1.7..d__Bacteria.p__Verrucomicrobiota.c__Verrucomicrobiae.o__Verrucomicrobiales.f__Akkermansiaceae.g__Akkermansia.s__Akkermansia_muciniphila	Amox	y	2.77235	0.61792	1	8	0.00416303	0.00973657
DIHYDRODIPICSYN.RXN...expasy..4.hydroxy.tetrahydrodipicolinate.synthase..4.3.3.7..d__Bacteria.p__Firmicutes_A.c__Clostridia.o__Lachnospirales.f__Lachnospiraceae.g__UBA7160.s__UBA7160_sp003612585	Amox	y	2.85411	0.639671	1	7	0.00427459	0.00998105
RXN.14992...expasy..Peptide.chain.release.factor.N.5..glutamine.methyltransferase..2.1.1.297..d__Bacteria.p__Bacteroidota.c__Bacteroidia.o__Bacteroidales.f__Bacteroidaceae.g__Bacteroides.s__Bacteroides_thetaiotaomicron	Amox	y	3.27786	0.736699	1	7	0.00433197	0.0100985
GLYCOLALDREDUCT.RXN...expasy..Lactaldehyde.reductase..1.1.1.77..d__Bacteria.p__Bacteroidota.c__Bacteroidia.o__Bacteroidales.f__Bacteroidaceae.g__Bacteroides.s__Bacteroides_thetaiotaomicron	Amox	y	2.13612	0.482264	1	6	0.00442617	0.0102676
LACTALDREDUCT.RXN...expasy..Lactaldehyde.reductase..1.1.1.77..d__Bacteria.p__Bacteroidota.c__Bacteroidia.o__Bacteroidales.f__Bacteroidaceae.g__Bacteroides.s__Bacteroides_thetaiotaomicron	Amox	y	2.13612	0.482264	1	6	0.00442617	0.0102676
RXN.8641...expasy..Lactaldehyde.reductase..1.1.1.77..d__Bacteria.p__Bacteroidota.c__Bacteroidia.o__Bacteroidales.f__Bacteroidaceae.g__Bacteroides.s__Bacteroides_thetaiotaomicron	Amox	y	2.13612	0.482264	1	6	0.00442617	0.0102676
RXN.12458...expasy..tRNA..guanine.37..N.1...methyltransferase..2.1.1.228..d__Bacteria.p__Verrucomicrobiota.c__Verrucomicrobiae.o__Verrucomicrobiales.f__Akkermansiaceae.g__Akkermansia.s__Akkermansia_muciniphila	Amox	y	3.8653	0.874805	1	8	0.00447829	0.0103547
RXN.14517...expasy..tRNA..guanine.37..N.1...methyltransferase..2.1.1.228..d__Bacteria.p__Verrucomicrobiota.c__Verrucomicrobiae.o__Verrucomicrobiales.f__Akkermansiaceae.g__Akkermansia.s__Akkermansia_muciniphila	Amox	y	3.8653	0.874805	1	8	0.00447829	0.0103547
X3.1.1.72.RXN...expasy..Acetylxylan.esterase..3.1.1.72..d__Bacteria.p__Bacteroidota.c__Bacteroidia.o__Bacteroidales.f__Bacteroidaceae.g__Bacteroides.s__Bacteroides_thetaiotaomicron	Amox	y	2.77912	0.629801	1	4	0.00450627	0.0103901
RXN0.2584...expasy..Uracil.DNA.glycosylase..3.2.2.27..d__Bacteria.p__Bacteroidota.c__Bacteroidia.o__Bacteroidales.f__Bacteroidaceae.g__Bacteroides.s__Bacteroides_thetaiotaomicron	Amox	y	2.14332	0.485761	1	7	0.00450821	0.0103901
RXN.14338...expasy..Diadenylate.cyclase..2.7.7.85..d__Bacteria.p__Verrucomicrobiota.c__Verrucomicrobiae.o__Verrucomicrobiales.f__Akkermansiaceae.g__Akkermansia.s__Akkermansia_muciniphila	Amox	y	2.47324	0.560817	1	7	0.00451903	0.0103982
RXN.14992...expasy..Peptide.chain.release.factor.N.5..glutamine.methyltransferase..2.1.1.297..d__Bacteria.p__Verrucomicrobiota.c__Verrucomicrobiae.o__Verrucomicrobiales.f__Akkermansiaceae.g__Akkermansia.s__Akkermansia_muciniphila	Amox	y	2.85657	0.648572	1	8	0.00454671	0.0104357
HISTAMINOTRANS.RXN...expasy..Histidinol.phosphate.transaminase..2.6.1.9..d__Bacteria.p__Verrucomicrobiota.c__Verrucomicrobiae.o__Verrucomicrobiales.f__Akkermansiaceae.g__Akkermansia.s__Akkermansia_muciniphila	Amox	y	2.72887	0.619814	1	8	0.00455493	0.0104357
PYRROLINECARBREDUCT.RXN...expasy..Pyrroline.5.carboxylate.reductase..1.5.1.2..d__Bacteria.p__Bacteroidota.c__Bacteroidia.o__Bacteroidales.f__Bacteroidaceae.g__Bacteroides.s__Bacteroides_thetaiotaomicron	Amox	y	3.45727	0.78561	1	8	0.00456471	0.0104357
RXN66.546...expasy..Pyrroline.5.carboxylate.reductase..1.5.1.2..d__Bacteria.p__Bacteroidota.c__Bacteroidia.o__Bacteroidales.f__Bacteroidaceae.g__Bacteroides.s__Bacteroides_thetaiotaomicron	Amox	y	3.45727	0.78561	1	8	0.00456471	0.0104357
DNA.DIRECTED.RNA.POLYMERASE.RXN...expasy..DNA.directed.RNA.polymerase..2.7.7.6..d__Bacteria.p__Actinobacteriota.c__Coriobacteriia.o__Coriobacteriales.f__Eggerthellaceae.g__Adlercreutzia.s__Adlercreutzia_caecimuris	Amox	y	3.36602	0.766863	1	6	0.00462132	0.0105482
THIAZOLSYN3.RXN...expasy..Hydroxyethylthiazole.kinase..2.7.1.50..d__Bacteria.p__Verrucomicrobiota.c__Verrucomicrobiae.o__Verrucomicrobiales.f__Akkermansiaceae.g__Akkermansia.s__Akkermansia_muciniphila_A	Amox	y	3.37637	0.770627	1	5	0.00466149	0.0106228
LUMAZINESYN.RXN...expasy..6.7.dimethyl.8.ribityllumazine.synthase..2.5.1.78..d__Bacteria.p__Bacteroidota.c__Bacteroidia.o__Bacteroidales.f__Bacteroidaceae.g__Bacteroides.s__Bacteroides_thetaiotaomicron	Amox	y	3.51629	0.803143	1	7	0.00467749	0.0106422
X2.3.1.89.RXN...expasy..Tetrahydrodipicolinate.N.acetyltransferase..2.3.1.89..d__Bacteria.p__Firmicutes.c__Bacilli.o__Erysipelotrichales.f__Erysipelotrichaceae.g__Dubosiella.s__Dubosiella_newyorkensis	Amox	y	-1.92037	0.441851	1	4	0.00484254	0.0110001
GLURS.RXN...expasy..Glutamate..tRNA.ligase..6.1.1.17..d__Bacteria.p__Verrucomicrobiota.c__Verrucomicrobiae.o__Verrucomicrobiales.f__Akkermansiaceae.g__Akkermansia.s__Akkermansia_muciniphila	Amox	y	3.09522	0.715641	1	8	0.00495504	0.0112377
AMINOCYL.TRNA.HYDROLASE.RXN...expasy..Aminoacyl.tRNA.hydrolase..3.1.1.29..d__Bacteria.p__Bacteroidota.c__Bacteroidia.o__Bacteroidales.f__Bacteroidaceae.g__Bacteroides.s__Bacteroides_thetaiotaomicron	Amox	y	4.46073	1.03824	1	8	0.00511269	0.0115401
RXN.12460...metacyc..L.asparaginyl.tRNAasn.hydrolase..3.1.1.29..d__Bacteria.p__Bacteroidota.c__Bacteroidia.o__Bacteroidales.f__Bacteroidaceae.g__Bacteroides.s__Bacteroides_thetaiotaomicron	Amox	y	4.46073	1.03824	1	8	0.00511269	0.0115401
RXN.16637...expasy..Aminoacyl.tRNA.hydrolase..3.1.1.29..d__Bacteria.p__Bacteroidota.c__Bacteroidia.o__Bacteroidales.f__Bacteroidaceae.g__Bacteroides.s__Bacteroides_thetaiotaomicron	Amox	y	4.46073	1.03824	1	8	0.00511269	0.0115401
X2.5.1.19.RXN...expasy..3.phosphoshikimate.1.carboxyvinyltransferase..2.5.1.19..d__Bacteria.p__Verrucomicrobiota.c__Verrucomicrobiae.o__Verrucomicrobiales.f__Akkermansiaceae.g__Akkermansia.s__Akkermansia_muciniphila	Amox	y	2.33781	0.546743	1	8	0.00522921	0.0117844
OROTPDECARB.RXN...expasy..Orotidine.5..phosphate.decarboxylase..4.1.1.23..d__Bacteria.p__Bacteroidota.c__Bacteroidia.o__Bacteroidales.f__Bacteroidaceae.g__Bacteroides.s__Bacteroides_thetaiotaomicron	Amox	y	4.0041	0.938766	1	8	0.00529044	0.0119035
RXN0.302...expasy..2.C.methyl.D.erythritol.2.4.cyclodiphosphate.synthase..4.6.1.12..d__Bacteria.p__Bacteroidota.c__Bacteroidia.o__Bacteroidales.f__Bacteroidaceae.g__Bacteroides.s__Bacteroides_thetaiotaomicron	Amox	y	3.07581	0.724416	1	8	0.00540436	0.0121406
RXN0.6366...expasy...Ribosomal.protein.S12...aspartate.89..C.3...methylthiotransferase..2.8.4.4..d__Bacteria.p__Verrucomicrobiota.c__Verrucomicrobiae.o__Verrucomicrobiales.f__Akkermansiaceae.g__Akkermansia.s__Akkermansia_muciniphila	Amox	y	2.52053	0.596163	1	7	0.00551283	0.0123647
RXN0.5063...expasy..tRNA.2.methylthio.N.6..dimethylallyladenosine.synthase..2.8.4.3..d__Bacteria.p__Verrucomicrobiota.c__Verrucomicrobiae.o__Verrucomicrobiales.f__Akkermansiaceae.g__Akkermansia.s__Akkermansia_muciniphila	Amox	y	2.62824	0.623845	1	8	0.00560469	0.0125473
PANTOATE.BETA.ALANINE.LIG.RXN...expasy..Pantoate..beta.alanine.ligase..AMP.forming...6.3.2.1..d__Bacteria.p__Verrucomicrobiota.c__Verrucomicrobiae.o__Verrucomicrobiales.f__Akkermansiaceae.g__Akkermansia.s__Akkermansia_muciniphila	Amox	y	2.03856	0.484011	1	7	0.00561188	0.0125473
FGAMSYN.RXN...expasy..Phosphoribosylformylglycinamidine.synthase..6.3.5.3..d__Bacteria.p__Bacteroidota.c__Bacteroidia.o__Bacteroidales.f__Bacteroidaceae.g__Bacteroides.s__Bacteroides_thetaiotaomicron	Amox	y	2.26683	0.543937	1	6	0.00589529	0.0131603
THRESYN.RXN...expasy..Threonine.synthase..4.2.3.1..d__Bacteria.p__Bacteroidota.c__Bacteroidia.o__Bacteroidales.f__Bacteroidaceae.g__Bacteroides.s__Bacteroides_thetaiotaomicron	Amox	y	3.47776	0.842255	1	7	0.00615316	0.0137144
PRPPSYN.RXN...expasy..Ribose.phosphate.diphosphokinase..2.7.6.1..d__Bacteria.p__Bacteroidota.c__Bacteroidia.o__Bacteroidales.f__Bacteroidaceae.g__Prevotella.s__Prevotella_sp002933775	Amox	y	3.24737	0.791816	1	6	0.00634905	0.0141289
DTDPDEHYRHAMREDUCT.RXN...expasy..dTDP.4.dehydrorhamnose.reductase..1.1.1.133..d__Bacteria.p__Bacteroidota.c__Bacteroidia.o__Bacteroidales.f__Bacteroidaceae.g__Bacteroides.s__Bacteroides_thetaiotaomicron	Amox	y	1.82764	0.446906	1	4	0.00643256	0.0142924
DIHYDRODIPICSYN.RXN...expasy..4.hydroxy.tetrahydrodipicolinate.synthase..4.3.3.7..d__Bacteria.p__Firmicutes.c__Bacilli.o__Erysipelotrichales.f__Erysipelotrichaceae.g__Dubosiella.s__Dubosiella_newyorkensis	Amox	y	-2.15224	0.526558	1	4	0.00644829	0.0143049
DNA.DIRECTED.RNA.POLYMERASE.RXN...expasy..DNA.directed.RNA.polymerase..2.7.7.6..d__Bacteria.p__Bacteroidota.c__Bacteroidia.o__Bacteroidales.f__Bacteroidaceae.g__Bacteroides.s__Bacteroides_caecimuris	Amox	y	3.97008	0.972154	1	8	0.0064743	0.0143403
X3.1.21.2.RXN...expasy..Deoxyribonuclease.IV..3.1.21.2..d__Bacteria.p__Bacteroidota.c__Bacteroidia.o__Bacteroidales.f__Bacteroidaceae.g__Bacteroides.s__Bacteroides_thetaiotaomicron	Amox	y	1.88473	0.462452	1	5	0.00653501	0.0144522
RXN.15041...expasy..D.aminoacyl.tRNA.deacylase..3.1.1.96..d__Bacteria.p__Bacteroidota.c__Bacteroidia.o__Bacteroidales.f__Bacteroidaceae.g__Bacteroides.s__Bacteroides_thetaiotaomicron	Amox	y	2.19539	0.540198	1	8	0.00662019	0.0145276
RXN.19726...expasy..D.aminoacyl.tRNA.deacylase..3.1.1.96..d__Bacteria.p__Bacteroidota.c__Bacteroidia.o__Bacteroidales.f__Bacteroidaceae.g__Bacteroides.s__Bacteroides_thetaiotaomicron	Amox	y	2.19539	0.540198	1	8	0.00662019	0.0145276
RXN.19727...expasy..D.aminoacyl.tRNA.deacylase..3.1.1.96..d__Bacteria.p__Bacteroidota.c__Bacteroidia.o__Bacteroidales.f__Bacteroidaceae.g__Bacteroides.s__Bacteroides_thetaiotaomicron	Amox	y	2.19539	0.540198	1	8	0.00662019	0.0145276
RXN.19728...expasy..D.aminoacyl.tRNA.deacylase..3.1.1.96..d__Bacteria.p__Bacteroidota.c__Bacteroidia.o__Bacteroidales.f__Bacteroidaceae.g__Bacteroides.s__Bacteroides_thetaiotaomicron	Amox	y	2.19539	0.540198	1	8	0.00662019	0.0145276
RXN.19729...expasy..D.aminoacyl.tRNA.deacylase..3.1.1.96..d__Bacteria.p__Bacteroidota.c__Bacteroidia.o__Bacteroidales.f__Bacteroidaceae.g__Bacteroides.s__Bacteroides_thetaiotaomicron	Amox	y	2.19539	0.540198	1	8	0.00662019	0.0145276
X3.2.1.136.RXN...expasy..Glucuronoarabinoxylan.endo.1.4.beta.xylanase..3.2.1.136..d__Bacteria.p__Bacteroidota.c__Bacteroidia.o__Bacteroidales.f__Bacteroidaceae.g__Bacteroides.s__Bacteroides_thetaiotaomicron	Amox	y	1.67521	0.413473	1	5	0.00671438	0.014689
RXN.12344...expasy..Glucuronoarabinoxylan.endo.1.4.beta.xylanase..3.2.1.136..d__Bacteria.p__Bacteroidota.c__Bacteroidia.o__Bacteroidales.f__Bacteroidaceae.g__Bacteroides.s__Bacteroides_thetaiotaomicron	Amox	y	1.67521	0.413473	1	5	0.00671438	0.014689
RHAMNULPALDOL.RXN...expasy..Rhamnulose.1.phosphate.aldolase..4.1.2.19..d__Bacteria.p__Bacteroidota.c__Bacteroidia.o__Bacteroidales.f__Bacteroidaceae.g__Bacteroides.s__Bacteroides_thetaiotaomicron	Amox	y	3.17886	0.786346	1	6	0.00678296	0.0148162
RXN.14014...expasy..4.hydroxy.tetrahydrodipicolinate.reductase..1.17.1.8..d__Bacteria.p__Firmicutes.c__Bacilli.o__Erysipelotrichales.f__Erysipelotrichaceae.g__Dubosiella.s__Dubosiella_newyorkensis	Amox	y	-2.50114	0.619344	1	4	0.00681537	0.0148642
CARBPSYN.RXN...expasy..Carbamoyl.phosphate.synthase..glutamine.hydrolyzing...6.3.5.5..d__Bacteria.p__Verrucomicrobiota.c__Verrucomicrobiae.o__Verrucomicrobiales.f__Akkermansiaceae.g__Akkermansia.s__Akkermansia_muciniphila_A	Amox	y	2.55384	0.633351	1	8	0.00686269	0.0148877
X3.1.26.5.RXN...expasy..Ribonuclease.P..3.1.26.5..d__Bacteria.p__Bacteroidota.c__Bacteroidia.o__Bacteroidales.f__Bacteroidaceae.g__Bacteroides.s__Bacteroides_thetaiotaomicron	Amox	y	2.29092	0.568414	1	7	0.00687743	0.0148877
RXN0.6480...expasy..Ribonuclease.P..3.1.26.5..d__Bacteria.p__Bacteroidota.c__Bacteroidia.o__Bacteroidales.f__Bacteroidaceae.g__Bacteroides.s__Bacteroides_thetaiotaomicron	Amox	y	2.29092	0.568414	1	7	0.00687743	0.0148877
ALDOSE.1.EPIMERASE.RXN...expasy..Aldose.1.epimerase..5.1.3.3..d__Bacteria.p__Bacteroidota.c__Bacteroidia.o__Bacteroidales.f__Bacteroidaceae.g__Bacteroides.s__Bacteroides_thetaiotaomicron	Amox	y	2.84217	0.705213	1	8	0.00687847	0.0148877
ALDOSE1EPIM.RXN...expasy..Aldose.1.epimerase..5.1.3.3..d__Bacteria.p__Bacteroidota.c__Bacteroidia.o__Bacteroidales.f__Bacteroidaceae.g__Bacteroides.s__Bacteroides_thetaiotaomicron	Amox	y	2.84217	0.705213	1	8	0.00687847	0.0148877
RXN.14014...expasy..4.hydroxy.tetrahydrodipicolinate.reductase..1.17.1.8..d__Bacteria.p__Firmicutes_A.c__Clostridia.o__Lachnospirales.f__Lachnospiraceae.g__An181.s__	Amox	y	2.24299	0.557045	1	8	0.00690702	0.0149267
X2.7.10.1.RXN...expasy..AMBIGUOUS..2.7.10.1..2.7.10.2..2.7.12.1..d__Bacteria.p__Bacteroidota.c__Bacteroidia.o__Bacteroidales.f__Bacteroidaceae.g__Bacteroides.s__Bacteroides_thetaiotaomicron	Amox	y	5.31351	1.32098	1	6	0.00693989	0.014975
ARGSUCCINSYN.RXN...expasy..Argininosuccinate.synthase..6.3.4.5..d__Bacteria.p__Verrucomicrobiota.c__Verrucomicrobiae.o__Verrucomicrobiales.f__Akkermansiaceae.g__Akkermansia.s__Akkermansia_muciniphila_A	Amox	y	2.39941	0.597247	1	7	0.00697904	0.0150139
RXN.10...expasy..Argininosuccinate.synthase..6.3.4.5..d__Bacteria.p__Verrucomicrobiota.c__Verrucomicrobiae.o__Verrucomicrobiales.f__Akkermansiaceae.g__Akkermansia.s__Akkermansia_muciniphila_A	Amox	y	2.39941	0.597247	1	7	0.00697904	0.0150139
ATPSYN.RXN...expasy..H....transporting.two.sector.ATPase..7.1.2.2..d__Bacteria.p__Bacteroidota.c__Bacteroidia.o__Bacteroidales.f__Bacteroidaceae.g__Bacteroides.s__Bacteroides_thetaiotaomicron	Amox	y	2.45967	0.614299	1	5	0.00708641	0.0152219
X2.5.1.64.RXN...expasy..synthase..2.2.1.9..d__Bacteria.p__Verrucomicrobiota.c__Verrucomicrobiae.o__Verrucomicrobiales.f__Akkermansiaceae.g__Akkermansia.s__Akkermansia_muciniphila	Amox	y	3.13603	0.784992	1	8	0.00715982	0.0153564
RXN0.743...expasy..5..carboxyamino.imidazole.ribonucleotide.mutase..5.4.99.18..d__Bacteria.p__Bacteroidota.c__Bacteroidia.o__Bacteroidales.f__Bacteroidaceae.g__Bacteroides.s__Bacteroides_thetaiotaomicron	Amox	y	1.96595	0.493876	1	8	0.00727786	0.015586
RXN8J2.140...expasy..Protein.arginine.kinase..2.7.14.1..d__Bacteria.p__Verrucomicrobiota.c__Verrucomicrobiae.o__Verrucomicrobiales.f__Akkermansiaceae.g__Akkermansia.s__Akkermansia_muciniphila	Amox	y	2.14804	0.540999	1	8	0.00736262	0.0157286
RXN.13037...metacyc..octanoyl.GcvH.transferase..2.3.1.181..d__Bacteria.p__Verrucomicrobiota.c__Verrucomicrobiae.o__Verrucomicrobiales.f__Akkermansiaceae.g__Akkermansia.s__Akkermansia_muciniphila	Amox	y	2.33238	0.587838	1	8	0.00738613	0.0157286
RXN0.947...expasy..Lipoyl.octanoyl..transferase..2.3.1.181..d__Bacteria.p__Verrucomicrobiota.c__Verrucomicrobiae.o__Verrucomicrobiales.f__Akkermansiaceae.g__Akkermansia.s__Akkermansia_muciniphila	Amox	y	2.33238	0.587838	1	8	0.00738613	0.0157286
RXN.12480...expasy..tRNA.1..Val...adenine.37..N.6...methyltransferase..2.1.1.223..d__Bacteria.p__Bacteroidota.c__Bacteroidia.o__Bacteroidales.f__Bacteroidaceae.g__Bacteroides.s__Bacteroides_thetaiotaomicron	Amox	y	1.67141	0.421284	1	6	0.00738866	0.0157286
X4.1.1.32.RXN...expasy..Phosphoenolpyruvate.carboxykinase..GTP...4.1.1.32..d__Bacteria.p__Verrucomicrobiota.c__Verrucomicrobiae.o__Verrucomicrobiales.f__Akkermansiaceae.g__Akkermansia.s__Akkermansia_muciniphila	Amox	y	2.1942	0.555308	1	8	0.00752615	0.0159395
RXN.12481...expasy..Phosphoenolpyruvate.carboxykinase..GTP...4.1.1.32..d__Bacteria.p__Verrucomicrobiota.c__Verrucomicrobiae.o__Verrucomicrobiales.f__Akkermansiaceae.g__Akkermansia.s__Akkermansia_muciniphila	Amox	y	2.1942	0.555308	1	8	0.00752615	0.0159395
RXN.11290...expasy..Peptidoglycan.N.acetylglucosamine.deacetylase..3.5.1.104..d__Bacteria.p__Bacteroidota.c__Bacteroidia.o__Bacteroidales.f__Bacteroidaceae.g__Bacteroides.s__Bacteroides_congonensis	Amox	y	1.68118	0.425621	1	5	0.00753814	0.0159395
RXN.19051...expasy..Pyridinium.3.5.bisthiocarboxylic.acid.mononucleotide.nickel.chelatase..4.99.1.12..d__Bacteria.p__Verrucomicrobiota.c__Verrucomicrobiae.o__Verrucomicrobiales.f__Akkermansiaceae.g__Akkermansia.s__Akkermansia_muciniphila	Amox	y	2.31586	0.5877	1	8	0.00761981	0.0159395
RXN.14249...expasy..L.threonine.3.dehydrogenase..1.1.1.103..d__Bacteria.p__Verrucomicrobiota.c__Verrucomicrobiae.o__Verrucomicrobiales.f__Akkermansiaceae.g__Akkermansia.s__Akkermansia_muciniphila	Amox	y	2.70472	0.687232	1	8	0.00766265	0.0159395
THREODEHYD.RXN...expasy..L.threonine.3.dehydrogenase..1.1.1.103..d__Bacteria.p__Verrucomicrobiota.c__Verrucomicrobiae.o__Verrucomicrobiales.f__Akkermansiaceae.g__Akkermansia.s__Akkermansia_muciniphila	Amox	y	2.70472	0.687232	1	8	0.00766265	0.0159395
RXN0.1342...expasy..S.adenosylmethionine.tRNA.ribosyltransferase.isomerase..2.4.99.17..d__Bacteria.p__Verrucomicrobiota.c__Verrucomicrobiae.o__Verrucomicrobiales.f__Akkermansiaceae.g__Akkermansia.s__Akkermansia_muciniphila	Amox	y	2.86749	0.728764	1	7	0.00767089	0.0159395
MYO.INOSITOL.2.DEHYDROGENASE.RXN...expasy..Inositol.2.dehydrogenase..1.1.1.18..d__Bacteria.p__Bacteroidota.c__Bacteroidia.o__Bacteroidales.f__Bacteroidaceae.g__Bacteroides.s__Bacteroides_thetaiotaomicron	Amox	y	1.63825	0.416534	1	6	0.00768575	0.0159395
COBALAMIN5PSYN.RXN...expasy..Adenosylcobinamide.GDP.ribazoletransferase..2.7.8.26..d__Bacteria.p__Verrucomicrobiota.c__Verrucomicrobiae.o__Verrucomicrobiales.f__Akkermansiaceae.g__Akkermansia.s__Akkermansia_muciniphila	Amox	y	2.30469	0.586233	1	6	0.00770073	0.0159395
COBALAMINSYN.RXN...expasy..Adenosylcobinamide.GDP.ribazoletransferase..2.7.8.26..d__Bacteria.p__Verrucomicrobiota.c__Verrucomicrobiae.o__Verrucomicrobiales.f__Akkermansiaceae.g__Akkermansia.s__Akkermansia_muciniphila	Amox	y	2.30469	0.586233	1	6	0.00770073	0.0159395
RXN.19296...expasy..Adenosylcobinamide.GDP.ribazoletransferase..2.7.8.26..d__Bacteria.p__Verrucomicrobiota.c__Verrucomicrobiae.o__Verrucomicrobiales.f__Akkermansiaceae.g__Akkermansia.s__Akkermansia_muciniphila	Amox	y	2.30469	0.586233	1	6	0.00770073	0.0159395
RXN.19297...expasy..Adenosylcobinamide.GDP.ribazoletransferase..2.7.8.26..d__Bacteria.p__Verrucomicrobiota.c__Verrucomicrobiae.o__Verrucomicrobiales.f__Akkermansiaceae.g__Akkermansia.s__Akkermansia_muciniphila	Amox	y	2.30469	0.586233	1	6	0.00770073	0.0159395
RXN.19302...expasy..Adenosylcobinamide.GDP.ribazoletransferase..2.7.8.26..d__Bacteria.p__Verrucomicrobiota.c__Verrucomicrobiae.o__Verrucomicrobiales.f__Akkermansiaceae.g__Akkermansia.s__Akkermansia_muciniphila	Amox	y	2.30469	0.586233	1	6	0.00770073	0.0159395
RXN.19303...expasy..Adenosylcobinamide.GDP.ribazoletransferase..2.7.8.26..d__Bacteria.p__Verrucomicrobiota.c__Verrucomicrobiae.o__Verrucomicrobiales.f__Akkermansiaceae.g__Akkermansia.s__Akkermansia_muciniphila	Amox	y	2.30469	0.586233	1	6	0.00770073	0.0159395
RXN.19304...expasy..Adenosylcobinamide.GDP.ribazoletransferase..2.7.8.26..d__Bacteria.p__Verrucomicrobiota.c__Verrucomicrobiae.o__Verrucomicrobiales.f__Akkermansiaceae.g__Akkermansia.s__Akkermansia_muciniphila	Amox	y	2.30469	0.586233	1	6	0.00770073	0.0159395
RXN.19305...expasy..Adenosylcobinamide.GDP.ribazoletransferase..2.7.8.26..d__Bacteria.p__Verrucomicrobiota.c__Verrucomicrobiae.o__Verrucomicrobiales.f__Akkermansiaceae.g__Akkermansia.s__Akkermansia_muciniphila	Amox	y	2.30469	0.586233	1	6	0.00770073	0.0159395
RXN.19307...expasy..Adenosylcobinamide.GDP.ribazoletransferase..2.7.8.26..d__Bacteria.p__Verrucomicrobiota.c__Verrucomicrobiae.o__Verrucomicrobiales.f__Akkermansiaceae.g__Akkermansia.s__Akkermansia_muciniphila	Amox	y	2.30469	0.586233	1	6	0.00770073	0.0159395
RXN.19308...expasy..Adenosylcobinamide.GDP.ribazoletransferase..2.7.8.26..d__Bacteria.p__Verrucomicrobiota.c__Verrucomicrobiae.o__Verrucomicrobiales.f__Akkermansiaceae.g__Akkermansia.s__Akkermansia_muciniphila	Amox	y	2.30469	0.586233	1	6	0.00770073	0.0159395
RXN.19318...expasy..Adenosylcobinamide.GDP.ribazoletransferase..2.7.8.26..d__Bacteria.p__Verrucomicrobiota.c__Verrucomicrobiae.o__Verrucomicrobiales.f__Akkermansiaceae.g__Akkermansia.s__Akkermansia_muciniphila	Amox	y	2.30469	0.586233	1	6	0.00770073	0.0159395
GLYC3PDEHYDROGBIOSYN.RXN...expasy..Glycerol.3.phosphate.dehydrogenase..NAD.P.......1.1.1.94..d__Bacteria.p__Verrucomicrobiota.c__Verrucomicrobiae.o__Verrucomicrobiales.f__Akkermansiaceae.g__Akkermansia.s__Akkermansia_muciniphila	Amox	y	2.30292	0.586803	1	8	0.00776151	0.016042
ASNSYNA.RXN...expasy..Aspartate..ammonia.ligase..6.3.1.1..d__Bacteria.p__Bacteroidota.c__Bacteroidia.o__Bacteroidales.f__Bacteroidaceae.g__Bacteroides.s__Bacteroides_thetaiotaomicron	Amox	y	2.63	0.670808	1	8	0.00779617	0.0160902
PROTEIN.TYROSINE.PHOSPHATASE.RXN...expasy..Protein.tyrosine.phosphatase..3.1.3.48..d__Bacteria.p__Bacteroidota.c__Bacteroidia.o__Bacteroidales.f__Bacteroidaceae.g__Bacteroides.s__Bacteroides_thetaiotaomicron	Amox	y	1.8559	0.476816	1	8	0.00805558	0.0166015
FORMATETHFLIG.RXN...expasy..Formate..tetrahydrofolate.ligase..6.3.4.3..d__Bacteria.p__Verrucomicrobiota.c__Verrucomicrobiae.o__Verrucomicrobiales.f__Akkermansiaceae.g__Akkermansia.s__Akkermansia_muciniphila	Amox	y	2.3908	0.615357	1	8	0.00812146	0.0167131
GCVT.RXN...expasy..Aminomethyltransferase..2.1.2.10..d__Bacteria.p__Verrucomicrobiota.c__Verrucomicrobiae.o__Verrucomicrobiales.f__Akkermansiaceae.g__Akkermansia.s__Akkermansia_muciniphila	Amox	y	2.49192	0.641599	1	8	0.00813361	0.0167139
RXN.14014...expasy..4.hydroxy.tetrahydrodipicolinate.reductase..1.17.1.8..d__Bacteria.p__Firmicutes_A.c__Clostridia.o__Oscillospirales.f__Oscillospiraceae.g__Lawsonibacter.s__Lawsonibacter_sp003612335	Amox	y	2.34276	0.604007	1	7	0.00818306	0.0167912
RXN.15203...expasy..1.4.beta.mannosyl.N.acetylglucosamine.phosphorylase..2.4.1.320..d__Bacteria.p__Bacteroidota.c__Bacteroidia.o__Bacteroidales.f__Bacteroidaceae.g__Bacteroides.s__Bacteroides_thetaiotaomicron	Amox	y	3.08323	0.797011	1	8	0.00828034	0.0169663
RXN.1961...expasy..tRNA.Ile..lysidine.synthetase..6.3.4.19..d__Bacteria.p__Bacteroidota.c__Bacteroidia.o__Bacteroidales.f__Bacteroidaceae.g__Bacteroides.s__Bacteroides_thetaiotaomicron	Amox	y	2.25586	0.589741	1	8	0.00870797	0.0177803
RXN.11832...expasy..AMBIGUOUS..2.7.4.14..2.7.4.25..d__Bacteria.p__Bacteroidota.c__Bacteroidia.o__Bacteroidales.f__Bacteroidaceae.g__Bacteroides.s__Bacteroides_thetaiotaomicron	Amox	y	3.10907	0.812904	1	8	0.00871332	0.0177803
DEOXYRIBOSE.P.ALD.RXN...expasy..Deoxyribose.phosphate.aldolase..4.1.2.4..d__Bacteria.p__Bacteroidota.c__Bacteroidia.o__Bacteroidales.f__Bacteroidaceae.g__Bacteroides.s__Bacteroides_thetaiotaomicron	Amox	y	1.63632	0.427856	1	7	0.0087151	0.0177803
RXN.17362...expasy..Signal.peptidase.II..3.4.23.36..d__Bacteria.p__Verrucomicrobiota.c__Verrucomicrobiae.o__Verrucomicrobiales.f__Akkermansiaceae.g__Akkermansia.s__Akkermansia_muciniphila	Amox	y	2.69312	0.70621	1	7	0.00882762	0.0178835
DIAMINOPIMDECARB.RXN...expasy..Diaminopimelate.decarboxylase..4.1.1.20..d__Bacteria.p__Verrucomicrobiota.c__Verrucomicrobiae.o__Verrucomicrobiales.f__Akkermansiaceae.g__Akkermansia.s__Akkermansia_muciniphila	Amox	y	2.09593	0.549631	1	8	0.00882911	0.0178835
ALPHAGALACTOSID.RXN...expasy..Alpha.galactosidase..3.2.1.22..d__Bacteria.p__Verrucomicrobiota.c__Verrucomicrobiae.o__Verrucomicrobiales.f__Akkermansiaceae.g__Akkermansia.s__Akkermansia_muciniphila	Amox	y	2.13452	0.559923	1	8	0.00884112	0.0178835
RXN.11501...expasy..Alpha.galactosidase..3.2.1.22..d__Bacteria.p__Verrucomicrobiota.c__Verrucomicrobiae.o__Verrucomicrobiales.f__Akkermansiaceae.g__Akkermansia.s__Akkermansia_muciniphila	Amox	y	2.13452	0.559923	1	8	0.00884112	0.0178835
RXN.12088...expasy..Alpha.galactosidase..3.2.1.22..d__Bacteria.p__Verrucomicrobiota.c__Verrucomicrobiae.o__Verrucomicrobiales.f__Akkermansiaceae.g__Akkermansia.s__Akkermansia_muciniphila	Amox	y	2.13452	0.559923	1	8	0.00884112	0.0178835
RXN.17830...expasy..Alpha.galactosidase..3.2.1.22..d__Bacteria.p__Verrucomicrobiota.c__Verrucomicrobiae.o__Verrucomicrobiales.f__Akkermansiaceae.g__Akkermansia.s__Akkermansia_muciniphila	Amox	y	2.13452	0.559923	1	8	0.00884112	0.0178835
X1.5.1.20.RXN...expasy..Methylenetetrahydrofolate.reductase..NAD.P.H...1.5.1.20..d__Bacteria.p__Verrucomicrobiota.c__Verrucomicrobiae.o__Verrucomicrobiales.f__Akkermansiaceae.g__Akkermansia.s__Akkermansia_muciniphila	Amox	y	2.84567	0.748271	1	8	0.00893646	0.0180506
X2.3.1.180.RXN...expasy..Beta.ketoacyl..acyl.carrier.protein..synthase.III..2.3.1.180..d__Bacteria.p__Verrucomicrobiota.c__Verrucomicrobiae.o__Verrucomicrobiales.f__Akkermansiaceae.g__Akkermansia.s__Akkermansia_muciniphila	Amox	y	2.16273	0.569423	1	8	0.00898759	0.0181282
SAICARSYN.RXN...expasy..Phosphoribosylaminoimidazolesuccinocarboxamide.synthase..6.3.2.6..d__Bacteria.p__Verrucomicrobiota.c__Verrucomicrobiae.o__Verrucomicrobiales.f__Akkermansiaceae.g__Akkermansia.s__Akkermansia_muciniphila	Amox	y	3.31185	0.878105	1	8	0.00927146	0.0186742
RXN0.4301...expasy..D.sedoheptulose.7.phosphate.isomerase..5.3.1.28..d__Bacteria.p__Verrucomicrobiota.c__Verrucomicrobiae.o__Verrucomicrobiales.f__Akkermansiaceae.g__Akkermansia.s__Akkermansia_muciniphila	Amox	y	2.67264	0.709061	1	8	0.00929673	0.0186987
CELLOBIOSE.EPIMERASE.RXN...expasy..Cellobiose.epimerase..5.1.3.11..d__Bacteria.p__Bacteroidota.c__Bacteroidia.o__Bacteroidales.f__Bacteroidaceae.g__Bacteroides.s__Bacteroides_thetaiotaomicron	Amox	y	1.90705	0.507147	1	8	0.00939464	0.0188157
RXN.15344...expasy..Cellobiose.epimerase..5.1.3.11..d__Bacteria.p__Bacteroidota.c__Bacteroidia.o__Bacteroidales.f__Bacteroidaceae.g__Bacteroides.s__Bacteroides_thetaiotaomicron	Amox	y	1.90705	0.507147	1	8	0.00939464	0.0188157
RXN.15709...expasy..Cellobiose.epimerase..5.1.3.11..d__Bacteria.p__Bacteroidota.c__Bacteroidia.o__Bacteroidales.f__Bacteroidaceae.g__Bacteroides.s__Bacteroides_thetaiotaomicron	Amox	y	1.90705	0.507147	1	8	0.00939464	0.0188157
RXN.9985...expasy..Beta.fructofuranosidase..3.2.1.26..d__Bacteria.p__Bacteroidota.c__Bacteroidia.o__Bacteroidales.f__Bacteroidaceae.g__Bacteroides.s__Bacteroides_thetaiotaomicron	Amox	y	3.43801	0.914939	1	6	0.00942467	0.0188262
PRPPSYN.RXN...expasy..Ribose.phosphate.diphosphokinase..2.7.6.1..d__Bacteria.p__Bacteroidota.c__Bacteroidia.o__Bacteroidales.f__Bacteroidaceae.g__Bacteroides.s__Bacteroides_thetaiotaomicron	Amox	y	3.51115	0.934443	1	8	0.00942636	0.0188262
GALACTUROISOM.RXN...expasy..Glucuronate.isomerase..5.3.1.12..d__Bacteria.p__Bacteroidota.c__Bacteroidia.o__Bacteroidales.f__Bacteroidaceae.g__Bacteroides.s__Bacteroides_thetaiotaomicron	Amox	y	1.66117	0.443327	1	8	0.00954287	0.0190055
GLUCUROISOM.RXN...expasy..Glucuronate.isomerase..5.3.1.12..d__Bacteria.p__Bacteroidota.c__Bacteroidia.o__Bacteroidales.f__Bacteroidaceae.g__Bacteroides.s__Bacteroides_thetaiotaomicron	Amox	y	1.66117	0.443327	1	8	0.00954287	0.0190055
RXN.19040...expasy..Thiosulfate.sulfurtransferase..2.8.1.1..d__Bacteria.p__Bacteroidota.c__Bacteroidia.o__Bacteroidales.f__Bacteroidaceae.g__Bacteroides.s__Bacteroides_thetaiotaomicron	Amox	y	2.65375	0.709322	1	7	0.00960839	0.019056
RXN0.6359...expasy..Thiosulfate.sulfurtransferase..2.8.1.1..d__Bacteria.p__Bacteroidota.c__Bacteroidia.o__Bacteroidales.f__Bacteroidaceae.g__Bacteroides.s__Bacteroides_thetaiotaomicron	Amox	y	2.65375	0.709322	1	7	0.00960839	0.019056
THIOSULFATE.SULFURTRANSFERASE.RXN...expasy..Thiosulfate.sulfurtransferase..2.8.1.1..d__Bacteria.p__Bacteroidota.c__Bacteroidia.o__Bacteroidales.f__Bacteroidaceae.g__Bacteroides.s__Bacteroides_thetaiotaomicron	Amox	y	2.65375	0.709322	1	7	0.00960839	0.019056
UDPGLCNACEPIM.RXN...expasy..UDP.N.acetylglucosamine.2.epimerase..non.hydrolyzing...5.1.3.14..d__Bacteria.p__Bacteroidota.c__Bacteroidia.o__Bacteroidales.f__Bacteroidaceae.g__Bacteroides.s__Bacteroides_thetaiotaomicron	Amox	y	-3.06005	0.819728	1	5	0.00970215	0.0192151
RXN.12269...expasy..Gellan.lyase..4.2.2.25..d__Bacteria.p__Bacteroidota.c__Bacteroidia.o__Bacteroidales.f__Bacteroidaceae.g__Bacteroides.s__Bacteroides_thetaiotaomicron	Amox	y	2.69033	0.722145	1	7	0.00978885	0.019346
URACIL.PRIBOSYLTRANS.RXN...expasy..Uracil.phosphoribosyltransferase..2.4.2.9..d__Bacteria.p__Verrucomicrobiota.c__Verrucomicrobiae.o__Verrucomicrobiales.f__Akkermansiaceae.g__Akkermansia.s__Akkermansia_muciniphila	Amox	y	2.37653	0.638012	1	7	0.00979545	0.019346
X2.7.1.148.RXN...expasy..4..cytidine.5..diphospho..2.C.methyl.D.erythritol.kinase..2.7.1.148..d__Bacteria.p__Bacteroidota.c__Bacteroidia.o__Bacteroidales.f__Bacteroidaceae.g__Bacteroides.s__Bacteroides_thetaiotaomicron	Amox	y	2.24892	0.604122	1	7	0.00982173	0.019371
X2.3.1.89.RXN...expasy..Tetrahydrodipicolinate.N.acetyltransferase..2.3.1.89..d__Bacteria.p__Firmicutes_A.c__Clostridia.o__Oscillospirales.f__Oscillospiraceae.g__UMGS1872.s__	Amox	y	-2.49389	0.67314	1	7	0.0100304	0.0197551
ASPCARBTRANS.RXN...expasy..Aspartate.carbamoyltransferase..2.1.3.2..d__Bacteria.p__Verrucomicrobiota.c__Verrucomicrobiae.o__Verrucomicrobiales.f__Akkermansiaceae.g__Akkermansia.s__Akkermansia_muciniphila	Amox	y	2.32223	0.635436	1	8	0.0106485	0.0208973
ACETYLGLUTKIN.RXN...expasy..Acetylglutamate.kinase..2.7.2.8..d__Bacteria.p__Verrucomicrobiota.c__Verrucomicrobiae.o__Verrucomicrobiales.f__Akkermansiaceae.g__Akkermansia.s__Akkermansia_muciniphila	Amox	y	2.02163	0.553253	1	8	0.0106544	0.0208973
RXN.15005...expasy..Acetylglutamate.kinase..2.7.2.8..d__Bacteria.p__Verrucomicrobiota.c__Verrucomicrobiae.o__Verrucomicrobiales.f__Akkermansiaceae.g__Akkermansia.s__Akkermansia_muciniphila	Amox	y	2.02163	0.553253	1	8	0.0106544	0.0208973
BUTYRATE.KINASE.RXN...expasy..AMBIGUOUS..2.7.2.14..2.7.2.7..d__Bacteria.p__Bacteroidota.c__Bacteroidia.o__Bacteroidales.f__Bacteroidaceae.g__Bacteroides.s__Bacteroides_thetaiotaomicron	Amox	y	2.19489	0.603242	1	8	0.0108545	0.0212313
RXN.21792...expasy..AMBIGUOUS..2.7.2.14..2.7.2.7..d__Bacteria.p__Bacteroidota.c__Bacteroidia.o__Bacteroidales.f__Bacteroidaceae.g__Bacteroides.s__Bacteroides_thetaiotaomicron	Amox	y	2.19489	0.603242	1	8	0.0108545	0.0212313
RXN.11602...expasy..23S.rRNA..cytosine.1962..C.5...methyltransferase..2.1.1.191..d__Bacteria.p__Bacteroidota.c__Bacteroidia.o__Bacteroidales.f__Bacteroidaceae.g__Bacteroides.s__Bacteroides_thetaiotaomicron	Amox	y	2.75804	0.760339	1	8	0.0109996	0.0214854
RXN.14014...expasy..4.hydroxy.tetrahydrodipicolinate.reductase..1.17.1.8..d__Bacteria.p__Firmicutes_A.c__Clostridia.o__Oscillospirales.f__Oscillospiraceae.g__Lawsonibacter.s__	Amox	y	1.69327	0.469019	1	8	0.0112279	0.0219013
X6.3.5.7.RXN...expasy..Glutaminyl.tRNA.synthase..glutamine.hydrolyzing...6.3.5.7..d__Bacteria.p__Verrucomicrobiota.c__Verrucomicrobiae.o__Verrucomicrobiales.f__Akkermansiaceae.g__Akkermansia.s__Akkermansia_muciniphila	Amox	y	2.07543	0.575761	1	8	0.011303	0.0220177
ISOLEUCINE..TRNA.LIGASE.RXN...expasy..Isoleucine..tRNA.ligase..6.1.1.5..d__Bacteria.p__Bacteroidota.c__Bacteroidia.o__Bacteroidales.f__Bacteroidaceae.g__Bacteroides.s__Bacteroides_thetaiotaomicron	Amox	y	4.01196	1.12135	1	8	0.0116743	0.0227098
ALANINE..TRNA.LIGASE.RXN...expasy..Alanine..tRNA.ligase..6.1.1.7..d__Bacteria.p__Verrucomicrobiota.c__Verrucomicrobiae.o__Verrucomicrobiales.f__Akkermansiaceae.g__Akkermansia.s__Akkermansia_muciniphila_A	Amox	y	2.70591	0.76103	1	7	0.0119907	0.0232935
RXN.14189...expasy..Catalase..1.11.1.6..d__Bacteria.p__Bacteroidota.c__Bacteroidia.o__Bacteroidales.f__Bacteroidaceae.g__Bacteroides.s__Bacteroides_thetaiotaomicron	Amox	y	1.97489	0.562922	1	8	0.0126978	0.0245998
RXN66.1...expasy..Catalase..1.11.1.6..d__Bacteria.p__Bacteroidota.c__Bacteroidia.o__Bacteroidales.f__Bacteroidaceae.g__Bacteroides.s__Bacteroides_thetaiotaomicron	Amox	y	1.97489	0.562922	1	8	0.0126978	0.0245998
RXN.17362...expasy..Signal.peptidase.II..3.4.23.36..d__Bacteria.p__Verrucomicrobiota.c__Verrucomicrobiae.o__Verrucomicrobiales.f__Akkermansiaceae.g__Akkermansia.s__Akkermansia_muciniphila_A	Amox	y	2.30566	0.666015	1	4	0.0134365	0.0259954
MANNONDEHYDRAT.RXN...expasy..Mannonate.dehydratase..4.2.1.8..d__Bacteria.p__Bacteroidota.c__Bacteroidia.o__Bacteroidales.f__Bacteroidaceae.g__Bacteroides.s__Bacteroides_thetaiotaomicron	Amox	y	1.83897	0.531917	1	4	0.0135126	0.0261072
DTDPDEHYDRHAMEPIM.RXN...expasy..dTDP.4.dehydrorhamnose.3.5.epimerase..5.1.3.13..d__Bacteria.p__Bacteroidota.c__Bacteroidia.o__Bacteroidales.f__Bacteroidaceae.g__Bacteroides.s__Bacteroides_thetaiotaomicron	Amox	y	3.44986	1.01432	1	4	0.0144756	0.0278188
RXN.16820...expasy..tRNA.uridine.2.sulfurtransferase..2.8.1.13..d__Bacteria.p__Bacteroidota.c__Bacteroidia.o__Bacteroidales.f__Bacteroidaceae.g__Bacteroides.s__Bacteroides_thetaiotaomicron	Amox	y	3.68654	1.08393	1	8	0.0144767	0.0278188
RXN.18693...expasy..tRNA.uridine.2.sulfurtransferase..2.8.1.13..d__Bacteria.p__Bacteroidota.c__Bacteroidia.o__Bacteroidales.f__Bacteroidaceae.g__Bacteroides.s__Bacteroides_thetaiotaomicron	Amox	y	3.68654	1.08393	1	8	0.0144767	0.0278188
RXN0.2023...expasy..tRNA.uridine.2.sulfurtransferase..2.8.1.13..d__Bacteria.p__Bacteroidota.c__Bacteroidia.o__Bacteroidales.f__Bacteroidaceae.g__Bacteroides.s__Bacteroides_thetaiotaomicron	Amox	y	3.68654	1.08393	1	8	0.0144767	0.0278188
DARABKIN.RXN...expasy..L.fuculokinase..2.7.1.51..d__Bacteria.p__Verrucomicrobiota.c__Verrucomicrobiae.o__Verrucomicrobiales.f__Akkermansiaceae.g__Akkermansia.s__Akkermansia_muciniphila	Amox	y	1.96531	0.584309	1	8	0.0151642	0.0290614
FUCULOKIN.RXN...expasy..L.fuculokinase..2.7.1.51..d__Bacteria.p__Verrucomicrobiota.c__Verrucomicrobiae.o__Verrucomicrobiales.f__Akkermansiaceae.g__Akkermansia.s__Akkermansia_muciniphila	Amox	y	1.96531	0.584309	1	8	0.0151642	0.0290614
DNA.LIGASE.NAD..RXN...expasy..AMBIGUOUS..6.5.1.2..6.5.1.6..d__Bacteria.p__Verrucomicrobiota.c__Verrucomicrobiae.o__Verrucomicrobiales.f__Akkermansiaceae.g__Akkermansia.s__Akkermansia_muciniphila	Amox	y	2.1755	0.648801	1	8	0.0153602	0.0293974
GLUTAMIN.RXN...expasy..AMBIGUOUS..3.5.1.2..3.5.1.38..d__Bacteria.p__Verrucomicrobiota.c__Verrucomicrobiae.o__Verrucomicrobiales.f__Akkermansiaceae.g__Akkermansia.s__Akkermansia_muciniphila	Amox	y	1.85415	0.553678	1	8	0.0154427	0.0295155
HYDROXYLAMINE.REDUCTASE.RXN...expasy..Hydroxylamine.reductase..1.7.99.1..d__Bacteria.p__Bacteroidota.c__Bacteroidia.o__Bacteroidales.f__Bacteroidaceae.g__Bacteroides.s__Bacteroides_thetaiotaomicron	Amox	y	1.45249	0.435862	1	5	0.0157585	0.0300787
MALTACETYLTRAN.RXN...expasy..Maltose.O.acetyltransferase..2.3.1.79..d__Bacteria.p__Bacteroidota.c__Bacteroidia.o__Bacteroidales.f__Bacteroidaceae.g__Bacteroides.s__Bacteroides_thetaiotaomicron	Amox	y	2.08443	0.627477	1	4	0.0159661	0.030434
X3.1.26.3.RXN...expasy..Ribonuclease.III..3.1.26.3..d__Bacteria.p__Verrucomicrobiota.c__Verrucomicrobiae.o__Verrucomicrobiales.f__Akkermansiaceae.g__Akkermansia.s__Akkermansia_muciniphila	Amox	y	2.06332	0.622983	1	7	0.0161643	0.0307707
X2.3.1.180.RXN...expasy..Beta.ketoacyl..acyl.carrier.protein..synthase.III..2.3.1.180..d__Bacteria.p__Verrucomicrobiota.c__Verrucomicrobiae.o__Verrucomicrobiales.f__Akkermansiaceae.g__Akkermansia.s__Akkermansia_muciniphila_A	Amox	y	2.97222	0.898495	1	6	0.0162452	0.0308832
DIHYDRODIPICSYN.RXN...expasy..4.hydroxy.tetrahydrodipicolinate.synthase..4.3.3.7..d__Bacteria.p__Verrucomicrobiota.c__Verrucomicrobiae.o__Verrucomicrobiales.f__Akkermansiaceae.g__Akkermansia.s__Akkermansia_muciniphila_A...182	Amox	y	2.66687	0.813588	1	4	0.0168664	0.0319788
DIHYDRODIPICSYN.RXN...expasy..4.hydroxy.tetrahydrodipicolinate.synthase..4.3.3.7..d__Bacteria.p__Verrucomicrobiota.c__Verrucomicrobiae.o__Verrucomicrobiales.f__Akkermansiaceae.g__Akkermansia.s__Akkermansia_muciniphila_A...400	Amox	y	2.66687	0.813588	1	4	0.0168664	0.0319788
GCVP.RXN...expasy..Glycine.dehydrogenase..aminomethyl.transferring...1.4.4.2..d__Bacteria.p__Verrucomicrobiota.c__Verrucomicrobiae.o__Verrucomicrobiales.f__Akkermansiaceae.g__Akkermansia.s__Akkermansia_muciniphila	Amox	y	2.14093	0.655114	1	8	0.0170764	0.0322936
ORNCARBAMTRANSFER.RXN...expasy..Ornithine.carbamoyltransferase..2.1.3.3..d__Bacteria.p__Verrucomicrobiota.c__Verrucomicrobiae.o__Verrucomicrobiales.f__Akkermansiaceae.g__Akkermansia.s__Akkermansia_muciniphila	Amox	y	2.66857	0.816853	1	8	0.0171006	0.0322936
[truncated: 56 more rows]

## Sheet: A.D. Day 5 Amox. B. theta
	feature	metadata	value	coef	stderr	N	N.not.0	pval	qval
[truncated: 502 more rows]

## Sheet: P.O. Day 5 Amox. B. theta
	feature	metadata	value	coef	stderr	N	N.not.0	pval	qval
[truncated: 527 more rows]

## Sheet: A.D. Day 5 Amox. A. muciniphila
	...1	feature	metadata	value	coef	stderr	N	N.not.0	pval	qval
[truncated: 210 more rows]

[truncated: 1 more sheets: P.O. Day 5 Amox. A. muciniphila]
